# Supplementary material for: Naturally occurring variation in a cytochrome P450 modifies thiabendazole responses independently of beta-tubulin
Source: PLoS Pathog. 2025 Jan 14;21(1):e1012602. doi: 10.1371/journal.ppat.1012602 (PMC11771912; doi:10.1371/journal.ppat.1012602)
Supplement: S1 File — (TSV) [file ppat.1012602.s001.tsv]

STRAIN	Background	GENOTPYE	Mutation Name
N2	-	K267
CB4856	-	E267
DL238	-	D267
ECA238	N2	Chromosome swap, Chr V from CB4856 in N2 background	IR158
ECA239	CB4856	Chromosome swap, Chr V from N2 in CB4856 background	IR159
PHX2701	PD1074	K267E	syb2701
PHX2702	PD1074	K267E	syb2702
PHX2882	CB4856	E267K	syb2882
PHX2883	CB4856	E267K	syb2883
ECA2859	N2	cyp-35D1 deletion	ean221
ECA2860	N2	cyp-35D1 deletion	ean222
ECA2921	CB4856	cyp-35D1 deletion	ean223
ECA2922	CB4856	cyp-35D1 deletion	ean224
ECA2923	N2	nhr-176 deletion	ean225
ECA2924	N2	nhr-176 deletion	ean226
ECA2925	CB4856	nhr-176 deletion	ean227
ECA2926	CB4856	nhr-176 deletion	ean228
ECA3352	N2	K267D	ean242
ECA3359	N2	K267D	ean245
ECA3703	N2	nhr-176 deletion, cyp-35D1 deletion	nhr-176(ean226) cyp-35D1(ean291) V
ECA3704	N2	nhr-176 deletion, cyp-35D1 deletion	nhr-176(ean226) cyp-35D1(ean292) V
QX243	N2XCB4856	N2XCB4856 RIAL
QX244	N2XCB4856	N2XCB4856 RIAL
QX245	N2XCB4856	N2XCB4856 RIAL
QX248	N2XCB4856	N2XCB4856 RIAL
QX250	N2XCB4856	N2XCB4856 RIAL
QX253	N2XCB4856	N2XCB4856 RIAL
QX254	N2XCB4856	N2XCB4856 RIAL
QX258	N2XCB4856	N2XCB4856 RIAL
QX265	N2XCB4856	N2XCB4856 RIAL
QX266	N2XCB4856	N2XCB4856 RIAL
QX267	N2XCB4856	N2XCB4856 RIAL
QX269	N2XCB4856	N2XCB4856 RIAL
QX271	N2XCB4856	N2XCB4856 RIAL
QX272	N2XCB4856	N2XCB4856 RIAL
QX273	N2XCB4856	N2XCB4856 RIAL
QX277	N2XCB4856	N2XCB4856 RIAL
QX278	N2XCB4856	N2XCB4856 RIAL
QX279	N2XCB4856	N2XCB4856 RIAL
QX281	N2XCB4856	N2XCB4856 RIAL
QX283	N2XCB4856	N2XCB4856 RIAL
QX284	N2XCB4856	N2XCB4856 RIAL
QX285	N2XCB4856	N2XCB4856 RIAL
QX287	N2XCB4856	N2XCB4856 RIAL
QX288	N2XCB4856	N2XCB4856 RIAL
QX290	N2XCB4856	N2XCB4856 RIAL
QX293	N2XCB4856	N2XCB4856 RIAL
QX294	N2XCB4856	N2XCB4856 RIAL
QX295	N2XCB4856	N2XCB4856 RIAL
QX298	N2XCB4856	N2XCB4856 RIAL
QX299	N2XCB4856	N2XCB4856 RIAL
QX302	N2XCB4856	N2XCB4856 RIAL
QX304	N2XCB4856	N2XCB4856 RIAL
QX305	N2XCB4856	N2XCB4856 RIAL
QX306	N2XCB4856	N2XCB4856 RIAL
QX307	N2XCB4856	N2XCB4856 RIAL
QX309	N2XCB4856	N2XCB4856 RIAL
QX310	N2XCB4856	N2XCB4856 RIAL
QX311	N2XCB4856	N2XCB4856 RIAL
QX313	N2XCB4856	N2XCB4856 RIAL
QX314	N2XCB4856	N2XCB4856 RIAL
QX315	N2XCB4856	N2XCB4856 RIAL
QX316	N2XCB4856	N2XCB4856 RIAL
QX318	N2XCB4856	N2XCB4856 RIAL
QX319	N2XCB4856	N2XCB4856 RIAL
QX322	N2XCB4856	N2XCB4856 RIAL
QX323	N2XCB4856	N2XCB4856 RIAL
QX325	N2XCB4856	N2XCB4856 RIAL
QX326	N2XCB4856	N2XCB4856 RIAL
QX327	N2XCB4856	N2XCB4856 RIAL
QX330	N2XCB4856	N2XCB4856 RIAL
QX331	N2XCB4856	N2XCB4856 RIAL
QX332	N2XCB4856	N2XCB4856 RIAL
QX333	N2XCB4856	N2XCB4856 RIAL
QX334	N2XCB4856	N2XCB4856 RIAL
QX335	N2XCB4856	N2XCB4856 RIAL
QX336	N2XCB4856	N2XCB4856 RIAL
QX337	N2XCB4856	N2XCB4856 RIAL
QX339	N2XCB4856	N2XCB4856 RIAL
QX340	N2XCB4856	N2XCB4856 RIAL
QX341	N2XCB4856	N2XCB4856 RIAL
QX343	N2XCB4856	N2XCB4856 RIAL
QX345	N2XCB4856	N2XCB4856 RIAL
QX347	N2XCB4856	N2XCB4856 RIAL
QX348	N2XCB4856	N2XCB4856 RIAL
QX349	N2XCB4856	N2XCB4856 RIAL
QX350	N2XCB4856	N2XCB4856 RIAL
QX352	N2XCB4856	N2XCB4856 RIAL
QX354	N2XCB4856	N2XCB4856 RIAL
QX355	N2XCB4856	N2XCB4856 RIAL
QX356	N2XCB4856	N2XCB4856 RIAL
QX357	N2XCB4856	N2XCB4856 RIAL
QX358	N2XCB4856	N2XCB4856 RIAL
QX359	N2XCB4856	N2XCB4856 RIAL
QX360	N2XCB4856	N2XCB4856 RIAL
QX361	N2XCB4856	N2XCB4856 RIAL
QX362	N2XCB4856	N2XCB4856 RIAL
QX363	N2XCB4856	N2XCB4856 RIAL
QX364	N2XCB4856	N2XCB4856 RIAL
QX365	N2XCB4856	N2XCB4856 RIAL
QX368	N2XCB4856	N2XCB4856 RIAL
QX371	N2XCB4856	N2XCB4856 RIAL
QX373	N2XCB4856	N2XCB4856 RIAL
QX374	N2XCB4856	N2XCB4856 RIAL
QX376	N2XCB4856	N2XCB4856 RIAL
QX377	N2XCB4856	N2XCB4856 RIAL
QX378	N2XCB4856	N2XCB4856 RIAL
QX380	N2XCB4856	N2XCB4856 RIAL
QX381	N2XCB4856	N2XCB4856 RIAL
QX382	N2XCB4856	N2XCB4856 RIAL
QX383	N2XCB4856	N2XCB4856 RIAL
QX385	N2XCB4856	N2XCB4856 RIAL
QX386	N2XCB4856	N2XCB4856 RIAL
QX387	N2XCB4856	N2XCB4856 RIAL
QX390	N2XCB4856	N2XCB4856 RIAL
QX391	N2XCB4856	N2XCB4856 RIAL
QX392	N2XCB4856	N2XCB4856 RIAL
QX394	N2XCB4856	N2XCB4856 RIAL
QX396	N2XCB4856	N2XCB4856 RIAL
QX399	N2XCB4856	N2XCB4856 RIAL
QX400	N2XCB4856	N2XCB4856 RIAL
QX401	N2XCB4856	N2XCB4856 RIAL
QX404	N2XCB4856	N2XCB4856 RIAL
QX405	N2XCB4856	N2XCB4856 RIAL
QX406	N2XCB4856	N2XCB4856 RIAL
QX407	N2XCB4856	N2XCB4856 RIAL
QX408	N2XCB4856	N2XCB4856 RIAL
QX409	N2XCB4856	N2XCB4856 RIAL
QX411	N2XCB4856	N2XCB4856 RIAL
QX413	N2XCB4856	N2XCB4856 RIAL
QX416	N2XCB4856	N2XCB4856 RIAL
QX417	N2XCB4856	N2XCB4856 RIAL
QX418	N2XCB4856	N2XCB4856 RIAL
QX419	N2XCB4856	N2XCB4856 RIAL
QX420	N2XCB4856	N2XCB4856 RIAL
QX421	N2XCB4856	N2XCB4856 RIAL
QX423	N2XCB4856	N2XCB4856 RIAL
QX426	N2XCB4856	N2XCB4856 RIAL
QX429	N2XCB4856	N2XCB4856 RIAL
QX430	N2XCB4856	N2XCB4856 RIAL
QX431	N2XCB4856	N2XCB4856 RIAL
QX433	N2XCB4856	N2XCB4856 RIAL
QX436	N2XCB4856	N2XCB4856 RIAL
QX437	N2XCB4856	N2XCB4856 RIAL
QX438	N2XCB4856	N2XCB4856 RIAL
QX439	N2XCB4856	N2XCB4856 RIAL
QX440	N2XCB4856	N2XCB4856 RIAL
QX442	N2XCB4856	N2XCB4856 RIAL
QX443	N2XCB4856	N2XCB4856 RIAL
QX444	N2XCB4856	N2XCB4856 RIAL
QX446	N2XCB4856	N2XCB4856 RIAL
QX447	N2XCB4856	N2XCB4856 RIAL
QX448	N2XCB4856	N2XCB4856 RIAL
QX449	N2XCB4856	N2XCB4856 RIAL
QX450	N2XCB4856	N2XCB4856 RIAL
QX451	N2XCB4856	N2XCB4856 RIAL
QX452	N2XCB4856	N2XCB4856 RIAL
QX453	N2XCB4856	N2XCB4856 RIAL
QX455	N2XCB4856	N2XCB4856 RIAL
QX458	N2XCB4856	N2XCB4856 RIAL
QX459	N2XCB4856	N2XCB4856 RIAL
QX460	N2XCB4856	N2XCB4856 RIAL
QX461	N2XCB4856	N2XCB4856 RIAL
QX463	N2XCB4856	N2XCB4856 RIAL
QX465	N2XCB4856	N2XCB4856 RIAL
QX467	N2XCB4856	N2XCB4856 RIAL
QX468	N2XCB4856	N2XCB4856 RIAL
QX469	N2XCB4856	N2XCB4856 RIAL
QX471	N2XCB4856	N2XCB4856 RIAL
QX472	N2XCB4856	N2XCB4856 RIAL
QX473	N2XCB4856	N2XCB4856 RIAL
QX475	N2XCB4856	N2XCB4856 RIAL
QX476	N2XCB4856	N2XCB4856 RIAL
QX477	N2XCB4856	N2XCB4856 RIAL
QX478	N2XCB4856	N2XCB4856 RIAL
QX479	N2XCB4856	N2XCB4856 RIAL
QX480	N2XCB4856	N2XCB4856 RIAL
QX483	N2XCB4856	N2XCB4856 RIAL
QX484	N2XCB4856	N2XCB4856 RIAL
QX485	N2XCB4856	N2XCB4856 RIAL
QX486	N2XCB4856	N2XCB4856 RIAL
QX487	N2XCB4856	N2XCB4856 RIAL
QX489	N2XCB4856	N2XCB4856 RIAL
QX490	N2XCB4856	N2XCB4856 RIAL
QX492	N2XCB4856	N2XCB4856 RIAL
QX494	N2XCB4856	N2XCB4856 RIAL
QX495	N2XCB4856	N2XCB4856 RIAL
QX496	N2XCB4856	N2XCB4856 RIAL
QX497	N2XCB4856	N2XCB4856 RIAL
QX498	N2XCB4856	N2XCB4856 RIAL
QX501	N2XCB4856	N2XCB4856 RIAL
QX503	N2XCB4856	N2XCB4856 RIAL
QX506	N2XCB4856	N2XCB4856 RIAL
QX508	N2XCB4856	N2XCB4856 RIAL
QX511	N2XCB4856	N2XCB4856 RIAL
QX512	N2XCB4856	N2XCB4856 RIAL
QX513	N2XCB4856	N2XCB4856 RIAL
QX514	N2XCB4856	N2XCB4856 RIAL
QX515	N2XCB4856	N2XCB4856 RIAL
QX520	N2XCB4856	N2XCB4856 RIAL
QX521	N2XCB4856	N2XCB4856 RIAL
QX523	N2XCB4856	N2XCB4856 RIAL
QX524	N2XCB4856	N2XCB4856 RIAL
QX525	N2XCB4856	N2XCB4856 RIAL
QX526	N2XCB4856	N2XCB4856 RIAL
QX527	N2XCB4856	N2XCB4856 RIAL
QX528	N2XCB4856	N2XCB4856 RIAL
QX530	N2XCB4856	N2XCB4856 RIAL
QX531	N2XCB4856	N2XCB4856 RIAL
QX533	N2XCB4856	N2XCB4856 RIAL
QX534	N2XCB4856	N2XCB4856 RIAL
QX538	N2XCB4856	N2XCB4856 RIAL
QX539	N2XCB4856	N2XCB4856 RIAL
QX540	N2XCB4856	N2XCB4856 RIAL
QX542	N2XCB4856	N2XCB4856 RIAL
QX545	N2XCB4856	N2XCB4856 RIAL
QX549	N2XCB4856	N2XCB4856 RIAL
QX550	N2XCB4856	N2XCB4856 RIAL
QX551	N2XCB4856	N2XCB4856 RIAL
QX553	N2XCB4856	N2XCB4856 RIAL
QX554	N2XCB4856	N2XCB4856 RIAL
QX555	N2XCB4856	N2XCB4856 RIAL
QX556	N2XCB4856	N2XCB4856 RIAL
QX557	N2XCB4856	N2XCB4856 RIAL
QX559	N2XCB4856	N2XCB4856 RIAL
QX560	N2XCB4856	N2XCB4856 RIAL
QX563	N2XCB4856	N2XCB4856 RIAL
QX564	N2XCB4856	N2XCB4856 RIAL
QX565	N2XCB4856	N2XCB4856 RIAL
QX570	N2XCB4856	N2XCB4856 RIAL
QX572	N2XCB4856	N2XCB4856 RIAL
QX579	N2XCB4856	N2XCB4856 RIAL
QX580	N2XCB4856	N2XCB4856 RIAL
QX583	N2XCB4856	N2XCB4856 RIAL
QX584	N2XCB4856	N2XCB4856 RIAL
QX587	N2XCB4856	N2XCB4856 RIAL
QX588	N2XCB4856	N2XCB4856 RIAL
QX594	N2XCB4856	N2XCB4856 RIAL
QX597	N2XCB4856	N2XCB4856 RIAL
QX598	N2XCB4856	N2XCB4856 RIAL
