# Supplementary material for: Naturally occurring variation in a cytochrome P450 modifies thiabendazole responses independently of beta-tubulin
Source: PLoS Pathog. 2025 Jan 14;21(1):e1012602. doi: 10.1371/journal.ppat.1012602 (PMC11771912; doi:10.1371/journal.ppat.1012602)
Supplement: S3 File — (TSV) [file ppat.1012602.s003.tsv]

CHROM	marker	POS	A1	A2	AF1	BETA	SE	P	log10p	trait	BF	aboveBF	strain	value	allele	var.exp	startPOS	peakPOS	endPOS	peak_id	interval_size
I	I:6689	6689	G	A	0.370892	-1.37637	2.00346	0.492085	0.30795987316245554	Thiabendazole_mean_TOF_ctrl_regressed	5.617524534886292	0	NA	NA	NA	NA	NA	NA	NA	NA	NA
I	I:9328	9328	G	A	0.244131	1.07875	2.24309	0.630571	0.20026600635941544	Thiabendazole_mean_TOF_ctrl_regressed	5.617524534886292	0	NA	NA	NA	NA	NA	NA	NA	NA	NA
I	I:13117	13117	A	C	0.0751174	-4.25744	3.59995	0.236952	0.6253396212743579	Thiabendazole_mean_TOF_ctrl_regressed	5.617524534886292	0	NA	NA	NA	NA	NA	NA	NA	NA	NA
I	I:15024	15024	A	G	0.15493	7.30487	2.6654	0.00613209	2.212391479679284	Thiabendazole_mean_TOF_ctrl_regressed	5.617524534886292	0	NA	NA	NA	NA	NA	NA	NA	NA	NA
I	I:17509	17509	G	A	0.0798122	0.0241147	3.5591	0.994594	0.0023541650261256573	Thiabendazole_mean_TOF_ctrl_regressed	5.617524534886292	0	NA	NA	NA	NA	NA	NA	NA	NA	NA
I	I:61160	61160	G	A	0.309859	4.34124	2.04066	0.0333897	1.476387482980067	Thiabendazole_mean_TOF_ctrl_regressed	5.617524534886292	0	NA	NA	NA	NA	NA	NA	NA	NA	NA
I	I:62576	62576	A	T	0.056338	12.4838	3.78198	9.63882e-4	3.0159761298789034	Thiabendazole_mean_TOF_ctrl_regressed	5.617524534886292	0	NA	NA	NA	NA	NA	NA	NA	NA	NA
I	I:69800	69800	T	C	0.244131	1.07875	2.24309	0.630571	0.20026600635941544	Thiabendazole_mean_TOF_ctrl_regressed	5.617524534886292	0	NA	NA	NA	NA	NA	NA	NA	NA	NA
I	I:76311	76311	T	C	0.323944	-2.60293	1.93757	0.179144	0.7467977329096925	Thiabendazole_mean_TOF_ctrl_regressed	5.617524534886292	0	NA	NA	NA	NA	NA	NA	NA	NA	NA
I	I:81189	81189	T	A	0.422535	-1.99543	1.87756	0.287881	0.5407869973916322	Thiabendazole_mean_TOF_ctrl_regressed	5.617524534886292	0	NA	NA	NA	NA	NA	NA	NA	NA	NA
I	I:88323	88323	A	G	0.0751174	-4.25744	3.59995	0.236952	0.6253396212743579	Thiabendazole_mean_TOF_ctrl_regressed	5.617524534886292	0	NA	NA	NA	NA	NA	NA	NA	NA	NA
I	I:108438	108438	A	G	0.305164	4.31075	2.0396	0.0345559	1.4614777914536963	Thiabendazole_mean_TOF_ctrl_regressed	5.617524534886292	0	NA	NA	NA	NA	NA	NA	NA	NA	NA
I	I:116338	116338	T	A	0.464789	-4.13867	1.90474	0.0297933	1.5258813902923067	Thiabendazole_mean_TOF_ctrl_regressed	5.617524534886292	0	NA	NA	NA	NA	NA	NA	NA	NA	NA
I	I:116374	116374	T	G	0.126761	-4.43076	2.81963	0.11609	0.9352051888046168	Thiabendazole_mean_TOF_ctrl_regressed	5.617524534886292	0	NA	NA	NA	NA	NA	NA	NA	NA	NA
I	I:121505	121505	A	T	0.248826	1.0889	2.2215	0.624017	0.20480357873804972	Thiabendazole_mean_TOF_ctrl_regressed	5.617524534886292	0	NA	NA	NA	NA	NA	NA	NA	NA	NA
I	I:135309	135309	T	A	0.370892	-1.37637	2.00346	0.492085	0.30795987316245554	Thiabendazole_mean_TOF_ctrl_regressed	5.617524534886292	0	NA	NA	NA	NA	NA	NA	NA	NA	NA
I	I:144778	144778	G	A	0.0751174	-4.25744	3.59995	0.236952	0.6253396212743579	Thiabendazole_mean_TOF_ctrl_regressed	5.617524534886292	0	NA	NA	NA	NA	NA	NA	NA	NA	NA
I	I:155895	155895	T	A	0.0516432	-0.175882	4.43885	0.968394	0.013947910034687087	Thiabendazole_mean_TOF_ctrl_regressed	5.617524534886292	0	NA	NA	NA	NA	NA	NA	NA	NA	NA
I	I:161490	161490	T	A	0.0798122	0.0241147	3.5591	0.994594	0.0023541650261256573	Thiabendazole_mean_TOF_ctrl_regressed	5.617524534886292	0	NA	NA	NA	NA	NA	NA	NA	NA	NA
I	I:163347	163347	G	A	0.305164	4.31075	2.0396	0.0345559	1.4614777914536963	Thiabendazole_mean_TOF_ctrl_regressed	5.617524534886292	0	NA	NA	NA	NA	NA	NA	NA	NA	NA
I	I:164048	164048	C	G	0.248826	4.58579	2.1531	0.0331836	1.479076500309127	Thiabendazole_mean_TOF_ctrl_regressed	5.617524534886292	0	NA	NA	NA	NA	NA	NA	NA	NA	NA
I	I:176206	176206	A	T	0.056338	-3.79894	3.92132	0.33265	0.47801247221793197	Thiabendazole_mean_TOF_ctrl_regressed	5.617524534886292	0	NA	NA	NA	NA	NA	NA	NA	NA	NA
I	I:178649	178649	C	T	0.333333	-2.17572	1.91842	0.256743	0.5905013884427232	Thiabendazole_mean_TOF_ctrl_regressed	5.617524534886292	0	NA	NA	NA	NA	NA	NA	NA	NA	NA
I	I:178679	178679	G	A	0.244131	1.07875	2.24309	0.630571	0.20026600635941544	Thiabendazole_mean_TOF_ctrl_regressed	5.617524534886292	0	NA	NA	NA	NA	NA	NA	NA	NA	NA
I	I:182821	182821	T	C	0.28169	-2.83232	1.95831	0.148091	0.8294713342479056	Thiabendazole_mean_TOF_ctrl_regressed	5.617524534886292	0	NA	NA	NA	NA	NA	NA	NA	NA	NA
I	I:184470	184470	G	A	0.15493	7.30487	2.6654	0.00613209	2.212391479679284	Thiabendazole_mean_TOF_ctrl_regressed	5.617524534886292	0	NA	NA	NA	NA	NA	NA	NA	NA	NA
I	I:206753	206753	T	C	0.0751174	-4.25744	3.59995	0.236952	0.6253396212743579	Thiabendazole_mean_TOF_ctrl_regressed	5.617524534886292	0	NA	NA	NA	NA	NA	NA	NA	NA	NA
I	I:215377	215377	T	A	0.370892	-1.37637	2.00346	0.492085	0.30795987316245554	Thiabendazole_mean_TOF_ctrl_regressed	5.617524534886292	0	NA	NA	NA	NA	NA	NA	NA	NA	NA
I	I:216947	216947	G	A	0.305164	4.31075	2.0396	0.0345559	1.4614777914536963	Thiabendazole_mean_TOF_ctrl_regressed	5.617524534886292	0	NA	NA	NA	NA	NA	NA	NA	NA	NA
I	I:257676	257676	A	T	0.248826	4.58579	2.1531	0.0331836	1.479076500309127	Thiabendazole_mean_TOF_ctrl_regressed	5.617524534886292	0	NA	NA	NA	NA	NA	NA	NA	NA	NA
I	I:261928	261928	C	T	0.244131	1.07875	2.24309	0.630571	0.20026600635941544	Thiabendazole_mean_TOF_ctrl_regressed	5.617524534886292	0	NA	NA	NA	NA	NA	NA	NA	NA	NA
I	I:275446	275446	T	A	0.0798122	-4.16949	3.48971	0.232167	0.6341995104217474	Thiabendazole_mean_TOF_ctrl_regressed	5.617524534886292	0	NA	NA	NA	NA	NA	NA	NA	NA	NA
I	I:276422	276422	T	G	0.0657277	1.5885	4.12867	0.700423	0.1546396012963587	Thiabendazole_mean_TOF_ctrl_regressed	5.617524534886292	0	NA	NA	NA	NA	NA	NA	NA	NA	NA
I	I:285919	285919	C	T	0.305164	4.31075	2.0396	0.0345559	1.4614777914536963	Thiabendazole_mean_TOF_ctrl_regressed	5.617524534886292	0	NA	NA	NA	NA	NA	NA	NA	NA	NA
I	I:298981	298981	C	T	0.323944	-2.60293	1.93757	0.179144	0.7467977329096925	Thiabendazole_mean_TOF_ctrl_regressed	5.617524534886292	0	NA	NA	NA	NA	NA	NA	NA	NA	NA
I	I:299521	299521	T	G	0.248826	4.58579	2.1531	0.0331836	1.479076500309127	Thiabendazole_mean_TOF_ctrl_regressed	5.617524534886292	0	NA	NA	NA	NA	NA	NA	NA	NA	NA
I	I:302045	302045	T	C	0.370892	-1.37637	2.00346	0.492085	0.30795987316245554	Thiabendazole_mean_TOF_ctrl_regressed	5.617524534886292	0	NA	NA	NA	NA	NA	NA	NA	NA	NA
I	I:314248	314248	A	G	0.0798122	0.0241147	3.5591	0.994594	0.0023541650261256573	Thiabendazole_mean_TOF_ctrl_regressed	5.617524534886292	0	NA	NA	NA	NA	NA	NA	NA	NA	NA
I	I:315919	315919	A	G	0.244131	1.07875	2.24309	0.630571	0.20026600635941544	Thiabendazole_mean_TOF_ctrl_regressed	5.617524534886292	0	NA	NA	NA	NA	NA	NA	NA	NA	NA
I	I:370339	370339	C	T	0.15493	7.30487	2.6654	0.00613209	2.212391479679284	Thiabendazole_mean_TOF_ctrl_regressed	5.617524534886292	0	NA	NA	NA	NA	NA	NA	NA	NA	NA
I	I:379448	379448	A	G	0.258216	4.5731	2.11279	0.0304271	1.5167394381779733	Thiabendazole_mean_TOF_ctrl_regressed	5.617524534886292	0	NA	NA	NA	NA	NA	NA	NA	NA	NA
I	I:389034	389034	T	C	0.305164	1.41007	2.10478	0.502898	0.29852009154290465	Thiabendazole_mean_TOF_ctrl_regressed	5.617524534886292	0	NA	NA	NA	NA	NA	NA	NA	NA	NA
I	I:390371	390371	T	A	0.366197	1.31432	1.84586	0.476442	0.32198996095029975	Thiabendazole_mean_TOF_ctrl_regressed	5.617524534886292	0	NA	NA	NA	NA	NA	NA	NA	NA	NA
I	I:390711	390711	A	G	0.244131	1.07875	2.24309	0.630571	0.20026600635941544	Thiabendazole_mean_TOF_ctrl_regressed	5.617524534886292	0	NA	NA	NA	NA	NA	NA	NA	NA	NA
I	I:390716	390716	C	G	0.0751174	5.22881	4.48002	0.243154	0.6141185816843754	Thiabendazole_mean_TOF_ctrl_regressed	5.617524534886292	0	NA	NA	NA	NA	NA	NA	NA	NA	NA
I	I:407242	407242	T	C	0.084507	-2.57255	3.37124	0.445412	0.351238086665296	Thiabendazole_mean_TOF_ctrl_regressed	5.617524534886292	0	NA	NA	NA	NA	NA	NA	NA	NA	NA
I	I:418877	418877	G	A	0.309859	-2.93254	1.9507	0.132755	0.8769491129469338	Thiabendazole_mean_TOF_ctrl_regressed	5.617524534886292	0	NA	NA	NA	NA	NA	NA	NA	NA	NA
I	I:427621	427621	A	G	0.117371	-5.37865	2.98548	0.0716077	1.145040275349828	Thiabendazole_mean_TOF_ctrl_regressed	5.617524534886292	0	NA	NA	NA	NA	NA	NA	NA	NA	NA
I	I:435730	435730	A	T	0.248826	4.58579	2.1531	0.0331836	1.479076500309127	Thiabendazole_mean_TOF_ctrl_regressed	5.617524534886292	0	NA	NA	NA	NA	NA	NA	NA	NA	NA
I	I:441415	441415	G	A	0.244131	1.07875	2.24309	0.630571	0.20026600635941544	Thiabendazole_mean_TOF_ctrl_regressed	5.617524534886292	0	NA	NA	NA	NA	NA	NA	NA	NA	NA
I	I:462336	462336	C	T	0.201878	-2.00818	2.4114	0.404963	0.39258465488381644	Thiabendazole_mean_TOF_ctrl_regressed	5.617524534886292	0	NA	NA	NA	NA	NA	NA	NA	NA	NA
I	I:462547	462547	A	T	0.469484	-1.04185	1.91941	0.58727	0.23116218401526326	Thiabendazole_mean_TOF_ctrl_regressed	5.617524534886292	0	NA	NA	NA	NA	NA	NA	NA	NA	NA
I	I:466067	466067	C	T	0.15493	7.30487	2.6654	0.00613209	2.212391479679284	Thiabendazole_mean_TOF_ctrl_regressed	5.617524534886292	0	NA	NA	NA	NA	NA	NA	NA	NA	NA
I	I:470862	470862	G	A	0.286385	-2.37996	1.93669	0.219118	0.6593219447597897	Thiabendazole_mean_TOF_ctrl_regressed	5.617524534886292	0	NA	NA	NA	NA	NA	NA	NA	NA	NA
I	I:476760	476760	T	G	0.0892019	2.72073	3.37545	0.420224	0.37651914762279154	Thiabendazole_mean_TOF_ctrl_regressed	5.617524534886292	0	NA	NA	NA	NA	NA	NA	NA	NA	NA
I	I:488028	488028	G	A	0.314554	1.34752	2.10762	0.522591	0.2818380739121644	Thiabendazole_mean_TOF_ctrl_regressed	5.617524534886292	0	NA	NA	NA	NA	NA	NA	NA	NA	NA
I	I:490260	490260	A	G	0.056338	12.4838	3.78198	9.63882e-4	3.0159761298789034	Thiabendazole_mean_TOF_ctrl_regressed	5.617524534886292	0	NA	NA	NA	NA	NA	NA	NA	NA	NA
I	I:491763	491763	T	A	0.413146	1.61393	1.78702	0.366452	0.4359829036977383	Thiabendazole_mean_TOF_ctrl_regressed	5.617524534886292	0	NA	NA	NA	NA	NA	NA	NA	NA	NA
I	I:495881	495881	C	A	0.0798122	0.0241147	3.5591	0.994594	0.0023541650261256573	Thiabendazole_mean_TOF_ctrl_regressed	5.617524534886292	0	NA	NA	NA	NA	NA	NA	NA	NA	NA
I	I:500958	500958	T	C	0.131455	-6.42373	2.80231	0.0218884	1.6597859833643342	Thiabendazole_mean_TOF_ctrl_regressed	5.617524534886292	0	NA	NA	NA	NA	NA	NA	NA	NA	NA
I	I:502109	502109	T	A	0.0985915	-4.35403	3.1425	0.165891	0.7801771748940373	Thiabendazole_mean_TOF_ctrl_regressed	5.617524534886292	0	NA	NA	NA	NA	NA	NA	NA	NA	NA
I	I:511635	511635	A	C	0.0751174	-5.34481	3.64381	0.142426	0.8464107225965254	Thiabendazole_mean_TOF_ctrl_regressed	5.617524534886292	0	NA	NA	NA	NA	NA	NA	NA	NA	NA
I	I:520966	520966	G	C	0.338028	-0.75401	2.08444	0.717552	0.14414662073369344	Thiabendazole_mean_TOF_ctrl_regressed	5.617524534886292	0	NA	NA	NA	NA	NA	NA	NA	NA	NA
I	I:528981	528981	T	G	0.056338	-4.13279	4.13365	0.317411	0.49837802667845654	Thiabendazole_mean_TOF_ctrl_regressed	5.617524534886292	0	NA	NA	NA	NA	NA	NA	NA	NA	NA
I	I:530978	530978	T	C	0.2723	4.99855	2.06811	0.0156504	1.8054745580809346	Thiabendazole_mean_TOF_ctrl_regressed	5.617524534886292	0	NA	NA	NA	NA	NA	NA	NA	NA	NA
I	I:538473	538473	T	A	0.28169	-2.05012	1.93522	0.289432	0.5384534543671766	Thiabendazole_mean_TOF_ctrl_regressed	5.617524534886292	0	NA	NA	NA	NA	NA	NA	NA	NA	NA
I	I:540274	540274	T	C	0.342723	-1.2316	1.94883	0.527408	0.27785328688709593	Thiabendazole_mean_TOF_ctrl_regressed	5.617524534886292	0	NA	NA	NA	NA	NA	NA	NA	NA	NA
I	I:561035	561035	T	C	0.0751174	-5.34481	3.64381	0.142426	0.8464107225965254	Thiabendazole_mean_TOF_ctrl_regressed	5.617524534886292	0	NA	NA	NA	NA	NA	NA	NA	NA	NA
I	I:562960	562960	A	G	0.15493	7.30487	2.6654	0.00613209	2.212391479679284	Thiabendazole_mean_TOF_ctrl_regressed	5.617524534886292	0	NA	NA	NA	NA	NA	NA	NA	NA	NA
I	I:565394	565394	A	G	0.0516432	0.294139	4.25353	0.944869	0.024628399449299752	Thiabendazole_mean_TOF_ctrl_regressed	5.617524534886292	0	NA	NA	NA	NA	NA	NA	NA	NA	NA
I	I:592051	592051	T	C	0.295775	1.10118	2.146	0.607858	0.21619786319293235	Thiabendazole_mean_TOF_ctrl_regressed	5.617524534886292	0	NA	NA	NA	NA	NA	NA	NA	NA	NA
I	I:592825	592825	C	T	0.248826	4.58579	2.1531	0.0331836	1.479076500309127	Thiabendazole_mean_TOF_ctrl_regressed	5.617524534886292	0	NA	NA	NA	NA	NA	NA	NA	NA	NA
I	I:597623	597623	A	T	0.455399	-1.93391	1.93014	0.316367	0.4998088237373891	Thiabendazole_mean_TOF_ctrl_regressed	5.617524534886292	0	NA	NA	NA	NA	NA	NA	NA	NA	NA
I	I:603304	603304	A	T	0.056338	0.561828	4.19554	0.893473	0.04891856697275642	Thiabendazole_mean_TOF_ctrl_regressed	5.617524534886292	0	NA	NA	NA	NA	NA	NA	NA	NA	NA
I	I:630403	630403	G	A	0.305164	4.07929	2.02685	0.0441543	1.3550269959292909	Thiabendazole_mean_TOF_ctrl_regressed	5.617524534886292	0	NA	NA	NA	NA	NA	NA	NA	NA	NA
I	I:630429	630429	T	C	0.384977	-4.67875	1.93959	0.0158552	1.7998282753430703	Thiabendazole_mean_TOF_ctrl_regressed	5.617524534886292	0	NA	NA	NA	NA	NA	NA	NA	NA	NA
I	I:633476	633476	A	G	0.244131	0.485287	2.23327	0.827976	0.08198225164341397	Thiabendazole_mean_TOF_ctrl_regressed	5.617524534886292	0	NA	NA	NA	NA	NA	NA	NA	NA	NA
I	I:637363	637363	T	A	0.159624	-4.54221	2.59895	0.0805138	1.0941296755302603	Thiabendazole_mean_TOF_ctrl_regressed	5.617524534886292	0	NA	NA	NA	NA	NA	NA	NA	NA	NA
I	I:638022	638022	T	C	0.103286	-3.85529	3.03958	0.204669	0.6889479323666965	Thiabendazole_mean_TOF_ctrl_regressed	5.617524534886292	0	NA	NA	NA	NA	NA	NA	NA	NA	NA
I	I:644209	644209	T	C	0.0751174	-5.34481	3.64381	0.142426	0.8464107225965254	Thiabendazole_mean_TOF_ctrl_regressed	5.617524534886292	0	NA	NA	NA	NA	NA	NA	NA	NA	NA
I	I:645306	645306	T	C	0.309859	4.20053	1.94681	0.0309551	1.5092677886668076	Thiabendazole_mean_TOF_ctrl_regressed	5.617524534886292	0	NA	NA	NA	NA	NA	NA	NA	NA	NA
I	I:648306	648306	C	T	0.286385	-1.93223	1.92065	0.314402	0.5025146999538729	Thiabendazole_mean_TOF_ctrl_regressed	5.617524534886292	0	NA	NA	NA	NA	NA	NA	NA	NA	NA
I	I:653154	653154	T	G	0.474178	1.38174	1.75207	0.430327	0.3662014041309162	Thiabendazole_mean_TOF_ctrl_regressed	5.617524534886292	0	NA	NA	NA	NA	NA	NA	NA	NA	NA
I	I:660179	660179	A	G	0.131455	-4.19333	2.86997	0.143986	0.8416797330320234	Thiabendazole_mean_TOF_ctrl_regressed	5.617524534886292	0	NA	NA	NA	NA	NA	NA	NA	NA	NA
I	I:674446	674446	C	G	0.0704225	5.70448	4.47139	0.202036	0.6945712384329221	Thiabendazole_mean_TOF_ctrl_regressed	5.617524534886292	0	NA	NA	NA	NA	NA	NA	NA	NA	NA
I	I:680382	680382	G	A	0.0751174	-5.34481	3.64381	0.142426	0.8464107225965254	Thiabendazole_mean_TOF_ctrl_regressed	5.617524534886292	0	NA	NA	NA	NA	NA	NA	NA	NA	NA
I	I:691145	691145	G	A	0.422535	-1.65764	1.91718	0.387245	0.4120141810224121	Thiabendazole_mean_TOF_ctrl_regressed	5.617524534886292	0	NA	NA	NA	NA	NA	NA	NA	NA	NA
I	I:691447	691447	A	C	0.323944	-0.0482302	2.18654	0.982402	0.007710762053803655	Thiabendazole_mean_TOF_ctrl_regressed	5.617524534886292	0	NA	NA	NA	NA	NA	NA	NA	NA	NA
I	I:694829	694829	A	G	0.107981	-4.00619	3.0328	0.186517	0.7292815784948544	Thiabendazole_mean_TOF_ctrl_regressed	5.617524534886292	0	NA	NA	NA	NA	NA	NA	NA	NA	NA
I	I:695386	695386	T	C	0.117371	-2.72116	2.82918	0.33614	0.4734798042647347	Thiabendazole_mean_TOF_ctrl_regressed	5.617524534886292	0	NA	NA	NA	NA	NA	NA	NA	NA	NA
I	I:695452	695452	C	T	0.183099	-3.52475	2.50578	0.159531	0.797154912476522	Thiabendazole_mean_TOF_ctrl_regressed	5.617524534886292	0	NA	NA	NA	NA	NA	NA	NA	NA	NA
I	I:705454	705454	T	C	0.464789	-0.537467	1.89461	0.776654	0.10977241666569891	Thiabendazole_mean_TOF_ctrl_regressed	5.617524534886292	0	NA	NA	NA	NA	NA	NA	NA	NA	NA
I	I:705614	705614	A	G	0.159624	-1.87315	2.54789	0.46223	0.335141871034226	Thiabendazole_mean_TOF_ctrl_regressed	5.617524534886292	0	NA	NA	NA	NA	NA	NA	NA	NA	NA
I	I:715457	715457	T	A	0.286385	-2.06504	1.91946	0.281999	0.5497524317347238	Thiabendazole_mean_TOF_ctrl_regressed	5.617524534886292	0	NA	NA	NA	NA	NA	NA	NA	NA	NA
I	I:727377	727377	A	G	0.0892019	-5.24403	3.31383	0.113542	0.9448434601078419	Thiabendazole_mean_TOF_ctrl_regressed	5.617524534886292	0	NA	NA	NA	NA	NA	NA	NA	NA	NA
I	I:730439	730439	T	C	0.0892019	0.963634	3.28756	0.769434	0.11382862685928234	Thiabendazole_mean_TOF_ctrl_regressed	5.617524534886292	0	NA	NA	NA	NA	NA	NA	NA	NA	NA
I	I:736799	736799	T	C	0.0516432	0.844612	4.10219	0.836875	0.07733940564391578	Thiabendazole_mean_TOF_ctrl_regressed	5.617524534886292	0	NA	NA	NA	NA	NA	NA	NA	NA	NA
I	I:736943	736943	G	T	0.248826	4.42007	2.10045	0.0353487	1.4516265533864037	Thiabendazole_mean_TOF_ctrl_regressed	5.617524534886292	0	NA	NA	NA	NA	NA	NA	NA	NA	NA
I	I:740461	740461	T	C	0.0704225	-5.9268	3.6751	0.106812	0.9713799529158709	Thiabendazole_mean_TOF_ctrl_regressed	5.617524534886292	0	NA	NA	NA	NA	NA	NA	NA	NA	NA
I	I:758742	758742	C	T	0.084507	0.449233	3.43067	0.895818	0.04778021536516911	Thiabendazole_mean_TOF_ctrl_regressed	5.617524534886292	0	NA	NA	NA	NA	NA	NA	NA	NA	NA
I	I:761505	761505	G	T	0.13615	-2.14499	2.62493	0.413838	0.3831696334561715	Thiabendazole_mean_TOF_ctrl_regressed	5.617524534886292	0	NA	NA	NA	NA	NA	NA	NA	NA	NA
I	I:783283	783283	T	C	0.338028	1.84685	1.87681	0.325096	0.48798837405544127	Thiabendazole_mean_TOF_ctrl_regressed	5.617524534886292	0	NA	NA	NA	NA	NA	NA	NA	NA	NA
I	I:785894	785894	A	C	0.29108	-2.02248	1.91025	0.289714	0.5380305176514752	Thiabendazole_mean_TOF_ctrl_regressed	5.617524534886292	0	NA	NA	NA	NA	NA	NA	NA	NA	NA
I	I:789909	789909	G	T	0.0516432	0.844612	4.10219	0.836875	0.07733940564391578	Thiabendazole_mean_TOF_ctrl_regressed	5.617524534886292	0	NA	NA	NA	NA	NA	NA	NA	NA	NA
I	I:790898	790898	A	T	0.319249	-1.06475	2.06123	0.605463	0.21791239155777056	Thiabendazole_mean_TOF_ctrl_regressed	5.617524534886292	0	NA	NA	NA	NA	NA	NA	NA	NA	NA
I	I:794211	794211	C	G	0.347418	0.288563	2.05577	0.88837	0.05140611587597768	Thiabendazole_mean_TOF_ctrl_regressed	5.617524534886292	0	NA	NA	NA	NA	NA	NA	NA	NA	NA
I	I:805361	805361	C	T	0.29108	-0.170496	2.1931	0.938033	0.027781882872742636	Thiabendazole_mean_TOF_ctrl_regressed	5.617524534886292	0	NA	NA	NA	NA	NA	NA	NA	NA	NA
I	I:807505	807505	T	A	0.164319	-2.89845	2.49478	0.245315	0.61027589566618	Thiabendazole_mean_TOF_ctrl_regressed	5.617524534886292	0	NA	NA	NA	NA	NA	NA	NA	NA	NA
I	I:810217	810217	T	C	0.0751174	-6.37416	3.57929	0.0749376	1.1253002200152018	Thiabendazole_mean_TOF_ctrl_regressed	5.617524534886292	0	NA	NA	NA	NA	NA	NA	NA	NA	NA
I	I:811002	811002	T	C	0.084507	0.449233	3.43067	0.895818	0.04778021536516911	Thiabendazole_mean_TOF_ctrl_regressed	5.617524534886292	0	NA	NA	NA	NA	NA	NA	NA	NA	NA
I	I:814139	814139	C	T	0.384977	-2.02504	1.81936	0.265688	0.5756280603863823	Thiabendazole_mean_TOF_ctrl_regressed	5.617524534886292	0	NA	NA	NA	NA	NA	NA	NA	NA	NA
I	I:816631	816631	A	T	0.0985915	-0.500684	3.19879	0.875621	0.05768383130379242	Thiabendazole_mean_TOF_ctrl_regressed	5.617524534886292	0	NA	NA	NA	NA	NA	NA	NA	NA	NA
I	I:824619	824619	T	C	0.276995	3.98355	2.04727	0.0516808	1.2866707722402089	Thiabendazole_mean_TOF_ctrl_regressed	5.617524534886292	0	NA	NA	NA	NA	NA	NA	NA	NA	NA
I	I:826108	826108	T	C	0.0516432	0.844612	4.10219	0.836875	0.07733940564391578	Thiabendazole_mean_TOF_ctrl_regressed	5.617524534886292	0	NA	NA	NA	NA	NA	NA	NA	NA	NA
I	I:831728	831728	G	T	0.28169	1.04132	2.10626	0.62103	0.2068874199204229	Thiabendazole_mean_TOF_ctrl_regressed	5.617524534886292	0	NA	NA	NA	NA	NA	NA	NA	NA	NA
I	I:833289	833289	G	T	0.431925	1.07581	1.81072	0.552421	0.25772982029838776	Thiabendazole_mean_TOF_ctrl_regressed	5.617524534886292	0	NA	NA	NA	NA	NA	NA	NA	NA	NA
I	I:835064	835064	T	C	0.0610329	-4.4177	4.2936	0.303525	0.5178055322167333	Thiabendazole_mean_TOF_ctrl_regressed	5.617524534886292	0	NA	NA	NA	NA	NA	NA	NA	NA	NA
I	I:835423	835423	A	T	0.164319	-5.20294	2.5985	0.0452539	1.3443439871661071	Thiabendazole_mean_TOF_ctrl_regressed	5.617524534886292	0	NA	NA	NA	NA	NA	NA	NA	NA	NA
I	I:837659	837659	G	T	0.0985915	-5.6308	3.20159	0.0786196	1.1044691701093496	Thiabendazole_mean_TOF_ctrl_regressed	5.617524534886292	0	NA	NA	NA	NA	NA	NA	NA	NA	NA
I	I:839222	839222	G	A	0.0516432	-5.44769	4.96653	0.272693	0.5643260102079557	Thiabendazole_mean_TOF_ctrl_regressed	5.617524534886292	0	NA	NA	NA	NA	NA	NA	NA	NA	NA
I	I:844234	844234	T	C	0.29108	-1.85225	1.89505	0.328364	0.4836444625707531	Thiabendazole_mean_TOF_ctrl_regressed	5.617524534886292	0	NA	NA	NA	NA	NA	NA	NA	NA	NA
I	I:846665	846665	T	C	0.333333	2.19262	1.90141	0.248847	0.604067590569141	Thiabendazole_mean_TOF_ctrl_regressed	5.617524534886292	0	NA	NA	NA	NA	NA	NA	NA	NA	NA
I	I:847638	847638	T	C	0.244131	0.492134	2.23252	0.825529	0.08326766580669229	Thiabendazole_mean_TOF_ctrl_regressed	5.617524534886292	0	NA	NA	NA	NA	NA	NA	NA	NA	NA
I	I:850499	850499	G	A	0.131455	-6.18997	2.97619	0.0375411	1.4254930061704243	Thiabendazole_mean_TOF_ctrl_regressed	5.617524534886292	0	NA	NA	NA	NA	NA	NA	NA	NA	NA
I	I:868535	868535	A	T	0.056338	-13.0613	4.4219	0.00313903	2.5032045336875974	Thiabendazole_mean_TOF_ctrl_regressed	5.617524534886292	0	NA	NA	NA	NA	NA	NA	NA	NA	NA
I	I:873273	873273	G	C	0.056338	-3.31615	4.16647	0.426082	0.37050681235151667	Thiabendazole_mean_TOF_ctrl_regressed	5.617524534886292	0	NA	NA	NA	NA	NA	NA	NA	NA	NA
I	I:874770	874770	T	C	0.126761	-8.69594	3.4469	0.0116414	1.933994788095642	Thiabendazole_mean_TOF_ctrl_regressed	5.617524534886292	0	NA	NA	NA	NA	NA	NA	NA	NA	NA
I	I:876547	876547	A	G	0.0610329	-1.64484	4.48657	0.713907	0.14635835967683217	Thiabendazole_mean_TOF_ctrl_regressed	5.617524534886292	0	NA	NA	NA	NA	NA	NA	NA	NA	NA
I	I:877962	877962	G	T	0.422535	-2.76095	1.92389	0.151262	0.8202701616205827	Thiabendazole_mean_TOF_ctrl_regressed	5.617524534886292	0	NA	NA	NA	NA	NA	NA	NA	NA	NA
I	I:881269	881269	G	T	0.0657277	-8.10787	4.50474	0.0718842	1.1433665561660664	Thiabendazole_mean_TOF_ctrl_regressed	5.617524534886292	0	NA	NA	NA	NA	NA	NA	NA	NA	NA
I	I:882088	882088	T	C	0.0516432	-9.0814800000000009	4.64455	0.0505477	1.296298600706675	Thiabendazole_mean_TOF_ctrl_regressed	5.617524534886292	0	NA	NA	NA	NA	NA	NA	NA	NA	NA
I	I:884389	884389	T	G	0.15493	7.30487	2.6654	0.00613209	2.212391479679284	Thiabendazole_mean_TOF_ctrl_regressed	5.617524534886292	0	NA	NA	NA	NA	NA	NA	NA	NA	NA
I	I:888488	888488	A	G	0.248826	3.97131	2.08771	0.0571413	1.2430498833721746	Thiabendazole_mean_TOF_ctrl_regressed	5.617524534886292	0	NA	NA	NA	NA	NA	NA	NA	NA	NA
I	I:913928	913928	G	A	0.328638	2.9278	1.94471	0.132191	0.8787981120469823	Thiabendazole_mean_TOF_ctrl_regressed	5.617524534886292	0	NA	NA	NA	NA	NA	NA	NA	NA	NA
I	I:922115	922115	G	A	0.0516432	-1.49569	6.02235	0.803859	0.09482012151536583	Thiabendazole_mean_TOF_ctrl_regressed	5.617524534886292	0	NA	NA	NA	NA	NA	NA	NA	NA	NA
I	I:935842	935842	T	C	0.084507	-5.50965	3.47189	0.112528	0.948739399930669	Thiabendazole_mean_TOF_ctrl_regressed	5.617524534886292	0	NA	NA	NA	NA	NA	NA	NA	NA	NA
I	I:951158	951158	A	G	0.0892019	-4.86194	3.2687	0.136903	0.8635870349253938	Thiabendazole_mean_TOF_ctrl_regressed	5.617524534886292	0	NA	NA	NA	NA	NA	NA	NA	NA	NA
I	I:951190	951190	C	T	0.450704	-3.44591	1.92119	0.0728723	1.1374375230298261	Thiabendazole_mean_TOF_ctrl_regressed	5.617524534886292	0	NA	NA	NA	NA	NA	NA	NA	NA	NA
I	I:952797	952797	A	G	0.342723	-2.02344	2.03853	0.320906	0.49362216279688864	Thiabendazole_mean_TOF_ctrl_regressed	5.617524534886292	0	NA	NA	NA	NA	NA	NA	NA	NA	NA
I	I:973119	973119	C	T	0.276995	-0.560638	1.99361	0.778544	0.10871683792281656	Thiabendazole_mean_TOF_ctrl_regressed	5.617524534886292	0	NA	NA	NA	NA	NA	NA	NA	NA	NA
I	I:975649	975649	T	C	0.28169	-1.53912	2.14512	0.473065	0.3250791823026389	Thiabendazole_mean_TOF_ctrl_regressed	5.617524534886292	0	NA	NA	NA	NA	NA	NA	NA	NA	NA
I	I:978053	978053	G	T	0.159624	6.56907	2.60451	0.0116626	1.9332046194073302	Thiabendazole_mean_TOF_ctrl_regressed	5.617524534886292	0	NA	NA	NA	NA	NA	NA	NA	NA	NA
I	I:984659	984659	C	T	0.474178	1.75882	1.82063	0.334019	0.4762288285163876	Thiabendazole_mean_TOF_ctrl_regressed	5.617524534886292	0	NA	NA	NA	NA	NA	NA	NA	NA	NA
I	I:986279	986279	G	A	0.356808	4.10301	1.96864	0.037143	1.4301230216832592	Thiabendazole_mean_TOF_ctrl_regressed	5.617524534886292	0	NA	NA	NA	NA	NA	NA	NA	NA	NA
I	I:992266	992266	T	A	0.380282	2.08689	1.85538	0.260683	0.5838872896867622	Thiabendazole_mean_TOF_ctrl_regressed	5.617524534886292	0	NA	NA	NA	NA	NA	NA	NA	NA	NA
I	I:992525	992525	G	A	0.173709	-3.95275	2.67125	0.138944	0.8571602025616927	Thiabendazole_mean_TOF_ctrl_regressed	5.617524534886292	0	NA	NA	NA	NA	NA	NA	NA	NA	NA
I	I:998519	998519	G	A	0.107981	-5.68799	3.16298	0.0721299	1.1418846699100074	Thiabendazole_mean_TOF_ctrl_regressed	5.617524534886292	0	NA	NA	NA	NA	NA	NA	NA	NA	NA
I	I:1003648	1003648	G	A	0.13615	-5.18309	2.82387	0.0664378	1.1775847570707216	Thiabendazole_mean_TOF_ctrl_regressed	5.617524534886292	0	NA	NA	NA	NA	NA	NA	NA	NA	NA
I	I:1010086	1010086	A	C	0.314554	3.8695	1.98869	0.0516842	1.286642201616903	Thiabendazole_mean_TOF_ctrl_regressed	5.617524534886292	0	NA	NA	NA	NA	NA	NA	NA	NA	NA
I	I:1015443	1015443	C	T	0.380282	-3.0448	1.94731	0.117914	0.9284346277990241	Thiabendazole_mean_TOF_ctrl_regressed	5.617524534886292	0	NA	NA	NA	NA	NA	NA	NA	NA	NA
I	I:1031227	1031227	G	T	0.286385	-0.334033	2.06385	0.871424	0.05977048327560019	Thiabendazole_mean_TOF_ctrl_regressed	5.617524534886292	0	NA	NA	NA	NA	NA	NA	NA	NA	NA
I	I:1033036	1033036	T	C	0.0657277	-6.99039	3.75854	0.0629041	1.201321046933971	Thiabendazole_mean_TOF_ctrl_regressed	5.617524534886292	0	NA	NA	NA	NA	NA	NA	NA	NA	NA
I	I:1038311	1038311	T	C	0.201878	-0.30721	2.35501	0.896211	0.047589729905252794	Thiabendazole_mean_TOF_ctrl_regressed	5.617524534886292	0	NA	NA	NA	NA	NA	NA	NA	NA	NA
I	I:1038911	1038911	G	A	0.366197	2.7536	1.93881	0.155534	0.8081746587379203	Thiabendazole_mean_TOF_ctrl_regressed	5.617524534886292	0	NA	NA	NA	NA	NA	NA	NA	NA	NA
I	I:1051761	1051761	A	T	0.305164	-0.200704	2.16718	0.926213	0.03328912769470253	Thiabendazole_mean_TOF_ctrl_regressed	5.617524534886292	0	NA	NA	NA	NA	NA	NA	NA	NA	NA
I	I:1059258	1059258	C	T	0.140845	-3.59058	2.6093	0.1688	0.7726275577103637	Thiabendazole_mean_TOF_ctrl_regressed	5.617524534886292	0	NA	NA	NA	NA	NA	NA	NA	NA	NA
I	I:1059600	1059600	G	A	0.2723	-0.428439	1.97697	0.828431	0.08174365811629648	Thiabendazole_mean_TOF_ctrl_regressed	5.617524534886292	0	NA	NA	NA	NA	NA	NA	NA	NA	NA
I	I:1062730	1062730	G	A	0.2723	-1.11954	2.17233	0.606298	0.21731386437330738	Thiabendazole_mean_TOF_ctrl_regressed	5.617524534886292	0	NA	NA	NA	NA	NA	NA	NA	NA	NA
I	I:1064448	1064448	A	G	0.347418	1.68889	1.93066	0.381697	0.4182812534346209	Thiabendazole_mean_TOF_ctrl_regressed	5.617524534886292	0	NA	NA	NA	NA	NA	NA	NA	NA	NA
I	I:1068572	1068572	T	C	0.169014	6.43301	2.57541	0.0124946	1.9032776427446874	Thiabendazole_mean_TOF_ctrl_regressed	5.617524534886292	0	NA	NA	NA	NA	NA	NA	NA	NA	NA
I	I:1069226	1069226	C	T	0.258216	0.183317	2.32352	0.937115	0.028207110498762508	Thiabendazole_mean_TOF_ctrl_regressed	5.617524534886292	0	NA	NA	NA	NA	NA	NA	NA	NA	NA
I	I:1071327	1071327	A	G	0.0751174	-4.35194	3.79445	0.251414	0.5996105422687661	Thiabendazole_mean_TOF_ctrl_regressed	5.617524534886292	0	NA	NA	NA	NA	NA	NA	NA	NA	NA
I	I:1072123	1072123	A	G	0.43662	-0.773676	1.9106	0.685522	0.16397860312787851	Thiabendazole_mean_TOF_ctrl_regressed	5.617524534886292	0	NA	NA	NA	NA	NA	NA	NA	NA	NA
I	I:1073789	1073789	A	C	0.43662	-2.40074	1.95746	0.220026	0.6575259964989402	Thiabendazole_mean_TOF_ctrl_regressed	5.617524534886292	0	NA	NA	NA	NA	NA	NA	NA	NA	NA
I	I:1084252	1084252	T	C	0.314554	4.17134	2.04756	0.0416276	1.3806186272300278	Thiabendazole_mean_TOF_ctrl_regressed	5.617524534886292	0	NA	NA	NA	NA	NA	NA	NA	NA	NA
I	I:1086755	1086755	A	C	0.399061	2.46169	1.91602	0.198865	0.70144164545478	Thiabendazole_mean_TOF_ctrl_regressed	5.617524534886292	0	NA	NA	NA	NA	NA	NA	NA	NA	NA
I	I:1088775	1088775	A	G	0.0516432	-3.49394	3.89852	0.370133	0.4316421927244064	Thiabendazole_mean_TOF_ctrl_regressed	5.617524534886292	0	NA	NA	NA	NA	NA	NA	NA	NA	NA
I	I:1089080	1089080	C	T	0.164319	-1.7795	2.65818	0.503212	0.29824901090212946	Thiabendazole_mean_TOF_ctrl_regressed	5.617524534886292	0	NA	NA	NA	NA	NA	NA	NA	NA	NA
I	I:1090252	1090252	C	T	0.234742	5.04263	2.33814	0.0310299	1.508219624013584	Thiabendazole_mean_TOF_ctrl_regressed	5.617524534886292	0	NA	NA	NA	NA	NA	NA	NA	NA	NA
I	I:1096611	1096611	A	T	0.164319	-0.485342	2.6335	0.853782	0.06865300552068579	Thiabendazole_mean_TOF_ctrl_regressed	5.617524534886292	0	NA	NA	NA	NA	NA	NA	NA	NA	NA
I	I:1097132	1097132	T	C	0.112676	-0.223636	3.1916	0.944138	0.02496452237750307	Thiabendazole_mean_TOF_ctrl_regressed	5.617524534886292	0	NA	NA	NA	NA	NA	NA	NA	NA	NA
I	I:1099355	1099355	G	A	0.206573	-1.76811	2.52314	0.483453	0.3156457404699338	Thiabendazole_mean_TOF_ctrl_regressed	5.617524534886292	0	NA	NA	NA	NA	NA	NA	NA	NA	NA
I	I:1103626	1103626	A	C	0.0610329	-4.23646	4.09962	0.301427	0.5208178488169213	Thiabendazole_mean_TOF_ctrl_regressed	5.617524534886292	0	NA	NA	NA	NA	NA	NA	NA	NA	NA
I	I:1109879	1109879	G	A	0.056338	-4.62491	4.2192	0.27301	0.563821445027816	Thiabendazole_mean_TOF_ctrl_regressed	5.617524534886292	0	NA	NA	NA	NA	NA	NA	NA	NA	NA
I	I:1109928	1109928	G	A	0.178404	-1.81775	2.67088	0.496136	0.3043992590873669	Thiabendazole_mean_TOF_ctrl_regressed	5.617524534886292	0	NA	NA	NA	NA	NA	NA	NA	NA	NA
I	I:1110623	1110623	G	A	0.117371	-0.140074	3.13862	0.964403	0.015741447318413003	Thiabendazole_mean_TOF_ctrl_regressed	5.617524534886292	0	NA	NA	NA	NA	NA	NA	NA	NA	NA
I	I:1127578	1127578	T	C	0.112676	-0.223636	3.1916	0.944138	0.02496452237750307	Thiabendazole_mean_TOF_ctrl_regressed	5.617524534886292	0	NA	NA	NA	NA	NA	NA	NA	NA	NA
I	I:1128934	1128934	T	C	0.15493	-4.88496	2.67938	0.0682777	1.1657211169382686	Thiabendazole_mean_TOF_ctrl_regressed	5.617524534886292	0	NA	NA	NA	NA	NA	NA	NA	NA	NA
I	I:1130075	1130075	T	G	0.262911	-0.130794	2.29781	0.954608	0.020174930391630135	Thiabendazole_mean_TOF_ctrl_regressed	5.617524534886292	0	NA	NA	NA	NA	NA	NA	NA	NA	NA
I	I:1132440	1132440	C	A	0.295775	-1.67927	1.9582	0.391137	0.40767109957898734	Thiabendazole_mean_TOF_ctrl_regressed	5.617524534886292	0	NA	NA	NA	NA	NA	NA	NA	NA	NA
I	I:1132495	1132495	G	T	0.42723	-3.00466	1.88679	0.11128	0.95358288301601	Thiabendazole_mean_TOF_ctrl_regressed	5.617524534886292	0	NA	NA	NA	NA	NA	NA	NA	NA	NA
I	I:1135670	1135670	A	G	0.375587	-0.181901	1.97304	0.926545	0.033133483223557206	Thiabendazole_mean_TOF_ctrl_regressed	5.617524534886292	0	NA	NA	NA	NA	NA	NA	NA	NA	NA
I	I:1137920	1137920	A	C	0.314554	3.53196	2.05785	0.0861007	1.0649933177112518	Thiabendazole_mean_TOF_ctrl_regressed	5.617524534886292	0	NA	NA	NA	NA	NA	NA	NA	NA	NA
I	I:1138155	1138155	A	G	0.230047	2.90816	2.22135	0.190472	0.7201688579896596	Thiabendazole_mean_TOF_ctrl_regressed	5.617524534886292	0	NA	NA	NA	NA	NA	NA	NA	NA	NA
I	I:1139198	1139198	G	C	0.474178	0.213852	1.84273	0.907612	0.042099770720849423	Thiabendazole_mean_TOF_ctrl_regressed	5.617524534886292	0	NA	NA	NA	NA	NA	NA	NA	NA	NA
I	I:1139786	1139786	T	A	0.267606	2.13568	2.15301	0.321222	0.4931947182146249	Thiabendazole_mean_TOF_ctrl_regressed	5.617524534886292	0	NA	NA	NA	NA	NA	NA	NA	NA	NA
I	I:1140126	1140126	G	A	0.0704225	-5.7799	3.66625	0.114908	0.9396497342803092	Thiabendazole_mean_TOF_ctrl_regressed	5.617524534886292	0	NA	NA	NA	NA	NA	NA	NA	NA	NA
I	I:1140583	1140583	T	C	0.173709	-0.496218	2.57594	0.847244	0.07199149805991803	Thiabendazole_mean_TOF_ctrl_regressed	5.617524534886292	0	NA	NA	NA	NA	NA	NA	NA	NA	NA
I	I:1140724	1140724	A	C	0.488263	2.10056	1.94221	0.279461	0.5536787912358374	Thiabendazole_mean_TOF_ctrl_regressed	5.617524534886292	0	NA	NA	NA	NA	NA	NA	NA	NA	NA
I	I:1141287	1141287	C	G	0.361502	-1.89491	1.93141	0.326544	0.4860582916638454	Thiabendazole_mean_TOF_ctrl_regressed	5.617524534886292	0	NA	NA	NA	NA	NA	NA	NA	NA	NA
I	I:1142129	1142129	G	A	0.375587	-1.94713	1.90871	0.307668	0.5119176715982321	Thiabendazole_mean_TOF_ctrl_regressed	5.617524534886292	0	NA	NA	NA	NA	NA	NA	NA	NA	NA
I	I:1143558	1143558	G	T	0.056338	-6.78973	3.96947	0.0871761	1.059602563930006	Thiabendazole_mean_TOF_ctrl_regressed	5.617524534886292	0	NA	NA	NA	NA	NA	NA	NA	NA	NA
I	I:1148298	1148298	C	T	0.112676	-0.223636	3.1916	0.944138	0.02496452237750307	Thiabendazole_mean_TOF_ctrl_regressed	5.617524534886292	0	NA	NA	NA	NA	NA	NA	NA	NA	NA
I	I:1154615	1154615	T	G	0.192488	5.5015	2.55842	0.0315276	1.5013090881302342	Thiabendazole_mean_TOF_ctrl_regressed	5.617524534886292	0	NA	NA	NA	NA	NA	NA	NA	NA	NA
I	I:1156492	1156492	G	A	0.262911	-0.130794	2.29781	0.954608	0.020174930391630135	Thiabendazole_mean_TOF_ctrl_regressed	5.617524534886292	0	NA	NA	NA	NA	NA	NA	NA	NA	NA
I	I:1156845	1156845	G	A	0.15493	6.59974	2.71801	0.0151759	1.8188455438478648	Thiabendazole_mean_TOF_ctrl_regressed	5.617524534886292	0	NA	NA	NA	NA	NA	NA	NA	NA	NA
I	I:1157239	1157239	A	T	0.422535	1.60488	1.86044	0.388338	0.41079011039950103	Thiabendazole_mean_TOF_ctrl_regressed	5.617524534886292	0	NA	NA	NA	NA	NA	NA	NA	NA	NA
I	I:1157254	1157254	A	T	0.173709	0.279585	2.60674	0.914587	0.038774976001903286	Thiabendazole_mean_TOF_ctrl_regressed	5.617524534886292	0	NA	NA	NA	NA	NA	NA	NA	NA	NA
I	I:1159042	1159042	A	T	0.366197	3.39993	1.96376	0.0833914	1.0788787350352358	Thiabendazole_mean_TOF_ctrl_regressed	5.617524534886292	0	NA	NA	NA	NA	NA	NA	NA	NA	NA
I	I:1159684	1159684	A	T	0.140845	0.148607	2.78034	0.957374	0.018918371098748936	Thiabendazole_mean_TOF_ctrl_regressed	5.617524534886292	0	NA	NA	NA	NA	NA	NA	NA	NA	NA
I	I:1166051	1166051	G	A	0.0516432	-7.25168	4.11783	0.0782309	1.106621673425388	Thiabendazole_mean_TOF_ctrl_regressed	5.617524534886292	0	NA	NA	NA	NA	NA	NA	NA	NA	NA
I	I:1166365	1166365	G	C	0.356808	2.16548	1.95428	0.267832	0.5721375356392806	Thiabendazole_mean_TOF_ctrl_regressed	5.617524534886292	0	NA	NA	NA	NA	NA	NA	NA	NA	NA
I	I:1169002	1169002	T	G	0.309859	3.64788	2.08671	0.080439	1.0945333370954526	Thiabendazole_mean_TOF_ctrl_regressed	5.617524534886292	0	NA	NA	NA	NA	NA	NA	NA	NA	NA
I	I:1169040	1169040	C	A	0.2723	-0.384005	2.00896	0.848411	0.07139370931114365	Thiabendazole_mean_TOF_ctrl_regressed	5.617524534886292	0	NA	NA	NA	NA	NA	NA	NA	NA	NA
I	I:1178132	1178132	G	A	0.323944	2.05365	2.00454	0.305599	0.5148480712193597	Thiabendazole_mean_TOF_ctrl_regressed	5.617524534886292	0	NA	NA	NA	NA	NA	NA	NA	NA	NA
I	I:1179424	1179424	C	T	0.370892	-0.639038	2.09817	0.760694	0.11879000924408414	Thiabendazole_mean_TOF_ctrl_regressed	5.617524534886292	0	NA	NA	NA	NA	NA	NA	NA	NA	NA
I	I:1181220	1181220	A	T	0.319249	-1.47462	1.98659	0.457914	0.33921607839892287	Thiabendazole_mean_TOF_ctrl_regressed	5.617524534886292	0	NA	NA	NA	NA	NA	NA	NA	NA	NA
I	I:1185263	1185263	T	C	0.450704	-2.87667	1.98661	0.147609	0.8308871619494556	Thiabendazole_mean_TOF_ctrl_regressed	5.617524534886292	0	NA	NA	NA	NA	NA	NA	NA	NA	NA
I	I:1189297	1189297	A	G	0.276995	-0.88012	2.26244	0.697266	0.1566015112935588	Thiabendazole_mean_TOF_ctrl_regressed	5.617524534886292	0	NA	NA	NA	NA	NA	NA	NA	NA	NA
I	I:1198656	1198656	T	C	0.220657	0.532407	2.15911	0.805228	0.09408113190302018	Thiabendazole_mean_TOF_ctrl_regressed	5.617524534886292	0	NA	NA	NA	NA	NA	NA	NA	NA	NA
I	I:1199049	1199049	C	G	0.2723	0.993438	2.06456	0.63038400000000006	0.2003948183609718	Thiabendazole_mean_TOF_ctrl_regressed	5.617524534886292	0	NA	NA	NA	NA	NA	NA	NA	NA	NA
I	I:1199350	1199350	T	A	0.056338	-0.0874037	4.25726	0.98362	0.007172649309761944	Thiabendazole_mean_TOF_ctrl_regressed	5.617524534886292	0	NA	NA	NA	NA	NA	NA	NA	NA	NA
I	I:1199489	1199489	G	A	0.29108	-0.762151	2.08025	0.714086	0.14624948139428057	Thiabendazole_mean_TOF_ctrl_regressed	5.617524534886292	0	NA	NA	NA	NA	NA	NA	NA	NA	NA
I	I:1210926	1210926	C	G	0.42723	1.43313	1.89262	0.448918	0.34783298059979667	Thiabendazole_mean_TOF_ctrl_regressed	5.617524534886292	0	NA	NA	NA	NA	NA	NA	NA	NA	NA
I	I:1211278	1211278	C	G	0.352113	-1.20831	1.91405	0.527856	0.2774845375701826	Thiabendazole_mean_TOF_ctrl_regressed	5.617524534886292	0	NA	NA	NA	NA	NA	NA	NA	NA	NA
I	I:1217125	1217125	T	C	0.328638	3.18524	2.02645	0.11599	0.9355794515664064	Thiabendazole_mean_TOF_ctrl_regressed	5.617524534886292	0	NA	NA	NA	NA	NA	NA	NA	NA	NA
I	I:1221128	1221128	C	T	0.225352	0.984947	2.12444	0.642915	0.19184644149432897	Thiabendazole_mean_TOF_ctrl_regressed	5.617524534886292	0	NA	NA	NA	NA	NA	NA	NA	NA	NA
I	I:1229099	1229099	C	T	0.0610329	-4.20057	3.7258	0.259562	0.585758888136271	Thiabendazole_mean_TOF_ctrl_regressed	5.617524534886292	0	NA	NA	NA	NA	NA	NA	NA	NA	NA
I	I:1229336	1229336	G	T	0.103286	-3.57447	3.29871	0.278544	0.5551061920598823	Thiabendazole_mean_TOF_ctrl_regressed	5.617524534886292	0	NA	NA	NA	NA	NA	NA	NA	NA	NA
I	I:1229366	1229366	C	T	0.0798122	-3.97094	3.62256	0.273005	0.5638293989206927	Thiabendazole_mean_TOF_ctrl_regressed	5.617524534886292	0	NA	NA	NA	NA	NA	NA	NA	NA	NA
I	I:1233542	1233542	G	A	0.450704	0.938796	1.88619	0.618681	0.20853322117388978	Thiabendazole_mean_TOF_ctrl_regressed	5.617524534886292	0	NA	NA	NA	NA	NA	NA	NA	NA	NA
I	I:1234526	1234526	T	G	0.323944	3.06424	2.04823	0.134642	0.8708194458846339	Thiabendazole_mean_TOF_ctrl_regressed	5.617524534886292	0	NA	NA	NA	NA	NA	NA	NA	NA	NA
I	I:1247724	1247724	G	A	0.309859	-1.86028	2.03734	0.361193	0.4422606749998155	Thiabendazole_mean_TOF_ctrl_regressed	5.617524534886292	0	NA	NA	NA	NA	NA	NA	NA	NA	NA
I	I:1248064	1248064	T	C	0.342723	2.95993	1.97025	0.133016	0.8760961162225658	Thiabendazole_mean_TOF_ctrl_regressed	5.617524534886292	0	NA	NA	NA	NA	NA	NA	NA	NA	NA
I	I:1251884	1251884	T	C	0.0938967	-4.26838	3.26016	0.190448	0.720223583746141	Thiabendazole_mean_TOF_ctrl_regressed	5.617524534886292	0	NA	NA	NA	NA	NA	NA	NA	NA	NA
I	I:1252221	1252221	A	G	0.0751174	10.0773	4.7378	0.0334207	1.4759844580047583	Thiabendazole_mean_TOF_ctrl_regressed	5.617524534886292	0	NA	NA	NA	NA	NA	NA	NA	NA	NA
I	I:1253769	1253769	A	G	0.14554	-3.93313	2.78004	0.157135	0.8037270701230131	Thiabendazole_mean_TOF_ctrl_regressed	5.617524534886292	0	NA	NA	NA	NA	NA	NA	NA	NA	NA
I	I:1255890	1255890	T	C	0.0751174	-2.19372	3.68822	0.551983	0.25807429748797917	Thiabendazole_mean_TOF_ctrl_regressed	5.617524534886292	0	NA	NA	NA	NA	NA	NA	NA	NA	NA
I	I:1258563	1258563	C	G	0.13615	-1.62727	2.96947	0.583693	0.2338155149810896	Thiabendazole_mean_TOF_ctrl_regressed	5.617524534886292	0	NA	NA	NA	NA	NA	NA	NA	NA	NA
I	I:1258706	1258706	G	A	0.319249	3.00028	2.04798	0.142922	0.8449009150634514	Thiabendazole_mean_TOF_ctrl_regressed	5.617524534886292	0	NA	NA	NA	NA	NA	NA	NA	NA	NA
I	I:1259971	1259971	T	G	0.0798122	-1.76912	3.46516	0.609671	0.2149044624153613	Thiabendazole_mean_TOF_ctrl_regressed	5.617524534886292	0	NA	NA	NA	NA	NA	NA	NA	NA	NA
I	I:1260215	1260215	A	T	0.107981	-0.569852	3.20001	0.858662	0.0661777563343991	Thiabendazole_mean_TOF_ctrl_regressed	5.617524534886292	0	NA	NA	NA	NA	NA	NA	NA	NA	NA
I	I:1260822	1260822	A	G	0.159624	6.29628	2.65438	0.0176902	1.7522672570617082	Thiabendazole_mean_TOF_ctrl_regressed	5.617524534886292	0	NA	NA	NA	NA	NA	NA	NA	NA	NA
I	I:1261893	1261893	G	A	0.42723	1.54939	1.93546	0.423405	0.37324401769216664	Thiabendazole_mean_TOF_ctrl_regressed	5.617524534886292	0	NA	NA	NA	NA	NA	NA	NA	NA	NA
I	I:1269630	1269630	T	A	0.29108	4.03362	2.07085	0.0514377	1.2887184588171174	Thiabendazole_mean_TOF_ctrl_regressed	5.617524534886292	0	NA	NA	NA	NA	NA	NA	NA	NA	NA
I	I:1281806	1281806	C	G	0.230047	1.05566	2.17271	0.627059	0.20269159446602605	Thiabendazole_mean_TOF_ctrl_regressed	5.617524534886292	0	NA	NA	NA	NA	NA	NA	NA	NA	NA
I	I:1287916	1287916	C	A	0.13615	-4.16726	2.8121	0.138366	0.8589706138274266	Thiabendazole_mean_TOF_ctrl_regressed	5.617524534886292	0	NA	NA	NA	NA	NA	NA	NA	NA	NA
I	I:1294288	1294288	A	G	0.0704225	-1.87682	3.73221	0.615056	0.21108534051112077	Thiabendazole_mean_TOF_ctrl_regressed	5.617524534886292	0	NA	NA	NA	NA	NA	NA	NA	NA	NA
I	I:1298408	1298408	A	T	0.42723	1.54939	1.93546	0.423405	0.37324401769216664	Thiabendazole_mean_TOF_ctrl_regressed	5.617524534886292	0	NA	NA	NA	NA	NA	NA	NA	NA	NA
I	I:1304376	1304376	C	T	0.2723	-2.49205	2.10969	0.237507	0.6243235859693324	Thiabendazole_mean_TOF_ctrl_regressed	5.617524534886292	0	NA	NA	NA	NA	NA	NA	NA	NA	NA
I	I:1320687	1320687	C	G	0.2723	2.71382	2.12991	0.202612	0.6933348364710527	Thiabendazole_mean_TOF_ctrl_regressed	5.617524534886292	0	NA	NA	NA	NA	NA	NA	NA	NA	NA
I	I:1359466	1359466	G	A	0.192488	4.99447	2.40437	0.0377785	1.422755289787808	Thiabendazole_mean_TOF_ctrl_regressed	5.617524534886292	0	NA	NA	NA	NA	NA	NA	NA	NA	NA
I	I:1377006	1377006	C	A	0.239437	-0.0201527	2.1367	0.992475	0.00328042411023017	Thiabendazole_mean_TOF_ctrl_regressed	5.617524534886292	0	NA	NA	NA	NA	NA	NA	NA	NA	NA
I	I:1392873	1392873	G	A	0.0516432	-2.32922	4.45571	0.601149	0.22101787099611508	Thiabendazole_mean_TOF_ctrl_regressed	5.617524534886292	0	NA	NA	NA	NA	NA	NA	NA	NA	NA
I	I:1400428	1400428	G	A	0.244131	1.06131	2.29558	0.643847	0.19121732355656823	Thiabendazole_mean_TOF_ctrl_regressed	5.617524534886292	0	NA	NA	NA	NA	NA	NA	NA	NA	NA
I	I:1402717	1402717	T	G	0.159624	-2.23748	2.78829	0.422288	0.3743912595834495	Thiabendazole_mean_TOF_ctrl_regressed	5.617524534886292	0	NA	NA	NA	NA	NA	NA	NA	NA	NA
I	I:1404829	1404829	T	C	0.455399	-0.0932394	1.88863	0.960625	0.01744611515617967	Thiabendazole_mean_TOF_ctrl_regressed	5.617524534886292	0	NA	NA	NA	NA	NA	NA	NA	NA	NA
I	I:1416044	1416044	C	T	0.215962	2.3785	2.44568	0.330785	0.4804541924838498	Thiabendazole_mean_TOF_ctrl_regressed	5.617524534886292	0	NA	NA	NA	NA	NA	NA	NA	NA	NA
I	I:1416193	1416193	T	G	0.305164	-0.940352	2.0527	0.646878	0.1891776187483223	Thiabendazole_mean_TOF_ctrl_regressed	5.617524534886292	0	NA	NA	NA	NA	NA	NA	NA	NA	NA
I	I:1427548	1427548	A	G	0.492958	-0.126879	1.77519	0.943021	0.025478635913179396	Thiabendazole_mean_TOF_ctrl_regressed	5.617524534886292	0	NA	NA	NA	NA	NA	NA	NA	NA	NA
I	I:1427715	1427715	G	T	0.107981	-1.51347	3.05293	0.620076	0.20755507766655543	Thiabendazole_mean_TOF_ctrl_regressed	5.617524534886292	0	NA	NA	NA	NA	NA	NA	NA	NA	NA
I	I:1445264	1445264	T	C	0.112676	-3.22696	3.096	0.297273	0.5268445340628172	Thiabendazole_mean_TOF_ctrl_regressed	5.617524534886292	0	NA	NA	NA	NA	NA	NA	NA	NA	NA
I	I:1447328	1447328	T	G	0.361502	0.508473	1.98549	0.797878	0.09806350962339945	Thiabendazole_mean_TOF_ctrl_regressed	5.617524534886292	0	NA	NA	NA	NA	NA	NA	NA	NA	NA
I	I:1452762	1452762	T	A	0.112676	-0.895736	3.2698	0.784129	0.10561248402531326	Thiabendazole_mean_TOF_ctrl_regressed	5.617524534886292	0	NA	NA	NA	NA	NA	NA	NA	NA	NA
I	I:1454936	1454936	T	A	0.0892019	-1.54823	3.50176	0.658395	0.18151347591342756	Thiabendazole_mean_TOF_ctrl_regressed	5.617524534886292	0	NA	NA	NA	NA	NA	NA	NA	NA	NA
I	I:1460652	1460652	A	G	0.14554	4.7618	2.8315	0.0926219	1.033286314347825	Thiabendazole_mean_TOF_ctrl_regressed	5.617524534886292	0	NA	NA	NA	NA	NA	NA	NA	NA	NA
I	I:1466443	1466443	A	G	0.492958	-0.476981	1.78269	0.789036	0.10290318152483009	Thiabendazole_mean_TOF_ctrl_regressed	5.617524534886292	0	NA	NA	NA	NA	NA	NA	NA	NA	NA
I	I:1471432	1471432	A	T	0.150235	-2.67745	2.72783	0.326331	0.4863416681997135	Thiabendazole_mean_TOF_ctrl_regressed	5.617524534886292	0	NA	NA	NA	NA	NA	NA	NA	NA	NA
I	I:1476055	1476055	A	G	0.0798122	-3.84159	3.56983	0.281871	0.5499496037589083	Thiabendazole_mean_TOF_ctrl_regressed	5.617524534886292	0	NA	NA	NA	NA	NA	NA	NA	NA	NA
I	I:1487987	1487987	C	G	0.131455	0.767836	2.93695	0.793754	0.10031407313486496	Thiabendazole_mean_TOF_ctrl_regressed	5.617524534886292	0	NA	NA	NA	NA	NA	NA	NA	NA	NA
I	I:1489001	1489001	C	G	0.14554	4.7618	2.8315	0.0926219	1.033286314347825	Thiabendazole_mean_TOF_ctrl_regressed	5.617524534886292	0	NA	NA	NA	NA	NA	NA	NA	NA	NA
I	I:1501105	1501105	A	G	0.488263	-0.714459	1.82479	0.695405	0.15776219104044656	Thiabendazole_mean_TOF_ctrl_regressed	5.617524534886292	0	NA	NA	NA	NA	NA	NA	NA	NA	NA
I	I:1503260	1503260	C	T	0.0751174	-0.280915	3.7649	0.940522	0.026631041297169235	Thiabendazole_mean_TOF_ctrl_regressed	5.617524534886292	0	NA	NA	NA	NA	NA	NA	NA	NA	NA
I	I:1514332	1514332	G	A	0.084507	-0.0306768	3.70487	0.993393	0.0028789046106608663	Thiabendazole_mean_TOF_ctrl_regressed	5.617524534886292	0	NA	NA	NA	NA	NA	NA	NA	NA	NA
I	I:1534024	1534024	T	C	0.0704225	-1.63188	3.90501	0.676025	0.17003724316888522	Thiabendazole_mean_TOF_ctrl_regressed	5.617524534886292	0	NA	NA	NA	NA	NA	NA	NA	NA	NA
I	I:1537385	1537385	C	T	0.441315	1.30335	1.94642	0.503102	0.2983439562038933	Thiabendazole_mean_TOF_ctrl_regressed	5.617524534886292	0	NA	NA	NA	NA	NA	NA	NA	NA	NA
I	I:1538229	1538229	T	A	0.103286	0.542149	3.56397	0.879093	0.05596517811129319	Thiabendazole_mean_TOF_ctrl_regressed	5.617524534886292	0	NA	NA	NA	NA	NA	NA	NA	NA	NA
I	I:1544694	1544694	C	T	0.497653	-0.848975	1.86409	0.648794	0.18789317510229553	Thiabendazole_mean_TOF_ctrl_regressed	5.617524534886292	0	NA	NA	NA	NA	NA	NA	NA	NA	NA
I	I:1549172	1549172	T	C	0.0704225	5.1876	4.07338	0.202827	0.6928742329160833	Thiabendazole_mean_TOF_ctrl_regressed	5.617524534886292	0	NA	NA	NA	NA	NA	NA	NA	NA	NA
I	I:1549341	1549341	A	C	0.43662	0.974968	1.88459	0.60492	0.21830205651422457	Thiabendazole_mean_TOF_ctrl_regressed	5.617524534886292	0	NA	NA	NA	NA	NA	NA	NA	NA	NA
I	I:1552914	1552914	G	T	0.056338	5.56733	4.34887	0.200482	0.6979246138248291	Thiabendazole_mean_TOF_ctrl_regressed	5.617524534886292	0	NA	NA	NA	NA	NA	NA	NA	NA	NA
I	I:1557902	1557902	C	A	0.0751174	-0.266458	3.70733	0.942703	0.025625110844351078	Thiabendazole_mean_TOF_ctrl_regressed	5.617524534886292	0	NA	NA	NA	NA	NA	NA	NA	NA	NA
I	I:1570831	1570831	T	G	0.488263	2.84216	1.91737	0.138255	0.8593191534544155	Thiabendazole_mean_TOF_ctrl_regressed	5.617524534886292	0	NA	NA	NA	NA	NA	NA	NA	NA	NA
I	I:1572898	1572898	A	C	0.0516432	-4.30014	4.1594	0.301212	0.5211277302470004	Thiabendazole_mean_TOF_ctrl_regressed	5.617524534886292	0	NA	NA	NA	NA	NA	NA	NA	NA	NA
I	I:1575606	1575606	A	G	0.0751174	-7.94419	3.5106	0.0236409	1.6263359940516293	Thiabendazole_mean_TOF_ctrl_regressed	5.617524534886292	0	NA	NA	NA	NA	NA	NA	NA	NA	NA
I	I:1575836	1575836	T	G	0.323944	2.68678	2.07553	0.195492	0.7088710102729416	Thiabendazole_mean_TOF_ctrl_regressed	5.617524534886292	0	NA	NA	NA	NA	NA	NA	NA	NA	NA
I	I:1582461	1582461	A	G	0.0938967	-0.822035	3.58182	0.818479	0.08699245895346779	Thiabendazole_mean_TOF_ctrl_regressed	5.617524534886292	0	NA	NA	NA	NA	NA	NA	NA	NA	NA
I	I:1582532	1582532	G	A	0.497653	-1.99324	1.85921	0.28368	0.5471712817431574	Thiabendazole_mean_TOF_ctrl_regressed	5.617524534886292	0	NA	NA	NA	NA	NA	NA	NA	NA	NA
I	I:1588561	1588561	A	G	0.474178	2.49802	1.95159	0.200547	0.6977838302826367	Thiabendazole_mean_TOF_ctrl_regressed	5.617524534886292	0	NA	NA	NA	NA	NA	NA	NA	NA	NA
I	I:1592540	1592540	A	C	0.0704225	-1.63188	3.90501	0.676025	0.17003724316888522	Thiabendazole_mean_TOF_ctrl_regressed	5.617524534886292	0	NA	NA	NA	NA	NA	NA	NA	NA	NA
I	I:1594392	1594392	G	A	0.0938967	2.37903	3.11788	0.445445	0.3512059115397498	Thiabendazole_mean_TOF_ctrl_regressed	5.617524534886292	0	NA	NA	NA	NA	NA	NA	NA	NA	NA
I	I:1598497	1598497	C	A	0.488263	-2.26917	1.91435	0.235881	0.6273070397310916	Thiabendazole_mean_TOF_ctrl_regressed	5.617524534886292	0	NA	NA	NA	NA	NA	NA	NA	NA	NA
I	I:1604842	1604842	A	G	0.159624	3.69264	2.73445	0.176883	0.7523139045745428	Thiabendazole_mean_TOF_ctrl_regressed	5.617524534886292	0	NA	NA	NA	NA	NA	NA	NA	NA	NA
I	I:1610723	1610723	G	A	0.13615	-1.85636	2.76965	0.502699	0.2986919786965594	Thiabendazole_mean_TOF_ctrl_regressed	5.617524534886292	0	NA	NA	NA	NA	NA	NA	NA	NA	NA
I	I:1615904	1615904	G	C	0.460094	-0.876458	1.93987	0.651403	0.18615024564764934	Thiabendazole_mean_TOF_ctrl_regressed	5.617524534886292	0	NA	NA	NA	NA	NA	NA	NA	NA	NA
I	I:1622635	1622635	G	T	0.408451	-2.15524	2.01671	0.285208	0.5448382968176214	Thiabendazole_mean_TOF_ctrl_regressed	5.617524534886292	0	NA	NA	NA	NA	NA	NA	NA	NA	NA
I	I:1625311	1625311	A	T	0.084507	0.884269	3.61258	0.806631	0.09332509144043602	Thiabendazole_mean_TOF_ctrl_regressed	5.617524534886292	0	NA	NA	NA	NA	NA	NA	NA	NA	NA
I	I:1626141	1626141	T	C	0.333333	3.02842	2.06899	0.14327	0.843844739110313	Thiabendazole_mean_TOF_ctrl_regressed	5.617524534886292	0	NA	NA	NA	NA	NA	NA	NA	NA	NA
I	I:1627088	1627088	C	A	0.126761	-3.80444	3.01338	0.206763	0.684527175121131	Thiabendazole_mean_TOF_ctrl_regressed	5.617524534886292	0	NA	NA	NA	NA	NA	NA	NA	NA	NA
I	I:1628515	1628515	G	A	0.352113	-0.452513	1.98038	0.819259	0.08657877896131105	Thiabendazole_mean_TOF_ctrl_regressed	5.617524534886292	0	NA	NA	NA	NA	NA	NA	NA	NA	NA
I	I:1628742	1628742	A	G	0.173709	-1.13757	2.4718	0.645358	0.19019930196553508	Thiabendazole_mean_TOF_ctrl_regressed	5.617524534886292	0	NA	NA	NA	NA	NA	NA	NA	NA	NA
I	I:1635216	1635216	A	G	0.394366	0.853157	1.96596	0.664315	0.1776259412304641	Thiabendazole_mean_TOF_ctrl_regressed	5.617524534886292	0	NA	NA	NA	NA	NA	NA	NA	NA	NA
I	I:1638691	1638691	A	C	0.469484	0.935474	1.94205	0.630024	0.20064290630985304	Thiabendazole_mean_TOF_ctrl_regressed	5.617524534886292	0	NA	NA	NA	NA	NA	NA	NA	NA	NA
I	I:1639890	1639890	C	G	0.408451	2.94637	2.0025	0.141198	0.8501714548076948	Thiabendazole_mean_TOF_ctrl_regressed	5.617524534886292	0	NA	NA	NA	NA	NA	NA	NA	NA	NA
I	I:1640743	1640743	T	A	0.323944	-1.2173	2.02108	0.546975	0.2620325230453018	Thiabendazole_mean_TOF_ctrl_regressed	5.617524534886292	0	NA	NA	NA	NA	NA	NA	NA	NA	NA
I	I:1651849	1651849	G	T	0.441315	1.83248	1.89666	0.333963	0.4763016463199918	Thiabendazole_mean_TOF_ctrl_regressed	5.617524534886292	0	NA	NA	NA	NA	NA	NA	NA	NA	NA
I	I:1653702	1653702	T	A	0.338028	-2.16545	1.97765	0.273535	0.5629870958959902	Thiabendazole_mean_TOF_ctrl_regressed	5.617524534886292	0	NA	NA	NA	NA	NA	NA	NA	NA	NA
I	I:1654055	1654055	A	T	0.164319	-0.399698	2.4924	0.872592	0.05918877298085322	Thiabendazole_mean_TOF_ctrl_regressed	5.617524534886292	0	NA	NA	NA	NA	NA	NA	NA	NA	NA
I	I:1654122	1654122	C	G	0.0751174	0.393169	3.7954	0.917494	0.0373967671580656	Thiabendazole_mean_TOF_ctrl_regressed	5.617524534886292	0	NA	NA	NA	NA	NA	NA	NA	NA	NA
I	I:1654361	1654361	C	T	0.0610329	-0.694212	4.15027	0.867159	0.06190126412521596	Thiabendazole_mean_TOF_ctrl_regressed	5.617524534886292	0	NA	NA	NA	NA	NA	NA	NA	NA	NA
I	I:1656062	1656062	A	G	0.150235	-2.75939	2.65533	0.298717	0.5247400609710149	Thiabendazole_mean_TOF_ctrl_regressed	5.617524534886292	0	NA	NA	NA	NA	NA	NA	NA	NA	NA
I	I:1656763	1656763	G	A	0.211268	-2.05624	2.30069	0.371457	0.4300914530839526	Thiabendazole_mean_TOF_ctrl_regressed	5.617524534886292	0	NA	NA	NA	NA	NA	NA	NA	NA	NA
I	I:1657013	1657013	A	G	0.112676	-2.63426	3.08154	0.392633	0.4060132016397055	Thiabendazole_mean_TOF_ctrl_regressed	5.617524534886292	0	NA	NA	NA	NA	NA	NA	NA	NA	NA
I	I:1657899	1657899	C	T	0.356808	3.53314	2.03102	0.0819314	1.0865496240850698	Thiabendazole_mean_TOF_ctrl_regressed	5.617524534886292	0	NA	NA	NA	NA	NA	NA	NA	NA	NA
I	I:1657940	1657940	T	C	0.41784	-2.11927	2.04886	0.300966	0.5214825636965498	Thiabendazole_mean_TOF_ctrl_regressed	5.617524534886292	0	NA	NA	NA	NA	NA	NA	NA	NA	NA
I	I:1664043	1664043	T	G	0.197183	-2.0221	2.35346	0.390228	0.40868157192454463	Thiabendazole_mean_TOF_ctrl_regressed	5.617524534886292	0	NA	NA	NA	NA	NA	NA	NA	NA	NA
I	I:1667421	1667421	C	T	0.0657277	1.16315	3.82435	0.761019	0.11860450026996794	Thiabendazole_mean_TOF_ctrl_regressed	5.617524534886292	0	NA	NA	NA	NA	NA	NA	NA	NA	NA
I	I:1668607	1668607	T	C	0.0610329	0.913847	3.94127	0.816642	0.0879682880192185	Thiabendazole_mean_TOF_ctrl_regressed	5.617524534886292	0	NA	NA	NA	NA	NA	NA	NA	NA	NA
I	I:1673141	1673141	T	C	0.342723	-2.39361	2.12086	0.259066	0.5865895803808024	Thiabendazole_mean_TOF_ctrl_regressed	5.617524534886292	0	NA	NA	NA	NA	NA	NA	NA	NA	NA
I	I:1673170	1673170	C	T	0.211268	-0.677749	2.49061	0.785528	0.1048383300017725	Thiabendazole_mean_TOF_ctrl_regressed	5.617524534886292	0	NA	NA	NA	NA	NA	NA	NA	NA	NA
I	I:1673864	1673864	T	C	0.084507	-1.77493	3.58286	0.620322	0.20738281611187875	Thiabendazole_mean_TOF_ctrl_regressed	5.617524534886292	0	NA	NA	NA	NA	NA	NA	NA	NA	NA
I	I:1675492	1675492	A	G	0.0985915	-0.841459	3.07427	0.784307	0.10551390886112337	Thiabendazole_mean_TOF_ctrl_regressed	5.617524534886292	0	NA	NA	NA	NA	NA	NA	NA	NA	NA
I	I:1677771	1677771	T	C	0.140845	0.180094	2.90924	0.950639	0.021984372728658764	Thiabendazole_mean_TOF_ctrl_regressed	5.617524534886292	0	NA	NA	NA	NA	NA	NA	NA	NA	NA
I	I:1677916	1677916	A	G	0.14554	-3.53199	2.65352	0.183169	0.7371480255816089	Thiabendazole_mean_TOF_ctrl_regressed	5.617524534886292	0	NA	NA	NA	NA	NA	NA	NA	NA	NA
I	I:1679070	1679070	C	T	0.399061	-1.65225	1.91787	0.388959	0.41009617505524426	Thiabendazole_mean_TOF_ctrl_regressed	5.617524534886292	0	NA	NA	NA	NA	NA	NA	NA	NA	NA
I	I:1679350	1679350	T	A	0.258216	-1.17235	2.07038	0.571226	0.2431920333755282	Thiabendazole_mean_TOF_ctrl_regressed	5.617524534886292	0	NA	NA	NA	NA	NA	NA	NA	NA	NA
I	I:1681731	1681731	A	T	0.164319	-1.12671	2.80652	0.688079	0.16236169651095594	Thiabendazole_mean_TOF_ctrl_regressed	5.617524534886292	0	NA	NA	NA	NA	NA	NA	NA	NA	NA
I	I:1683528	1683528	T	A	0.211268	-2.64203	2.36189	0.263307	0.5795375950490285	Thiabendazole_mean_TOF_ctrl_regressed	5.617524534886292	0	NA	NA	NA	NA	NA	NA	NA	NA	NA
I	I:1683529	1683529	T	A	0.140845	-1.06465	2.70502	0.693888	0.15871062307153738	Thiabendazole_mean_TOF_ctrl_regressed	5.617524534886292	0	NA	NA	NA	NA	NA	NA	NA	NA	NA
I	I:1687738	1687738	C	A	0.323944	2.90967	2.02397	0.150547	0.8223278943951748	Thiabendazole_mean_TOF_ctrl_regressed	5.617524534886292	0	NA	NA	NA	NA	NA	NA	NA	NA	NA
I	I:1688960	1688960	T	G	0.2723	-0.043686	2.13051	0.983641	0.007163377348267982	Thiabendazole_mean_TOF_ctrl_regressed	5.617524534886292	0	NA	NA	NA	NA	NA	NA	NA	NA	NA
I	I:1689321	1689321	T	C	0.0610329	-7.83077	4.33027	0.0705478	1.1515165249678563	Thiabendazole_mean_TOF_ctrl_regressed	5.617524534886292	0	NA	NA	NA	NA	NA	NA	NA	NA	NA
I	I:1691463	1691463	T	G	0.0610329	-9.26526	4.43634	0.0367535	1.434701297170022	Thiabendazole_mean_TOF_ctrl_regressed	5.617524534886292	0	NA	NA	NA	NA	NA	NA	NA	NA	NA
I	I:1692857	1692857	T	C	0.375587	0.510095	1.91563	0.790023	0.10236026487705172	Thiabendazole_mean_TOF_ctrl_regressed	5.617524534886292	0	NA	NA	NA	NA	NA	NA	NA	NA	NA
I	I:1693624	1693624	A	C	0.178404	3.69416	2.55951	0.148933	0.8270090622881051	Thiabendazole_mean_TOF_ctrl_regressed	5.617524534886292	0	NA	NA	NA	NA	NA	NA	NA	NA	NA
I	I:1695159	1695159	G	C	0.497653	-1.15215	1.95715	0.556072	0.2548689724858433	Thiabendazole_mean_TOF_ctrl_regressed	5.617524534886292	0	NA	NA	NA	NA	NA	NA	NA	NA	NA
I	I:1695429	1695429	C	T	0.300469	-0.922042	2.16992	0.670895	0.17334544479204123	Thiabendazole_mean_TOF_ctrl_regressed	5.617524534886292	0	NA	NA	NA	NA	NA	NA	NA	NA	NA
I	I:1698158	1698158	T	C	0.446009	-1.99167	2.07997	0.338292	0.47070827237736396	Thiabendazole_mean_TOF_ctrl_regressed	5.617524534886292	0	NA	NA	NA	NA	NA	NA	NA	NA	NA
I	I:1698671	1698671	G	A	0.13615	-1.41979	2.77654	0.609105	0.2153078354624649	Thiabendazole_mean_TOF_ctrl_regressed	5.617524534886292	0	NA	NA	NA	NA	NA	NA	NA	NA	NA
I	I:1700392	1700392	C	T	0.13615	0.192703	2.94775	0.947877	0.02324801465243636	Thiabendazole_mean_TOF_ctrl_regressed	5.617524534886292	0	NA	NA	NA	NA	NA	NA	NA	NA	NA
I	I:1700479	1700479	C	T	0.230047	2.00066	2.27387	0.378942	0.42142725707030143	Thiabendazole_mean_TOF_ctrl_regressed	5.617524534886292	0	NA	NA	NA	NA	NA	NA	NA	NA	NA
I	I:1701178	1701178	A	G	0.497653	-0.841745	1.93442	0.66346	0.1781852556223608	Thiabendazole_mean_TOF_ctrl_regressed	5.617524534886292	0	NA	NA	NA	NA	NA	NA	NA	NA	NA
I	I:1715496	1715496	T	G	0.338028	-2.14997	2.10119	0.306207	0.5139848853992711	Thiabendazole_mean_TOF_ctrl_regressed	5.617524534886292	0	NA	NA	NA	NA	NA	NA	NA	NA	NA
I	I:1715834	1715834	G	T	0.183099	0.193159	2.67544	0.942445	0.02574398530622951	Thiabendazole_mean_TOF_ctrl_regressed	5.617524534886292	0	NA	NA	NA	NA	NA	NA	NA	NA	NA
I	I:1717957	1717957	G	C	0.150235	0.585916	2.78246	0.833219	0.07924083533846077	Thiabendazole_mean_TOF_ctrl_regressed	5.617524534886292	0	NA	NA	NA	NA	NA	NA	NA	NA	NA
I	I:1718739	1718739	T	C	0.215962	-1.67913	2.24197	0.453884	0.3430551264313843	Thiabendazole_mean_TOF_ctrl_regressed	5.617524534886292	0	NA	NA	NA	NA	NA	NA	NA	NA	NA
I	I:1718986	1718986	A	T	0.056338	-5.21605	3.90134	0.181226	0.7417794951443097	Thiabendazole_mean_TOF_ctrl_regressed	5.617524534886292	0	NA	NA	NA	NA	NA	NA	NA	NA	NA
I	I:1719435	1719435	A	T	0.42723	0.107868	1.96886	0.956308	0.019402211115630893	Thiabendazole_mean_TOF_ctrl_regressed	5.617524534886292	0	NA	NA	NA	NA	NA	NA	NA	NA	NA
I	I:1721593	1721593	G	C	0.117371	-3.29947	2.83611	0.244675	0.611410403009108	Thiabendazole_mean_TOF_ctrl_regressed	5.617524534886292	0	NA	NA	NA	NA	NA	NA	NA	NA	NA
I	I:1725858	1725858	C	T	0.361502	1.1223	1.98359	0.571536	0.2429564089975869	Thiabendazole_mean_TOF_ctrl_regressed	5.617524534886292	0	NA	NA	NA	NA	NA	NA	NA	NA	NA
I	I:1726396	1726396	A	G	0.286385	0.759226	2.07324	0.714214	0.14617164103324654	Thiabendazole_mean_TOF_ctrl_regressed	5.617524534886292	0	NA	NA	NA	NA	NA	NA	NA	NA	NA
I	I:1727192	1727192	G	T	0.0704225	1.26161	3.85295	0.743334	0.1288160021698989	Thiabendazole_mean_TOF_ctrl_regressed	5.617524534886292	0	NA	NA	NA	NA	NA	NA	NA	NA	NA
I	I:1731008	1731008	T	A	0.0610329	6.54297	5.00233	0.190878	0.7192441241426891	Thiabendazole_mean_TOF_ctrl_regressed	5.617524534886292	0	NA	NA	NA	NA	NA	NA	NA	NA	NA
I	I:1731821	1731821	C	A	0.126761	0.267292	3.0355	0.929833	0.03159504466230823	Thiabendazole_mean_TOF_ctrl_regressed	5.617524534886292	0	NA	NA	NA	NA	NA	NA	NA	NA	NA
I	I:1732348	1732348	T	C	0.244131	3.15334	2.31543	0.173235	0.761364359597854	Thiabendazole_mean_TOF_ctrl_regressed	5.617524534886292	0	NA	NA	NA	NA	NA	NA	NA	NA	NA
I	I:1738955	1738955	G	T	0.464789	2.16166	1.95524	0.268913	0.5703882022698369	Thiabendazole_mean_TOF_ctrl_regressed	5.617524534886292	0	NA	NA	NA	NA	NA	NA	NA	NA	NA
I	I:1739301	1739301	T	A	0.15493	-0.480078	2.74989	0.861409	0.06479059504158884	Thiabendazole_mean_TOF_ctrl_regressed	5.617524534886292	0	NA	NA	NA	NA	NA	NA	NA	NA	NA
I	I:1740998	1740998	T	C	0.300469	-1.83765	2.10886	0.383539	0.4161904684200209	Thiabendazole_mean_TOF_ctrl_regressed	5.617524534886292	0	NA	NA	NA	NA	NA	NA	NA	NA	NA
I	I:1748330	1748330	T	C	0.29108	0.936734	2.15998	0.664524	0.17748932942502155	Thiabendazole_mean_TOF_ctrl_regressed	5.617524534886292	0	NA	NA	NA	NA	NA	NA	NA	NA	NA
I	I:1748522	1748522	A	G	0.220657	3.00605	2.31104	0.193348	0.7136603159284185	Thiabendazole_mean_TOF_ctrl_regressed	5.617524534886292	0	NA	NA	NA	NA	NA	NA	NA	NA	NA
I	I:1762305	1762305	A	G	0.0892019	0.761198	3.36882	0.821237	0.0855314921633051	Thiabendazole_mean_TOF_ctrl_regressed	5.617524534886292	0	NA	NA	NA	NA	NA	NA	NA	NA	NA
I	I:1763719	1763719	T	C	0.403756	-1.58287	2.01794	0.432807	0.36370572378690985	Thiabendazole_mean_TOF_ctrl_regressed	5.617524534886292	0	NA	NA	NA	NA	NA	NA	NA	NA	NA
I	I:1768295	1768295	G	A	0.0516432	-2.15257	4.0782	0.597621	0.22357415010852189	Thiabendazole_mean_TOF_ctrl_regressed	5.617524534886292	0	NA	NA	NA	NA	NA	NA	NA	NA	NA
I	I:1775350	1775350	G	T	0.0610329	-1.43864	4.1868	0.731138	0.13600064358646494	Thiabendazole_mean_TOF_ctrl_regressed	5.617524534886292	0	NA	NA	NA	NA	NA	NA	NA	NA	NA
I	I:1775399	1775399	C	A	0.43662	-1.17466	2.01924	0.560745	0.2512345902052544	Thiabendazole_mean_TOF_ctrl_regressed	5.617524534886292	0	NA	NA	NA	NA	NA	NA	NA	NA	NA
I	I:1777085	1777085	C	T	0.295775	1.0846	2.23813	0.627959	0.20206871080903402	Thiabendazole_mean_TOF_ctrl_regressed	5.617524534886292	0	NA	NA	NA	NA	NA	NA	NA	NA	NA
I	I:1778576	1778576	C	A	0.131455	-0.177675	2.8247	0.949846	0.022346801839266406	Thiabendazole_mean_TOF_ctrl_regressed	5.617524534886292	0	NA	NA	NA	NA	NA	NA	NA	NA	NA
I	I:1778736	1778736	G	A	0.103286	-1.622	3.01761	0.590913	0.22847645549983836	Thiabendazole_mean_TOF_ctrl_regressed	5.617524534886292	0	NA	NA	NA	NA	NA	NA	NA	NA	NA
I	I:1779845	1779845	A	G	0.0704225	-4.19565	3.61643	0.245982	0.6090966717042916	Thiabendazole_mean_TOF_ctrl_regressed	5.617524534886292	0	NA	NA	NA	NA	NA	NA	NA	NA	NA
I	I:1780524	1780524	C	A	0.43662	-0.74534	1.95344	0.702793	0.15317257284053484	Thiabendazole_mean_TOF_ctrl_regressed	5.617524534886292	0	NA	NA	NA	NA	NA	NA	NA	NA	NA
I	I:1780544	1780544	T	C	0.286385	-0.208028	2.18994	0.924321	0.034177179949963304	Thiabendazole_mean_TOF_ctrl_regressed	5.617524534886292	0	NA	NA	NA	NA	NA	NA	NA	NA	NA
I	I:1785437	1785437	C	T	0.319249	2.09215	2.05776	0.30929	0.5096341214291733	Thiabendazole_mean_TOF_ctrl_regressed	5.617524534886292	0	NA	NA	NA	NA	NA	NA	NA	NA	NA
I	I:1789897	1789897	A	G	0.28169	0.54951	2.28365	0.809844	0.09159863107700815	Thiabendazole_mean_TOF_ctrl_regressed	5.617524534886292	0	NA	NA	NA	NA	NA	NA	NA	NA	NA
I	I:1790278	1790278	A	G	0.408451	-1.0532300000000001	2.14913	0.624083	0.20475764742512234	Thiabendazole_mean_TOF_ctrl_regressed	5.617524534886292	0	NA	NA	NA	NA	NA	NA	NA	NA	NA
I	I:1791364	1791364	A	T	0.112676	0.00526121	3.22697	0.998699	5.653849836875356e-4	Thiabendazole_mean_TOF_ctrl_regressed	5.617524534886292	0	NA	NA	NA	NA	NA	NA	NA	NA	NA
I	I:1792401	1792401	C	A	0.0610329	-0.547157	3.87757	0.887785	0.0516921970807152	Thiabendazole_mean_TOF_ctrl_regressed	5.617524534886292	0	NA	NA	NA	NA	NA	NA	NA	NA	NA
I	I:1792410	1792410	G	A	0.366197	1.10754	1.98468	0.576813	0.23896496020845664	Thiabendazole_mean_TOF_ctrl_regressed	5.617524534886292	0	NA	NA	NA	NA	NA	NA	NA	NA	NA
I	I:1795635	1795635	T	C	0.276995	2.05165	2.15128	0.340242	0.46821207743014015	Thiabendazole_mean_TOF_ctrl_regressed	5.617524534886292	0	NA	NA	NA	NA	NA	NA	NA	NA	NA
I	I:1800531	1800531	T	A	0.056338	1.44871	3.89621	0.710023	0.14872758281430884	Thiabendazole_mean_TOF_ctrl_regressed	5.617524534886292	0	NA	NA	NA	NA	NA	NA	NA	NA	NA
I	I:1804162	1804162	A	G	0.474178	1.96583	1.94425	0.311968	0.5058899512897559	Thiabendazole_mean_TOF_ctrl_regressed	5.617524534886292	0	NA	NA	NA	NA	NA	NA	NA	NA	NA
I	I:1805726	1805726	T	C	0.187793	-2.91786	2.42744	0.229352	0.6394974683718649	Thiabendazole_mean_TOF_ctrl_regressed	5.617524534886292	0	NA	NA	NA	NA	NA	NA	NA	NA	NA
I	I:1806009	1806009	T	G	0.084507	-1.63331	3.31897	0.622639	0.20576368006479517	Thiabendazole_mean_TOF_ctrl_regressed	5.617524534886292	0	NA	NA	NA	NA	NA	NA	NA	NA	NA
I	I:1806250	1806250	A	T	0.206573	-1.48633	2.49929	0.552043	0.2580270926776942	Thiabendazole_mean_TOF_ctrl_regressed	5.617524534886292	0	NA	NA	NA	NA	NA	NA	NA	NA	NA
I	I:1809996	1809996	T	A	0.43662	0.72424	1.97356	0.713641	0.146520206891109	Thiabendazole_mean_TOF_ctrl_regressed	5.617524534886292	0	NA	NA	NA	NA	NA	NA	NA	NA	NA
I	I:1810726	1810726	C	T	0.258216	-2.00309	2.41978	0.407783	0.38957088341340773	Thiabendazole_mean_TOF_ctrl_regressed	5.617524534886292	0	NA	NA	NA	NA	NA	NA	NA	NA	NA
I	I:1811043	1811043	G	A	0.215962	2.30864	2.37059	0.330122	0.4813255324396676	Thiabendazole_mean_TOF_ctrl_regressed	5.617524534886292	0	NA	NA	NA	NA	NA	NA	NA	NA	NA
I	I:1811283	1811283	G	A	0.2723	0.867381	2.20428	0.693951	0.1586711940709419	Thiabendazole_mean_TOF_ctrl_regressed	5.617524534886292	0	NA	NA	NA	NA	NA	NA	NA	NA	NA
I	I:1817570	1817570	C	T	0.258216	-0.523061	2.28574	0.818996	0.086718219341132	Thiabendazole_mean_TOF_ctrl_regressed	5.617524534886292	0	NA	NA	NA	NA	NA	NA	NA	NA	NA
I	I:1818743	1818743	A	C	0.0657277	10.8028	4.874	0.0266636	1.5740812144651302	Thiabendazole_mean_TOF_ctrl_regressed	5.617524534886292	0	NA	NA	NA	NA	NA	NA	NA	NA	NA
I	I:1819127	1819127	A	G	0.056338	-0.85219	3.91512	0.827689	0.0821328165433843	Thiabendazole_mean_TOF_ctrl_regressed	5.617524534886292	0	NA	NA	NA	NA	NA	NA	NA	NA	NA
I	I:1819339	1819339	G	A	0.323944	-0.375486	2.15575	0.861725	0.06463130730445418	Thiabendazole_mean_TOF_ctrl_regressed	5.617524534886292	0	NA	NA	NA	NA	NA	NA	NA	NA	NA
I	I:1819404	1819404	T	C	0.384977	-1.40911	2.10725	0.503688	0.2978383957689769	Thiabendazole_mean_TOF_ctrl_regressed	5.617524534886292	0	NA	NA	NA	NA	NA	NA	NA	NA	NA
I	I:1820185	1820185	A	C	0.117371	-0.126022	3.16643	0.968253	0.01401114873751371	Thiabendazole_mean_TOF_ctrl_regressed	5.617524534886292	0	NA	NA	NA	NA	NA	NA	NA	NA	NA
I	I:1823335	1823335	T	C	0.474178	-1.08179	2.10963	0.608102	0.21602356822433683	Thiabendazole_mean_TOF_ctrl_regressed	5.617524534886292	0	NA	NA	NA	NA	NA	NA	NA	NA	NA
I	I:1828340	1828340	G	C	0.248826	1.49468	2.32274	0.5199	0.28408018256642054	Thiabendazole_mean_TOF_ctrl_regressed	5.617524534886292	0	NA	NA	NA	NA	NA	NA	NA	NA	NA
I	I:1829726	1829726	G	A	0.220657	-1.03648	2.38661	0.664079	0.1777802531270964	Thiabendazole_mean_TOF_ctrl_regressed	5.617524534886292	0	NA	NA	NA	NA	NA	NA	NA	NA	NA
I	I:1830678	1830678	G	A	0.0798122	-1.94752	3.35918	0.562075	0.2502057308492098	Thiabendazole_mean_TOF_ctrl_regressed	5.617524534886292	0	NA	NA	NA	NA	NA	NA	NA	NA	NA
I	I:1831796	1831796	T	C	0.295775	0.368367	2.23005	0.8688	0.06108018775522826	Thiabendazole_mean_TOF_ctrl_regressed	5.617524534886292	0	NA	NA	NA	NA	NA	NA	NA	NA	NA
I	I:1836625	1836625	T	C	0.248826	-1.60816	2.14431	0.453276	0.34363727530156024	Thiabendazole_mean_TOF_ctrl_regressed	5.617524534886292	0	NA	NA	NA	NA	NA	NA	NA	NA	NA
I	I:1840800	1840800	C	T	0.328638	-0.563938	2.17812	0.795704	0.09924845873726004	Thiabendazole_mean_TOF_ctrl_regressed	5.617524534886292	0	NA	NA	NA	NA	NA	NA	NA	NA	NA
I	I:1845174	1845174	C	T	0.460094	0.748609	1.94363	0.700119	0.1548281361986637	Thiabendazole_mean_TOF_ctrl_regressed	5.617524534886292	0	NA	NA	NA	NA	NA	NA	NA	NA	NA
I	I:1856583	1856583	C	G	0.192488	-0.805738	2.56887	0.753783	0.12275366138023963	Thiabendazole_mean_TOF_ctrl_regressed	5.617524534886292	0	NA	NA	NA	NA	NA	NA	NA	NA	NA
I	I:1857126	1857126	G	A	0.13615	-2.77274	2.60261	0.28671	0.5425571592715812	Thiabendazole_mean_TOF_ctrl_regressed	5.617524534886292	0	NA	NA	NA	NA	NA	NA	NA	NA	NA
I	I:1857446	1857446	A	G	0.248826	1.49468	2.32274	0.5199	0.28408018256642054	Thiabendazole_mean_TOF_ctrl_regressed	5.617524534886292	0	NA	NA	NA	NA	NA	NA	NA	NA	NA
I	I:1858273	1858273	C	T	0.126761	-0.767444	3.07161	0.80270300000000006	0.09544511390000429	Thiabendazole_mean_TOF_ctrl_regressed	5.617524534886292	0	NA	NA	NA	NA	NA	NA	NA	NA	NA
I	I:1859641	1859641	G	A	0.478873	-0.256826	2.01625	0.898641	0.046413770844756466	Thiabendazole_mean_TOF_ctrl_regressed	5.617524534886292	0	NA	NA	NA	NA	NA	NA	NA	NA	NA
I	I:1861201	1861201	A	G	0.084507	-0.967372	3.36315	0.773624	0.11147006567545867	Thiabendazole_mean_TOF_ctrl_regressed	5.617524534886292	0	NA	NA	NA	NA	NA	NA	NA	NA	NA
I	I:1861893	1861893	T	C	0.0704225	8.58546	4.66171	0.0655194	1.183630088321543	Thiabendazole_mean_TOF_ctrl_regressed	5.617524534886292	0	NA	NA	NA	NA	NA	NA	NA	NA	NA
I	I:1861912	1861912	T	C	0.0657277	-0.266337	3.76795	0.943649	0.02518951598790574	Thiabendazole_mean_TOF_ctrl_regressed	5.617524534886292	0	NA	NA	NA	NA	NA	NA	NA	NA	NA
I	I:1862163	1862163	T	A	0.230047	-1.22577	2.44237	0.615752	0.21059416887163926	Thiabendazole_mean_TOF_ctrl_regressed	5.617524534886292	0	NA	NA	NA	NA	NA	NA	NA	NA	NA
I	I:1863579	1863579	A	G	0.0751174	-1.90574	3.41249	0.57653	0.2391780890709811	Thiabendazole_mean_TOF_ctrl_regressed	5.617524534886292	0	NA	NA	NA	NA	NA	NA	NA	NA	NA
I	I:1875169	1875169	T	A	0.169014	-0.435015	2.61755	0.86800600000000006	0.06147727279829453	Thiabendazole_mean_TOF_ctrl_regressed	5.617524534886292	0	NA	NA	NA	NA	NA	NA	NA	NA	NA
I	I:1875698	1875698	T	C	0.262911	0.708889	2.42688	0.770211	0.11339028316175956	Thiabendazole_mean_TOF_ctrl_regressed	5.617524534886292	0	NA	NA	NA	NA	NA	NA	NA	NA	NA
I	I:1876381	1876381	G	A	0.211268	1.38052	2.49846	0.580573	0.23614316523818835	Thiabendazole_mean_TOF_ctrl_regressed	5.617524534886292	0	NA	NA	NA	NA	NA	NA	NA	NA	NA
I	I:1876789	1876789	A	T	0.197183	-0.18606	2.5739	0.942373	0.025777165382727323	Thiabendazole_mean_TOF_ctrl_regressed	5.617524534886292	0	NA	NA	NA	NA	NA	NA	NA	NA	NA
I	I:1876790	1876790	T	A	0.211268	1.16725	2.58972	0.652188	0.18562719630241328	Thiabendazole_mean_TOF_ctrl_regressed	5.617524534886292	0	NA	NA	NA	NA	NA	NA	NA	NA	NA
I	I:1878758	1878758	A	T	0.394366	0.737786	2.07871	0.722645	0.141074997870153	Thiabendazole_mean_TOF_ctrl_regressed	5.617524534886292	0	NA	NA	NA	NA	NA	NA	NA	NA	NA
I	I:1880625	1880625	G	A	0.469484	0.239938	2.10001	0.909035	0.0414193950902009	Thiabendazole_mean_TOF_ctrl_regressed	5.617524534886292	0	NA	NA	NA	NA	NA	NA	NA	NA	NA
I	I:1882333	1882333	G	T	0.399061	-0.81371	2.12439	0.701696	0.15385099914865208	Thiabendazole_mean_TOF_ctrl_regressed	5.617524534886292	0	NA	NA	NA	NA	NA	NA	NA	NA	NA
I	I:1883323	1883323	C	G	0.215962	-0.874036	2.48505	0.72505	0.13963204311818425	Thiabendazole_mean_TOF_ctrl_regressed	5.617524534886292	0	NA	NA	NA	NA	NA	NA	NA	NA	NA
I	I:1883531	1883531	T	A	0.150235	-1.05252	2.92793	0.71924	0.14312616763716376	Thiabendazole_mean_TOF_ctrl_regressed	5.617524534886292	0	NA	NA	NA	NA	NA	NA	NA	NA	NA
I	I:1884419	1884419	T	C	0.192488	-1.21779	2.71444	0.653695	0.18462483686475975	Thiabendazole_mean_TOF_ctrl_regressed	5.617524534886292	0	NA	NA	NA	NA	NA	NA	NA	NA	NA
I	I:1892237	1892237	A	G	0.173709	2.89276	2.80172	0.30184	0.5202232078070609	Thiabendazole_mean_TOF_ctrl_regressed	5.617524534886292	0	NA	NA	NA	NA	NA	NA	NA	NA	NA
I	I:1892869	1892869	A	G	0.122066	-1.7797	2.88532	0.537358	0.26973628111285525	Thiabendazole_mean_TOF_ctrl_regressed	5.617524534886292	0	NA	NA	NA	NA	NA	NA	NA	NA	NA
I	I:1902516	1902516	A	C	0.0704225	1.56944	3.64067	0.666407	0.1762604497084016	Thiabendazole_mean_TOF_ctrl_regressed	5.617524534886292	0	NA	NA	NA	NA	NA	NA	NA	NA	NA
I	I:1908402	1908402	A	G	0.323944	-0.761408	2.13488	0.721352	0.1418527597563371	Thiabendazole_mean_TOF_ctrl_regressed	5.617524534886292	0	NA	NA	NA	NA	NA	NA	NA	NA	NA
I	I:1911932	1911932	A	G	0.492958	-1.46807	2.07068	0.478336	0.32026693250249405	Thiabendazole_mean_TOF_ctrl_regressed	5.617524534886292	0	NA	NA	NA	NA	NA	NA	NA	NA	NA
I	I:1915076	1915076	T	C	0.262911	1.44998	2.39941	0.545639	0.2630945956839283	Thiabendazole_mean_TOF_ctrl_regressed	5.617524534886292	0	NA	NA	NA	NA	NA	NA	NA	NA	NA
I	I:1916879	1916879	A	G	0.446009	-1.46149	2.01961	0.46928	0.3285679543635231	Thiabendazole_mean_TOF_ctrl_regressed	5.617524534886292	0	NA	NA	NA	NA	NA	NA	NA	NA	NA
I	I:1916943	1916943	A	G	0.267606	0.344756	2.31672	0.881702	0.0546781740790206	Thiabendazole_mean_TOF_ctrl_regressed	5.617524534886292	0	NA	NA	NA	NA	NA	NA	NA	NA	NA
I	I:1917960	1917960	G	C	0.0516432	0.036767	4.63057	0.993665	0.002760007125217036	Thiabendazole_mean_TOF_ctrl_regressed	5.617524534886292	0	NA	NA	NA	NA	NA	NA	NA	NA	NA
I	I:1918526	1918526	T	C	0.253521	-1.24233	2.21395	0.574706	0.24055426875582886	Thiabendazole_mean_TOF_ctrl_regressed	5.617524534886292	0	NA	NA	NA	NA	NA	NA	NA	NA	NA
I	I:1918566	1918566	G	A	0.192488	-1.01938	2.3755	0.667833	0.17533212471889506	Thiabendazole_mean_TOF_ctrl_regressed	5.617524534886292	0	NA	NA	NA	NA	NA	NA	NA	NA	NA
I	I:1919171	1919171	C	T	0.192488	-1.09643	2.3688	0.643461	0.19147777043492023	Thiabendazole_mean_TOF_ctrl_regressed	5.617524534886292	0	NA	NA	NA	NA	NA	NA	NA	NA	NA
I	I:1919458	1919458	C	G	0.201878	-2.30512	2.32405	0.321269	0.4931311785208833	Thiabendazole_mean_TOF_ctrl_regressed	5.617524534886292	0	NA	NA	NA	NA	NA	NA	NA	NA	NA
I	I:1929822	1929822	A	T	0.262911	-0.73375	2.37104	0.756969	0.12092190571077487	Thiabendazole_mean_TOF_ctrl_regressed	5.617524534886292	0	NA	NA	NA	NA	NA	NA	NA	NA	NA
I	I:1932062	1932062	G	C	0.192488	-0.918726	2.31737	0.691771	0.16003764816722224	Thiabendazole_mean_TOF_ctrl_regressed	5.617524534886292	0	NA	NA	NA	NA	NA	NA	NA	NA	NA
I	I:1933111	1933111	C	T	0.0751174	-1.45509	3.59886	0.685977	0.16369044543105854	Thiabendazole_mean_TOF_ctrl_regressed	5.617524534886292	0	NA	NA	NA	NA	NA	NA	NA	NA	NA
I	I:1938599	1938599	T	C	0.375587	-0.434714	2.11858	0.837423	0.07705511529108562	Thiabendazole_mean_TOF_ctrl_regressed	5.617524534886292	0	NA	NA	NA	NA	NA	NA	NA	NA	NA
I	I:1941143	1941143	C	A	0.319249	-0.216462	2.29776	0.924946	0.033883621408633775	Thiabendazole_mean_TOF_ctrl_regressed	5.617524534886292	0	NA	NA	NA	NA	NA	NA	NA	NA	NA
I	I:1942073	1942073	A	G	0.474178	-0.402852	2.094	0.847442	0.07189001577020994	Thiabendazole_mean_TOF_ctrl_regressed	5.617524534886292	0	NA	NA	NA	NA	NA	NA	NA	NA	NA
I	I:1945928	1945928	A	C	0.319249	-0.117033	2.16968	0.956983	0.01909577703169187	Thiabendazole_mean_TOF_ctrl_regressed	5.617524534886292	0	NA	NA	NA	NA	NA	NA	NA	NA	NA
I	I:1947747	1947747	G	A	0.117371	0.372501	3.4141	0.913118	0.03947309602815879	Thiabendazole_mean_TOF_ctrl_regressed	5.617524534886292	0	NA	NA	NA	NA	NA	NA	NA	NA	NA
I	I:1953384	1953384	A	C	0.112676	-1.63663	2.86812	0.568252	0.24545902707252917	Thiabendazole_mean_TOF_ctrl_regressed	5.617524534886292	0	NA	NA	NA	NA	NA	NA	NA	NA	NA
I	I:1968800	1968800	G	T	0.0751174	-3.66174	3.54726	0.301944	0.5200735959373703	Thiabendazole_mean_TOF_ctrl_regressed	5.617524534886292	0	NA	NA	NA	NA	NA	NA	NA	NA	NA
I	I:1973720	1973720	G	C	0.239437	1.54542	2.45004	0.52819	0.27720982536675154	Thiabendazole_mean_TOF_ctrl_regressed	5.617524534886292	0	NA	NA	NA	NA	NA	NA	NA	NA	NA
I	I:1973889	1973889	C	T	0.333333	-1.4302	2.11304	0.498505	0.30233048136131335	Thiabendazole_mean_TOF_ctrl_regressed	5.617524534886292	0	NA	NA	NA	NA	NA	NA	NA	NA	NA
I	I:1973940	1973940	G	A	0.488263	-1.37766	2.1721	0.525916	0.2790836163970224	Thiabendazole_mean_TOF_ctrl_regressed	5.617524534886292	0	NA	NA	NA	NA	NA	NA	NA	NA	NA
I	I:1978169	1978169	A	G	0.187793	2.26529	2.73353	0.407273	0.39011438033798074	Thiabendazole_mean_TOF_ctrl_regressed	5.617524534886292	0	NA	NA	NA	NA	NA	NA	NA	NA	NA
I	I:1978177	1978177	T	G	0.122066	-1.69987	3.13133	0.587226	0.23119472385739578	Thiabendazole_mean_TOF_ctrl_regressed	5.617524534886292	0	NA	NA	NA	NA	NA	NA	NA	NA	NA
I	I:1979742	1979742	G	T	0.248826	-1.02761	2.36505	0.663927	0.17787966948747058	Thiabendazole_mean_TOF_ctrl_regressed	5.617524534886292	0	NA	NA	NA	NA	NA	NA	NA	NA	NA
I	I:1981352	1981352	A	T	0.0892019	-2.27338	3.28401	0.488776	0.31089012707699876	Thiabendazole_mean_TOF_ctrl_regressed	5.617524534886292	0	NA	NA	NA	NA	NA	NA	NA	NA	NA
I	I:1983516	1983516	A	G	0.384977	1.14922	2.13952	0.591173	0.22828540921874593	Thiabendazole_mean_TOF_ctrl_regressed	5.617524534886292	0	NA	NA	NA	NA	NA	NA	NA	NA	NA
I	I:1984230	1984230	G	A	0.380282	0.285912	2.16433	0.894904	0.048223550724794874	Thiabendazole_mean_TOF_ctrl_regressed	5.617524534886292	0	NA	NA	NA	NA	NA	NA	NA	NA	NA
I	I:1986153	1986153	G	A	0.276995	0.647837	2.16646	0.764916	0.11638625470192544	Thiabendazole_mean_TOF_ctrl_regressed	5.617524534886292	0	NA	NA	NA	NA	NA	NA	NA	NA	NA
I	I:1988632	1988632	A	G	0.0516432	1.3526	4.24812	0.750181	0.12483393951834093	Thiabendazole_mean_TOF_ctrl_regressed	5.617524534886292	0	NA	NA	NA	NA	NA	NA	NA	NA	NA
I	I:1999736	1999736	T	G	0.13615	-1.00666	3.00911	0.737975	0.13195835029884206	Thiabendazole_mean_TOF_ctrl_regressed	5.617524534886292	0	NA	NA	NA	NA	NA	NA	NA	NA	NA
I	I:2005986	2005986	A	T	0.0798122	-0.0908729	3.3644	0.978452	0.00946047470342334	Thiabendazole_mean_TOF_ctrl_regressed	5.617524534886292	0	NA	NA	NA	NA	NA	NA	NA	NA	NA
I	I:2009926	2009926	A	G	0.14554	-0.0671067	2.93395	0.981752	0.007998205323060777	Thiabendazole_mean_TOF_ctrl_regressed	5.617524534886292	0	NA	NA	NA	NA	NA	NA	NA	NA	NA
I	I:2011482	2011482	A	G	0.43662	-0.773486	2.28677	0.73518	0.13360631610478446	Thiabendazole_mean_TOF_ctrl_regressed	5.617524534886292	0	NA	NA	NA	NA	NA	NA	NA	NA	NA
I	I:2013029	2013029	C	A	0.0798122	4.24921	3.91106	0.277275	0.5570892860351931	Thiabendazole_mean_TOF_ctrl_regressed	5.617524534886292	0	NA	NA	NA	NA	NA	NA	NA	NA	NA
I	I:2016939	2016939	A	G	0.323944	0.927742	2.19825	0.672998	0.17198622640047254	Thiabendazole_mean_TOF_ctrl_regressed	5.617524534886292	0	NA	NA	NA	NA	NA	NA	NA	NA	NA
I	I:2023053	2023053	A	G	0.356808	0.0726439	2.242	0.974152	0.011373273500345402	Thiabendazole_mean_TOF_ctrl_regressed	5.617524534886292	0	NA	NA	NA	NA	NA	NA	NA	NA	NA
I	I:2025524	2025524	C	T	0.0751174	-0.131508	3.44781	0.969574	0.013419039019296933	Thiabendazole_mean_TOF_ctrl_regressed	5.617524534886292	0	NA	NA	NA	NA	NA	NA	NA	NA	NA
I	I:2026730	2026730	C	T	0.422535	0.659975	2.12053	0.755625	0.12169368179515289	Thiabendazole_mean_TOF_ctrl_regressed	5.617524534886292	0	NA	NA	NA	NA	NA	NA	NA	NA	NA
I	I:2026731	2026731	G	C	0.239437	-1.02264	2.40445	0.670609	0.17353062235946728	Thiabendazole_mean_TOF_ctrl_regressed	5.617524534886292	0	NA	NA	NA	NA	NA	NA	NA	NA	NA
I	I:2029345	2029345	G	A	0.347418	-0.971249	2.33151	0.676989	0.16941838785564156	Thiabendazole_mean_TOF_ctrl_regressed	5.617524534886292	0	NA	NA	NA	NA	NA	NA	NA	NA	NA
I	I:2032213	2032213	G	A	0.366197	-1.22688	2.26088	0.587368	0.23108971767358985	Thiabendazole_mean_TOF_ctrl_regressed	5.617524534886292	0	NA	NA	NA	NA	NA	NA	NA	NA	NA
I	I:2033181	2033181	G	A	0.0798122	-0.265679	3.3833	0.937409	0.028070881164033792	Thiabendazole_mean_TOF_ctrl_regressed	5.617524534886292	0	NA	NA	NA	NA	NA	NA	NA	NA	NA
I	I:2033220	2033220	C	T	0.42723	-1.10835	2.34309	0.636193	0.19641111372299383	Thiabendazole_mean_TOF_ctrl_regressed	5.617524534886292	0	NA	NA	NA	NA	NA	NA	NA	NA	NA
I	I:2058361	2058361	T	C	0.183099	2.33182	2.75208	0.396832	0.4013933141814904	Thiabendazole_mean_TOF_ctrl_regressed	5.617524534886292	0	NA	NA	NA	NA	NA	NA	NA	NA	NA
I	I:2062734	2062734	A	T	0.150235	-1.94689	2.83344	0.492012	0.30802430481347587	Thiabendazole_mean_TOF_ctrl_regressed	5.617524534886292	0	NA	NA	NA	NA	NA	NA	NA	NA	NA
I	I:2064331	2064331	G	A	0.305164	1.0894	2.50239	0.663312	0.17828214579427923	Thiabendazole_mean_TOF_ctrl_regressed	5.617524534886292	0	NA	NA	NA	NA	NA	NA	NA	NA	NA
I	I:2067700	2067700	T	C	0.0516432	-6.01956	4.43687	0.174873	0.7572772394418215	Thiabendazole_mean_TOF_ctrl_regressed	5.617524534886292	0	NA	NA	NA	NA	NA	NA	NA	NA	NA
I	I:2068791	2068791	C	G	0.084507	-0.187855	3.32744	0.954978	0.02000663322112816	Thiabendazole_mean_TOF_ctrl_regressed	5.617524534886292	0	NA	NA	NA	NA	NA	NA	NA	NA	NA
I	I:2069820	2069820	A	G	0.441315	0.48574	2.32894	0.834787	0.07842432275012132	Thiabendazole_mean_TOF_ctrl_regressed	5.617524534886292	0	NA	NA	NA	NA	NA	NA	NA	NA	NA
I	I:2073189	2073189	G	A	0.338028	0.409483	2.15141	0.849048	0.0710677566984931	Thiabendazole_mean_TOF_ctrl_regressed	5.617524534886292	0	NA	NA	NA	NA	NA	NA	NA	NA	NA
I	I:2074974	2074974	G	A	0.276995	-0.935319	2.37981	0.694303	0.1584509582050182	Thiabendazole_mean_TOF_ctrl_regressed	5.617524534886292	0	NA	NA	NA	NA	NA	NA	NA	NA	NA
I	I:2085129	2085129	T	C	0.333333	0.00214394	2.31979	0.999263	3.2019303879607527e-4	Thiabendazole_mean_TOF_ctrl_regressed	5.617524534886292	0	NA	NA	NA	NA	NA	NA	NA	NA	NA
I	I:2085768	2085768	G	T	0.225352	0.430094	2.45145	0.86073	0.06513305981184576	Thiabendazole_mean_TOF_ctrl_regressed	5.617524534886292	0	NA	NA	NA	NA	NA	NA	NA	NA	NA
I	I:2089626	2089626	T	C	0.0892019	-3.12997	3.78792	0.408632	0.38866762674113214	Thiabendazole_mean_TOF_ctrl_regressed	5.617524534886292	0	NA	NA	NA	NA	NA	NA	NA	NA	NA
I	I:2093221	2093221	A	T	0.248826	3.1047	2.33012	0.182722	0.7382091597991203	Thiabendazole_mean_TOF_ctrl_regressed	5.617524534886292	0	NA	NA	NA	NA	NA	NA	NA	NA	NA
I	I:2093842	2093842	G	A	0.187793	2.42817	2.7086	0.370004	0.43179358088290354	Thiabendazole_mean_TOF_ctrl_regressed	5.617524534886292	0	NA	NA	NA	NA	NA	NA	NA	NA	NA
I	I:2095395	2095395	G	A	0.0516432	-1.12175	4.13634	0.786242	0.10444376046372512	Thiabendazole_mean_TOF_ctrl_regressed	5.617524534886292	0	NA	NA	NA	NA	NA	NA	NA	NA	NA
I	I:2098566	2098566	T	C	0.084507	0.234628	3.26739	0.942754	0.025601616255418555	Thiabendazole_mean_TOF_ctrl_regressed	5.617524534886292	0	NA	NA	NA	NA	NA	NA	NA	NA	NA
I	I:2100488	2100488	T	G	0.384977	-1.11002	2.21259	0.61589	0.21049684734679114	Thiabendazole_mean_TOF_ctrl_regressed	5.617524534886292	0	NA	NA	NA	NA	NA	NA	NA	NA	NA
I	I:2100737	2100737	T	A	0.140845	0.00980872	2.92965	0.997329	0.0011615525060254804	Thiabendazole_mean_TOF_ctrl_regressed	5.617524534886292	0	NA	NA	NA	NA	NA	NA	NA	NA	NA
I	I:2100840	2100840	C	T	0.492958	-1.49832	2.04018	0.462702	0.33469862328573813	Thiabendazole_mean_TOF_ctrl_regressed	5.617524534886292	0	NA	NA	NA	NA	NA	NA	NA	NA	NA
I	I:2102058	2102058	T	G	0.328638	1.85242	2.36171	0.432832	0.3636806385907701	Thiabendazole_mean_TOF_ctrl_regressed	5.617524534886292	0	NA	NA	NA	NA	NA	NA	NA	NA	NA
I	I:2102101	2102101	T	C	0.0985915	0.342562	3.07038	0.911164	0.04040344752224538	Thiabendazole_mean_TOF_ctrl_regressed	5.617524534886292	0	NA	NA	NA	NA	NA	NA	NA	NA	NA
I	I:2102313	2102313	C	T	0.422535	-0.866545	2.40822	0.718976	0.1432856064759894	Thiabendazole_mean_TOF_ctrl_regressed	5.617524534886292	0	NA	NA	NA	NA	NA	NA	NA	NA	NA
I	I:2102496	2102496	T	G	0.122066	-3.62239	2.75044	0.187831	0.7262327293335545	Thiabendazole_mean_TOF_ctrl_regressed	5.617524534886292	0	NA	NA	NA	NA	NA	NA	NA	NA	NA
I	I:2108680	2108680	A	C	0.0516432	-3.8904	4.76006	0.413757	0.3832546456980204	Thiabendazole_mean_TOF_ctrl_regressed	5.617524534886292	0	NA	NA	NA	NA	NA	NA	NA	NA	NA
I	I:2111366	2111366	A	T	0.295775	-0.749856	2.32309	0.746859	0.12676138118584857	Thiabendazole_mean_TOF_ctrl_regressed	5.617524534886292	0	NA	NA	NA	NA	NA	NA	NA	NA	NA
I	I:2112458	2112458	A	G	0.13615	-2.5989	2.99242	0.385124	0.4143994163479552	Thiabendazole_mean_TOF_ctrl_regressed	5.617524534886292	0	NA	NA	NA	NA	NA	NA	NA	NA	NA
I	I:2113910	2113910	G	A	0.0798122	-5.12028	4.00332	0.200894	0.6970330339127941	Thiabendazole_mean_TOF_ctrl_regressed	5.617524534886292	0	NA	NA	NA	NA	NA	NA	NA	NA	NA
I	I:2115511	2115511	G	A	0.361502	-0.364502	2.25665	0.871681	0.059642420212666025	Thiabendazole_mean_TOF_ctrl_regressed	5.617524534886292	0	NA	NA	NA	NA	NA	NA	NA	NA	NA
I	I:2118322	2118322	G	A	0.258216	-0.126708	2.38554	0.95764	0.01879772202471682	Thiabendazole_mean_TOF_ctrl_regressed	5.617524534886292	0	NA	NA	NA	NA	NA	NA	NA	NA	NA
I	I:2118471	2118471	T	A	0.103286	0.48271	3.0019	0.87225	0.05935902187985156	Thiabendazole_mean_TOF_ctrl_regressed	5.617524534886292	0	NA	NA	NA	NA	NA	NA	NA	NA	NA
I	I:2119535	2119535	T	C	0.201878	2.42262	2.6028	0.351971	0.453493117938951	Thiabendazole_mean_TOF_ctrl_regressed	5.617524534886292	0	NA	NA	NA	NA	NA	NA	NA	NA	NA
I	I:2119977	2119977	A	T	0.103286	-0.592365	3.50854	0.865926	0.06251922018222818	Thiabendazole_mean_TOF_ctrl_regressed	5.617524534886292	0	NA	NA	NA	NA	NA	NA	NA	NA	NA
I	I:2130328	2130328	T	A	0.464789	1.76912	2.11504	0.402902	0.394800576774422	Thiabendazole_mean_TOF_ctrl_regressed	5.617524534886292	0	NA	NA	NA	NA	NA	NA	NA	NA	NA
I	I:2134803	2134803	A	T	0.464789	-2.20465	2.08858	0.291163	0.5358638145127689	Thiabendazole_mean_TOF_ctrl_regressed	5.617524534886292	0	NA	NA	NA	NA	NA	NA	NA	NA	NA
I	I:2138645	2138645	A	G	0.41784	-1.67837	2.17636	0.4406	0.3559555071852512	Thiabendazole_mean_TOF_ctrl_regressed	5.617524534886292	0	NA	NA	NA	NA	NA	NA	NA	NA	NA
I	I:2140481	2140481	A	G	0.0985915	2.09329	3.17946	0.510295	0.2921786869745445	Thiabendazole_mean_TOF_ctrl_regressed	5.617524534886292	0	NA	NA	NA	NA	NA	NA	NA	NA	NA
I	I:2145314	2145314	G	A	0.276995	-0.579118	2.34877	0.805247	0.09407088449755716	Thiabendazole_mean_TOF_ctrl_regressed	5.617524534886292	0	NA	NA	NA	NA	NA	NA	NA	NA	NA
I	I:2146633	2146633	T	A	0.29108	1.55937	2.15454	0.469211	0.3286318150064175	Thiabendazole_mean_TOF_ctrl_regressed	5.617524534886292	0	NA	NA	NA	NA	NA	NA	NA	NA	NA
I	I:2152349	2152349	T	C	0.314554	-0.603925	2.38983	0.800495	0.09664137639826194	Thiabendazole_mean_TOF_ctrl_regressed	5.617524534886292	0	NA	NA	NA	NA	NA	NA	NA	NA	NA
I	I:2152746	2152746	T	A	0.225352	0.420933	2.51167	0.866905	0.062028492185071116	Thiabendazole_mean_TOF_ctrl_regressed	5.617524534886292	0	NA	NA	NA	NA	NA	NA	NA	NA	NA
I	I:2162191	2162191	T	G	0.464789	2.43316	2.08263	0.242683	0.6149606450309699	Thiabendazole_mean_TOF_ctrl_regressed	5.617524534886292	0	NA	NA	NA	NA	NA	NA	NA	NA	NA
I	I:2162932	2162932	T	A	0.474178	-1.46757	2.0772	0.479869	0.31887730500359696	Thiabendazole_mean_TOF_ctrl_regressed	5.617524534886292	0	NA	NA	NA	NA	NA	NA	NA	NA	NA
I	I:2170282	2170282	T	G	0.258216	-2.02262	2.3779	0.394996	0.4034073023146119	Thiabendazole_mean_TOF_ctrl_regressed	5.617524534886292	0	NA	NA	NA	NA	NA	NA	NA	NA	NA
I	I:2170875	2170875	T	C	0.0938967	0.336778	3.14976	0.914851	0.03864963287027675	Thiabendazole_mean_TOF_ctrl_regressed	5.617524534886292	0	NA	NA	NA	NA	NA	NA	NA	NA	NA
I	I:2176093	2176093	T	G	0.211268	2.37467	2.58884	0.359	0.44490555142168087	Thiabendazole_mean_TOF_ctrl_regressed	5.617524534886292	0	NA	NA	NA	NA	NA	NA	NA	NA	NA
I	I:2176315	2176315	A	G	0.399061	0.16611	2.05904	0.935701	0.028862906384848345	Thiabendazole_mean_TOF_ctrl_regressed	5.617524534886292	0	NA	NA	NA	NA	NA	NA	NA	NA	NA
I	I:2179331	2179331	G	A	0.0985915	-3.06211	3.48961	0.380219	0.41996618471154973	Thiabendazole_mean_TOF_ctrl_regressed	5.617524534886292	0	NA	NA	NA	NA	NA	NA	NA	NA	NA
I	I:2179585	2179585	G	C	0.248826	0.778614	2.43348	0.749	0.12551818230053352	Thiabendazole_mean_TOF_ctrl_regressed	5.617524534886292	0	NA	NA	NA	NA	NA	NA	NA	NA	NA
I	I:2183613	2183613	G	C	0.117371	-0.994868	2.87629	0.729428	0.13701756976901946	Thiabendazole_mean_TOF_ctrl_regressed	5.617524534886292	0	NA	NA	NA	NA	NA	NA	NA	NA	NA
I	I:2186078	2186078	T	C	0.338028	0.861929	2.08154	0.678815	0.16824856949924633	Thiabendazole_mean_TOF_ctrl_regressed	5.617524534886292	0	NA	NA	NA	NA	NA	NA	NA	NA	NA
I	I:2187602	2187602	G	T	0.450704	-1.90381	2.18744	0.384116	0.41553760231936604	Thiabendazole_mean_TOF_ctrl_regressed	5.617524534886292	0	NA	NA	NA	NA	NA	NA	NA	NA	NA
I	I:2188308	2188308	T	A	0.0938967	-1.25157	3.2018	0.695874	0.15746938978386482	Thiabendazole_mean_TOF_ctrl_regressed	5.617524534886292	0	NA	NA	NA	NA	NA	NA	NA	NA	NA
I	I:2190874	2190874	G	A	0.469484	2.92892	2.13593	0.170293	0.7688032036161088	Thiabendazole_mean_TOF_ctrl_regressed	5.617524534886292	0	NA	NA	NA	NA	NA	NA	NA	NA	NA
I	I:2194349	2194349	T	G	0.084507	-1.17498	3.54242	0.740125	0.13069492590994333	Thiabendazole_mean_TOF_ctrl_regressed	5.617524534886292	0	NA	NA	NA	NA	NA	NA	NA	NA	NA
I	I:2197419	2197419	A	T	0.253521	3.10085	2.57728	0.228919	0.6403181599130041	Thiabendazole_mean_TOF_ctrl_regressed	5.617524534886292	0	NA	NA	NA	NA	NA	NA	NA	NA	NA
I	I:2197540	2197540	G	A	0.197183	3.68849	2.60235	0.156375	0.8058326772985237	Thiabendazole_mean_TOF_ctrl_regressed	5.617524534886292	0	NA	NA	NA	NA	NA	NA	NA	NA	NA
I	I:2198487	2198487	T	A	0.28169	-0.732352	2.21029	0.74039	0.13053945563246097	Thiabendazole_mean_TOF_ctrl_regressed	5.617524534886292	0	NA	NA	NA	NA	NA	NA	NA	NA	NA
I	I:2199785	2199785	A	C	0.0751174	-1.94554	3.50837	0.579208	0.23716544830976785	Thiabendazole_mean_TOF_ctrl_regressed	5.617524534886292	0	NA	NA	NA	NA	NA	NA	NA	NA	NA
I	I:2201824	2201824	C	T	0.262911	-1.03693	2.34994	0.659027	0.18109679221812217	Thiabendazole_mean_TOF_ctrl_regressed	5.617524534886292	0	NA	NA	NA	NA	NA	NA	NA	NA	NA
I	I:2207376	2207376	T	A	0.056338	-0.870844	3.85348	0.82121	0.08554577079879526	Thiabendazole_mean_TOF_ctrl_regressed	5.617524534886292	0	NA	NA	NA	NA	NA	NA	NA	NA	NA
I	I:2207614	2207614	A	C	0.460094	0.995538	2.0606	0.629003	0.2013472832028413	Thiabendazole_mean_TOF_ctrl_regressed	5.617524534886292	0	NA	NA	NA	NA	NA	NA	NA	NA	NA
I	I:2210363	2210363	G	A	0.103286	-1.14559	3.37695	0.734431	0.13404900004646716	Thiabendazole_mean_TOF_ctrl_regressed	5.617524534886292	0	NA	NA	NA	NA	NA	NA	NA	NA	NA
I	I:2212164	2212164	A	C	0.0657277	9.53387	4.37579	0.0293481	1.5324200097903193	Thiabendazole_mean_TOF_ctrl_regressed	5.617524534886292	0	NA	NA	NA	NA	NA	NA	NA	NA	NA
I	I:2216296	2216296	A	G	0.197183	0.102899	2.67277	0.96929	0.013546267781853423	Thiabendazole_mean_TOF_ctrl_regressed	5.617524534886292	0	NA	NA	NA	NA	NA	NA	NA	NA	NA
I	I:2220876	2220876	G	A	0.497653	-1.47011	1.9291	0.446018	0.35064761406155703	Thiabendazole_mean_TOF_ctrl_regressed	5.617524534886292	0	NA	NA	NA	NA	NA	NA	NA	NA	NA
I	I:2221814	2221814	T	G	0.215962	-2.05361	2.40149	0.392475	0.4061880018686347	Thiabendazole_mean_TOF_ctrl_regressed	5.617524534886292	0	NA	NA	NA	NA	NA	NA	NA	NA	NA
I	I:2222271	2222271	T	A	0.206573	1.46399	2.47459	0.554113	0.2564016607730757	Thiabendazole_mean_TOF_ctrl_regressed	5.617524534886292	0	NA	NA	NA	NA	NA	NA	NA	NA	NA
I	I:2224155	2224155	T	C	0.248826	-1.13491	2.37707	0.633048	0.19856335894821117	Thiabendazole_mean_TOF_ctrl_regressed	5.617524534886292	0	NA	NA	NA	NA	NA	NA	NA	NA	NA
I	I:2224768	2224768	A	T	0.215962	-2.05361	2.40149	0.392475	0.4061880018686347	Thiabendazole_mean_TOF_ctrl_regressed	5.617524534886292	0	NA	NA	NA	NA	NA	NA	NA	NA	NA
I	I:2225016	2225016	A	T	0.14554	-0.88628	2.97116	0.765479	0.11606671915150656	Thiabendazole_mean_TOF_ctrl_regressed	5.617524534886292	0	NA	NA	NA	NA	NA	NA	NA	NA	NA
I	I:2226458	2226458	C	T	0.103286	-1.14559	3.37695	0.734431	0.13404900004646716	Thiabendazole_mean_TOF_ctrl_regressed	5.617524534886292	0	NA	NA	NA	NA	NA	NA	NA	NA	NA
I	I:2228029	2228029	A	G	0.056338	-0.870844	3.85348	0.82121	0.08554577079879526	Thiabendazole_mean_TOF_ctrl_regressed	5.617524534886292	0	NA	NA	NA	NA	NA	NA	NA	NA	NA
I	I:2228753	2228753	C	T	0.488263	-0.958907	1.92999	0.619298	0.20810032252614058	Thiabendazole_mean_TOF_ctrl_regressed	5.617524534886292	0	NA	NA	NA	NA	NA	NA	NA	NA	NA
I	I:2230008	2230008	C	G	0.197183	0.44058	2.67224	0.869044	0.06095823451399289	Thiabendazole_mean_TOF_ctrl_regressed	5.617524534886292	0	NA	NA	NA	NA	NA	NA	NA	NA	NA
I	I:2230073	2230073	A	C	0.0704225	-0.155808	3.61245	0.965597	0.015204092212146351	Thiabendazole_mean_TOF_ctrl_regressed	5.617524534886292	0	NA	NA	NA	NA	NA	NA	NA	NA	NA
I	I:2231151	2231151	T	C	0.276995	0.0607266	2.21325	0.978111	0.009611856917876437	Thiabendazole_mean_TOF_ctrl_regressed	5.617524534886292	0	NA	NA	NA	NA	NA	NA	NA	NA	NA
I	I:2231641	2231641	A	G	0.0610329	11.5082	4.54304	0.0113042	1.9467601673194412	Thiabendazole_mean_TOF_ctrl_regressed	5.617524534886292	0	NA	NA	NA	NA	NA	NA	NA	NA	NA
I	I:2236543	2236543	A	T	0.084507	-1.87044	3.36077	0.577834	0.23819690766669738	Thiabendazole_mean_TOF_ctrl_regressed	5.617524534886292	0	NA	NA	NA	NA	NA	NA	NA	NA	NA
I	I:2237532	2237532	A	C	0.187793	2.16714	2.51818	0.389459	0.4095382556062706	Thiabendazole_mean_TOF_ctrl_regressed	5.617524534886292	0	NA	NA	NA	NA	NA	NA	NA	NA	NA
I	I:2237611	2237611	T	C	0.14554	-0.88628	2.97116	0.765479	0.11606671915150656	Thiabendazole_mean_TOF_ctrl_regressed	5.617524534886292	0	NA	NA	NA	NA	NA	NA	NA	NA	NA
I	I:2237686	2237686	C	T	0.234742	-1.12797	2.2288	0.612795	0.2126847869153813	Thiabendazole_mean_TOF_ctrl_regressed	5.617524534886292	0	NA	NA	NA	NA	NA	NA	NA	NA	NA
I	I:2244734	2244734	A	C	0.253521	2.8891	2.42992	0.234451	0.62994791053206	Thiabendazole_mean_TOF_ctrl_regressed	5.617524534886292	0	NA	NA	NA	NA	NA	NA	NA	NA	NA
I	I:2245087	2245087	G	A	0.0751174	0.115064	3.44924	0.973388	0.011714012074335669	Thiabendazole_mean_TOF_ctrl_regressed	5.617524534886292	0	NA	NA	NA	NA	NA	NA	NA	NA	NA
I	I:2248139	2248139	A	T	0.056338	-0.870844	3.85348	0.82121	0.08554577079879526	Thiabendazole_mean_TOF_ctrl_regressed	5.617524534886292	0	NA	NA	NA	NA	NA	NA	NA	NA	NA
I	I:2252536	2252536	T	G	0.253521	-1.51384	2.33699	0.517132	0.2863985873615069	Thiabendazole_mean_TOF_ctrl_regressed	5.617524534886292	0	NA	NA	NA	NA	NA	NA	NA	NA	NA
I	I:2254096	2254096	C	T	0.244131	-1.27515	2.29061	0.577742	0.23826605948781426	Thiabendazole_mean_TOF_ctrl_regressed	5.617524534886292	0	NA	NA	NA	NA	NA	NA	NA	NA	NA
I	I:2254635	2254635	A	T	0.201878	-1.75217	2.45083	0.474653	0.3236237698641201	Thiabendazole_mean_TOF_ctrl_regressed	5.617524534886292	0	NA	NA	NA	NA	NA	NA	NA	NA	NA
I	I:2260201	2260201	A	T	0.262911	-1.11547	2.24852	0.61983	0.207727407575355	Thiabendazole_mean_TOF_ctrl_regressed	5.617524534886292	0	NA	NA	NA	NA	NA	NA	NA	NA	NA
I	I:2260247	2260247	A	G	0.187793	0.050497	2.67951	0.984964	0.0065796424841790815	Thiabendazole_mean_TOF_ctrl_regressed	5.617524534886292	0	NA	NA	NA	NA	NA	NA	NA	NA	NA
I	I:2261070	2261070	T	G	0.262911	0.175127	2.12904	0.934443	0.02944718496514971	Thiabendazole_mean_TOF_ctrl_regressed	5.617524534886292	0	NA	NA	NA	NA	NA	NA	NA	NA	NA
I	I:2263365	2263365	G	T	0.347418	-0.350845	1.97778	0.859199	0.06590623710859621	Thiabendazole_mean_TOF_ctrl_regressed	5.617524534886292	0	NA	NA	NA	NA	NA	NA	NA	NA	NA
I	I:2265598	2265598	T	A	0.0798122	-2.1854	3.54269	0.537317	0.2697694187102994	Thiabendazole_mean_TOF_ctrl_regressed	5.617524534886292	0	NA	NA	NA	NA	NA	NA	NA	NA	NA
I	I:2268669	2268669	T	C	0.206573	3.23101	2.60423	0.214725	0.6681173885867013	Thiabendazole_mean_TOF_ctrl_regressed	5.617524534886292	0	NA	NA	NA	NA	NA	NA	NA	NA	NA
I	I:2273911	2273911	T	C	0.0657277	-1.28136	3.78208	0.734762	0.13385331237855402	Thiabendazole_mean_TOF_ctrl_regressed	5.617524534886292	0	NA	NA	NA	NA	NA	NA	NA	NA	NA
I	I:2276443	2276443	G	T	0.2723	2.16287	2.3646	0.360354	0.4432706528239477	Thiabendazole_mean_TOF_ctrl_regressed	5.617524534886292	0	NA	NA	NA	NA	NA	NA	NA	NA	NA
I	I:2276500	2276500	A	T	0.28169	-0.47979	2.15198	0.823572	0.0842984270518261	Thiabendazole_mean_TOF_ctrl_regressed	5.617524534886292	0	NA	NA	NA	NA	NA	NA	NA	NA	NA
I	I:2280193	2280193	C	T	0.0516432	-2.31167	4.05393	0.568522	0.24525272483071353	Thiabendazole_mean_TOF_ctrl_regressed	5.617524534886292	0	NA	NA	NA	NA	NA	NA	NA	NA	NA
I	I:2284631	2284631	G	C	0.258216	-1.37335	2.30104	0.550614	0.2591527503610523	Thiabendazole_mean_TOF_ctrl_regressed	5.617524534886292	0	NA	NA	NA	NA	NA	NA	NA	NA	NA
I	I:2284719	2284719	A	C	0.394366	2.21967	2.14275	0.300251	0.5225155374845611	Thiabendazole_mean_TOF_ctrl_regressed	5.617524534886292	0	NA	NA	NA	NA	NA	NA	NA	NA	NA
I	I:2284930	2284930	A	G	0.122066	-0.731807	2.85428	0.797651	0.0981870860022145	Thiabendazole_mean_TOF_ctrl_regressed	5.617524534886292	0	NA	NA	NA	NA	NA	NA	NA	NA	NA
I	I:2295276	2295276	T	A	0.319249	3.34411	2.36664	0.15765	0.8023060249160765	Thiabendazole_mean_TOF_ctrl_regressed	5.617524534886292	0	NA	NA	NA	NA	NA	NA	NA	NA	NA
I	I:2296007	2296007	A	G	0.187793	-0.0962353	2.58122	0.97026	0.013111872501950419	Thiabendazole_mean_TOF_ctrl_regressed	5.617524534886292	0	NA	NA	NA	NA	NA	NA	NA	NA	NA
I	I:2297636	2297636	A	G	0.159624	-1.57971	2.83341	0.577165	0.2387000129349883	Thiabendazole_mean_TOF_ctrl_regressed	5.617524534886292	0	NA	NA	NA	NA	NA	NA	NA	NA	NA
I	I:2297690	2297690	A	T	0.187793	0.050497	2.67951	0.984964	0.0065796424841790815	Thiabendazole_mean_TOF_ctrl_regressed	5.617524534886292	0	NA	NA	NA	NA	NA	NA	NA	NA	NA
I	I:2300013	2300013	C	T	0.206573	3.23101	2.60423	0.214725	0.6681173885867013	Thiabendazole_mean_TOF_ctrl_regressed	5.617524534886292	0	NA	NA	NA	NA	NA	NA	NA	NA	NA
I	I:2310074	2310074	T	C	0.488263	-2.75812	2.09288	0.187551	0.7268806158996935	Thiabendazole_mean_TOF_ctrl_regressed	5.617524534886292	0	NA	NA	NA	NA	NA	NA	NA	NA	NA
I	I:2312495	2312495	A	G	0.103286	-1.79579	3.30039	0.586364	0.23183270119312954	Thiabendazole_mean_TOF_ctrl_regressed	5.617524534886292	0	NA	NA	NA	NA	NA	NA	NA	NA	NA
I	I:2312629	2312629	C	T	0.347418	-1.09993	2.40772	0.64779	0.18856576052210633	Thiabendazole_mean_TOF_ctrl_regressed	5.617524534886292	0	NA	NA	NA	NA	NA	NA	NA	NA	NA
I	I:2315968	2315968	C	T	0.0704225	-0.6985	3.83058	0.855309	0.06787695807753882	Thiabendazole_mean_TOF_ctrl_regressed	5.617524534886292	0	NA	NA	NA	NA	NA	NA	NA	NA	NA
I	I:2324039	2324039	T	C	0.0892019	0.252011	3.48805	0.942403	0.02576334004278434	Thiabendazole_mean_TOF_ctrl_regressed	5.617524534886292	0	NA	NA	NA	NA	NA	NA	NA	NA	NA
I	I:2324491	2324491	A	C	0.342723	3.09334	2.46267	0.209082	0.6796833542562772	Thiabendazole_mean_TOF_ctrl_regressed	5.617524534886292	0	NA	NA	NA	NA	NA	NA	NA	NA	NA
I	I:2325367	2325367	G	T	0.187793	0.050497	2.67951	0.984964	0.0065796424841790815	Thiabendazole_mean_TOF_ctrl_regressed	5.617524534886292	0	NA	NA	NA	NA	NA	NA	NA	NA	NA
I	I:2325824	2325824	A	T	0.211268	4.20865	2.54552	0.0982579	1.0076325219858286	Thiabendazole_mean_TOF_ctrl_regressed	5.617524534886292	0	NA	NA	NA	NA	NA	NA	NA	NA	NA
I	I:2329102	2329102	A	C	0.0516432	-2.33055	4.16811	0.576068	0.23952624872661987	Thiabendazole_mean_TOF_ctrl_regressed	5.617524534886292	0	NA	NA	NA	NA	NA	NA	NA	NA	NA
I	I:2329917	2329917	C	T	0.159624	-1.57971	2.83341	0.577165	0.2387000129349883	Thiabendazole_mean_TOF_ctrl_regressed	5.617524534886292	0	NA	NA	NA	NA	NA	NA	NA	NA	NA
I	I:2357768	2357768	C	T	0.187793	2.68319	2.56417	0.295369	0.5296350873430108	Thiabendazole_mean_TOF_ctrl_regressed	5.617524534886292	0	NA	NA	NA	NA	NA	NA	NA	NA	NA
I	I:2358961	2358961	T	C	0.333333	3.58919	2.46943	0.1461	0.8353497840657031	Thiabendazole_mean_TOF_ctrl_regressed	5.617524534886292	0	NA	NA	NA	NA	NA	NA	NA	NA	NA
I	I:2359948	2359948	C	T	0.14554	1.6339	3.0088	0.587103	0.23128570044312166	Thiabendazole_mean_TOF_ctrl_regressed	5.617524534886292	0	NA	NA	NA	NA	NA	NA	NA	NA	NA
I	I:2359992	2359992	T	C	0.159624	-1.57971	2.83341	0.577165	0.2387000129349883	Thiabendazole_mean_TOF_ctrl_regressed	5.617524534886292	0	NA	NA	NA	NA	NA	NA	NA	NA	NA
I	I:2373940	2373940	G	A	0.380282	-1.88459	2.1379	0.378041	0.42246109670204834	Thiabendazole_mean_TOF_ctrl_regressed	5.617524534886292	0	NA	NA	NA	NA	NA	NA	NA	NA	NA
I	I:2376526	2376526	C	T	0.478873	-2.63888	2.12449	0.214191	0.6691987815548351	Thiabendazole_mean_TOF_ctrl_regressed	5.617524534886292	0	NA	NA	NA	NA	NA	NA	NA	NA	NA
I	I:2386041	2386041	A	G	0.0798122	-1.30061	3.70425	0.725503	0.13936078738785532	Thiabendazole_mean_TOF_ctrl_regressed	5.617524534886292	0	NA	NA	NA	NA	NA	NA	NA	NA	NA
I	I:2386469	2386469	A	T	0.206573	1.84717	2.46844	0.454272	0.3426840310045388	Thiabendazole_mean_TOF_ctrl_regressed	5.617524534886292	0	NA	NA	NA	NA	NA	NA	NA	NA	NA
I	I:2386495	2386495	A	C	0.0985915	0.678195	3.38773	0.841331	0.07503310861095278	Thiabendazole_mean_TOF_ctrl_regressed	5.617524534886292	0	NA	NA	NA	NA	NA	NA	NA	NA	NA
I	I:2386530	2386530	C	G	0.0610329	-2.40028	3.85634	0.533662	0.27273372052011957	Thiabendazole_mean_TOF_ctrl_regressed	5.617524534886292	0	NA	NA	NA	NA	NA	NA	NA	NA	NA
I	I:2386545	2386545	G	T	0.347418	-1.09993	2.40772	0.64779	0.18856576052210633	Thiabendazole_mean_TOF_ctrl_regressed	5.617524534886292	0	NA	NA	NA	NA	NA	NA	NA	NA	NA
I	I:2393626	2393626	T	C	0.197183	-0.49662	2.60865	0.849016	0.07108412524929279	Thiabendazole_mean_TOF_ctrl_regressed	5.617524534886292	0	NA	NA	NA	NA	NA	NA	NA	NA	NA
I	I:2393645	2393645	G	A	0.267606	2.06052	2.38394	0.387404	0.41183589944303267	Thiabendazole_mean_TOF_ctrl_regressed	5.617524534886292	0	NA	NA	NA	NA	NA	NA	NA	NA	NA
I	I:2393726	2393726	A	C	0.187793	-0.0962353	2.58122	0.97026	0.013111872501950419	Thiabendazole_mean_TOF_ctrl_regressed	5.617524534886292	0	NA	NA	NA	NA	NA	NA	NA	NA	NA
I	I:2394565	2394565	C	A	0.352113	-0.218045	2.11619	0.917934	0.03718854370751567	Thiabendazole_mean_TOF_ctrl_regressed	5.617524534886292	0	NA	NA	NA	NA	NA	NA	NA	NA	NA
I	I:2395228	2395228	A	T	0.215962	4.42761	2.50951	0.0776769	1.1097081149712988	Thiabendazole_mean_TOF_ctrl_regressed	5.617524534886292	0	NA	NA	NA	NA	NA	NA	NA	NA	NA
I	I:2402433	2402433	C	T	0.464789	1.13895	1.93047	0.55520099999999994	0.2555497603232109	Thiabendazole_mean_TOF_ctrl_regressed	5.617524534886292	0	NA	NA	NA	NA	NA	NA	NA	NA	NA
I	I:2403348	2403348	A	G	0.225352	-0.267401	2.2667	0.906092	0.042827704018719576	Thiabendazole_mean_TOF_ctrl_regressed	5.617524534886292	0	NA	NA	NA	NA	NA	NA	NA	NA	NA
I	I:2403870	2403870	A	T	0.0610329	11.5082	4.54304	0.0113042	1.9467601673194412	Thiabendazole_mean_TOF_ctrl_regressed	5.617524534886292	0	NA	NA	NA	NA	NA	NA	NA	NA	NA
I	I:2404847	2404847	G	C	0.173709	-2.22097	2.70525	0.411655	0.3854666052391679	Thiabendazole_mean_TOF_ctrl_regressed	5.617524534886292	0	NA	NA	NA	NA	NA	NA	NA	NA	NA
I	I:2406650	2406650	T	C	0.0610329	-2.73565	3.74577	0.465189	0.33237056328104087	Thiabendazole_mean_TOF_ctrl_regressed	5.617524534886292	0	NA	NA	NA	NA	NA	NA	NA	NA	NA
I	I:2408324	2408324	A	C	0.084507	-0.558244	3.68918	0.879724	0.055653559756639714	Thiabendazole_mean_TOF_ctrl_regressed	5.617524534886292	0	NA	NA	NA	NA	NA	NA	NA	NA	NA
I	I:2408396	2408396	T	A	0.295775	-0.687794	2.30523	0.765427	0.11609622235166081	Thiabendazole_mean_TOF_ctrl_regressed	5.617524534886292	0	NA	NA	NA	NA	NA	NA	NA	NA	NA
I	I:2417713	2417713	A	G	0.0657277	0.410422	3.7367	0.91254	0.039748089722407204	Thiabendazole_mean_TOF_ctrl_regressed	5.617524534886292	0	NA	NA	NA	NA	NA	NA	NA	NA	NA
I	I:2421655	2421655	G	A	0.187793	0.050497	2.67951	0.984964	0.0065796424841790815	Thiabendazole_mean_TOF_ctrl_regressed	5.617524534886292	0	NA	NA	NA	NA	NA	NA	NA	NA	NA
I	I:2421753	2421753	A	G	0.483568	0.0895312	1.99681	0.964237	0.01581620765126306	Thiabendazole_mean_TOF_ctrl_regressed	5.617524534886292	0	NA	NA	NA	NA	NA	NA	NA	NA	NA
I	I:2424407	2424407	A	G	0.28169	1.29555	2.31203	0.575239	0.24015167737027426	Thiabendazole_mean_TOF_ctrl_regressed	5.617524534886292	0	NA	NA	NA	NA	NA	NA	NA	NA	NA
I	I:2429938	2429938	T	C	0.056338	-4.73282	3.97853	0.234208	0.630398274521911	Thiabendazole_mean_TOF_ctrl_regressed	5.617524534886292	0	NA	NA	NA	NA	NA	NA	NA	NA	NA
I	I:2433062	2433062	A	T	0.258216	-1.08979	2.27875	0.632478	0.19895457630988453	Thiabendazole_mean_TOF_ctrl_regressed	5.617524534886292	0	NA	NA	NA	NA	NA	NA	NA	NA	NA
I	I:2433505	2433505	A	G	0.295775	-0.687794	2.30523	0.765427	0.11609622235166081	Thiabendazole_mean_TOF_ctrl_regressed	5.617524534886292	0	NA	NA	NA	NA	NA	NA	NA	NA	NA
I	I:2433866	2433866	A	G	0.455399	-0.632554	2.10278	0.763553	0.11716081216529489	Thiabendazole_mean_TOF_ctrl_regressed	5.617524534886292	0	NA	NA	NA	NA	NA	NA	NA	NA	NA
I	I:2434057	2434057	G	A	0.192488	3.7006	2.54468	0.145876	0.836016153788093	Thiabendazole_mean_TOF_ctrl_regressed	5.617524534886292	0	NA	NA	NA	NA	NA	NA	NA	NA	NA
I	I:2437731	2437731	T	C	0.164319	-0.849998	2.70843	0.753647	0.12283202528396864	Thiabendazole_mean_TOF_ctrl_regressed	5.617524534886292	0	NA	NA	NA	NA	NA	NA	NA	NA	NA
I	I:2438425	2438425	T	A	0.211268	-1.04369	2.42966	0.667513	0.17554027187606527	Thiabendazole_mean_TOF_ctrl_regressed	5.617524534886292	0	NA	NA	NA	NA	NA	NA	NA	NA	NA
I	I:2445488	2445488	C	A	0.187793	0.050497	2.67951	0.984964	0.0065796424841790815	Thiabendazole_mean_TOF_ctrl_regressed	5.617524534886292	0	NA	NA	NA	NA	NA	NA	NA	NA	NA
I	I:2447699	2447699	C	A	0.248826	1.45696	2.31234	0.528642	0.27683833563557486	Thiabendazole_mean_TOF_ctrl_regressed	5.617524534886292	0	NA	NA	NA	NA	NA	NA	NA	NA	NA
I	I:2447922	2447922	T	C	0.056338	3.04112	5.05086	0.547108	0.26192693477388607	Thiabendazole_mean_TOF_ctrl_regressed	5.617524534886292	0	NA	NA	NA	NA	NA	NA	NA	NA	NA
I	I:2451164	2451164	T	C	0.0892019	-0.6078	3.58638	0.865423	0.0627715669136421	Thiabendazole_mean_TOF_ctrl_regressed	5.617524534886292	0	NA	NA	NA	NA	NA	NA	NA	NA	NA
I	I:2452512	2452512	G	A	0.0516432	-0.6612	4.96449	0.894046	0.04864013553045653	Thiabendazole_mean_TOF_ctrl_regressed	5.617524534886292	0	NA	NA	NA	NA	NA	NA	NA	NA	NA
I	I:2454099	2454099	T	C	0.164319	-1.44505	2.73508	0.597265	0.22383293436096474	Thiabendazole_mean_TOF_ctrl_regressed	5.617524534886292	0	NA	NA	NA	NA	NA	NA	NA	NA	NA
I	I:2457298	2457298	G	T	0.122066	-2.5323	3.23662	0.433984	0.3625262816391033	Thiabendazole_mean_TOF_ctrl_regressed	5.617524534886292	0	NA	NA	NA	NA	NA	NA	NA	NA	NA
I	I:2461240	2461240	T	G	0.206573	3.22508	2.49328	0.195836	0.7081074700189519	Thiabendazole_mean_TOF_ctrl_regressed	5.617524534886292	0	NA	NA	NA	NA	NA	NA	NA	NA	NA
I	I:2463037	2463037	A	T	0.361502	0.788725	1.95423	0.686508	0.1633543974867869	Thiabendazole_mean_TOF_ctrl_regressed	5.617524534886292	0	NA	NA	NA	NA	NA	NA	NA	NA	NA
I	I:2474219	2474219	C	T	0.497653	0.821661	2.04164	0.687352	0.16282079931981583	Thiabendazole_mean_TOF_ctrl_regressed	5.617524534886292	0	NA	NA	NA	NA	NA	NA	NA	NA	NA
I	I:2485346	2485346	C	T	0.384977	-1.6952	2.11162	0.422092	0.374592879043839	Thiabendazole_mean_TOF_ctrl_regressed	5.617524534886292	0	NA	NA	NA	NA	NA	NA	NA	NA	NA
I	I:2485628	2485628	A	G	0.2723	-1.87514	2.23339	0.401137	0.3967072777971422	Thiabendazole_mean_TOF_ctrl_regressed	5.617524534886292	0	NA	NA	NA	NA	NA	NA	NA	NA	NA
I	I:2495444	2495444	T	A	0.28169	-0.574616	2.12245	0.786597	0.10424771427756913	Thiabendazole_mean_TOF_ctrl_regressed	5.617524534886292	0	NA	NA	NA	NA	NA	NA	NA	NA	NA
I	I:2500102	2500102	G	T	0.112676	-0.413789	2.95663	0.888697	0.05124628588961789	Thiabendazole_mean_TOF_ctrl_regressed	5.617524534886292	0	NA	NA	NA	NA	NA	NA	NA	NA	NA
I	I:2502049	2502049	A	C	0.150235	-1.87316	2.83128	0.50823	0.293939702823796	Thiabendazole_mean_TOF_ctrl_regressed	5.617524534886292	0	NA	NA	NA	NA	NA	NA	NA	NA	NA
I	I:2504331	2504331	A	T	0.295775	-0.898043	2.19429	0.682346	0.16599534999700352	Thiabendazole_mean_TOF_ctrl_regressed	5.617524534886292	0	NA	NA	NA	NA	NA	NA	NA	NA	NA
I	I:2505659	2505659	T	G	0.0985915	-0.960192	3.37315	0.775906	0.11019088976509367	Thiabendazole_mean_TOF_ctrl_regressed	5.617524534886292	0	NA	NA	NA	NA	NA	NA	NA	NA	NA
I	I:2506559	2506559	G	A	0.0798122	-3.03576	3.52696	0.389387	0.40961855184657003	Thiabendazole_mean_TOF_ctrl_regressed	5.617524534886292	0	NA	NA	NA	NA	NA	NA	NA	NA	NA
I	I:2508199	2508199	T	A	0.0704225	0.426206	3.387	0.899862	0.04582408748712845	Thiabendazole_mean_TOF_ctrl_regressed	5.617524534886292	0	NA	NA	NA	NA	NA	NA	NA	NA	NA
I	I:2509721	2509721	A	C	0.455399	3.05012	2.03908	0.134698	0.8706388526468153	Thiabendazole_mean_TOF_ctrl_regressed	5.617524534886292	0	NA	NA	NA	NA	NA	NA	NA	NA	NA
I	I:2511511	2511511	A	G	0.0516432	-0.802789	3.84504	0.834616	0.07851329390527698	Thiabendazole_mean_TOF_ctrl_regressed	5.617524534886292	0	NA	NA	NA	NA	NA	NA	NA	NA	NA
I	I:2512357	2512357	T	C	0.352113	4.26362	2.21181	0.0538977	1.2684297672552063	Thiabendazole_mean_TOF_ctrl_regressed	5.617524534886292	0	NA	NA	NA	NA	NA	NA	NA	NA	NA
I	I:2512545	2512545	G	C	0.474178	-2.50277	1.92092	0.192608	0.7153256783553041	Thiabendazole_mean_TOF_ctrl_regressed	5.617524534886292	0	NA	NA	NA	NA	NA	NA	NA	NA	NA
I	I:2512903	2512903	T	C	0.399061	-2.20164	2.09344	0.292943	0.5332168751874247	Thiabendazole_mean_TOF_ctrl_regressed	5.617524534886292	0	NA	NA	NA	NA	NA	NA	NA	NA	NA
I	I:2514389	2514389	A	G	0.14554	-2.01584	2.88969	0.485429	0.3138742820548408	Thiabendazole_mean_TOF_ctrl_regressed	5.617524534886292	0	NA	NA	NA	NA	NA	NA	NA	NA	NA
I	I:2522142	2522142	A	C	0.220657	-2.01474	2.2343	0.3672	0.43509732747079516	Thiabendazole_mean_TOF_ctrl_regressed	5.617524534886292	0	NA	NA	NA	NA	NA	NA	NA	NA	NA
I	I:2525398	2525398	T	C	0.300469	5.68227	2.45686	0.0207327	1.6833441364616217	Thiabendazole_mean_TOF_ctrl_regressed	5.617524534886292	0	NA	NA	NA	NA	NA	NA	NA	NA	NA
I	I:2526193	2526193	A	T	0.474178	-2.22591	1.9515	0.254031	0.5951132821696803	Thiabendazole_mean_TOF_ctrl_regressed	5.617524534886292	0	NA	NA	NA	NA	NA	NA	NA	NA	NA
I	I:2529627	2529627	A	C	0.084507	-1.029	3.17005	0.745484	0.12756167318520326	Thiabendazole_mean_TOF_ctrl_regressed	5.617524534886292	0	NA	NA	NA	NA	NA	NA	NA	NA	NA
I	I:2529719	2529719	T	A	0.0751174	-4.49911	3.46917	0.194671	0.7106987402007101	Thiabendazole_mean_TOF_ctrl_regressed	5.617524534886292	0	NA	NA	NA	NA	NA	NA	NA	NA	NA
I	I:2534153	2534153	A	T	0.399061	3.32947	2.33988	0.154758	0.8103468914771325	Thiabendazole_mean_TOF_ctrl_regressed	5.617524534886292	0	NA	NA	NA	NA	NA	NA	NA	NA	NA
I	I:2535188	2535188	C	G	0.0657277	-4.08615	3.46304	0.238028	0.6233719524802913	Thiabendazole_mean_TOF_ctrl_regressed	5.617524534886292	0	NA	NA	NA	NA	NA	NA	NA	NA	NA
I	I:2535189	2535189	A	G	0.164319	-3.71555	2.51453	0.139506	0.8554071134595232	Thiabendazole_mean_TOF_ctrl_regressed	5.617524534886292	0	NA	NA	NA	NA	NA	NA	NA	NA	NA
I	I:2535580	2535580	C	T	0.0516432	-0.802789	3.84504	0.834616	0.07851329390527698	Thiabendazole_mean_TOF_ctrl_regressed	5.617524534886292	0	NA	NA	NA	NA	NA	NA	NA	NA	NA
I	I:2535596	2535596	C	T	0.399061	-0.446634	2.07309	0.829422	0.08122444937724942	Thiabendazole_mean_TOF_ctrl_regressed	5.617524534886292	0	NA	NA	NA	NA	NA	NA	NA	NA	NA
I	I:2539856	2539856	T	C	0.178404	-2.33761	2.59141	0.367026	0.435303169381231	Thiabendazole_mean_TOF_ctrl_regressed	5.617524534886292	0	NA	NA	NA	NA	NA	NA	NA	NA	NA
I	I:2546154	2546154	C	A	0.15493	-1.58755	2.8391	0.576044	0.23954434257091137	Thiabendazole_mean_TOF_ctrl_regressed	5.617524534886292	0	NA	NA	NA	NA	NA	NA	NA	NA	NA
I	I:2547881	2547881	A	C	0.084507	-3.61028	3.39055	0.286964	0.5421725826457912	Thiabendazole_mean_TOF_ctrl_regressed	5.617524534886292	0	NA	NA	NA	NA	NA	NA	NA	NA	NA
I	I:2548389	2548389	A	G	0.0516432	-0.802789	3.84504	0.834616	0.07851329390527698	Thiabendazole_mean_TOF_ctrl_regressed	5.617524534886292	0	NA	NA	NA	NA	NA	NA	NA	NA	NA
I	I:2548408	2548408	A	T	0.122066	-3.74033	2.94621	0.204248	0.6898421873939137	Thiabendazole_mean_TOF_ctrl_regressed	5.617524534886292	0	NA	NA	NA	NA	NA	NA	NA	NA	NA
I	I:2550777	2550777	C	G	0.323944	3.61729	2.4436	0.13879	0.8576418242361544	Thiabendazole_mean_TOF_ctrl_regressed	5.617524534886292	0	NA	NA	NA	NA	NA	NA	NA	NA	NA
I	I:2550778	2550778	T	C	0.474178	1.82285	2.28998	0.426026	0.3705638954701392	Thiabendazole_mean_TOF_ctrl_regressed	5.617524534886292	0	NA	NA	NA	NA	NA	NA	NA	NA	NA
I	I:2550846	2550846	G	A	0.15493	-1.86682	2.61957	0.476065	0.32233374640957135	Thiabendazole_mean_TOF_ctrl_regressed	5.617524534886292	0	NA	NA	NA	NA	NA	NA	NA	NA	NA
I	I:2551534	2551534	G	T	0.370892	2.67515	2.24182	0.232755	0.6331009808124167	Thiabendazole_mean_TOF_ctrl_regressed	5.617524534886292	0	NA	NA	NA	NA	NA	NA	NA	NA	NA
I	I:2556949	2556949	T	C	0.140845	-1.64408	2.9526	0.577646	0.23833822965118565	Thiabendazole_mean_TOF_ctrl_regressed	5.617524534886292	0	NA	NA	NA	NA	NA	NA	NA	NA	NA
I	I:2558588	2558588	G	A	0.084507	-3.61028	3.39055	0.286964	0.5421725826457912	Thiabendazole_mean_TOF_ctrl_regressed	5.617524534886292	0	NA	NA	NA	NA	NA	NA	NA	NA	NA
I	I:2558789	2558789	G	C	0.295775	5.72011	2.49057	0.0216352	1.664839085743976	Thiabendazole_mean_TOF_ctrl_regressed	5.617524534886292	0	NA	NA	NA	NA	NA	NA	NA	NA	NA
I	I:2561261	2561261	T	A	0.497653	-2.57495	1.9285	0.181808	0.7403870106662296	Thiabendazole_mean_TOF_ctrl_regressed	5.617524534886292	0	NA	NA	NA	NA	NA	NA	NA	NA	NA
I	I:2561952	2561952	C	T	0.389671	-0.776521	2.11936	0.714072	0.14625799603026177	Thiabendazole_mean_TOF_ctrl_regressed	5.617524534886292	0	NA	NA	NA	NA	NA	NA	NA	NA	NA
I	I:2561962	2561962	G	A	0.43662	3.09287	2.05333	0.131997	0.8794359392354488	Thiabendazole_mean_TOF_ctrl_regressed	5.617524534886292	0	NA	NA	NA	NA	NA	NA	NA	NA	NA
I	I:2562473	2562473	G	A	0.0704225	-3.81382	3.53218	0.280259	0.5524404319441332	Thiabendazole_mean_TOF_ctrl_regressed	5.617524534886292	0	NA	NA	NA	NA	NA	NA	NA	NA	NA
I	I:2562737	2562737	A	G	0.140845	-1.64408	2.9526	0.577646	0.23833822965118565	Thiabendazole_mean_TOF_ctrl_regressed	5.617524534886292	0	NA	NA	NA	NA	NA	NA	NA	NA	NA
I	I:2562945	2562945	C	T	0.126761	-4.45884	2.92753	0.127741	0.8936696883597937	Thiabendazole_mean_TOF_ctrl_regressed	5.617524534886292	0	NA	NA	NA	NA	NA	NA	NA	NA	NA
I	I:2565493	2565493	C	G	0.056338	-0.928775	3.69136	0.801345	0.09618046851199859	Thiabendazole_mean_TOF_ctrl_regressed	5.617524534886292	0	NA	NA	NA	NA	NA	NA	NA	NA	NA
I	I:2565763	2565763	A	G	0.2723	5.82372	2.50634	0.0201475	1.6957788355558094	Thiabendazole_mean_TOF_ctrl_regressed	5.617524534886292	0	NA	NA	NA	NA	NA	NA	NA	NA	NA
I	I:2566152	2566152	T	C	0.399061	2.39658	2.32114	0.301837	0.5202275242989787	Thiabendazole_mean_TOF_ctrl_regressed	5.617524534886292	0	NA	NA	NA	NA	NA	NA	NA	NA	NA
I	I:2568037	2568037	T	C	0.0892019	-5.4116	3.16987	0.0877852	1.0565786970793585	Thiabendazole_mean_TOF_ctrl_regressed	5.617524534886292	0	NA	NA	NA	NA	NA	NA	NA	NA	NA
I	I:2568805	2568805	T	G	0.384977	-0.725308	2.13569	0.734148	0.13421637999660935	Thiabendazole_mean_TOF_ctrl_regressed	5.617524534886292	0	NA	NA	NA	NA	NA	NA	NA	NA	NA
I	I:2571411	2571411	G	A	0.0704225	-0.978743	3.42657	0.775159	0.1106092062161307	Thiabendazole_mean_TOF_ctrl_regressed	5.617524534886292	0	NA	NA	NA	NA	NA	NA	NA	NA	NA
I	I:2572366	2572366	A	C	0.483568	-1.16399	1.94087	0.548688	0.2606745378734878	Thiabendazole_mean_TOF_ctrl_regressed	5.617524534886292	0	NA	NA	NA	NA	NA	NA	NA	NA	NA
I	I:2572477	2572477	T	G	0.413146	3.07841	2.04169	0.131612	0.8807045112069466	Thiabendazole_mean_TOF_ctrl_regressed	5.617524534886292	0	NA	NA	NA	NA	NA	NA	NA	NA	NA
I	I:2575574	2575574	A	G	0.140845	-1.64408	2.9526	0.577646	0.23833822965118565	Thiabendazole_mean_TOF_ctrl_regressed	5.617524534886292	0	NA	NA	NA	NA	NA	NA	NA	NA	NA
I	I:2579084	2579084	G	T	0.0657277	-1.08837	3.45657	0.75286	0.1232857766284358	Thiabendazole_mean_TOF_ctrl_regressed	5.617524534886292	0	NA	NA	NA	NA	NA	NA	NA	NA	NA
I	I:2579235	2579235	T	C	0.244131	-2.90648	2.1685	0.180143	0.7443826090364887	Thiabendazole_mean_TOF_ctrl_regressed	5.617524534886292	0	NA	NA	NA	NA	NA	NA	NA	NA	NA
I	I:2580256	2580256	G	A	0.478873	-1.12437	1.95182	0.564575	0.24827835679914542	Thiabendazole_mean_TOF_ctrl_regressed	5.617524534886292	0	NA	NA	NA	NA	NA	NA	NA	NA	NA
I	I:2585688	2585688	T	C	0.140845	-1.64408	2.9526	0.577646	0.23833822965118565	Thiabendazole_mean_TOF_ctrl_regressed	5.617524534886292	0	NA	NA	NA	NA	NA	NA	NA	NA	NA
I	I:2586116	2586116	T	A	0.29108	6.04995	2.4929	0.0152296	1.8173115031034885	Thiabendazole_mean_TOF_ctrl_regressed	5.617524534886292	0	NA	NA	NA	NA	NA	NA	NA	NA	NA
I	I:2587176	2587176	A	G	0.0751174	-3.06347	3.48561	0.37946	0.420833997620541	Thiabendazole_mean_TOF_ctrl_regressed	5.617524534886292	0	NA	NA	NA	NA	NA	NA	NA	NA	NA
I	I:2588623	2588623	C	T	0.201878	-2.45961	2.53883	0.332647	0.47801638891512344	Thiabendazole_mean_TOF_ctrl_regressed	5.617524534886292	0	NA	NA	NA	NA	NA	NA	NA	NA	NA
I	I:2588658	2588658	T	G	0.497653	-1.42457	2.20367	0.517984	0.2856836549633165	Thiabendazole_mean_TOF_ctrl_regressed	5.617524534886292	0	NA	NA	NA	NA	NA	NA	NA	NA	NA
I	I:2588704	2588704	A	T	0.103286	-3.001	3.22341	0.351853	0.4536387417009845	Thiabendazole_mean_TOF_ctrl_regressed	5.617524534886292	0	NA	NA	NA	NA	NA	NA	NA	NA	NA
I	I:2591521	2591521	G	T	0.422535	2.59312	2.15949	0.229829	0.6385951725783368	Thiabendazole_mean_TOF_ctrl_regressed	5.617524534886292	0	NA	NA	NA	NA	NA	NA	NA	NA	NA
I	I:2591578	2591578	C	T	0.126761	-3.36834	3.03322	0.26679	0.5738304529646736	Thiabendazole_mean_TOF_ctrl_regressed	5.617524534886292	0	NA	NA	NA	NA	NA	NA	NA	NA	NA
I	I:2592355	2592355	A	G	0.375587	3.82619	2.28107	0.0934704	1.0293258987736267	Thiabendazole_mean_TOF_ctrl_regressed	5.617524534886292	0	NA	NA	NA	NA	NA	NA	NA	NA	NA
I	I:2594023	2594023	G	A	0.201878	-4.19633	2.46822	0.0891043	1.050101337251438	Thiabendazole_mean_TOF_ctrl_regressed	5.617524534886292	0	NA	NA	NA	NA	NA	NA	NA	NA	NA
I	I:2594661	2594661	A	G	0.056338	-1.52801	3.67681	0.677717	0.16895162028650085	Thiabendazole_mean_TOF_ctrl_regressed	5.617524534886292	0	NA	NA	NA	NA	NA	NA	NA	NA	NA
I	I:2603764	2603764	G	A	0.0751174	-4.34141	3.48706	0.21312999999999999	0.671355415056093	Thiabendazole_mean_TOF_ctrl_regressed	5.617524534886292	0	NA	NA	NA	NA	NA	NA	NA	NA	NA
I	I:2604074	2604074	G	T	0.323944	5.10801	2.51312	0.0420996	1.3757220304973015	Thiabendazole_mean_TOF_ctrl_regressed	5.617524534886292	0	NA	NA	NA	NA	NA	NA	NA	NA	NA
I	I:2604212	2604212	C	T	0.497653	1.76216	2.21562	0.426419	0.370163452641616	Thiabendazole_mean_TOF_ctrl_regressed	5.617524534886292	0	NA	NA	NA	NA	NA	NA	NA	NA	NA
I	I:2608857	2608857	C	T	0.131455	-1.98183	3.1016	0.522842	0.281629532729607	Thiabendazole_mean_TOF_ctrl_regressed	5.617524534886292	0	NA	NA	NA	NA	NA	NA	NA	NA	NA
I	I:2613141	2613141	C	T	0.107981	-1.25132	3.23321	0.69874	0.15568439445563956	Thiabendazole_mean_TOF_ctrl_regressed	5.617524534886292	0	NA	NA	NA	NA	NA	NA	NA	NA	NA
I	I:2615064	2615064	T	C	0.431925	-0.357753	2.23245	0.872683	0.059143484074647625	Thiabendazole_mean_TOF_ctrl_regressed	5.617524534886292	0	NA	NA	NA	NA	NA	NA	NA	NA	NA
I	I:2616658	2616658	C	A	0.0516432	-0.802789	3.84504	0.834616	0.07851329390527698	Thiabendazole_mean_TOF_ctrl_regressed	5.617524534886292	0	NA	NA	NA	NA	NA	NA	NA	NA	NA
I	I:2622713	2622713	G	T	0.492958	-1.84701	2.17073	0.394843	0.40357555700085135	Thiabendazole_mean_TOF_ctrl_regressed	5.617524534886292	0	NA	NA	NA	NA	NA	NA	NA	NA	NA
I	I:2624069	2624069	G	A	0.42723	1.39661	2.35484	0.553128	0.25717435646899206	Thiabendazole_mean_TOF_ctrl_regressed	5.617524534886292	0	NA	NA	NA	NA	NA	NA	NA	NA	NA
I	I:2626895	2626895	G	A	0.0985915	-4.26952	3.24656	0.188479	0.7247370310930878	Thiabendazole_mean_TOF_ctrl_regressed	5.617524534886292	0	NA	NA	NA	NA	NA	NA	NA	NA	NA
I	I:2628844	2628844	G	A	0.0985915	-1.05781	3.37682	0.754086	0.12257912204056504	Thiabendazole_mean_TOF_ctrl_regressed	5.617524534886292	0	NA	NA	NA	NA	NA	NA	NA	NA	NA
I	I:2631261	2631261	T	C	0.0798122	-4.1644	3.37271	0.216929	0.6636823857539413	Thiabendazole_mean_TOF_ctrl_regressed	5.617524534886292	0	NA	NA	NA	NA	NA	NA	NA	NA	NA
I	I:2638525	2638525	A	C	0.328638	4.00931	2.46897	0.104402	0.9812911815957864	Thiabendazole_mean_TOF_ctrl_regressed	5.617524534886292	0	NA	NA	NA	NA	NA	NA	NA	NA	NA
I	I:2643819	2643819	A	G	0.220657	-1.63012	2.64575	0.537811	0.26937031927440275	Thiabendazole_mean_TOF_ctrl_regressed	5.617524534886292	0	NA	NA	NA	NA	NA	NA	NA	NA	NA
I	I:2644590	2644590	C	T	0.0516432	-0.802789	3.84504	0.834616	0.07851329390527698	Thiabendazole_mean_TOF_ctrl_regressed	5.617524534886292	0	NA	NA	NA	NA	NA	NA	NA	NA	NA
I	I:2655213	2655213	T	A	0.0985915	-1.05781	3.37682	0.754086	0.12257912204056504	Thiabendazole_mean_TOF_ctrl_regressed	5.617524534886292	0	NA	NA	NA	NA	NA	NA	NA	NA	NA
I	I:2657571	2657571	C	A	0.431925	1.38102	2.3166	0.551079	0.2587861383446789	Thiabendazole_mean_TOF_ctrl_regressed	5.617524534886292	0	NA	NA	NA	NA	NA	NA	NA	NA	NA
I	I:2659488	2659488	G	A	0.0657277	-4.28856	3.60493	0.234188	0.6304353623264326	Thiabendazole_mean_TOF_ctrl_regressed	5.617524534886292	0	NA	NA	NA	NA	NA	NA	NA	NA	NA
I	I:2678210	2678210	A	T	0.0516432	0.0862739	3.9352	0.982509	0.0076634627006934445	Thiabendazole_mean_TOF_ctrl_regressed	5.617524534886292	0	NA	NA	NA	NA	NA	NA	NA	NA	NA
I	I:2679492	2679492	C	G	0.0938967	-6.60389	3.12878	0.0347988	1.458435731983416	Thiabendazole_mean_TOF_ctrl_regressed	5.617524534886292	0	NA	NA	NA	NA	NA	NA	NA	NA	NA
I	I:2683510	2683510	C	G	0.474178	-0.781074	2.21578	0.724459	0.13998618793967563	Thiabendazole_mean_TOF_ctrl_regressed	5.617524534886292	0	NA	NA	NA	NA	NA	NA	NA	NA	NA
I	I:2683778	2683778	A	C	0.41784	-0.787906	2.21946	0.72259	0.1411080529740167	Thiabendazole_mean_TOF_ctrl_regressed	5.617524534886292	0	NA	NA	NA	NA	NA	NA	NA	NA	NA
I	I:2684648	2684648	G	C	0.0938967	-1.21496	3.51658	0.729723	0.13684196508669802	Thiabendazole_mean_TOF_ctrl_regressed	5.617524534886292	0	NA	NA	NA	NA	NA	NA	NA	NA	NA
I	I:2685709	2685709	G	A	0.314554	5.63638	2.35486	0.0166882	1.7775905040771862	Thiabendazole_mean_TOF_ctrl_regressed	5.617524534886292	0	NA	NA	NA	NA	NA	NA	NA	NA	NA
I	I:2688866	2688866	A	C	0.215962	-1.91088	2.67522	0.475049	0.32326159178130903	Thiabendazole_mean_TOF_ctrl_regressed	5.617524534886292	0	NA	NA	NA	NA	NA	NA	NA	NA	NA
I	I:2693609	2693609	C	T	0.0892019	-4.06732	3.28212	0.215258	0.6670406991482091	Thiabendazole_mean_TOF_ctrl_regressed	5.617524534886292	0	NA	NA	NA	NA	NA	NA	NA	NA	NA
I	I:2699885	2699885	C	T	0.107981	-4.96648	3.00274	0.0981308	1.0081946606053782	Thiabendazole_mean_TOF_ctrl_regressed	5.617524534886292	0	NA	NA	NA	NA	NA	NA	NA	NA	NA
I	I:2705167	2705167	G	A	0.497653	0.69837	2.26312	0.757636	0.12053939748169162	Thiabendazole_mean_TOF_ctrl_regressed	5.617524534886292	0	NA	NA	NA	NA	NA	NA	NA	NA	NA
I	I:2707175	2707175	G	A	0.084507	14.0545	4.42898	0.00150715	2.821843522117736	Thiabendazole_mean_TOF_ctrl_regressed	5.617524534886292	0	NA	NA	NA	NA	NA	NA	NA	NA	NA
I	I:2708044	2708044	T	C	0.150235	0.197083	2.9906	0.947457	0.023440491213702085	Thiabendazole_mean_TOF_ctrl_regressed	5.617524534886292	0	NA	NA	NA	NA	NA	NA	NA	NA	NA
I	I:2708465	2708465	A	G	0.403756	-0.166793	2.23482	0.940506	0.026638429503735673	Thiabendazole_mean_TOF_ctrl_regressed	5.617524534886292	0	NA	NA	NA	NA	NA	NA	NA	NA	NA
I	I:2723482	2723482	A	T	0.0938967	-5.34505	3.13118	0.0878145	1.0564337671228967	Thiabendazole_mean_TOF_ctrl_regressed	5.617524534886292	0	NA	NA	NA	NA	NA	NA	NA	NA	NA
I	I:2725644	2725644	A	G	0.342723	4.04035	2.40164	0.092505	1.033834792518014	Thiabendazole_mean_TOF_ctrl_regressed	5.617524534886292	0	NA	NA	NA	NA	NA	NA	NA	NA	NA
I	I:2728998	2728998	T	C	0.15493	-6.23449	2.82038	0.0270696	1.5675181616316451	Thiabendazole_mean_TOF_ctrl_regressed	5.617524534886292	0	NA	NA	NA	NA	NA	NA	NA	NA	NA
I	I:2730716	2730716	C	T	0.107981	-5.85351	3.06255	0.0559634	1.2520959082548553	Thiabendazole_mean_TOF_ctrl_regressed	5.617524534886292	0	NA	NA	NA	NA	NA	NA	NA	NA	NA
I	I:2733130	2733130	G	A	0.0610329	0.359505	5.70657	0.949768	0.02238246694765948	Thiabendazole_mean_TOF_ctrl_regressed	5.617524534886292	0	NA	NA	NA	NA	NA	NA	NA	NA	NA
I	I:2735588	2735588	C	G	0.42723	1.19993	2.18776	0.583365	0.23405963068710398	Thiabendazole_mean_TOF_ctrl_regressed	5.617524534886292	0	NA	NA	NA	NA	NA	NA	NA	NA	NA
I	I:2742824	2742824	G	A	0.497653	0.474229	2.30565	0.83704	0.07725378768870765	Thiabendazole_mean_TOF_ctrl_regressed	5.617524534886292	0	NA	NA	NA	NA	NA	NA	NA	NA	NA
I	I:2744758	2744758	C	A	0.131455	-2.83528	2.9073	0.329447	0.48221444285730936	Thiabendazole_mean_TOF_ctrl_regressed	5.617524534886292	0	NA	NA	NA	NA	NA	NA	NA	NA	NA
I	I:2745367	2745367	A	G	0.0985915	-4.46785	3.10912	0.150714	0.8218464036884005	Thiabendazole_mean_TOF_ctrl_regressed	5.617524534886292	0	NA	NA	NA	NA	NA	NA	NA	NA	NA
I	I:2747038	2747038	T	C	0.0751174	-1.12032	4.04788	0.781958	0.10681657284563578	Thiabendazole_mean_TOF_ctrl_regressed	5.617524534886292	0	NA	NA	NA	NA	NA	NA	NA	NA	NA
I	I:2752673	2752673	G	A	0.380282	4.74382	2.45939	0.0537479	1.2696384995282386	Thiabendazole_mean_TOF_ctrl_regressed	5.617524534886292	0	NA	NA	NA	NA	NA	NA	NA	NA	NA
I	I:2757232	2757232	A	G	0.497653	0.731374	2.28706	0.749129	0.12544339035897975	Thiabendazole_mean_TOF_ctrl_regressed	5.617524534886292	0	NA	NA	NA	NA	NA	NA	NA	NA	NA
I	I:2758746	2758746	C	T	0.173709	-1.0042	2.55706	0.694531	0.1583083650041555	Thiabendazole_mean_TOF_ctrl_regressed	5.617524534886292	0	NA	NA	NA	NA	NA	NA	NA	NA	NA
I	I:2765220	2765220	G	A	0.131455	-2.33169	2.88057	0.418254	0.3785598969414895	Thiabendazole_mean_TOF_ctrl_regressed	5.617524534886292	0	NA	NA	NA	NA	NA	NA	NA	NA	NA
I	I:2769417	2769417	T	C	0.0516432	-8.34693	4.85357	0.085478	1.068145647939008	Thiabendazole_mean_TOF_ctrl_regressed	5.617524534886292	0	NA	NA	NA	NA	NA	NA	NA	NA	NA
I	I:2769653	2769653	T	C	0.244131	-1.24047	2.52715	0.623527	0.2051447359350314	Thiabendazole_mean_TOF_ctrl_regressed	5.617524534886292	0	NA	NA	NA	NA	NA	NA	NA	NA	NA
I	I:2772888	2772888	T	C	0.107981	-3.90353	3.04236	0.199471	0.7001202350923034	Thiabendazole_mean_TOF_ctrl_regressed	5.617524534886292	0	NA	NA	NA	NA	NA	NA	NA	NA	NA
I	I:2773797	2773797	C	T	0.150235	-6.40693	2.73071	0.0189635	1.7220815040018695	Thiabendazole_mean_TOF_ctrl_regressed	5.617524534886292	0	NA	NA	NA	NA	NA	NA	NA	NA	NA
I	I:2777129	2777129	A	T	0.394366	4.77503	2.40151	0.0467737	1.3299982741790426	Thiabendazole_mean_TOF_ctrl_regressed	5.617524534886292	0	NA	NA	NA	NA	NA	NA	NA	NA	NA
I	I:2777596	2777596	A	G	0.0516432	3.46849	3.79781	0.361092	0.44238213326894227	Thiabendazole_mean_TOF_ctrl_regressed	5.617524534886292	0	NA	NA	NA	NA	NA	NA	NA	NA	NA
I	I:2798340	2798340	G	A	0.173709	0.596033	2.81216	0.832147	0.07979994816879699	Thiabendazole_mean_TOF_ctrl_regressed	5.617524534886292	0	NA	NA	NA	NA	NA	NA	NA	NA	NA
I	I:2802304	2802304	T	C	0.497653	-1.8477	2.27137	0.415945	0.3809640919108997	Thiabendazole_mean_TOF_ctrl_regressed	5.617524534886292	0	NA	NA	NA	NA	NA	NA	NA	NA	NA
I	I:2804940	2804940	A	G	0.375587	5.64616	2.45537	0.0214757	1.6680526714463013	Thiabendazole_mean_TOF_ctrl_regressed	5.617524534886292	0	NA	NA	NA	NA	NA	NA	NA	NA	NA
I	I:2818332	2818332	A	G	0.248826	-0.561193	2.49758	0.822217	0.0850135480739529	Thiabendazole_mean_TOF_ctrl_regressed	5.617524534886292	0	NA	NA	NA	NA	NA	NA	NA	NA	NA
I	I:2820424	2820424	T	A	0.0610329	-1.17224	4.52992	0.795806	0.09919279080276412	Thiabendazole_mean_TOF_ctrl_regressed	5.617524534886292	0	NA	NA	NA	NA	NA	NA	NA	NA	NA
I	I:2820691	2820691	A	T	0.056338	4.6504200000000004	3.67279	0.205448	0.6872980821616211	Thiabendazole_mean_TOF_ctrl_regressed	5.617524534886292	0	NA	NA	NA	NA	NA	NA	NA	NA	NA
I	I:2823448	2823448	T	C	0.248826	-1.57841	2.42604	0.515297	0.28794238594420046	Thiabendazole_mean_TOF_ctrl_regressed	5.617524534886292	0	NA	NA	NA	NA	NA	NA	NA	NA	NA
I	I:2833660	2833660	T	A	0.497653	-2.04188	2.29796	0.374239	0.4268509560069779	Thiabendazole_mean_TOF_ctrl_regressed	5.617524534886292	0	NA	NA	NA	NA	NA	NA	NA	NA	NA
I	I:2839737	2839737	G	A	0.267606	-0.780817	2.47217	0.752122	0.12371170777357232	Thiabendazole_mean_TOF_ctrl_regressed	5.617524534886292	0	NA	NA	NA	NA	NA	NA	NA	NA	NA
I	I:2842240	2842240	A	G	0.126761	-4.32344	2.9262	0.139543	0.8552919444682379	Thiabendazole_mean_TOF_ctrl_regressed	5.617524534886292	0	NA	NA	NA	NA	NA	NA	NA	NA	NA
I	I:2842684	2842684	C	A	0.173709	-3.05307	2.56301	0.233574	0.6315755018206164	Thiabendazole_mean_TOF_ctrl_regressed	5.617524534886292	0	NA	NA	NA	NA	NA	NA	NA	NA	NA
I	I:2847512	2847512	A	C	0.0516432	4.56792	3.84809	0.235203	0.6285571431607946	Thiabendazole_mean_TOF_ctrl_regressed	5.617524534886292	0	NA	NA	NA	NA	NA	NA	NA	NA	NA
I	I:2850177	2850177	C	T	0.361502	5.28752	2.42905	0.0294967	1.530226568833929	Thiabendazole_mean_TOF_ctrl_regressed	5.617524534886292	0	NA	NA	NA	NA	NA	NA	NA	NA	NA
I	I:2850956	2850956	T	A	0.234742	0.119305	2.55735	0.962791	0.01646797808604561	Thiabendazole_mean_TOF_ctrl_regressed	5.617524534886292	0	NA	NA	NA	NA	NA	NA	NA	NA	NA
I	I:2853836	2853836	T	G	0.0892019	13.2252	4.31516	0.00217791	2.6619600710040117	Thiabendazole_mean_TOF_ctrl_regressed	5.617524534886292	0	NA	NA	NA	NA	NA	NA	NA	NA	NA
I	I:2869435	2869435	A	G	0.112676	-5.31256	3.09773	0.0863482	1.0637467112316155	Thiabendazole_mean_TOF_ctrl_regressed	5.617524534886292	0	NA	NA	NA	NA	NA	NA	NA	NA	NA
I	I:2870760	2870760	C	A	0.492958	-0.413801	2.34051	0.859666	0.06567024937478447	Thiabendazole_mean_TOF_ctrl_regressed	5.617524534886292	0	NA	NA	NA	NA	NA	NA	NA	NA	NA
I	I:2895875	2895875	T	A	0.126761	5.19661	3.69065	0.159118	0.7982806886218219	Thiabendazole_mean_TOF_ctrl_regressed	5.617524534886292	0	NA	NA	NA	NA	NA	NA	NA	NA	NA
I	I:2895883	2895883	T	C	0.0657277	-1.9827	4.3265	0.646759	0.18925751912762848	Thiabendazole_mean_TOF_ctrl_regressed	5.617524534886292	0	NA	NA	NA	NA	NA	NA	NA	NA	NA
I	I:2895884	2895884	A	C	0.258216	-2.08156	2.39221	0.384222	0.4154177716839587	Thiabendazole_mean_TOF_ctrl_regressed	5.617524534886292	0	NA	NA	NA	NA	NA	NA	NA	NA	NA
I	I:2896967	2896967	T	A	0.422535	-1.20612	2.18002	0.580085	0.23650836449526047	Thiabendazole_mean_TOF_ctrl_regressed	5.617524534886292	0	NA	NA	NA	NA	NA	NA	NA	NA	NA
I	I:2903989	2903989	G	T	0.122066	-4.40764	3.1619	0.163322	0.7869553104558399	Thiabendazole_mean_TOF_ctrl_regressed	5.617524534886292	0	NA	NA	NA	NA	NA	NA	NA	NA	NA
I	I:2921033	2921033	T	C	0.112676	7.7993	3.89914	0.045472	1.3422559437526242	Thiabendazole_mean_TOF_ctrl_regressed	5.617524534886292	0	NA	NA	NA	NA	NA	NA	NA	NA	NA
I	I:2921444	2921444	A	G	0.234742	0.620356	2.55324	0.80803	0.09257251472963268	Thiabendazole_mean_TOF_ctrl_regressed	5.617524534886292	0	NA	NA	NA	NA	NA	NA	NA	NA	NA
I	I:2921522	2921522	G	A	0.483568	0.526099	2.18	0.8093	0.09189045960744782	Thiabendazole_mean_TOF_ctrl_regressed	5.617524534886292	0	NA	NA	NA	NA	NA	NA	NA	NA	NA
I	I:2923206	2923206	A	G	0.262911	1.65815	2.38399	0.486719	0.31272169991614895	Thiabendazole_mean_TOF_ctrl_regressed	5.617524534886292	0	NA	NA	NA	NA	NA	NA	NA	NA	NA
I	I:2923930	2923930	C	A	0.173709	0.505382	2.8624	0.859855	0.06557477899970879	Thiabendazole_mean_TOF_ctrl_regressed	5.617524534886292	0	NA	NA	NA	NA	NA	NA	NA	NA	NA
I	I:2930431	2930431	G	C	0.201878	-4.75424	2.66877	0.0748417	1.1258563562303645	Thiabendazole_mean_TOF_ctrl_regressed	5.617524534886292	0	NA	NA	NA	NA	NA	NA	NA	NA	NA
I	I:2933149	2933149	A	G	0.403756	0.446569	2.18265	0.837885	0.07681558434426801	Thiabendazole_mean_TOF_ctrl_regressed	5.617524534886292	0	NA	NA	NA	NA	NA	NA	NA	NA	NA
I	I:2940742	2940742	C	T	0.333333	-2.4565	2.20154	0.264504	0.5775677558980121	Thiabendazole_mean_TOF_ctrl_regressed	5.617524534886292	0	NA	NA	NA	NA	NA	NA	NA	NA	NA
I	I:2941076	2941076	T	C	0.0610329	1.0187	4.56045	0.823242	0.08447248092912657	Thiabendazole_mean_TOF_ctrl_regressed	5.617524534886292	0	NA	NA	NA	NA	NA	NA	NA	NA	NA
I	I:2941401	2941401	A	G	0.230047	0.997611	2.5237	0.692623	0.15950309088757897	Thiabendazole_mean_TOF_ctrl_regressed	5.617524534886292	0	NA	NA	NA	NA	NA	NA	NA	NA	NA
I	I:2943423	2943423	G	A	0.492958	-2.42139	2.16015	0.262315	0.5811768743697397	Thiabendazole_mean_TOF_ctrl_regressed	5.617524534886292	0	NA	NA	NA	NA	NA	NA	NA	NA	NA
I	I:2945126	2945126	A	G	0.140845	-0.741962	2.67222	0.781276	0.10719551656800855	Thiabendazole_mean_TOF_ctrl_regressed	5.617524534886292	0	NA	NA	NA	NA	NA	NA	NA	NA	NA
I	I:2945651	2945651	A	G	0.2723	-2.91745	2.17538	0.179881	0.7450147067541139	Thiabendazole_mean_TOF_ctrl_regressed	5.617524534886292	0	NA	NA	NA	NA	NA	NA	NA	NA	NA
I	I:2945776	2945776	A	G	0.107981	-1.64831	2.83755	0.561313	0.2507948994106758	Thiabendazole_mean_TOF_ctrl_regressed	5.617524534886292	0	NA	NA	NA	NA	NA	NA	NA	NA	NA
I	I:2949375	2949375	A	G	0.333333	-2.57714	2.13098	0.22652	0.6448934470455084	Thiabendazole_mean_TOF_ctrl_regressed	5.617524534886292	0	NA	NA	NA	NA	NA	NA	NA	NA	NA
I	I:2949439	2949439	T	C	0.159624	0.402411	2.87744	0.888778	0.05120670406364732	Thiabendazole_mean_TOF_ctrl_regressed	5.617524534886292	0	NA	NA	NA	NA	NA	NA	NA	NA	NA
I	I:2949987	2949987	A	C	0.187793	-0.618249	2.46029	0.801589	0.09604825114758699	Thiabendazole_mean_TOF_ctrl_regressed	5.617524534886292	0	NA	NA	NA	NA	NA	NA	NA	NA	NA
I	I:2952439	2952439	A	G	0.15493	-2.87588	2.64596	0.277085	0.5573869841187223	Thiabendazole_mean_TOF_ctrl_regressed	5.617524534886292	0	NA	NA	NA	NA	NA	NA	NA	NA	NA
I	I:2955735	2955735	G	A	0.15493	-0.219344	2.60279	0.93284	0.030192839721830508	Thiabendazole_mean_TOF_ctrl_regressed	5.617524534886292	0	NA	NA	NA	NA	NA	NA	NA	NA	NA
I	I:2957774	2957774	A	G	0.488263	-1.9103	2.16513	0.377612	0.42295421286185475	Thiabendazole_mean_TOF_ctrl_regressed	5.617524534886292	0	NA	NA	NA	NA	NA	NA	NA	NA	NA
I	I:2960082	2960082	T	G	0.159624	0.402411	2.87744	0.888778	0.05120670406364732	Thiabendazole_mean_TOF_ctrl_regressed	5.617524534886292	0	NA	NA	NA	NA	NA	NA	NA	NA	NA
I	I:2960974	2960974	T	A	0.126761	-4.20244	2.89608	0.146758	0.8333982153876234	Thiabendazole_mean_TOF_ctrl_regressed	5.617524534886292	0	NA	NA	NA	NA	NA	NA	NA	NA	NA
I	I:2965443	2965443	T	A	0.0938967	-0.106757	2.97205	0.971346	0.012626043907959994	Thiabendazole_mean_TOF_ctrl_regressed	5.617524534886292	0	NA	NA	NA	NA	NA	NA	NA	NA	NA
I	I:2972071	2972071	G	T	0.309859	-2.13996	2.13912	0.317121	0.49877499770126055	Thiabendazole_mean_TOF_ctrl_regressed	5.617524534886292	0	NA	NA	NA	NA	NA	NA	NA	NA	NA
I	I:2974568	2974568	A	C	0.384977	-0.530063	2.06399	0.797322	0.0983662525292625	Thiabendazole_mean_TOF_ctrl_regressed	5.617524534886292	0	NA	NA	NA	NA	NA	NA	NA	NA	NA
I	I:2978258	2978258	A	G	0.103286	8.49019	4.04832	0.0359746	1.4440040262658127	Thiabendazole_mean_TOF_ctrl_regressed	5.617524534886292	0	NA	NA	NA	NA	NA	NA	NA	NA	NA
I	I:2978797	2978797	T	C	0.215962	-0.930567	2.28407	0.683703	0.1651325144679783	Thiabendazole_mean_TOF_ctrl_regressed	5.617524534886292	0	NA	NA	NA	NA	NA	NA	NA	NA	NA
I	I:2987265	2987265	G	A	0.178404	0.146991	2.47198	0.952583	0.021097173267501317	Thiabendazole_mean_TOF_ctrl_regressed	5.617524534886292	0	NA	NA	NA	NA	NA	NA	NA	NA	NA
I	I:2996463	2996463	T	G	0.14554	-3.05418	3.38747	0.367265	0.4350204575276463	Thiabendazole_mean_TOF_ctrl_regressed	5.617524534886292	0	NA	NA	NA	NA	NA	NA	NA	NA	NA
I	I:2998059	2998059	C	T	0.455399	2.43585	1.97636	0.217766	0.6620099260726225	Thiabendazole_mean_TOF_ctrl_regressed	5.617524534886292	0	NA	NA	NA	NA	NA	NA	NA	NA	NA
I	I:2999342	2999342	A	G	0.178404	0.609074	2.50925	0.808213	0.09247416826746345	Thiabendazole_mean_TOF_ctrl_regressed	5.617524534886292	0	NA	NA	NA	NA	NA	NA	NA	NA	NA
I	I:3001359	3001359	A	T	0.103286	7.79235	3.75857	0.0381517	1.4184861055683395	Thiabendazole_mean_TOF_ctrl_regressed	5.617524534886292	0	NA	NA	NA	NA	NA	NA	NA	NA	NA
I	I:3010357	3010357	A	C	0.347418	0.73313	2.08147	0.724675	0.13985672081132752	Thiabendazole_mean_TOF_ctrl_regressed	5.617524534886292	0	NA	NA	NA	NA	NA	NA	NA	NA	NA
I	I:3011974	3011974	A	G	0.197183	0.897749	2.59371	0.729249	0.13712415774243766	Thiabendazole_mean_TOF_ctrl_regressed	5.617524534886292	0	NA	NA	NA	NA	NA	NA	NA	NA	NA
I	I:3016051	3016051	A	C	0.464789	-4.02933	1.97915	0.0417617	1.379221830753113	Thiabendazole_mean_TOF_ctrl_regressed	5.617524534886292	0	NA	NA	NA	NA	NA	NA	NA	NA	NA
I	I:3018114	3018114	T	C	0.150235	1.1904	2.68722	0.657778	0.18192065599532115	Thiabendazole_mean_TOF_ctrl_regressed	5.617524534886292	0	NA	NA	NA	NA	NA	NA	NA	NA	NA
I	I:3031428	3031428	G	C	0.173709	1.30553	2.55846	0.609855	0.21477341119500748	Thiabendazole_mean_TOF_ctrl_regressed	5.617524534886292	0	NA	NA	NA	NA	NA	NA	NA	NA	NA
I	I:3035873	3035873	A	G	0.41784	3.01593	2.04466	0.140206	0.8532334006979279	Thiabendazole_mean_TOF_ctrl_regressed	5.617524534886292	0	NA	NA	NA	NA	NA	NA	NA	NA	NA
I	I:3037936	3037936	C	T	0.14554	-3.05418	3.38747	0.367265	0.4350204575276463	Thiabendazole_mean_TOF_ctrl_regressed	5.617524534886292	0	NA	NA	NA	NA	NA	NA	NA	NA	NA
I	I:3041064	3041064	T	G	0.328638	0.408336	2.08509	0.844738	0.07327796891772913	Thiabendazole_mean_TOF_ctrl_regressed	5.617524534886292	0	NA	NA	NA	NA	NA	NA	NA	NA	NA
I	I:3042553	3042553	G	A	0.126761	1.03276	2.72814	0.705017	0.15180041078565262	Thiabendazole_mean_TOF_ctrl_regressed	5.617524534886292	0	NA	NA	NA	NA	NA	NA	NA	NA	NA
I	I:3042556	3042556	C	A	0.164319	0.714105	2.51722	0.776649	0.10977521260752031	Thiabendazole_mean_TOF_ctrl_regressed	5.617524534886292	0	NA	NA	NA	NA	NA	NA	NA	NA	NA
I	I:3049950	3049950	A	G	0.164319	1.12353	2.57152	0.662173	0.17902853151217457	Thiabendazole_mean_TOF_ctrl_regressed	5.617524534886292	0	NA	NA	NA	NA	NA	NA	NA	NA	NA
I	I:3058635	3058635	G	A	0.29108	4.09477	2.29409	0.0742737	1.129164940840587	Thiabendazole_mean_TOF_ctrl_regressed	5.617524534886292	0	NA	NA	NA	NA	NA	NA	NA	NA	NA
I	I:3062251	3062251	G	A	0.403756	2.99915	2.04776	0.143029	0.8445758977581614	Thiabendazole_mean_TOF_ctrl_regressed	5.617524534886292	0	NA	NA	NA	NA	NA	NA	NA	NA	NA
I	I:3064995	3064995	G	A	0.192488	1.24345	2.4651	0.613963	0.21185780048751374	Thiabendazole_mean_TOF_ctrl_regressed	5.617524534886292	0	NA	NA	NA	NA	NA	NA	NA	NA	NA
I	I:3073760	3073760	G	C	0.117371	0.156121	2.82894	0.955989	0.019547104864888705	Thiabendazole_mean_TOF_ctrl_regressed	5.617524534886292	0	NA	NA	NA	NA	NA	NA	NA	NA	NA
I	I:3074184	3074184	T	A	0.0892019	-0.168381	3.03396	0.955741	0.0196597829440277	Thiabendazole_mean_TOF_ctrl_regressed	5.617524534886292	0	NA	NA	NA	NA	NA	NA	NA	NA	NA
I	I:3077310	3077310	G	A	0.262911	0.709225	2.18854	0.74589	0.1273252153094343	Thiabendazole_mean_TOF_ctrl_regressed	5.617524534886292	0	NA	NA	NA	NA	NA	NA	NA	NA	NA
I	I:3078696	3078696	T	C	0.117371	10.6571	4.06733	0.00878865	2.0560778305665046	Thiabendazole_mean_TOF_ctrl_regressed	5.617524534886292	0	NA	NA	NA	NA	NA	NA	NA	NA	NA
I	I:3079695	3079695	A	G	0.117371	-0.300929	2.84589	0.915788	0.03820505153547505	Thiabendazole_mean_TOF_ctrl_regressed	5.617524534886292	0	NA	NA	NA	NA	NA	NA	NA	NA	NA
I	I:3079880	3079880	T	G	0.107981	9.76129	3.89119	0.0121223	1.916414972369204	Thiabendazole_mean_TOF_ctrl_regressed	5.617524534886292	0	NA	NA	NA	NA	NA	NA	NA	NA	NA
I	I:3080241	3080241	A	C	0.239437	3.3747	2.36602	0.153777	0.8131086159002776	Thiabendazole_mean_TOF_ctrl_regressed	5.617524534886292	0	NA	NA	NA	NA	NA	NA	NA	NA	NA
I	I:3087273	3087273	A	G	0.15493	0.192583	2.67505	0.942608	0.0256688786638946	Thiabendazole_mean_TOF_ctrl_regressed	5.617524534886292	0	NA	NA	NA	NA	NA	NA	NA	NA	NA
I	I:3092773	3092773	T	C	0.262911	0.201748	2.20793	0.927195	0.03282891901842985	Thiabendazole_mean_TOF_ctrl_regressed	5.617524534886292	0	NA	NA	NA	NA	NA	NA	NA	NA	NA
I	I:3094411	3094411	C	G	0.112676	0.439677	2.90193	0.879572	0.05572860427605376	Thiabendazole_mean_TOF_ctrl_regressed	5.617524534886292	0	NA	NA	NA	NA	NA	NA	NA	NA	NA
I	I:3109660	3109660	G	A	0.399061	2.10421	2.08912	0.313827	0.5033096947625372	Thiabendazole_mean_TOF_ctrl_regressed	5.617524534886292	0	NA	NA	NA	NA	NA	NA	NA	NA	NA
I	I:3110638	3110638	T	A	0.0516432	-7.45023	4.21095	0.076852	1.1143448259175006	Thiabendazole_mean_TOF_ctrl_regressed	5.617524534886292	0	NA	NA	NA	NA	NA	NA	NA	NA	NA
I	I:3110963	3110963	G	A	0.0985915	10.4368	4.21022	0.0131777	1.8801603837081677	Thiabendazole_mean_TOF_ctrl_regressed	5.617524534886292	0	NA	NA	NA	NA	NA	NA	NA	NA	NA
I	I:3114971	3114971	A	C	0.225352	0.358785	2.34051	0.878167	0.05642288696196582	Thiabendazole_mean_TOF_ctrl_regressed	5.617524534886292	0	NA	NA	NA	NA	NA	NA	NA	NA	NA
I	I:3116679	3116679	C	T	0.169014	3.78082	3.05061	0.215211	0.6671355345056009	Thiabendazole_mean_TOF_ctrl_regressed	5.617524534886292	0	NA	NA	NA	NA	NA	NA	NA	NA	NA
I	I:3129222	3129222	A	T	0.056338	4.4759	3.63072	0.217656	0.6622293563909145	Thiabendazole_mean_TOF_ctrl_regressed	5.617524534886292	0	NA	NA	NA	NA	NA	NA	NA	NA	NA
I	I:3132901	3132901	T	A	0.333333	1.70209	2.10572	0.418909	0.3778803089910141	Thiabendazole_mean_TOF_ctrl_regressed	5.617524534886292	0	NA	NA	NA	NA	NA	NA	NA	NA	NA
I	I:3135288	3135288	C	T	0.14554	5.42286	3.38627	0.109282	0.9614513654468068	Thiabendazole_mean_TOF_ctrl_regressed	5.617524534886292	0	NA	NA	NA	NA	NA	NA	NA	NA	NA
I	I:3136939	3136939	C	A	0.056338	2.74695	4.35027	0.52775	0.277571758020306	Thiabendazole_mean_TOF_ctrl_regressed	5.617524534886292	0	NA	NA	NA	NA	NA	NA	NA	NA	NA
I	I:3139978	3139978	A	G	0.13615	-1.14931	3.12661	0.713179	0.14680145338001643	Thiabendazole_mean_TOF_ctrl_regressed	5.617524534886292	0	NA	NA	NA	NA	NA	NA	NA	NA	NA
I	I:3141089	3141089	T	C	0.084507	5.10668	4.16034	0.219647	0.6582747240733398	Thiabendazole_mean_TOF_ctrl_regressed	5.617524534886292	0	NA	NA	NA	NA	NA	NA	NA	NA	NA
I	I:3143070	3143070	T	C	0.211268	-0.530567	2.38801	0.824174	0.08398109016891063	Thiabendazole_mean_TOF_ctrl_regressed	5.617524534886292	0	NA	NA	NA	NA	NA	NA	NA	NA	NA
I	I:3143116	3143116	A	G	0.375587	1.88467	2.13537	0.377456	0.4231336667392297	Thiabendazole_mean_TOF_ctrl_regressed	5.617524534886292	0	NA	NA	NA	NA	NA	NA	NA	NA	NA
I	I:3147807	3147807	T	A	0.220657	0.0171341	2.44202	0.994402	0.0024380108868356943	Thiabendazole_mean_TOF_ctrl_regressed	5.617524534886292	0	NA	NA	NA	NA	NA	NA	NA	NA	NA
I	I:3150370	3150370	G	T	0.262911	0.913882	2.23937	0.683201	0.16545150664258174	Thiabendazole_mean_TOF_ctrl_regressed	5.617524534886292	0	NA	NA	NA	NA	NA	NA	NA	NA	NA
I	I:3159013	3159013	C	T	0.234742	-0.679124	2.32498	0.770211	0.11339028316175956	Thiabendazole_mean_TOF_ctrl_regressed	5.617524534886292	0	NA	NA	NA	NA	NA	NA	NA	NA	NA
I	I:3164951	3164951	G	A	0.084507	4.98317	4.06303	0.220024	0.6575299441819935	Thiabendazole_mean_TOF_ctrl_regressed	5.617524534886292	0	NA	NA	NA	NA	NA	NA	NA	NA	NA
I	I:3173070	3173070	G	T	0.0516432	3.56328	4.54226	0.432763	0.36374987725160984	Thiabendazole_mean_TOF_ctrl_regressed	5.617524534886292	0	NA	NA	NA	NA	NA	NA	NA	NA	NA
I	I:3173877	3173877	A	T	0.0938967	2.70927	3.82066	0.478256	0.3203395727893316	Thiabendazole_mean_TOF_ctrl_regressed	5.617524534886292	0	NA	NA	NA	NA	NA	NA	NA	NA	NA
I	I:3176074	3176074	G	C	0.15493	2.08059	3.02944	0.492214	0.30784603785735765	Thiabendazole_mean_TOF_ctrl_regressed	5.617524534886292	0	NA	NA	NA	NA	NA	NA	NA	NA	NA
I	I:3179739	3179739	A	G	0.112676	-1.01712	3.02297	0.736521	0.1328148658558385	Thiabendazole_mean_TOF_ctrl_regressed	5.617524534886292	0	NA	NA	NA	NA	NA	NA	NA	NA	NA
I	I:3188224	3188224	A	G	0.248826	3.0626	2.20445	0.164748	0.7831798489296188	Thiabendazole_mean_TOF_ctrl_regressed	5.617524534886292	0	NA	NA	NA	NA	NA	NA	NA	NA	NA
I	I:3190352	3190352	A	T	0.333333	2.02613	2.0757	0.329005	0.48279750188008913	Thiabendazole_mean_TOF_ctrl_regressed	5.617524534886292	0	NA	NA	NA	NA	NA	NA	NA	NA	NA
I	I:3190585	3190585	A	G	0.0985915	1.70795	3.63963	0.638881	0.1945800273755359	Thiabendazole_mean_TOF_ctrl_regressed	5.617524534886292	0	NA	NA	NA	NA	NA	NA	NA	NA	NA
I	I:3193751	3193751	T	A	0.173709	1.58148	2.48231	0.524061	0.28061815877672813	Thiabendazole_mean_TOF_ctrl_regressed	5.617524534886292	0	NA	NA	NA	NA	NA	NA	NA	NA	NA
I	I:3201918	3201918	A	T	0.295775	3.26541	2.18439	0.134944	0.8698464206652305	Thiabendazole_mean_TOF_ctrl_regressed	5.617524534886292	0	NA	NA	NA	NA	NA	NA	NA	NA	NA
I	I:3207055	3207055	C	G	0.0892019	0.579721	3.26762	0.859183	0.06591432461383155	Thiabendazole_mean_TOF_ctrl_regressed	5.617524534886292	0	NA	NA	NA	NA	NA	NA	NA	NA	NA
I	I:3210073	3210073	A	C	0.056338	3.01724	3.67424	0.411539	0.38558900205020935	Thiabendazole_mean_TOF_ctrl_regressed	5.617524534886292	0	NA	NA	NA	NA	NA	NA	NA	NA	NA
I	I:3213691	3213691	C	T	0.173709	1.75412	2.58878	0.498035	0.3027401356082658	Thiabendazole_mean_TOF_ctrl_regressed	5.617524534886292	0	NA	NA	NA	NA	NA	NA	NA	NA	NA
I	I:3218941	3218941	G	T	0.248826	3.52899	2.27175	0.120322	0.9196549578217075	Thiabendazole_mean_TOF_ctrl_regressed	5.617524534886292	0	NA	NA	NA	NA	NA	NA	NA	NA	NA
I	I:3221811	3221811	T	A	0.084507	7.49378	4.18341	0.0732438	1.135229131926049	Thiabendazole_mean_TOF_ctrl_regressed	5.617524534886292	0	NA	NA	NA	NA	NA	NA	NA	NA	NA
I	I:3242515	3242515	A	T	0.0704225	1.2636	3.92836	0.747709	0.1262673918198	Thiabendazole_mean_TOF_ctrl_regressed	5.617524534886292	0	NA	NA	NA	NA	NA	NA	NA	NA	NA
I	I:3243020	3243020	G	A	0.056338	1.09605	3.9913	0.783615	0.10589725930966665	Thiabendazole_mean_TOF_ctrl_regressed	5.617524534886292	0	NA	NA	NA	NA	NA	NA	NA	NA	NA
I	I:3244786	3244786	A	G	0.211268	1.58717	2.3455	0.498605	0.3022433707148732	Thiabendazole_mean_TOF_ctrl_regressed	5.617524534886292	0	NA	NA	NA	NA	NA	NA	NA	NA	NA
I	I:3247687	3247687	A	G	0.0516432	2.1387	4.37544	0.624987	0.2041290160750963	Thiabendazole_mean_TOF_ctrl_regressed	5.617524534886292	0	NA	NA	NA	NA	NA	NA	NA	NA	NA
I	I:3251320	3251320	A	G	0.286385	3.22883	2.23921	0.149317	0.8258907442783747	Thiabendazole_mean_TOF_ctrl_regressed	5.617524534886292	0	NA	NA	NA	NA	NA	NA	NA	NA	NA
I	I:3257894	3257894	T	A	0.0938967	-0.355672	3.30223	0.914228	0.03894548173485706	Thiabendazole_mean_TOF_ctrl_regressed	5.617524534886292	0	NA	NA	NA	NA	NA	NA	NA	NA	NA
I	I:3258107	3258107	C	T	0.173709	0.0694066	2.50854	0.977927	0.009693563086065279	Thiabendazole_mean_TOF_ctrl_regressed	5.617524534886292	0	NA	NA	NA	NA	NA	NA	NA	NA	NA
I	I:3261566	3261566	T	G	0.0657277	0.38875	3.56626	0.913196	0.03943599948330499	Thiabendazole_mean_TOF_ctrl_regressed	5.617524534886292	0	NA	NA	NA	NA	NA	NA	NA	NA	NA
I	I:3264493	3264493	A	T	0.056338	4.12957	3.73805	0.269272	0.5698088039509378	Thiabendazole_mean_TOF_ctrl_regressed	5.617524534886292	0	NA	NA	NA	NA	NA	NA	NA	NA	NA
I	I:3266089	3266089	G	A	0.0516432	6.8025	4.83861	0.15976	0.7965319481373538	Thiabendazole_mean_TOF_ctrl_regressed	5.617524534886292	0	NA	NA	NA	NA	NA	NA	NA	NA	NA
I	I:3274507	3274507	A	G	0.0751174	7.29304	4.52965	0.107383	0.969064467152014	Thiabendazole_mean_TOF_ctrl_regressed	5.617524534886292	0	NA	NA	NA	NA	NA	NA	NA	NA	NA
I	I:3282224	3282224	A	C	0.117371	-0.570008	3.04267	0.851395	0.06986890463901593	Thiabendazole_mean_TOF_ctrl_regressed	5.617524534886292	0	NA	NA	NA	NA	NA	NA	NA	NA	NA
I	I:3284364	3284364	C	A	0.215962	2.10776	2.32681	0.36501	0.43769523722755893	Thiabendazole_mean_TOF_ctrl_regressed	5.617524534886292	0	NA	NA	NA	NA	NA	NA	NA	NA	NA
I	I:3290751	3290751	A	T	0.126761	3.09408	2.92251	0.289734	0.5380005377753121	Thiabendazole_mean_TOF_ctrl_regressed	5.617524534886292	0	NA	NA	NA	NA	NA	NA	NA	NA	NA
I	I:3294095	3294095	A	T	0.220657	1.71006	2.38833	0.473987	0.32423356951934923	Thiabendazole_mean_TOF_ctrl_regressed	5.617524534886292	0	NA	NA	NA	NA	NA	NA	NA	NA	NA
I	I:3297353	3297353	T	A	0.0892019	0.31571	3.41596	0.926363	0.03321879948962173	Thiabendazole_mean_TOF_ctrl_regressed	5.617524534886292	0	NA	NA	NA	NA	NA	NA	NA	NA	NA
I	I:3305568	3305568	A	G	0.056338	-0.0445086	4.113	0.991366	0.003765979787928849	Thiabendazole_mean_TOF_ctrl_regressed	5.617524534886292	0	NA	NA	NA	NA	NA	NA	NA	NA	NA
I	I:3309647	3309647	T	C	0.41784	4.32675	2.06649	0.036281	1.440320751146212	Thiabendazole_mean_TOF_ctrl_regressed	5.617524534886292	0	NA	NA	NA	NA	NA	NA	NA	NA	NA
I	I:3311606	3311606	A	C	0.0798122	1.96045	3.37766	0.561633	0.25054738218728145	Thiabendazole_mean_TOF_ctrl_regressed	5.617524534886292	0	NA	NA	NA	NA	NA	NA	NA	NA	NA
I	I:3313010	3313010	A	T	0.0516432	-0.0273606	4.49672	0.995145	0.002113634719743265	Thiabendazole_mean_TOF_ctrl_regressed	5.617524534886292	0	NA	NA	NA	NA	NA	NA	NA	NA	NA
I	I:3314476	3314476	G	A	0.366197	-3.22928	2.19346	0.140958	0.8509102709292309	Thiabendazole_mean_TOF_ctrl_regressed	5.617524534886292	0	NA	NA	NA	NA	NA	NA	NA	NA	NA
I	I:3316474	3316474	T	C	0.15493	2.34997	2.63518	0.372517	0.42885390321709455	Thiabendazole_mean_TOF_ctrl_regressed	5.617524534886292	0	NA	NA	NA	NA	NA	NA	NA	NA	NA
I	I:3328006	3328006	C	A	0.0985915	-2.83026	3.2471	0.383412	0.4163342987291433	Thiabendazole_mean_TOF_ctrl_regressed	5.617524534886292	0	NA	NA	NA	NA	NA	NA	NA	NA	NA
I	I:3331481	3331481	T	C	0.126761	-2.42162	3.08017	0.431752	0.3647656419783333	Thiabendazole_mean_TOF_ctrl_regressed	5.617524534886292	0	NA	NA	NA	NA	NA	NA	NA	NA	NA
I	I:3333530	3333530	T	C	0.225352	0.152197	2.38271	0.949069	0.022702211987979327	Thiabendazole_mean_TOF_ctrl_regressed	5.617524534886292	0	NA	NA	NA	NA	NA	NA	NA	NA	NA
I	I:3334519	3334519	T	A	0.056338	4.12957	3.73805	0.269272	0.5698088039509378	Thiabendazole_mean_TOF_ctrl_regressed	5.617524534886292	0	NA	NA	NA	NA	NA	NA	NA	NA	NA
I	I:3336549	3336549	A	T	0.13615	3.59472	2.90198	0.215452	0.666649470083702	Thiabendazole_mean_TOF_ctrl_regressed	5.617524534886292	0	NA	NA	NA	NA	NA	NA	NA	NA	NA
I	I:3351378	3351378	C	T	0.0798122	-1.27663	3.65807	0.727096	0.13840824454978898	Thiabendazole_mean_TOF_ctrl_regressed	5.617524534886292	0	NA	NA	NA	NA	NA	NA	NA	NA	NA
I	I:3354678	3354678	G	T	0.0516432	7.44891	4.26414	0.0806595	1.09334447446718	Thiabendazole_mean_TOF_ctrl_regressed	5.617524534886292	0	NA	NA	NA	NA	NA	NA	NA	NA	NA
I	I:3355500	3355500	C	T	0.0751174	3.76547	3.84109	0.326932	0.4855425687336077	Thiabendazole_mean_TOF_ctrl_regressed	5.617524534886292	0	NA	NA	NA	NA	NA	NA	NA	NA	NA
I	I:3369462	3369462	G	A	0.0751174	7.29304	4.52965	0.107383	0.969064467152014	Thiabendazole_mean_TOF_ctrl_regressed	5.617524534886292	0	NA	NA	NA	NA	NA	NA	NA	NA	NA
I	I:3380891	3380891	A	G	0.295775	2.08561	2.29258	0.36297	0.44012926855305645	Thiabendazole_mean_TOF_ctrl_regressed	5.617524534886292	0	NA	NA	NA	NA	NA	NA	NA	NA	NA
I	I:3382467	3382467	T	A	0.122066	7.562	3.15981	0.016703	1.7772055188862932	Thiabendazole_mean_TOF_ctrl_regressed	5.617524534886292	0	NA	NA	NA	NA	NA	NA	NA	NA	NA
I	I:3386183	3386183	T	G	0.15493	-2.88208	2.59744	0.267176	0.5732025564348734	Thiabendazole_mean_TOF_ctrl_regressed	5.617524534886292	0	NA	NA	NA	NA	NA	NA	NA	NA	NA
I	I:3396263	3396263	A	T	0.0751174	7.29304	4.52965	0.107383	0.969064467152014	Thiabendazole_mean_TOF_ctrl_regressed	5.617524534886292	0	NA	NA	NA	NA	NA	NA	NA	NA	NA
I	I:3398116	3398116	T	A	0.164319	3.68865	2.8628	0.19758	0.7042570189044486	Thiabendazole_mean_TOF_ctrl_regressed	5.617524534886292	0	NA	NA	NA	NA	NA	NA	NA	NA	NA
I	I:3398967	3398967	C	A	0.206573	3.3573	2.72612	0.218125	0.6612945556967449	Thiabendazole_mean_TOF_ctrl_regressed	5.617524534886292	0	NA	NA	NA	NA	NA	NA	NA	NA	NA
I	I:3399040	3399040	G	T	0.164319	6.53175	2.93344	0.0259708	1.5855146722330655	Thiabendazole_mean_TOF_ctrl_regressed	5.617524534886292	0	NA	NA	NA	NA	NA	NA	NA	NA	NA
I	I:3399293	3399293	G	T	0.084507	-1.39702	3.58866	0.697063	0.15672796893798746	Thiabendazole_mean_TOF_ctrl_regressed	5.617524534886292	0	NA	NA	NA	NA	NA	NA	NA	NA	NA
I	I:3402432	3402432	G	C	0.056338	0.463555	4.33646	0.914871	0.03864013865242462	Thiabendazole_mean_TOF_ctrl_regressed	5.617524534886292	0	NA	NA	NA	NA	NA	NA	NA	NA	NA
I	I:3403331	3403331	C	T	0.244131	0.264643	2.48095	0.915051	0.03855470003045637	Thiabendazole_mean_TOF_ctrl_regressed	5.617524534886292	0	NA	NA	NA	NA	NA	NA	NA	NA	NA
I	I:3407492	3407492	T	C	0.0892019	-3.55272	3.17822	0.263638	0.5789919916467126	Thiabendazole_mean_TOF_ctrl_regressed	5.617524534886292	0	NA	NA	NA	NA	NA	NA	NA	NA	NA
I	I:3411710	3411710	T	A	0.0657277	-1.67634	3.76308	0.655981	0.18310873945765624	Thiabendazole_mean_TOF_ctrl_regressed	5.617524534886292	0	NA	NA	NA	NA	NA	NA	NA	NA	NA
I	I:3412353	3412353	C	A	0.300469	1.9752	2.27633	0.385552	0.41391703968807697	Thiabendazole_mean_TOF_ctrl_regressed	5.617524534886292	0	NA	NA	NA	NA	NA	NA	NA	NA	NA
I	I:3416900	3416900	T	C	0.0657277	4.16745	4.10065	0.309492	0.5093505724944571	Thiabendazole_mean_TOF_ctrl_regressed	5.617524534886292	0	NA	NA	NA	NA	NA	NA	NA	NA	NA
I	I:3418129	3418129	C	G	0.0516432	4.24038	4.25004	0.318412	0.49701057336031707	Thiabendazole_mean_TOF_ctrl_regressed	5.617524534886292	0	NA	NA	NA	NA	NA	NA	NA	NA	NA
I	I:3423262	3423262	C	G	0.164319	-1.6615	2.58349	0.520145	0.2838755719004697	Thiabendazole_mean_TOF_ctrl_regressed	5.617524534886292	0	NA	NA	NA	NA	NA	NA	NA	NA	NA
I	I:3426142	3426142	T	A	0.122066	-4.9584	2.9143	0.0888672	1.0512585032311472	Thiabendazole_mean_TOF_ctrl_regressed	5.617524534886292	0	NA	NA	NA	NA	NA	NA	NA	NA	NA
I	I:3435469	3435469	G	A	0.0892019	-4.57137	3.16209	0.148267	0.8289554997652798	Thiabendazole_mean_TOF_ctrl_regressed	5.617524534886292	0	NA	NA	NA	NA	NA	NA	NA	NA	NA
I	I:3437575	3437575	A	T	0.234742	0.595727	2.49983	0.811643	0.09063495256028967	Thiabendazole_mean_TOF_ctrl_regressed	5.617524534886292	0	NA	NA	NA	NA	NA	NA	NA	NA	NA
I	I:3441198	3441198	C	T	0.0657277	-2.9343	3.76107	0.435288	0.3612233052883123	Thiabendazole_mean_TOF_ctrl_regressed	5.617524534886292	0	NA	NA	NA	NA	NA	NA	NA	NA	NA
I	I:3449032	3449032	A	T	0.126761	-0.36462	2.8086	0.896707	0.04734943997730374	Thiabendazole_mean_TOF_ctrl_regressed	5.617524534886292	0	NA	NA	NA	NA	NA	NA	NA	NA	NA
I	I:3452648	3452648	G	A	0.328638	3.62864	2.16342	0.0934902	1.0292339111487063	Thiabendazole_mean_TOF_ctrl_regressed	5.617524534886292	0	NA	NA	NA	NA	NA	NA	NA	NA	NA
I	I:3455323	3455323	C	G	0.0610329	2.5173	3.92924	0.521744	0.28254253657371947	Thiabendazole_mean_TOF_ctrl_regressed	5.617524534886292	0	NA	NA	NA	NA	NA	NA	NA	NA	NA
I	I:3473157	3473157	T	C	0.131455	4.54938	3.2924	0.167038	0.7771847185949998	Thiabendazole_mean_TOF_ctrl_regressed	5.617524534886292	0	NA	NA	NA	NA	NA	NA	NA	NA	NA
I	I:3474343	3474343	C	T	0.056338	-5.76744	5.16087	0.263766	0.5787811866669433	Thiabendazole_mean_TOF_ctrl_regressed	5.617524534886292	0	NA	NA	NA	NA	NA	NA	NA	NA	NA
I	I:3475273	3475273	C	A	0.150235	4.90903	3.25029	0.130958	0.8828679661220492	Thiabendazole_mean_TOF_ctrl_regressed	5.617524534886292	0	NA	NA	NA	NA	NA	NA	NA	NA	NA
I	I:3479286	3479286	A	G	0.103286	1.18768	3.07113	0.698959	0.1555482986405676	Thiabendazole_mean_TOF_ctrl_regressed	5.617524534886292	0	NA	NA	NA	NA	NA	NA	NA	NA	NA
I	I:3514539	3514539	A	G	0.15493	-2.38752	2.59538	0.357619	0.4465794155585805	Thiabendazole_mean_TOF_ctrl_regressed	5.617524534886292	0	NA	NA	NA	NA	NA	NA	NA	NA	NA
I	I:3520430	3520430	A	G	0.131455	5.32458	3.3791	0.115086	0.938977504281151	Thiabendazole_mean_TOF_ctrl_regressed	5.617524534886292	0	NA	NA	NA	NA	NA	NA	NA	NA	NA
I	I:3524078	3524078	C	A	0.140845	7.28519	3.4192	0.0331164	1.4799568803748286	Thiabendazole_mean_TOF_ctrl_regressed	5.617524534886292	0	NA	NA	NA	NA	NA	NA	NA	NA	NA
I	I:3531091	3531091	C	T	0.28169	1.46949	2.34248	0.530449	0.2753563649828126	Thiabendazole_mean_TOF_ctrl_regressed	5.617524534886292	0	NA	NA	NA	NA	NA	NA	NA	NA	NA
I	I:3533391	3533391	C	G	0.14554	3.67783	3.16892	0.245806	0.6094075204117761	Thiabendazole_mean_TOF_ctrl_regressed	5.617524534886292	0	NA	NA	NA	NA	NA	NA	NA	NA	NA
I	I:3539083	3539083	A	G	0.150235	-0.318429	2.8371	0.910635	0.04065566172083019	Thiabendazole_mean_TOF_ctrl_regressed	5.617524534886292	0	NA	NA	NA	NA	NA	NA	NA	NA	NA
I	I:3539818	3539818	A	T	0.408451	2.42005	2.10408	0.250074	0.6019314591831382	Thiabendazole_mean_TOF_ctrl_regressed	5.617524534886292	0	NA	NA	NA	NA	NA	NA	NA	NA	NA
I	I:3544442	3544442	G	A	0.112676	0.100772	2.93785	0.972637	0.012049213494770483	Thiabendazole_mean_TOF_ctrl_regressed	5.617524534886292	0	NA	NA	NA	NA	NA	NA	NA	NA	NA
I	I:3552124	3552124	G	A	0.0516432	-0.741125	4.28744	0.862762	0.0641089914713761	Thiabendazole_mean_TOF_ctrl_regressed	5.617524534886292	0	NA	NA	NA	NA	NA	NA	NA	NA	NA
I	I:3552248	3552248	T	C	0.122066	6.29085	3.52123	0.074011	1.1307037277788747	Thiabendazole_mean_TOF_ctrl_regressed	5.617524534886292	0	NA	NA	NA	NA	NA	NA	NA	NA	NA
I	I:3553390	3553390	A	C	0.0657277	-0.800713	3.60088	0.824029	0.08405750393595073	Thiabendazole_mean_TOF_ctrl_regressed	5.617524534886292	0	NA	NA	NA	NA	NA	NA	NA	NA	NA
I	I:3554258	3554258	A	C	0.056338	-1.4441	3.97044	0.716072	0.14504330781699373	Thiabendazole_mean_TOF_ctrl_regressed	5.617524534886292	0	NA	NA	NA	NA	NA	NA	NA	NA	NA
I	I:3558475	3558475	C	T	0.276995	1.9797	2.36463	0.402473	0.39526324907082505	Thiabendazole_mean_TOF_ctrl_regressed	5.617524534886292	0	NA	NA	NA	NA	NA	NA	NA	NA	NA
I	I:3558941	3558941	T	A	0.230047	2.62452	2.59526	0.311885	0.5060055119818121	Thiabendazole_mean_TOF_ctrl_regressed	5.617524534886292	0	NA	NA	NA	NA	NA	NA	NA	NA	NA
I	I:3559058	3559058	T	G	0.15493	5.52556	3.29995	0.0940441	1.0266684453854538	Thiabendazole_mean_TOF_ctrl_regressed	5.617524534886292	0	NA	NA	NA	NA	NA	NA	NA	NA	NA
I	I:3571927	3571927	T	C	0.201878	3.67905	2.79245	0.187671	0.726602831869945	Thiabendazole_mean_TOF_ctrl_regressed	5.617524534886292	0	NA	NA	NA	NA	NA	NA	NA	NA	NA
I	I:3572464	3572464	G	T	0.084507	-0.924746	3.35537	0.782854	0.10631922505138046	Thiabendazole_mean_TOF_ctrl_regressed	5.617524534886292	0	NA	NA	NA	NA	NA	NA	NA	NA	NA
I	I:3574667	3574667	T	C	0.131455	-1.33818	2.71364	0.621919	0.20626617502582503	Thiabendazole_mean_TOF_ctrl_regressed	5.617524534886292	0	NA	NA	NA	NA	NA	NA	NA	NA	NA
I	I:3576583	3576583	A	G	0.126761	6.67405	3.44966	0.0530272	1.2755013043665153	Thiabendazole_mean_TOF_ctrl_regressed	5.617524534886292	0	NA	NA	NA	NA	NA	NA	NA	NA	NA
I	I:3588201	3588201	C	T	0.15493	2.00617	2.94283	0.495419	0.305027341640121	Thiabendazole_mean_TOF_ctrl_regressed	5.617524534886292	0	NA	NA	NA	NA	NA	NA	NA	NA	NA
I	I:3591403	3591403	G	T	0.0892019	-0.268519	3.54044	0.939544	0.027082876542967236	Thiabendazole_mean_TOF_ctrl_regressed	5.617524534886292	0	NA	NA	NA	NA	NA	NA	NA	NA	NA
I	I:3591406	3591406	A	G	0.0657277	-0.504968	3.70991	0.891732	0.04976564832498438	Thiabendazole_mean_TOF_ctrl_regressed	5.617524534886292	0	NA	NA	NA	NA	NA	NA	NA	NA	NA
I	I:3598596	3598596	A	T	0.103286	2.8475	3.14953	0.36594	0.43659011625865535	Thiabendazole_mean_TOF_ctrl_regressed	5.617524534886292	0	NA	NA	NA	NA	NA	NA	NA	NA	NA
I	I:3613179	3613179	G	C	0.244131	2.00508	2.45082	0.413285	0.383750356962294	Thiabendazole_mean_TOF_ctrl_regressed	5.617524534886292	0	NA	NA	NA	NA	NA	NA	NA	NA	NA
I	I:3632198	3632198	T	C	0.0610329	3.27289	3.79678	0.388678	0.4104100406627872	Thiabendazole_mean_TOF_ctrl_regressed	5.617524534886292	0	NA	NA	NA	NA	NA	NA	NA	NA	NA
I	I:3673319	3673319	C	A	0.103286	0.685357	2.98023	0.818117	0.0871845828557783	Thiabendazole_mean_TOF_ctrl_regressed	5.617524534886292	0	NA	NA	NA	NA	NA	NA	NA	NA	NA
I	I:3688342	3688342	A	T	0.15493	7.92738	3.11866	0.0110247	1.957633219557832	Thiabendazole_mean_TOF_ctrl_regressed	5.617524534886292	0	NA	NA	NA	NA	NA	NA	NA	NA	NA
I	I:3701578	3701578	T	G	0.0704225	1.37652	3.65745	0.706649	0.15079625128867788	Thiabendazole_mean_TOF_ctrl_regressed	5.617524534886292	0	NA	NA	NA	NA	NA	NA	NA	NA	NA
I	I:3701633	3701633	T	C	0.122066	7.8032	3.53869	0.0274464	1.5615146116024428	Thiabendazole_mean_TOF_ctrl_regressed	5.617524534886292	0	NA	NA	NA	NA	NA	NA	NA	NA	NA
I	I:3705590	3705590	C	T	0.0516432	-3.00056	4.42116	0.49734	0.3033466099801826	Thiabendazole_mean_TOF_ctrl_regressed	5.617524534886292	0	NA	NA	NA	NA	NA	NA	NA	NA	NA
I	I:3720914	3720914	C	G	0.0610329	6.09865	3.64478	0.0942766	1.0255960883015565	Thiabendazole_mean_TOF_ctrl_regressed	5.617524534886292	0	NA	NA	NA	NA	NA	NA	NA	NA	NA
I	I:3733769	3733769	G	C	0.239437	5.26088	2.39699	0.0281789	1.5500759641455502	Thiabendazole_mean_TOF_ctrl_regressed	5.617524534886292	0	NA	NA	NA	NA	NA	NA	NA	NA	NA
I	I:3757514	3757514	A	G	0.239437	-0.897246	2.33436	0.700708	0.1544629241276294	Thiabendazole_mean_TOF_ctrl_regressed	5.617524534886292	0	NA	NA	NA	NA	NA	NA	NA	NA	NA
I	I:3757739	3757739	C	A	0.29108	6.61766	2.20606	0.00270192	2.5683275139642108	Thiabendazole_mean_TOF_ctrl_regressed	5.617524534886292	0	NA	NA	NA	NA	NA	NA	NA	NA	NA
I	I:3805936	3805936	T	G	0.15493	3.99226	2.94571	0.175329	0.7561462442123753	Thiabendazole_mean_TOF_ctrl_regressed	5.617524534886292	0	NA	NA	NA	NA	NA	NA	NA	NA	NA
I	I:3844573	3844573	C	T	0.239437	5.26088	2.39699	0.0281789	1.5500759641455502	Thiabendazole_mean_TOF_ctrl_regressed	5.617524534886292	0	NA	NA	NA	NA	NA	NA	NA	NA	NA
I	I:3864155	3864155	C	T	0.126761	7.35008	3.57082	0.0395544	1.4028051989063002	Thiabendazole_mean_TOF_ctrl_regressed	5.617524534886292	0	NA	NA	NA	NA	NA	NA	NA	NA	NA
I	I:3896968	3896968	G	T	0.0610329	5.7307	3.63228	0.114631	0.940697918945086	Thiabendazole_mean_TOF_ctrl_regressed	5.617524534886292	0	NA	NA	NA	NA	NA	NA	NA	NA	NA
I	I:3904748	3904748	A	T	0.0516432	7.60473	3.87716	0.0498301	1.3025082412775761	Thiabendazole_mean_TOF_ctrl_regressed	5.617524534886292	0	NA	NA	NA	NA	NA	NA	NA	NA	NA
I	I:3946535	3946535	A	T	0.234742	5.13838	2.41205	0.0331475	1.4795492207176424	Thiabendazole_mean_TOF_ctrl_regressed	5.617524534886292	0	NA	NA	NA	NA	NA	NA	NA	NA	NA
I	I:3988704	3988704	T	C	0.286385	6.92054	2.23207	0.00193187	2.714022101617321	Thiabendazole_mean_TOF_ctrl_regressed	5.617524534886292	0	NA	NA	NA	NA	NA	NA	NA	NA	NA
I	I:4004615	4004615	A	G	0.112676	7.7361	3.70567	0.0368306	1.4337912060821865	Thiabendazole_mean_TOF_ctrl_regressed	5.617524534886292	0	NA	NA	NA	NA	NA	NA	NA	NA	NA
I	I:4035088	4035088	C	T	0.140845	3.64011	3.10861	0.241609	0.6168868921637489	Thiabendazole_mean_TOF_ctrl_regressed	5.617524534886292	0	NA	NA	NA	NA	NA	NA	NA	NA	NA
I	I:4074724	4074724	G	A	0.234742	5.13838	2.41205	0.0331475	1.4795492207176424	Thiabendazole_mean_TOF_ctrl_regressed	5.617524534886292	0	NA	NA	NA	NA	NA	NA	NA	NA	NA
I	I:4083512	4083512	C	T	0.0610329	5.68561	3.55357	0.109605	0.9601696335991017	Thiabendazole_mean_TOF_ctrl_regressed	5.617524534886292	0	NA	NA	NA	NA	NA	NA	NA	NA	NA
I	I:4126926	4126926	G	A	0.183099	3.33364	2.7952	0.233014	0.6326179848105075	Thiabendazole_mean_TOF_ctrl_regressed	5.617524534886292	0	NA	NA	NA	NA	NA	NA	NA	NA	NA
I	I:4144586	4144586	A	G	0.0938967	3.07075	3.02884	0.31066	0.5077146620897537	Thiabendazole_mean_TOF_ctrl_regressed	5.617524534886292	0	NA	NA	NA	NA	NA	NA	NA	NA	NA
I	I:4148135	4148135	A	C	0.0516432	7.60473	3.87716	0.0498301	1.3025082412775761	Thiabendazole_mean_TOF_ctrl_regressed	5.617524534886292	0	NA	NA	NA	NA	NA	NA	NA	NA	NA
I	I:4152549	4152549	T	C	0.13615	6.55703	3.42234	0.0553711	1.2567168487260143	Thiabendazole_mean_TOF_ctrl_regressed	5.617524534886292	0	NA	NA	NA	NA	NA	NA	NA	NA	NA
I	I:4155685	4155685	G	C	0.230047	5.35318	2.44624	0.0286459	1.5429375284887785	Thiabendazole_mean_TOF_ctrl_regressed	5.617524534886292	0	NA	NA	NA	NA	NA	NA	NA	NA	NA
I	I:4164036	4164036	C	A	0.0610329	-0.872681	3.97712	0.826319	0.08285226116066967	Thiabendazole_mean_TOF_ctrl_regressed	5.617524534886292	0	NA	NA	NA	NA	NA	NA	NA	NA	NA
I	I:4194553	4194553	T	C	0.230047	5.35318	2.44624	0.0286459	1.5429375284887785	Thiabendazole_mean_TOF_ctrl_regressed	5.617524534886292	0	NA	NA	NA	NA	NA	NA	NA	NA	NA
I	I:4201400	4201400	A	G	0.112676	7.7361	3.70567	0.0368306	1.4337912060821865	Thiabendazole_mean_TOF_ctrl_regressed	5.617524534886292	0	NA	NA	NA	NA	NA	NA	NA	NA	NA
I	I:4209517	4209517	T	A	0.0516432	-1.37081	4.0212	0.733181	0.13478879807707836	Thiabendazole_mean_TOF_ctrl_regressed	5.617524534886292	0	NA	NA	NA	NA	NA	NA	NA	NA	NA
I	I:4225803	4225803	C	T	0.117371	2.91093	2.91607	0.318163	0.497350326984035	Thiabendazole_mean_TOF_ctrl_regressed	5.617524534886292	0	NA	NA	NA	NA	NA	NA	NA	NA	NA
I	I:4254486	4254486	A	G	0.131455	7.53063	3.51319	0.0320707	1.4938915607195304	Thiabendazole_mean_TOF_ctrl_regressed	5.617524534886292	0	NA	NA	NA	NA	NA	NA	NA	NA	NA
I	I:4255650	4255650	C	T	0.0938967	3.64417	2.97867	0.221171	0.6552718184416558	Thiabendazole_mean_TOF_ctrl_regressed	5.617524534886292	0	NA	NA	NA	NA	NA	NA	NA	NA	NA
I	I:4316016	4316016	G	A	0.0657277	-0.646348	3.78277	0.864329	0.06332091529023283	Thiabendazole_mean_TOF_ctrl_regressed	5.617524534886292	0	NA	NA	NA	NA	NA	NA	NA	NA	NA
I	I:4317557	4317557	A	T	0.117371	-1.00099	3.23672	0.757124	0.12083298693903474	Thiabendazole_mean_TOF_ctrl_regressed	5.617524534886292	0	NA	NA	NA	NA	NA	NA	NA	NA	NA
I	I:4319318	4319318	T	G	0.0516432	7.53567	4.15415	0.0696763	1.1569149195998103	Thiabendazole_mean_TOF_ctrl_regressed	5.617524534886292	0	NA	NA	NA	NA	NA	NA	NA	NA	NA
I	I:4321774	4321774	T	G	0.230047	5.74114	2.45204	0.019213	1.7164048172454631	Thiabendazole_mean_TOF_ctrl_regressed	5.617524534886292	0	NA	NA	NA	NA	NA	NA	NA	NA	NA
I	I:4326017	4326017	G	T	0.41784	4.06635	2.07812	0.0503775	1.2977633883096074	Thiabendazole_mean_TOF_ctrl_regressed	5.617524534886292	0	NA	NA	NA	NA	NA	NA	NA	NA	NA
I	I:4332127	4332127	C	T	0.117371	3.31639	2.91048	0.254509	0.5942968554442085	Thiabendazole_mean_TOF_ctrl_regressed	5.617524534886292	0	NA	NA	NA	NA	NA	NA	NA	NA	NA
I	I:4340232	4340232	T	G	0.112676	7.7361	3.70567	0.0368306	1.4337912060821865	Thiabendazole_mean_TOF_ctrl_regressed	5.617524534886292	0	NA	NA	NA	NA	NA	NA	NA	NA	NA
I	I:4357553	4357553	G	T	0.0892019	2.49371	2.8964	0.389255	0.4097658001896093	Thiabendazole_mean_TOF_ctrl_regressed	5.617524534886292	0	NA	NA	NA	NA	NA	NA	NA	NA	NA
I	I:4357952	4357952	A	C	0.234742	2.91073	2.6437	0.270893	0.5672022171914581	Thiabendazole_mean_TOF_ctrl_regressed	5.617524534886292	0	NA	NA	NA	NA	NA	NA	NA	NA	NA
I	I:4370151	4370151	A	T	0.0704225	0.154622	3.84222	0.967899	0.014169958839516989	Thiabendazole_mean_TOF_ctrl_regressed	5.617524534886292	0	NA	NA	NA	NA	NA	NA	NA	NA	NA
I	I:4434616	4434616	C	T	0.0798122	1.22894	3.93085	0.754553	0.12231024985904665	Thiabendazole_mean_TOF_ctrl_regressed	5.617524534886292	0	NA	NA	NA	NA	NA	NA	NA	NA	NA
I	I:4439242	4439242	A	G	0.056338	0.91483	4.30188	0.83159400000000006	0.08008865278969271	Thiabendazole_mean_TOF_ctrl_regressed	5.617524534886292	0	NA	NA	NA	NA	NA	NA	NA	NA	NA
I	I:4449247	4449247	A	G	0.112676	4.20099	2.99149	0.160226	0.7952670092235233	Thiabendazole_mean_TOF_ctrl_regressed	5.617524534886292	0	NA	NA	NA	NA	NA	NA	NA	NA	NA
I	I:4517109	4517109	G	A	0.0704225	4.17207	3.38581	0.217865	0.6618125335342192	Thiabendazole_mean_TOF_ctrl_regressed	5.617524534886292	0	NA	NA	NA	NA	NA	NA	NA	NA	NA
I	I:4524005	4524005	T	A	0.14554	2.32734	2.60982	0.372519	0.4288515715473127	Thiabendazole_mean_TOF_ctrl_regressed	5.617524534886292	0	NA	NA	NA	NA	NA	NA	NA	NA	NA
I	I:4563660	4563660	T	G	0.107981	3.98025	3.12676	0.203031	0.6924376463179657	Thiabendazole_mean_TOF_ctrl_regressed	5.617524534886292	0	NA	NA	NA	NA	NA	NA	NA	NA	NA
I	I:4593675	4593675	T	G	0.0657277	4.26687	3.46373	0.217998	0.66154749076671715	Thiabendazole_mean_TOF_ctrl_regressed	5.617524534886292	0	NA	NA	NA	NA	NA	NA	NA	NA	NA
I	I:4617437	4617437	C	T	0.117371	5.31565	3.6725	0.147779	0.830387276577844	Thiabendazole_mean_TOF_ctrl_regressed	5.617524534886292	0	NA	NA	NA	NA	NA	NA	NA	NA	NA
I	I:4636111	4636111	G	A	0.0657277	6.54806	3.59667	0.0686697	1.1632348499209129	Thiabendazole_mean_TOF_ctrl_regressed	5.617524534886292	0	NA	NA	NA	NA	NA	NA	NA	NA	NA
I	I:4653739	4653739	T	C	0.206573	2.72971	3.05386	0.371399	0.4301592699421366	Thiabendazole_mean_TOF_ctrl_regressed	5.617524534886292	0	NA	NA	NA	NA	NA	NA	NA	NA	NA
I	I:4654052	4654052	G	A	0.13615	3.54857	2.72552	0.192923	0.7146159933118614	Thiabendazole_mean_TOF_ctrl_regressed	5.617524534886292	0	NA	NA	NA	NA	NA	NA	NA	NA	NA
I	I:4673538	4673538	T	C	0.084507	2.72203	3.08495	0.377585	0.4229852668809157	Thiabendazole_mean_TOF_ctrl_regressed	5.617524534886292	0	NA	NA	NA	NA	NA	NA	NA	NA	NA
I	I:4679850	4679850	G	T	0.0657277	2.99545	3.38024	0.375528	0.42535767572469213	Thiabendazole_mean_TOF_ctrl_regressed	5.617524534886292	0	NA	NA	NA	NA	NA	NA	NA	NA	NA
I	I:4696211	4696211	C	T	0.056338	3.87914	4.37721	0.375503	0.42538658894412407	Thiabendazole_mean_TOF_ctrl_regressed	5.617524534886292	0	NA	NA	NA	NA	NA	NA	NA	NA	NA
I	I:4696683	4696683	C	A	0.0704225	4.0714	4.34618	0.348873	0.4573326401957626	Thiabendazole_mean_TOF_ctrl_regressed	5.617524534886292	0	NA	NA	NA	NA	NA	NA	NA	NA	NA
I	I:4710525	4710525	T	G	0.42723	3.67877	2.12315	0.0831505	1.0801351349400954	Thiabendazole_mean_TOF_ctrl_regressed	5.617524534886292	0	NA	NA	NA	NA	NA	NA	NA	NA	NA
I	I:4711316	4711316	T	C	0.0985915	6.01723	3.3285	0.0706393	1.1509536130494515	Thiabendazole_mean_TOF_ctrl_regressed	5.617524534886292	0	NA	NA	NA	NA	NA	NA	NA	NA	NA
I	I:4727684	4727684	A	T	0.0798122	6.54396	3.4357	0.0568196	1.2455018279591623	Thiabendazole_mean_TOF_ctrl_regressed	5.617524534886292	0	NA	NA	NA	NA	NA	NA	NA	NA	NA
I	I:4739487	4739487	T	C	0.150235	2.31354	3.06058	0.449699	0.347078078175809	Thiabendazole_mean_TOF_ctrl_regressed	5.617524534886292	0	NA	NA	NA	NA	NA	NA	NA	NA	NA
I	I:4741347	4741347	C	T	0.0657277	4.26687	3.46373	0.217998	0.66154749076671715	Thiabendazole_mean_TOF_ctrl_regressed	5.617524534886292	0	NA	NA	NA	NA	NA	NA	NA	NA	NA
I	I:4754801	4754801	C	G	0.0657277	3.90054	4.4837	0.384335	0.4152900641051879	Thiabendazole_mean_TOF_ctrl_regressed	5.617524534886292	0	NA	NA	NA	NA	NA	NA	NA	NA	NA
I	I:4764655	4764655	T	G	0.0516432	3.51716	4.32876	0.416498	0.38038707970989294	Thiabendazole_mean_TOF_ctrl_regressed	5.617524534886292	0	NA	NA	NA	NA	NA	NA	NA	NA	NA
I	I:4812351	4812351	G	A	0.140845	3.74567	2.69242	0.164167	0.7847141380707202	Thiabendazole_mean_TOF_ctrl_regressed	5.617524534886292	0	NA	NA	NA	NA	NA	NA	NA	NA	NA
I	I:4820355	4820355	T	C	0.0751174	3.42962	3.26012	0.292803	0.5334244778978973	Thiabendazole_mean_TOF_ctrl_regressed	5.617524534886292	0	NA	NA	NA	NA	NA	NA	NA	NA	NA
I	I:4825843	4825843	C	T	0.0516432	-0.941692	4.24152	0.8243	0.08391470015629725	Thiabendazole_mean_TOF_ctrl_regressed	5.617524534886292	0	NA	NA	NA	NA	NA	NA	NA	NA	NA
I	I:4837797	4837797	T	C	0.0892019	-1.51043	3.85897	0.695496	0.15770536341876887	Thiabendazole_mean_TOF_ctrl_regressed	5.617524534886292	0	NA	NA	NA	NA	NA	NA	NA	NA	NA
I	I:4842353	4842353	A	C	0.0657277	-1.21815	3.85376	0.75193	0.1238225876380695	Thiabendazole_mean_TOF_ctrl_regressed	5.617524534886292	0	NA	NA	NA	NA	NA	NA	NA	NA	NA
I	I:4843830	4843830	T	C	0.122066	-4.45306	3.81138	0.242662	0.6149982273038919	Thiabendazole_mean_TOF_ctrl_regressed	5.617524534886292	0	NA	NA	NA	NA	NA	NA	NA	NA	NA
I	I:4853605	4853605	C	T	0.0892019	0.0665174	3.34595	0.984139	0.006943557392170019	Thiabendazole_mean_TOF_ctrl_regressed	5.617524534886292	0	NA	NA	NA	NA	NA	NA	NA	NA	NA
I	I:4884561	4884561	A	T	0.0985915	4.1058	2.90322	0.157297	0.8032795602493772	Thiabendazole_mean_TOF_ctrl_regressed	5.617524534886292	0	NA	NA	NA	NA	NA	NA	NA	NA	NA
I	I:4894043	4894043	A	T	0.0516432	3.13947	5.68728	0.580937	0.2358709623357804	Thiabendazole_mean_TOF_ctrl_regressed	5.617524534886292	0	NA	NA	NA	NA	NA	NA	NA	NA	NA
I	I:4930428	4930428	A	G	0.150235	-3.30144	3.55595	0.353186	0.45199651982620903	Thiabendazole_mean_TOF_ctrl_regressed	5.617524534886292	0	NA	NA	NA	NA	NA	NA	NA	NA	NA
I	I:4961504	4961504	C	T	0.150235	1.75708	2.5985	0.49892	0.30196908632832303	Thiabendazole_mean_TOF_ctrl_regressed	5.617524534886292	0	NA	NA	NA	NA	NA	NA	NA	NA	NA
I	I:4972927	4972927	A	G	0.0892019	0.731129	3.37492	0.828492	0.08171168081450507	Thiabendazole_mean_TOF_ctrl_regressed	5.617524534886292	0	NA	NA	NA	NA	NA	NA	NA	NA	NA
I	I:4977432	4977432	G	A	0.126761	-3.44405	3.64326	0.344496	0.4628158163920967	Thiabendazole_mean_TOF_ctrl_regressed	5.617524534886292	0	NA	NA	NA	NA	NA	NA	NA	NA	NA
I	I:4978135	4978135	G	A	0.0704225	3.59012	3.33947	0.282349	0.5492137460721382	Thiabendazole_mean_TOF_ctrl_regressed	5.617524534886292	0	NA	NA	NA	NA	NA	NA	NA	NA	NA
I	I:5018389	5018389	T	C	0.0657277	0.990507	3.60828	0.783693	0.10585403236305957	Thiabendazole_mean_TOF_ctrl_regressed	5.617524534886292	0	NA	NA	NA	NA	NA	NA	NA	NA	NA
I	I:5103580	5103580	A	T	0.0610329	-1.20073	3.94095	0.760611	0.11883739808725985	Thiabendazole_mean_TOF_ctrl_regressed	5.617524534886292	0	NA	NA	NA	NA	NA	NA	NA	NA	NA
I	I:5194004	5194004	G	A	0.206573	-1.72023	2.86184	0.547779	0.2613946211491189	Thiabendazole_mean_TOF_ctrl_regressed	5.617524534886292	0	NA	NA	NA	NA	NA	NA	NA	NA	NA
I	I:5247988	5247988	C	T	0.0892019	-1.51043	3.85897	0.695496	0.15770536341876887	Thiabendazole_mean_TOF_ctrl_regressed	5.617524534886292	0	NA	NA	NA	NA	NA	NA	NA	NA	NA
I	I:5294573	5294573	G	A	0.0985915	6.30313	3.27731	0.0544471	1.264025246992465	Thiabendazole_mean_TOF_ctrl_regressed	5.617524534886292	0	NA	NA	NA	NA	NA	NA	NA	NA	NA
I	I:5299367	5299367	A	C	0.150235	1.75708	2.5985	0.49892	0.30196908632832303	Thiabendazole_mean_TOF_ctrl_regressed	5.617524534886292	0	NA	NA	NA	NA	NA	NA	NA	NA	NA
I	I:5325338	5325338	T	C	0.319249	1.86983	2.09199	0.371427	0.4301265294470568	Thiabendazole_mean_TOF_ctrl_regressed	5.617524534886292	0	NA	NA	NA	NA	NA	NA	NA	NA	NA
I	I:5330184	5330184	A	T	0.0798122	5.69035	3.63929	0.117914	0.9284346277990241	Thiabendazole_mean_TOF_ctrl_regressed	5.617524534886292	0	NA	NA	NA	NA	NA	NA	NA	NA	NA
I	I:5375394	5375394	C	T	0.0704225	3.59012	3.33947	0.282349	0.5492137460721382	Thiabendazole_mean_TOF_ctrl_regressed	5.617524534886292	0	NA	NA	NA	NA	NA	NA	NA	NA	NA
I	I:5430067	5430067	C	A	0.0516432	3.13947	5.68728	0.580937	0.2358709623357804	Thiabendazole_mean_TOF_ctrl_regressed	5.617524534886292	0	NA	NA	NA	NA	NA	NA	NA	NA	NA
I	I:5434072	5434072	G	C	0.122066	-4.45306	3.81138	0.242662	0.6149982273038919	Thiabendazole_mean_TOF_ctrl_regressed	5.617524534886292	0	NA	NA	NA	NA	NA	NA	NA	NA	NA
I	I:5514941	5514941	T	A	0.0610329	4.17368	4.58273	0.362431	0.4407746626697605	Thiabendazole_mean_TOF_ctrl_regressed	5.617524534886292	0	NA	NA	NA	NA	NA	NA	NA	NA	NA
I	I:5606674	5606674	T	C	0.0985915	6.30313	3.27731	0.0544471	1.264025246992465	Thiabendazole_mean_TOF_ctrl_regressed	5.617524534886292	0	NA	NA	NA	NA	NA	NA	NA	NA	NA
I	I:5636057	5636057	T	A	0.056338	1.01904	3.84797	0.791144	0.10174446123862212	Thiabendazole_mean_TOF_ctrl_regressed	5.617524534886292	0	NA	NA	NA	NA	NA	NA	NA	NA	NA
I	I:5677647	5677647	T	A	0.0798122	-4.23363	4.07198	0.29848	0.5250847639672273	Thiabendazole_mean_TOF_ctrl_regressed	5.617524534886292	0	NA	NA	NA	NA	NA	NA	NA	NA	NA
I	I:5684855	5684855	T	C	0.0704225	3.59012	3.33947	0.282349	0.5492137460721382	Thiabendazole_mean_TOF_ctrl_regressed	5.617524534886292	0	NA	NA	NA	NA	NA	NA	NA	NA	NA
I	I:5685673	5685673	T	C	0.056338	5.35381	4.82526	0.267198	0.5731667969158577	Thiabendazole_mean_TOF_ctrl_regressed	5.617524534886292	0	NA	NA	NA	NA	NA	NA	NA	NA	NA
I	I:5720189	5720189	C	T	0.0798122	5.75692	3.32659	0.0835273	1.0781715568325339	Thiabendazole_mean_TOF_ctrl_regressed	5.617524534886292	0	NA	NA	NA	NA	NA	NA	NA	NA	NA
I	I:5774560	5774560	A	T	0.122066	-2.39789	3.49756	0.492972	0.30717774723560515	Thiabendazole_mean_TOF_ctrl_regressed	5.617524534886292	0	NA	NA	NA	NA	NA	NA	NA	NA	NA
I	I:5941237	5941237	T	C	0.0516432	3.13947	5.68728	0.580937	0.2358709623357804	Thiabendazole_mean_TOF_ctrl_regressed	5.617524534886292	0	NA	NA	NA	NA	NA	NA	NA	NA	NA
I	I:5951134	5951134	A	G	0.0516432	0.366578	4.08788	0.928546	0.032196576521597256	Thiabendazole_mean_TOF_ctrl_regressed	5.617524534886292	0	NA	NA	NA	NA	NA	NA	NA	NA	NA
I	I:6001199	6001199	G	A	0.103286	3.35912	3.17623	0.290247	0.5372322604444412	Thiabendazole_mean_TOF_ctrl_regressed	5.617524534886292	0	NA	NA	NA	NA	NA	NA	NA	NA	NA
I	I:6205512	6205512	A	T	0.0610329	-1.2509	3.82503	0.743644	0.12863492176206442	Thiabendazole_mean_TOF_ctrl_regressed	5.617524534886292	0	NA	NA	NA	NA	NA	NA	NA	NA	NA
I	I:6298524	6298524	G	A	0.103286	7.42972	2.85918	0.00936197	2.028632754882934	Thiabendazole_mean_TOF_ctrl_regressed	5.617524534886292	0	NA	NA	NA	NA	NA	NA	NA	NA	NA
I	I:6335450	6335450	T	C	0.192488	5.16011	2.33086	0.0268409	1.5712029259665101	Thiabendazole_mean_TOF_ctrl_regressed	5.617524534886292	0	NA	NA	NA	NA	NA	NA	NA	NA	NA
I	I:6344194	6344194	A	T	0.0798122	1.08767	3.47508	0.754287	0.12246337720639039	Thiabendazole_mean_TOF_ctrl_regressed	5.617524534886292	0	NA	NA	NA	NA	NA	NA	NA	NA	NA
I	I:6389800	6389800	A	G	0.0798122	-2.94503	3.85887	0.445353	0.35129561783113605	Thiabendazole_mean_TOF_ctrl_regressed	5.617524534886292	0	NA	NA	NA	NA	NA	NA	NA	NA	NA
I	I:6397704	6397704	C	T	0.239437	4.2012	2.16268	0.0520654	1.2834507907296349	Thiabendazole_mean_TOF_ctrl_regressed	5.617524534886292	0	NA	NA	NA	NA	NA	NA	NA	NA	NA
I	I:6406238	6406238	A	T	0.464789	-0.184676	2.04985	0.928214	0.03235188552171413	Thiabendazole_mean_TOF_ctrl_regressed	5.617524534886292	0	NA	NA	NA	NA	NA	NA	NA	NA	NA
I	I:6414428	6414428	A	G	0.0892019	0.520857	3.56654	0.88389	0.053601779518058404	Thiabendazole_mean_TOF_ctrl_regressed	5.617524534886292	0	NA	NA	NA	NA	NA	NA	NA	NA	NA
I	I:6425151	6425151	A	G	0.126761	-2.17978	3.40251	0.521758	0.2825308832702336	Thiabendazole_mean_TOF_ctrl_regressed	5.617524534886292	0	NA	NA	NA	NA	NA	NA	NA	NA	NA
I	I:6457730	6457730	A	G	0.323944	1.81871	2.16654	0.401214	0.3966239210736902	Thiabendazole_mean_TOF_ctrl_regressed	5.617524534886292	0	NA	NA	NA	NA	NA	NA	NA	NA	NA
I	I:6506624	6506624	C	T	0.333333	2.52735	2.05987	0.219842	0.6578893336334037	Thiabendazole_mean_TOF_ctrl_regressed	5.617524534886292	0	NA	NA	NA	NA	NA	NA	NA	NA	NA
I	I:6662728	6662728	A	C	0.0516432	3.13947	5.68728	0.580937	0.2358709623357804	Thiabendazole_mean_TOF_ctrl_regressed	5.617524534886292	0	NA	NA	NA	NA	NA	NA	NA	NA	NA
I	I:6749355	6749355	T	C	0.140845	6.8417	2.56091	0.00754924	2.122096767631718	Thiabendazole_mean_TOF_ctrl_regressed	5.617524534886292	0	NA	NA	NA	NA	NA	NA	NA	NA	NA
I	I:6908375	6908375	T	A	0.0516432	4.20395	4.05986	0.30044	0.5222422466918297	Thiabendazole_mean_TOF_ctrl_regressed	5.617524534886292	0	NA	NA	NA	NA	NA	NA	NA	NA	NA
I	I:6931056	6931056	C	A	0.244131	4.29377	2.16865	0.0477117	1.3213751089605457	Thiabendazole_mean_TOF_ctrl_regressed	5.617524534886292	0	NA	NA	NA	NA	NA	NA	NA	NA	NA
I	I:6936570	6936570	A	G	0.0798122	-2.94503	3.85887	0.445353	0.35129561783113605	Thiabendazole_mean_TOF_ctrl_regressed	5.617524534886292	0	NA	NA	NA	NA	NA	NA	NA	NA	NA
I	I:6977217	6977217	C	G	0.084507	1.25402	3.73813	0.737272	0.1323722593512082	Thiabendazole_mean_TOF_ctrl_regressed	5.617524534886292	0	NA	NA	NA	NA	NA	NA	NA	NA	NA
I	I:6988617	6988617	C	T	0.319249	1.76975	2.17903	0.416691	0.38018587965442774	Thiabendazole_mean_TOF_ctrl_regressed	5.617524534886292	0	NA	NA	NA	NA	NA	NA	NA	NA	NA
I	I:7045340	7045340	T	A	0.0892019	0.993033	3.26676	0.761143	0.11853374234029274	Thiabendazole_mean_TOF_ctrl_regressed	5.617524534886292	0	NA	NA	NA	NA	NA	NA	NA	NA	NA
I	I:7099887	7099887	A	G	0.112676	-2.75217	3.58011	0.442048	0.3545305700099659	Thiabendazole_mean_TOF_ctrl_regressed	5.617524534886292	0	NA	NA	NA	NA	NA	NA	NA	NA	NA
I	I:7132732	7132732	C	T	0.112676	6.36196	3.72053	0.0872736	1.0591171091955522	Thiabendazole_mean_TOF_ctrl_regressed	5.617524534886292	0	NA	NA	NA	NA	NA	NA	NA	NA	NA
I	I:7139720	7139720	G	A	0.0516432	3.13947	5.68728	0.580937	0.2358709623357804	Thiabendazole_mean_TOF_ctrl_regressed	5.617524534886292	0	NA	NA	NA	NA	NA	NA	NA	NA	NA
I	I:7226216	7226216	T	A	0.0516432	4.80416	4.31908	0.266004	0.575111832673947	Thiabendazole_mean_TOF_ctrl_regressed	5.617524534886292	0	NA	NA	NA	NA	NA	NA	NA	NA	NA
I	I:7242603	7242603	G	C	0.0704225	-1.43575	3.72241	0.699715	0.15507881588719868	Thiabendazole_mean_TOF_ctrl_regressed	5.617524534886292	0	NA	NA	NA	NA	NA	NA	NA	NA	NA
I	I:7320538	7320538	G	T	0.084507	1.78781	3.78593	0.636766	0.19602013372295002	Thiabendazole_mean_TOF_ctrl_regressed	5.617524534886292	0	NA	NA	NA	NA	NA	NA	NA	NA	NA
I	I:7433753	7433753	A	T	0.0798122	-2.6218	4.02274	0.514566	0.2885589132290668	Thiabendazole_mean_TOF_ctrl_regressed	5.617524534886292	0	NA	NA	NA	NA	NA	NA	NA	NA	NA
I	I:7506668	7506668	G	A	0.084507	1.78781	3.78593	0.636766	0.19602013372295002	Thiabendazole_mean_TOF_ctrl_regressed	5.617524534886292	0	NA	NA	NA	NA	NA	NA	NA	NA	NA
I	I:7515501	7515501	C	T	0.0516432	3.13947	5.68728	0.580937	0.2358709623357804	Thiabendazole_mean_TOF_ctrl_regressed	5.617524534886292	0	NA	NA	NA	NA	NA	NA	NA	NA	NA
I	I:7517442	7517442	G	A	0.192488	5.50245	2.37401	0.0204608	1.689077389744425	Thiabendazole_mean_TOF_ctrl_regressed	5.617524534886292	0	NA	NA	NA	NA	NA	NA	NA	NA	NA
I	I:7570359	7570359	A	T	0.0798122	0.821855	3.57778	0.818317	0.08707842654661692	Thiabendazole_mean_TOF_ctrl_regressed	5.617524534886292	0	NA	NA	NA	NA	NA	NA	NA	NA	NA
I	I:7652237	7652237	C	T	0.0892019	0.559047	3.66253	0.878682	0.05616827012854807	Thiabendazole_mean_TOF_ctrl_regressed	5.617524534886292	0	NA	NA	NA	NA	NA	NA	NA	NA	NA
I	I:7686873	7686873	G	A	0.0892019	0.559047	3.66253	0.878682	0.05616827012854807	Thiabendazole_mean_TOF_ctrl_regressed	5.617524534886292	0	NA	NA	NA	NA	NA	NA	NA	NA	NA
I	I:7751771	7751771	A	T	0.107981	6.21286	3.7727	0.0996001	1.0017402255378838	Thiabendazole_mean_TOF_ctrl_regressed	5.617524534886292	0	NA	NA	NA	NA	NA	NA	NA	NA	NA
I	I:7759192	7759192	T	G	0.103286	-1.56984	3.81171	0.680452	0.16720250509748896	Thiabendazole_mean_TOF_ctrl_regressed	5.617524534886292	0	NA	NA	NA	NA	NA	NA	NA	NA	NA
I	I:7759923	7759923	A	G	0.0892019	0.559047	3.66253	0.878682	0.05616827012854807	Thiabendazole_mean_TOF_ctrl_regressed	5.617524534886292	0	NA	NA	NA	NA	NA	NA	NA	NA	NA
I	I:7802091	7802091	T	A	0.0657277	-0.14235	3.70423	0.969346	0.013521177469908972	Thiabendazole_mean_TOF_ctrl_regressed	5.617524534886292	0	NA	NA	NA	NA	NA	NA	NA	NA	NA
I	I:7803471	7803471	A	G	0.0892019	3.80186	3.16734	0.23001	0.6382532820241031	Thiabendazole_mean_TOF_ctrl_regressed	5.617524534886292	0	NA	NA	NA	NA	NA	NA	NA	NA	NA
I	I:7808938	7808938	T	A	0.0892019	0.559047	3.66253	0.878682	0.05616827012854807	Thiabendazole_mean_TOF_ctrl_regressed	5.617524534886292	0	NA	NA	NA	NA	NA	NA	NA	NA	NA
I	I:7830004	7830004	T	C	0.107981	6.21286	3.7727	0.0996001	1.0017402255378838	Thiabendazole_mean_TOF_ctrl_regressed	5.617524534886292	0	NA	NA	NA	NA	NA	NA	NA	NA	NA
I	I:7862818	7862818	T	G	0.0892019	0.559047	3.66253	0.878682	0.05616827012854807	Thiabendazole_mean_TOF_ctrl_regressed	5.617524534886292	0	NA	NA	NA	NA	NA	NA	NA	NA	NA
I	I:7904985	7904985	C	G	0.107981	6.21286	3.7727	0.0996001	1.0017402255378838	Thiabendazole_mean_TOF_ctrl_regressed	5.617524534886292	0	NA	NA	NA	NA	NA	NA	NA	NA	NA
I	I:7919011	7919011	C	A	0.084507	0.264153	3.7706	0.944149	0.02495946251181424	Thiabendazole_mean_TOF_ctrl_regressed	5.617524534886292	0	NA	NA	NA	NA	NA	NA	NA	NA	NA
I	I:7926310	7926310	T	C	0.0657277	-0.0107189	3.79773	0.997748	9.79134092507785e-4	Thiabendazole_mean_TOF_ctrl_regressed	5.617524534886292	0	NA	NA	NA	NA	NA	NA	NA	NA	NA
I	I:7933871	7933871	T	A	0.0516432	0.637866	4.08516	0.875921	0.057535061424628796	Thiabendazole_mean_TOF_ctrl_regressed	5.617524534886292	0	NA	NA	NA	NA	NA	NA	NA	NA	NA
I	I:7945399	7945399	A	T	0.107981	-0.818749	3.66442	0.823199	0.08449516581455652	Thiabendazole_mean_TOF_ctrl_regressed	5.617524534886292	0	NA	NA	NA	NA	NA	NA	NA	NA	NA
I	I:7961783	7961783	T	C	0.276995	3.99489	2.09899	0.0570087	1.2440588623332416	Thiabendazole_mean_TOF_ctrl_regressed	5.617524534886292	0	NA	NA	NA	NA	NA	NA	NA	NA	NA
I	I:7971037	7971037	C	T	0.0657277	-1.03518	4.56988	0.820796	0.08576476868225959	Thiabendazole_mean_TOF_ctrl_regressed	5.617524534886292	0	NA	NA	NA	NA	NA	NA	NA	NA	NA
I	I:7977345	7977345	C	T	0.084507	0.264153	3.7706	0.944149	0.02495946251181424	Thiabendazole_mean_TOF_ctrl_regressed	5.617524534886292	0	NA	NA	NA	NA	NA	NA	NA	NA	NA
I	I:8064240	8064240	C	G	0.107981	6.21286	3.7727	0.0996001	1.0017402255378838	Thiabendazole_mean_TOF_ctrl_regressed	5.617524534886292	0	NA	NA	NA	NA	NA	NA	NA	NA	NA
I	I:8071557	8071557	A	G	0.201878	5.59473	2.34971	0.0172644	1.762848510347662	Thiabendazole_mean_TOF_ctrl_regressed	5.617524534886292	0	NA	NA	NA	NA	NA	NA	NA	NA	NA
I	I:8099472	8099472	C	T	0.0892019	-0.451383	3.71137	0.903199	0.04421655192312657	Thiabendazole_mean_TOF_ctrl_regressed	5.617524534886292	0	NA	NA	NA	NA	NA	NA	NA	NA	NA
I	I:8109977	8109977	G	A	0.0657277	-1.03518	4.56988	0.820796	0.08576476868225959	Thiabendazole_mean_TOF_ctrl_regressed	5.617524534886292	0	NA	NA	NA	NA	NA	NA	NA	NA	NA
I	I:8130509	8130509	G	T	0.0516432	3.13947	5.68728	0.580937	0.2358709623357804	Thiabendazole_mean_TOF_ctrl_regressed	5.617524534886292	0	NA	NA	NA	NA	NA	NA	NA	NA	NA
I	I:8131241	8131241	G	A	0.375587	2.86042	2.03372	0.159577	0.7970297037929044	Thiabendazole_mean_TOF_ctrl_regressed	5.617524534886292	0	NA	NA	NA	NA	NA	NA	NA	NA	NA
I	I:8188244	8188244	G	A	0.201878	5.59473	2.34971	0.0172644	1.762848510347662	Thiabendazole_mean_TOF_ctrl_regressed	5.617524534886292	0	NA	NA	NA	NA	NA	NA	NA	NA	NA
I	I:8220239	8220239	C	T	0.286385	0.868627	2.17977	0.690266	0.1609835178561369	Thiabendazole_mean_TOF_ctrl_regressed	5.617524534886292	0	NA	NA	NA	NA	NA	NA	NA	NA	NA
I	I:8318265	8318265	T	A	0.0985915	0.209644	3.40263	0.950872	0.021877940933323455	Thiabendazole_mean_TOF_ctrl_regressed	5.617524534886292	0	NA	NA	NA	NA	NA	NA	NA	NA	NA
I	I:8365480	8365480	T	G	0.0798122	-0.0142015	3.41813	0.996685	0.001442077774223314	Thiabendazole_mean_TOF_ctrl_regressed	5.617524534886292	0	NA	NA	NA	NA	NA	NA	NA	NA	NA
I	I:8368174	8368174	A	G	0.206573	5.45168	2.33905	0.0197677	1.7040438585273252	Thiabendazole_mean_TOF_ctrl_regressed	5.617524534886292	0	NA	NA	NA	NA	NA	NA	NA	NA	NA
I	I:8416678	8416678	T	A	0.169014	-2.89456	2.88846	0.31629	0.4999145387623447	Thiabendazole_mean_TOF_ctrl_regressed	5.617524534886292	0	NA	NA	NA	NA	NA	NA	NA	NA	NA
I	I:8453905	8453905	A	T	0.0938967	-0.979644	3.44169	0.775919	0.11018361339273869	Thiabendazole_mean_TOF_ctrl_regressed	5.617524534886292	0	NA	NA	NA	NA	NA	NA	NA	NA	NA
I	I:8458046	8458046	C	T	0.0657277	-5.38823	4.75726	0.257368	0.5894454523320098	Thiabendazole_mean_TOF_ctrl_regressed	5.617524534886292	0	NA	NA	NA	NA	NA	NA	NA	NA	NA
I	I:8481375	8481375	T	A	0.0892019	3.80186	3.16734	0.23001	0.6382532820241031	Thiabendazole_mean_TOF_ctrl_regressed	5.617524534886292	0	NA	NA	NA	NA	NA	NA	NA	NA	NA
I	I:8499050	8499050	A	T	0.0657277	6.23581	3.67347	0.0895974	1.047704592815958	Thiabendazole_mean_TOF_ctrl_regressed	5.617524534886292	0	NA	NA	NA	NA	NA	NA	NA	NA	NA
I	I:8556080	8556080	A	G	0.103286	-1.56984	3.81171	0.680452	0.16720250509748896	Thiabendazole_mean_TOF_ctrl_regressed	5.617524534886292	0	NA	NA	NA	NA	NA	NA	NA	NA	NA
I	I:8561987	8561987	T	C	0.0938967	-0.979644	3.44169	0.775919	0.11018361339273869	Thiabendazole_mean_TOF_ctrl_regressed	5.617524534886292	0	NA	NA	NA	NA	NA	NA	NA	NA	NA
I	I:8570306	8570306	C	A	0.206573	5.45168	2.33905	0.0197677	1.7040438585273252	Thiabendazole_mean_TOF_ctrl_regressed	5.617524534886292	0	NA	NA	NA	NA	NA	NA	NA	NA	NA
I	I:8618425	8618425	G	A	0.0938967	-0.979644	3.44169	0.775919	0.11018361339273869	Thiabendazole_mean_TOF_ctrl_regressed	5.617524534886292	0	NA	NA	NA	NA	NA	NA	NA	NA	NA
I	I:8672201	8672201	G	T	0.2723	1.04651	2.18462	0.631914	0.19934202277275215	Thiabendazole_mean_TOF_ctrl_regressed	5.617524534886292	0	NA	NA	NA	NA	NA	NA	NA	NA	NA
I	I:8709713	8709713	C	A	0.0985915	-2.45477	3.37242	0.466677	0.3309836026272207	Thiabendazole_mean_TOF_ctrl_regressed	5.617524534886292	0	NA	NA	NA	NA	NA	NA	NA	NA	NA
I	I:8776718	8776718	T	C	0.0657277	-5.38823	4.75726	0.257368	0.5894454523320098	Thiabendazole_mean_TOF_ctrl_regressed	5.617524534886292	0	NA	NA	NA	NA	NA	NA	NA	NA	NA
I	I:8782523	8782523	C	T	0.0938967	-0.979644	3.44169	0.775919	0.11018361339273869	Thiabendazole_mean_TOF_ctrl_regressed	5.617524534886292	0	NA	NA	NA	NA	NA	NA	NA	NA	NA
I	I:8803255	8803255	A	T	0.107981	6.21286	3.7727	0.0996001	1.0017402255378838	Thiabendazole_mean_TOF_ctrl_regressed	5.617524534886292	0	NA	NA	NA	NA	NA	NA	NA	NA	NA
I	I:8825655	8825655	C	T	0.267606	1.54429	2.19077	0.480867	0.31797502581589143	Thiabendazole_mean_TOF_ctrl_regressed	5.617524534886292	0	NA	NA	NA	NA	NA	NA	NA	NA	NA
I	I:8845377	8845377	C	T	0.0938967	-0.979644	3.44169	0.775919	0.11018361339273869	Thiabendazole_mean_TOF_ctrl_regressed	5.617524534886292	0	NA	NA	NA	NA	NA	NA	NA	NA	NA
I	I:8851692	8851692	T	C	0.0751174	4.4293	3.50817	0.206745	0.6845649847919437	Thiabendazole_mean_TOF_ctrl_regressed	5.617524534886292	0	NA	NA	NA	NA	NA	NA	NA	NA	NA
I	I:8928983	8928983	C	T	0.0938967	-1.55694	3.42426	0.649339	0.1875285121493567	Thiabendazole_mean_TOF_ctrl_regressed	5.617524534886292	0	NA	NA	NA	NA	NA	NA	NA	NA	NA
I	I:8940615	8940615	A	G	0.0516432	-3.32772	6.03209	0.581175	0.23569307571532033	Thiabendazole_mean_TOF_ctrl_regressed	5.617524534886292	0	NA	NA	NA	NA	NA	NA	NA	NA	NA
I	I:8955010	8955010	T	C	0.408451	0.836464	2.00656	0.676777	0.1695544090452949	Thiabendazole_mean_TOF_ctrl_regressed	5.617524534886292	0	NA	NA	NA	NA	NA	NA	NA	NA	NA
I	I:8987059	8987059	T	A	0.0751174	-0.159881	3.54423	0.964019	0.015914406435509863	Thiabendazole_mean_TOF_ctrl_regressed	5.617524534886292	0	NA	NA	NA	NA	NA	NA	NA	NA	NA
I	I:9046450	9046450	G	T	0.0751174	2.27927	3.95461	0.564373	0.24843377137321027	Thiabendazole_mean_TOF_ctrl_regressed	5.617524534886292	0	NA	NA	NA	NA	NA	NA	NA	NA	NA
I	I:9087596	9087596	A	G	0.338028	2.26476	2.02102	0.262457	0.5809418396577679	Thiabendazole_mean_TOF_ctrl_regressed	5.617524534886292	0	NA	NA	NA	NA	NA	NA	NA	NA	NA
I	I:9125275	9125275	C	T	0.0516432	4.35337	4.38938	0.321297	0.4930933295045924	Thiabendazole_mean_TOF_ctrl_regressed	5.617524534886292	0	NA	NA	NA	NA	NA	NA	NA	NA	NA
I	I:9126239	9126239	G	T	0.0751174	2.27927	3.95461	0.564373	0.24843377137321027	Thiabendazole_mean_TOF_ctrl_regressed	5.617524534886292	0	NA	NA	NA	NA	NA	NA	NA	NA	NA
I	I:9171551	9171551	T	C	0.239437	2.70226	2.21919	0.223346	0.6510218210899866	Thiabendazole_mean_TOF_ctrl_regressed	5.617524534886292	0	NA	NA	NA	NA	NA	NA	NA	NA	NA
I	I:9193206	9193206	C	T	0.0751174	2.27927	3.95461	0.564373	0.24843377137321027	Thiabendazole_mean_TOF_ctrl_regressed	5.617524534886292	0	NA	NA	NA	NA	NA	NA	NA	NA	NA
I	I:9194339	9194339	G	T	0.0516432	4.35337	4.38938	0.321297	0.4930933295045924	Thiabendazole_mean_TOF_ctrl_regressed	5.617524534886292	0	NA	NA	NA	NA	NA	NA	NA	NA	NA
I	I:9213520	9213520	A	C	0.0610329	-6.24576	4.7405	0.187661	0.7266259737540373	Thiabendazole_mean_TOF_ctrl_regressed	5.617524534886292	0	NA	NA	NA	NA	NA	NA	NA	NA	NA
I	I:9230821	9230821	C	G	0.431925	0.798066	1.98022	0.686934	0.1630849875587029	Thiabendazole_mean_TOF_ctrl_regressed	5.617524534886292	0	NA	NA	NA	NA	NA	NA	NA	NA	NA
I	I:9232521	9232521	C	T	0.342723	3.0505	2.00027	0.127248	0.8953490348913193	Thiabendazole_mean_TOF_ctrl_regressed	5.617524534886292	0	NA	NA	NA	NA	NA	NA	NA	NA	NA
I	I:9319861	9319861	G	T	0.056338	5.34653	4.18368	0.201267	0.6962274267644115	Thiabendazole_mean_TOF_ctrl_regressed	5.617524534886292	0	NA	NA	NA	NA	NA	NA	NA	NA	NA
I	I:9337804	9337804	A	G	0.0751174	5.48938	3.91369	0.160734	0.7938922473776002	Thiabendazole_mean_TOF_ctrl_regressed	5.617524534886292	0	NA	NA	NA	NA	NA	NA	NA	NA	NA
I	I:9377462	9377462	T	A	0.0610329	-6.24576	4.7405	0.187661	0.7266259737540373	Thiabendazole_mean_TOF_ctrl_regressed	5.617524534886292	0	NA	NA	NA	NA	NA	NA	NA	NA	NA
I	I:9485127	9485127	G	A	0.122066	3.33507	2.87012	0.245236	0.6104157761857059	Thiabendazole_mean_TOF_ctrl_regressed	5.617524534886292	0	NA	NA	NA	NA	NA	NA	NA	NA	NA
I	I:9490102	9490102	A	G	0.126761	2.70243	3.66575	0.460994	0.3363047270698938	Thiabendazole_mean_TOF_ctrl_regressed	5.617524534886292	0	NA	NA	NA	NA	NA	NA	NA	NA	NA
I	I:9495302	9495302	G	A	0.370892	2.07405	1.9975	0.299119	0.5241559997634646	Thiabendazole_mean_TOF_ctrl_regressed	5.617524534886292	0	NA	NA	NA	NA	NA	NA	NA	NA	NA
I	I:9513527	9513527	G	A	0.0610329	-0.404021	3.88451	0.917163	0.0375534738068503	Thiabendazole_mean_TOF_ctrl_regressed	5.617524534886292	0	NA	NA	NA	NA	NA	NA	NA	NA	NA
I	I:9525977	9525977	T	G	0.0610329	2.64307	4.25976	0.534946	0.27169005552205444	Thiabendazole_mean_TOF_ctrl_regressed	5.617524534886292	0	NA	NA	NA	NA	NA	NA	NA	NA	NA
I	I:9567168	9567168	T	C	0.103286	6.55446	3.76943	0.082062	1.0858579026947317	Thiabendazole_mean_TOF_ctrl_regressed	5.617524534886292	0	NA	NA	NA	NA	NA	NA	NA	NA	NA
I	I:9585642	9585642	G	A	0.28169	2.13973	2.1766200000000002	0.325583	0.4873382794552481	Thiabendazole_mean_TOF_ctrl_regressed	5.617524534886292	0	NA	NA	NA	NA	NA	NA	NA	NA	NA
I	I:9594302	9594302	A	T	0.0938967	3.5567e-4	3.60953	0.999921	3.431061935768887e-5	Thiabendazole_mean_TOF_ctrl_regressed	5.617524534886292	0	NA	NA	NA	NA	NA	NA	NA	NA	NA
I	I:9630933	9630933	T	C	0.084507	0.326914	3.76491	0.930805	0.031141292481808247	Thiabendazole_mean_TOF_ctrl_regressed	5.617524534886292	0	NA	NA	NA	NA	NA	NA	NA	NA	NA
I	I:9636235	9636235	G	A	0.262911	3.31204	2.21216	0.134342	0.8717881904835203	Thiabendazole_mean_TOF_ctrl_regressed	5.617524534886292	0	NA	NA	NA	NA	NA	NA	NA	NA	NA
I	I:9646091	9646091	A	G	0.356808	2.69709	2.00402	0.178355	0.7487147111533718	Thiabendazole_mean_TOF_ctrl_regressed	5.617524534886292	0	NA	NA	NA	NA	NA	NA	NA	NA	NA
I	I:9654725	9654725	G	A	0.084507	0.326914	3.76491	0.930805	0.031141292481808247	Thiabendazole_mean_TOF_ctrl_regressed	5.617524534886292	0	NA	NA	NA	NA	NA	NA	NA	NA	NA
I	I:9671721	9671721	C	T	0.056338	-0.911492	4.10479	0.824271	0.0839299794981958	Thiabendazole_mean_TOF_ctrl_regressed	5.617524534886292	0	NA	NA	NA	NA	NA	NA	NA	NA	NA
I	I:9721557	9721557	C	T	0.267606	2.95771	2.2044	0.179683	0.7454930100108836	Thiabendazole_mean_TOF_ctrl_regressed	5.617524534886292	0	NA	NA	NA	NA	NA	NA	NA	NA	NA
I	I:9731891	9731891	C	A	0.0892019	0.819898	3.61016	0.820339	0.0860066410247053	Thiabendazole_mean_TOF_ctrl_regressed	5.617524534886292	0	NA	NA	NA	NA	NA	NA	NA	NA	NA
I	I:9740192	9740192	A	T	0.0657277	-0.268265	3.71354	0.942411	0.02575965335979573	Thiabendazole_mean_TOF_ctrl_regressed	5.617524534886292	0	NA	NA	NA	NA	NA	NA	NA	NA	NA
I	I:9788144	9788144	C	T	0.084507	0.326914	3.76491	0.930805	0.031141292481808247	Thiabendazole_mean_TOF_ctrl_regressed	5.617524534886292	0	NA	NA	NA	NA	NA	NA	NA	NA	NA
I	I:9792175	9792175	A	C	0.2723	2.93556	2.22451	0.186955	0.7282629154074781	Thiabendazole_mean_TOF_ctrl_regressed	5.617524534886292	0	NA	NA	NA	NA	NA	NA	NA	NA	NA
I	I:9816207	9816207	C	A	0.131455	1.94473	3.57278	0.586222	0.2319378871952338	Thiabendazole_mean_TOF_ctrl_regressed	5.617524534886292	0	NA	NA	NA	NA	NA	NA	NA	NA	NA
I	I:9830718	9830718	A	T	0.0610329	3.06685	4.03311	0.447004	0.34968859058136315	Thiabendazole_mean_TOF_ctrl_regressed	5.617524534886292	0	NA	NA	NA	NA	NA	NA	NA	NA	NA
I	I:9853604	9853604	T	C	0.267606	3.29445	2.23187	0.139918	0.8541264113279192	Thiabendazole_mean_TOF_ctrl_regressed	5.617524534886292	0	NA	NA	NA	NA	NA	NA	NA	NA	NA
I	I:9867243	9867243	A	G	0.126761	2.70243	3.66575	0.460994	0.3363047270698938	Thiabendazole_mean_TOF_ctrl_regressed	5.617524534886292	0	NA	NA	NA	NA	NA	NA	NA	NA	NA
I	I:9867828	9867828	G	A	0.0892019	-1.1718	3.64192	0.74764	0.1263074711849149	Thiabendazole_mean_TOF_ctrl_regressed	5.617524534886292	0	NA	NA	NA	NA	NA	NA	NA	NA	NA
I	I:9875633	9875633	C	T	0.0516432	1.67951	4.32809	0.697981	0.15615639930730454	Thiabendazole_mean_TOF_ctrl_regressed	5.617524534886292	0	NA	NA	NA	NA	NA	NA	NA	NA	NA
I	I:9893189	9893189	A	T	0.267606	3.29445	2.23187	0.139918	0.8541264113279192	Thiabendazole_mean_TOF_ctrl_regressed	5.617524534886292	0	NA	NA	NA	NA	NA	NA	NA	NA	NA
I	I:9897985	9897985	G	A	0.0892019	-1.1718	3.64192	0.74764	0.1263074711849149	Thiabendazole_mean_TOF_ctrl_regressed	5.617524534886292	0	NA	NA	NA	NA	NA	NA	NA	NA	NA
I	I:9915074	9915074	T	C	0.0610329	-4.71963	3.49527	0.176923	0.7522157051129728	Thiabendazole_mean_TOF_ctrl_regressed	5.617524534886292	0	NA	NA	NA	NA	NA	NA	NA	NA	NA
I	I:9930472	9930472	A	G	0.366197	2.19993	2.00963	0.27365	0.562804547521476	Thiabendazole_mean_TOF_ctrl_regressed	5.617524534886292	0	NA	NA	NA	NA	NA	NA	NA	NA	NA
I	I:9958073	9958073	G	A	0.056338	2.97413	4.19084	0.477907	0.3206566082339476	Thiabendazole_mean_TOF_ctrl_regressed	5.617524534886292	0	NA	NA	NA	NA	NA	NA	NA	NA	NA
I	I:9962259	9962259	A	T	0.0704225	0.143108	3.78602	0.969848	0.01329632545944951	Thiabendazole_mean_TOF_ctrl_regressed	5.617524534886292	0	NA	NA	NA	NA	NA	NA	NA	NA	NA
I	I:10003347	10003347	A	G	0.13615	1.01197	3.46667	0.770352	0.11331078557273609	Thiabendazole_mean_TOF_ctrl_regressed	5.617524534886292	0	NA	NA	NA	NA	NA	NA	NA	NA	NA
I	I:10018106	10018106	T	A	0.0892019	-1.1718	3.64192	0.74764	0.1263074711849149	Thiabendazole_mean_TOF_ctrl_regressed	5.617524534886292	0	NA	NA	NA	NA	NA	NA	NA	NA	NA
I	I:10057643	10057643	A	G	0.112676	-2.74191	2.894	0.343411	0.46418579780996294	Thiabendazole_mean_TOF_ctrl_regressed	5.617524534886292	0	NA	NA	NA	NA	NA	NA	NA	NA	NA
I	I:10108145	10108145	A	G	0.0516432	-2.16419	4.3133	0.615845	0.2105285802303974	Thiabendazole_mean_TOF_ctrl_regressed	5.617524534886292	0	NA	NA	NA	NA	NA	NA	NA	NA	NA
I	I:10124799	10124799	A	T	0.0704225	-0.961632	4.19834	0.81883	0.08680625419250547	Thiabendazole_mean_TOF_ctrl_regressed	5.617524534886292	0	NA	NA	NA	NA	NA	NA	NA	NA	NA
I	I:10130327	10130327	C	T	0.0516432	-0.598722	4.73871	0.899457	0.04601959397390622	Thiabendazole_mean_TOF_ctrl_regressed	5.617524534886292	0	NA	NA	NA	NA	NA	NA	NA	NA	NA
I	I:10133975	10133975	T	C	0.497653	2.53606	1.98159	0.200611	0.6976452572162757	Thiabendazole_mean_TOF_ctrl_regressed	5.617524534886292	0	NA	NA	NA	NA	NA	NA	NA	NA	NA
I	I:10148482	10148482	A	C	0.084507	5.01422	3.4227	0.142924	0.8448948377423497	Thiabendazole_mean_TOF_ctrl_regressed	5.617524534886292	0	NA	NA	NA	NA	NA	NA	NA	NA	NA
I	I:10174743	10174743	C	T	0.225352	-2.5398	2.46555	0.302956	0.518620441942537	Thiabendazole_mean_TOF_ctrl_regressed	5.617524534886292	0	NA	NA	NA	NA	NA	NA	NA	NA	NA
I	I:10278773	10278773	T	A	0.455399	1.86909	1.97596	0.344193	0.46319796635095306	Thiabendazole_mean_TOF_ctrl_regressed	5.617524534886292	0	NA	NA	NA	NA	NA	NA	NA	NA	NA
I	I:10421748	10421748	C	T	0.446009	-2.4303	2.04425	0.234501	0.6298553009507918	Thiabendazole_mean_TOF_ctrl_regressed	5.617524534886292	0	NA	NA	NA	NA	NA	NA	NA	NA	NA
I	I:10438869	10438869	T	C	0.0516432	-4.36029	4.88604	0.37218	0.42924696845138993	Thiabendazole_mean_TOF_ctrl_regressed	5.617524534886292	0	NA	NA	NA	NA	NA	NA	NA	NA	NA
I	I:10439544	10439544	A	G	0.107981	-1.73534	3.55261	0.625218	0.20396852715294134	Thiabendazole_mean_TOF_ctrl_regressed	5.617524534886292	0	NA	NA	NA	NA	NA	NA	NA	NA	NA
I	I:10444317	10444317	A	G	0.0704225	-5.73797	4.09094	0.160734	0.7938922473776002	Thiabendazole_mean_TOF_ctrl_regressed	5.617524534886292	0	NA	NA	NA	NA	NA	NA	NA	NA	NA
I	I:10474714	10474714	A	G	0.267606	3.15797	2.24443	0.15942	0.7974571952060788	Thiabendazole_mean_TOF_ctrl_regressed	5.617524534886292	0	NA	NA	NA	NA	NA	NA	NA	NA	NA
I	I:10558540	10558540	A	C	0.084507	5.01422	3.4227	0.142924	0.8448948377423497	Thiabendazole_mean_TOF_ctrl_regressed	5.617524534886292	0	NA	NA	NA	NA	NA	NA	NA	NA	NA
I	I:10596755	10596755	T	G	0.0516432	-5.85881	4.16138	0.159161	0.798163340868213	Thiabendazole_mean_TOF_ctrl_regressed	5.617524534886292	0	NA	NA	NA	NA	NA	NA	NA	NA	NA
I	I:10647199	10647199	T	C	0.131455	1.88494	3.65065	0.605623	0.217797639810151	Thiabendazole_mean_TOF_ctrl_regressed	5.617524534886292	0	NA	NA	NA	NA	NA	NA	NA	NA	NA
I	I:10649252	10649252	G	A	0.497653	-2.05564	1.95407	0.292809	0.5334155786031713	Thiabendazole_mean_TOF_ctrl_regressed	5.617524534886292	0	NA	NA	NA	NA	NA	NA	NA	NA	NA
I	I:10672652	10672652	C	T	0.0798122	-4.23773	3.67811	0.24926	0.6033474093143965	Thiabendazole_mean_TOF_ctrl_regressed	5.617524534886292	0	NA	NA	NA	NA	NA	NA	NA	NA	NA
I	I:10680886	10680886	A	T	0.0704225	-5.01041	3.62285	0.166664	0.7781581991509443	Thiabendazole_mean_TOF_ctrl_regressed	5.617524534886292	0	NA	NA	NA	NA	NA	NA	NA	NA	NA
I	I:10693877	10693877	T	C	0.0938967	-6.9776	3.32868	0.0360637	1.442929718347122	Thiabendazole_mean_TOF_ctrl_regressed	5.617524534886292	0	NA	NA	NA	NA	NA	NA	NA	NA	NA
I	I:10723425	10723425	T	A	0.431925	3.80382	2.04467	0.0628354	1.201795615925825	Thiabendazole_mean_TOF_ctrl_regressed	5.617524534886292	0	NA	NA	NA	NA	NA	NA	NA	NA	NA
I	I:10724577	10724577	A	C	0.107981	-1.73534	3.55261	0.625218	0.20396852715294134	Thiabendazole_mean_TOF_ctrl_regressed	5.617524534886292	0	NA	NA	NA	NA	NA	NA	NA	NA	NA
I	I:10732655	10732655	A	G	0.0938967	0.281637	3.00664	0.92537	0.03368458420250246	Thiabendazole_mean_TOF_ctrl_regressed	5.617524534886292	0	NA	NA	NA	NA	NA	NA	NA	NA	NA
I	I:10780254	10780254	A	C	0.173709	-1.86768	2.86338	0.514232	0.2888409012618037	Thiabendazole_mean_TOF_ctrl_regressed	5.617524534886292	0	NA	NA	NA	NA	NA	NA	NA	NA	NA
I	I:10839219	10839219	C	A	0.056338	-1.06834	4.5311	0.813603	0.08958745870743125	Thiabendazole_mean_TOF_ctrl_regressed	5.617524534886292	0	NA	NA	NA	NA	NA	NA	NA	NA	NA
I	I:10857191	10857191	A	T	0.0798122	-2.21836	3.83283	0.562738	0.24969375725920367	Thiabendazole_mean_TOF_ctrl_regressed	5.617524534886292	0	NA	NA	NA	NA	NA	NA	NA	NA	NA
I	I:10874829	10874829	G	A	0.267606	4.23374	2.25844	0.0608433	1.215787238851064	Thiabendazole_mean_TOF_ctrl_regressed	5.617524534886292	0	NA	NA	NA	NA	NA	NA	NA	NA	NA
I	I:10877818	10877818	C	T	0.413146	5.01189	2.17069	0.0209494	1.6788284109039209	Thiabendazole_mean_TOF_ctrl_regressed	5.617524534886292	0	NA	NA	NA	NA	NA	NA	NA	NA	NA
I	I:10903241	10903241	A	G	0.0516432	-3.31864	4.42635	0.453408	0.3435108213837317	Thiabendazole_mean_TOF_ctrl_regressed	5.617524534886292	0	NA	NA	NA	NA	NA	NA	NA	NA	NA
I	I:10912629	10912629	T	A	0.492958	-0.890275	2.06502	0.666379	0.17627869756739029	Thiabendazole_mean_TOF_ctrl_regressed	5.617524534886292	0	NA	NA	NA	NA	NA	NA	NA	NA	NA
I	I:10927486	10927486	G	A	0.488263	3.84453	2.09885	0.0669918	1.1739783530110313	Thiabendazole_mean_TOF_ctrl_regressed	5.617524534886292	0	NA	NA	NA	NA	NA	NA	NA	NA	NA
I	I:10930872	10930872	T	G	0.450704	-1.69053	2.09589	0.4199	0.3768541253620603	Thiabendazole_mean_TOF_ctrl_regressed	5.617524534886292	0	NA	NA	NA	NA	NA	NA	NA	NA	NA
I	I:10990769	10990769	G	A	0.0798122	-7.22347	3.69866	0.0508198	1.2939670484369146	Thiabendazole_mean_TOF_ctrl_regressed	5.617524534886292	0	NA	NA	NA	NA	NA	NA	NA	NA	NA
I	I:10994178	10994178	T	C	0.276995	-2.87843	2.43603	0.237361	0.6245906370081717	Thiabendazole_mean_TOF_ctrl_regressed	5.617524534886292	0	NA	NA	NA	NA	NA	NA	NA	NA	NA
I	I:11004762	11004762	G	T	0.14554	2.6041	3.33873	0.43541	0.36110160080032927	Thiabendazole_mean_TOF_ctrl_regressed	5.617524534886292	0	NA	NA	NA	NA	NA	NA	NA	NA	NA
I	I:11039963	11039963	T	G	0.0985915	-5.39609	3.52848	0.126191	0.8989716180690412	Thiabendazole_mean_TOF_ctrl_regressed	5.617524534886292	0	NA	NA	NA	NA	NA	NA	NA	NA	NA
I	I:11050623	11050623	C	T	0.0704225	-6.73075	3.78201	0.0751291	1.124191813707492	Thiabendazole_mean_TOF_ctrl_regressed	5.617524534886292	0	NA	NA	NA	NA	NA	NA	NA	NA	NA
I	I:11077447	11077447	T	C	0.131455	-6.90908	3.1006	0.0258603	1.587366441265801	Thiabendazole_mean_TOF_ctrl_regressed	5.617524534886292	0	NA	NA	NA	NA	NA	NA	NA	NA	NA
I	I:11085596	11085596	T	C	0.0704225	-2.07676	4.28719	0.628095	0.2019746638177906	Thiabendazole_mean_TOF_ctrl_regressed	5.617524534886292	0	NA	NA	NA	NA	NA	NA	NA	NA	NA
I	I:11091427	11091427	C	T	0.0892019	-1.77242	3.91364	0.650633	0.1866639131500068	Thiabendazole_mean_TOF_ctrl_regressed	5.617524534886292	0	NA	NA	NA	NA	NA	NA	NA	NA	NA
I	I:11094134	11094134	T	C	0.14554	2.6041	3.33873	0.43541	0.36110160080032927	Thiabendazole_mean_TOF_ctrl_regressed	5.617524534886292	0	NA	NA	NA	NA	NA	NA	NA	NA	NA
I	I:11115753	11115753	T	C	0.305164	-2.96061	2.54083	0.243932	0.6127312234180424	Thiabendazole_mean_TOF_ctrl_regressed	5.617524534886292	0	NA	NA	NA	NA	NA	NA	NA	NA	NA
I	I:11122708	11122708	C	T	0.0892019	-2.68074	3.92298	0.49439	0.3059303222815808	Thiabendazole_mean_TOF_ctrl_regressed	5.617524534886292	0	NA	NA	NA	NA	NA	NA	NA	NA	NA
I	I:11125799	11125799	A	T	0.0751174	0.24686	4.15434	0.952616	0.021082128416119107	Thiabendazole_mean_TOF_ctrl_regressed	5.617524534886292	0	NA	NA	NA	NA	NA	NA	NA	NA	NA
I	I:11129375	11129375	C	T	0.103286	-0.96949	3.73008	0.794932	0.09967002013327347	Thiabendazole_mean_TOF_ctrl_regressed	5.617524534886292	0	NA	NA	NA	NA	NA	NA	NA	NA	NA
I	I:11138410	11138410	T	A	0.305164	2.77954	2.18041	0.202388	0.6938152412802674	Thiabendazole_mean_TOF_ctrl_regressed	5.617524534886292	0	NA	NA	NA	NA	NA	NA	NA	NA	NA
I	I:11146440	11146440	G	A	0.441315	0.494003	2.0011	0.805012	0.09419764572537437	Thiabendazole_mean_TOF_ctrl_regressed	5.617524534886292	0	NA	NA	NA	NA	NA	NA	NA	NA	NA
I	I:11153380	11153380	C	G	0.178404	1.23565	3.18192	0.697768	0.15628895139992788	Thiabendazole_mean_TOF_ctrl_regressed	5.617524534886292	0	NA	NA	NA	NA	NA	NA	NA	NA	NA
I	I:11153417	11153417	G	A	0.244131	-1.13404	2.89341	0.695105	0.1579495875303568	Thiabendazole_mean_TOF_ctrl_regressed	5.617524534886292	0	NA	NA	NA	NA	NA	NA	NA	NA	NA
I	I:11180632	11180632	C	T	0.239437	-0.670816	2.90301	0.817256	0.08764188230179824	Thiabendazole_mean_TOF_ctrl_regressed	5.617524534886292	0	NA	NA	NA	NA	NA	NA	NA	NA	NA
I	I:11185024	11185024	A	T	0.159624	-0.552835	3.1675	0.861446	0.06477194124213047	Thiabendazole_mean_TOF_ctrl_regressed	5.617524534886292	0	NA	NA	NA	NA	NA	NA	NA	NA	NA
I	I:11186362	11186362	C	G	0.328638	3.198	2.05626	0.119886	0.9212315298097744	Thiabendazole_mean_TOF_ctrl_regressed	5.617524534886292	0	NA	NA	NA	NA	NA	NA	NA	NA	NA
I	I:11189958	11189958	T	C	0.478873	2.88302	2.07223	0.164145	0.7847723417222234	Thiabendazole_mean_TOF_ctrl_regressed	5.617524534886292	0	NA	NA	NA	NA	NA	NA	NA	NA	NA
I	I:11200928	11200928	G	A	0.478873	-2.2221	2.15418	0.302291	0.5195747827213625	Thiabendazole_mean_TOF_ctrl_regressed	5.617524534886292	0	NA	NA	NA	NA	NA	NA	NA	NA	NA
I	I:11214134	11214134	A	T	0.0704225	-2.10013	3.82639	0.583106	0.23425248978546376	Thiabendazole_mean_TOF_ctrl_regressed	5.617524534886292	0	NA	NA	NA	NA	NA	NA	NA	NA	NA
I	I:11221500	11221500	T	C	0.319249	2.57176	2.1227	0.225684	0.6464992293937538	Thiabendazole_mean_TOF_ctrl_regressed	5.617524534886292	0	NA	NA	NA	NA	NA	NA	NA	NA	NA
I	I:11235630	11235630	T	C	0.0516432	-0.287539	5.71363	0.959863	0.01779074882488934	Thiabendazole_mean_TOF_ctrl_regressed	5.617524534886292	0	NA	NA	NA	NA	NA	NA	NA	NA	NA
I	I:11258815	11258815	T	C	0.084507	5.01422	3.4227	0.142924	0.8448948377423497	Thiabendazole_mean_TOF_ctrl_regressed	5.617524534886292	0	NA	NA	NA	NA	NA	NA	NA	NA	NA
I	I:11267668	11267668	C	T	0.422535	-2.42505	2.14694	0.258672	0.5872505790283873	Thiabendazole_mean_TOF_ctrl_regressed	5.617524534886292	0	NA	NA	NA	NA	NA	NA	NA	NA	NA
I	I:11274843	11274843	G	C	0.187793	-1.17819	2.72261	0.665202	0.17704645369837219	Thiabendazole_mean_TOF_ctrl_regressed	5.617524534886292	0	NA	NA	NA	NA	NA	NA	NA	NA	NA
I	I:11276156	11276156	A	G	0.366197	2.80045	2.00964	0.163466	0.7865725643975889	Thiabendazole_mean_TOF_ctrl_regressed	5.617524534886292	0	NA	NA	NA	NA	NA	NA	NA	NA	NA
I	I:11291140	11291140	T	C	0.15493	-1.84155	3.12992	0.556284	0.2547034311820192	Thiabendazole_mean_TOF_ctrl_regressed	5.617524534886292	0	NA	NA	NA	NA	NA	NA	NA	NA	NA
I	I:11332514	11332514	T	G	0.0751174	0.269396	4.00778	0.946408	0.0239215972673082	Thiabendazole_mean_TOF_ctrl_regressed	5.617524534886292	0	NA	NA	NA	NA	NA	NA	NA	NA	NA
I	I:11345969	11345969	A	G	0.131455	-3.09204	3.1764	0.330333	0.48104803847323785	Thiabendazole_mean_TOF_ctrl_regressed	5.617524534886292	0	NA	NA	NA	NA	NA	NA	NA	NA	NA
I	I:11351920	11351920	T	C	0.0985915	-2.09126	3.62848	0.564382	0.24842684577759877	Thiabendazole_mean_TOF_ctrl_regressed	5.617524534886292	0	NA	NA	NA	NA	NA	NA	NA	NA	NA
I	I:11353512	11353512	G	A	0.117371	-3.69766	3.26999	0.258145	0.5881362823674421	Thiabendazole_mean_TOF_ctrl_regressed	5.617524534886292	0	NA	NA	NA	NA	NA	NA	NA	NA	NA
I	I:11381034	11381034	A	G	0.422535	-2.24768	2.17789	0.30205	0.5199211599345148	Thiabendazole_mean_TOF_ctrl_regressed	5.617524534886292	0	NA	NA	NA	NA	NA	NA	NA	NA	NA
I	I:11381435	11381435	G	C	0.0516432	-0.287539	5.71363	0.959863	0.01779074882488934	Thiabendazole_mean_TOF_ctrl_regressed	5.617524534886292	0	NA	NA	NA	NA	NA	NA	NA	NA	NA
I	I:11381518	11381518	G	A	0.112676	-1.06347	3.42947	0.756487	0.12119853079581812	Thiabendazole_mean_TOF_ctrl_regressed	5.617524534886292	0	NA	NA	NA	NA	NA	NA	NA	NA	NA
I	I:11381744	11381744	C	G	0.150235	1.11793	3.29468	0.734374	0.1340827074282924	Thiabendazole_mean_TOF_ctrl_regressed	5.617524534886292	0	NA	NA	NA	NA	NA	NA	NA	NA	NA
I	I:11381920	11381920	G	A	0.103286	-2.87157	3.07719	0.350727	0.4550307995600411	Thiabendazole_mean_TOF_ctrl_regressed	5.617524534886292	0	NA	NA	NA	NA	NA	NA	NA	NA	NA
I	I:11383522	11383522	G	T	0.323944	2.96157	2.0689	0.152295	0.8173143547601817	Thiabendazole_mean_TOF_ctrl_regressed	5.617524534886292	0	NA	NA	NA	NA	NA	NA	NA	NA	NA
I	I:11396184	11396184	T	C	0.29108	-3.81231	2.65146	0.150486	0.822503901435989	Thiabendazole_mean_TOF_ctrl_regressed	5.617524534886292	0	NA	NA	NA	NA	NA	NA	NA	NA	NA
I	I:11404101	11404101	T	C	0.169014	-1.50786	2.90259	0.603422	0.21937886004696391	Thiabendazole_mean_TOF_ctrl_regressed	5.617524534886292	0	NA	NA	NA	NA	NA	NA	NA	NA	NA
I	I:11422128	11422128	C	T	0.0938967	-4.11711	3.58418	0.250684	0.6008733841648699	Thiabendazole_mean_TOF_ctrl_regressed	5.617524534886292	0	NA	NA	NA	NA	NA	NA	NA	NA	NA
I	I:11462393	11462393	A	T	0.0704225	-3.95659	3.77756	0.294918	0.530298719946984	Thiabendazole_mean_TOF_ctrl_regressed	5.617524534886292	0	NA	NA	NA	NA	NA	NA	NA	NA	NA
I	I:11466719	11466719	G	A	0.497653	-1.24376	2.02497	0.539078	0.2683483915502552	Thiabendazole_mean_TOF_ctrl_regressed	5.617524534886292	0	NA	NA	NA	NA	NA	NA	NA	NA	NA
I	I:11474945	11474945	G	A	0.446009	1.21765	2.02594	0.547819	0.2613629091903825	Thiabendazole_mean_TOF_ctrl_regressed	5.617524534886292	0	NA	NA	NA	NA	NA	NA	NA	NA	NA
I	I:11475178	11475178	A	T	0.408451	0.0747411	2.15827	0.972375	0.01216621550292967	Thiabendazole_mean_TOF_ctrl_regressed	5.617524534886292	0	NA	NA	NA	NA	NA	NA	NA	NA	NA
I	I:11492030	11492030	T	C	0.389671	0.19453	1.91939	0.919273	0.036555495374656896	Thiabendazole_mean_TOF_ctrl_regressed	5.617524534886292	0	NA	NA	NA	NA	NA	NA	NA	NA	NA
I	I:11494594	11494594	T	C	0.0985915	-4.18625	3.33463	0.209338	0.6791519293662631	Thiabendazole_mean_TOF_ctrl_regressed	5.617524534886292	0	NA	NA	NA	NA	NA	NA	NA	NA	NA
I	I:11494670	11494670	G	A	0.140845	-3.52276	3.23637	0.276378	0.5584965302517662	Thiabendazole_mean_TOF_ctrl_regressed	5.617524534886292	0	NA	NA	NA	NA	NA	NA	NA	NA	NA
I	I:11495563	11495563	A	C	0.0798122	-3.68299	3.56866	0.302055	0.519913970878276	Thiabendazole_mean_TOF_ctrl_regressed	5.617524534886292	0	NA	NA	NA	NA	NA	NA	NA	NA	NA
I	I:11499132	11499132	T	G	0.323944	0.264894	2.03964	0.896667	0.04736881326952168	Thiabendazole_mean_TOF_ctrl_regressed	5.617524534886292	0	NA	NA	NA	NA	NA	NA	NA	NA	NA
I	I:11502201	11502201	T	A	0.0657277	-7.3231	4.34527	0.0919301	1.036542267464881	Thiabendazole_mean_TOF_ctrl_regressed	5.617524534886292	0	NA	NA	NA	NA	NA	NA	NA	NA	NA
I	I:11504592	11504592	G	A	0.0610329	-3.94985	3.87788	0.308412	0.510868732331866	Thiabendazole_mean_TOF_ctrl_regressed	5.617524534886292	0	NA	NA	NA	NA	NA	NA	NA	NA	NA
I	I:11512427	11512427	G	A	0.469484	-1.06574	1.96019	0.586652	0.23161944440327953	Thiabendazole_mean_TOF_ctrl_regressed	5.617524534886292	0	NA	NA	NA	NA	NA	NA	NA	NA	NA
I	I:11513653	11513653	A	G	0.342723	0.729279	2.00488	0.716043	0.14506089654412382	Thiabendazole_mean_TOF_ctrl_regressed	5.617524534886292	0	NA	NA	NA	NA	NA	NA	NA	NA	NA
I	I:11516788	11516788	C	T	0.394366	0.724219	2.18192	0.739951	0.13079703855848207	Thiabendazole_mean_TOF_ctrl_regressed	5.617524534886292	0	NA	NA	NA	NA	NA	NA	NA	NA	NA
I	I:11538079	11538079	T	C	0.286385	0.936042	2.16979	0.66618	0.17640840980158215	Thiabendazole_mean_TOF_ctrl_regressed	5.617524534886292	0	NA	NA	NA	NA	NA	NA	NA	NA	NA
I	I:11541682	11541682	G	T	0.13615	1.85451	3.62904	0.609337	0.2151424499602921	Thiabendazole_mean_TOF_ctrl_regressed	5.617524534886292	0	NA	NA	NA	NA	NA	NA	NA	NA	NA
I	I:11545461	11545461	G	A	0.497653	-2.0281	2.13333	0.341771	0.46626479086717465	Thiabendazole_mean_TOF_ctrl_regressed	5.617524534886292	0	NA	NA	NA	NA	NA	NA	NA	NA	NA
I	I:11555190	11555190	C	T	0.234742	-3.03753	3.04412	0.318359	0.49708286813377256	Thiabendazole_mean_TOF_ctrl_regressed	5.617524534886292	0	NA	NA	NA	NA	NA	NA	NA	NA	NA
I	I:11557202	11557202	A	G	0.0751174	-4.42703	3.48921	0.20452	0.6892642159455006	Thiabendazole_mean_TOF_ctrl_regressed	5.617524534886292	0	NA	NA	NA	NA	NA	NA	NA	NA	NA
I	I:11559159	11559159	G	A	0.342723	0.112178	2.0350799999999998	0.956041	0.019523482523121513	Thiabendazole_mean_TOF_ctrl_regressed	5.617524534886292	0	NA	NA	NA	NA	NA	NA	NA	NA	NA
I	I:11560466	11560466	C	T	0.450704	-0.992932	1.98619	0.617132	0.20962193363243778	Thiabendazole_mean_TOF_ctrl_regressed	5.617524534886292	0	NA	NA	NA	NA	NA	NA	NA	NA	NA
I	I:11560587	11560587	T	A	0.0516432	-2.15233	4.98229	0.665745	0.17669208659471214	Thiabendazole_mean_TOF_ctrl_regressed	5.617524534886292	0	NA	NA	NA	NA	NA	NA	NA	NA	NA
I	I:11562419	11562419	G	T	0.056338	-1.66809	4.82579	0.729597	0.13691696043364834	Thiabendazole_mean_TOF_ctrl_regressed	5.617524534886292	0	NA	NA	NA	NA	NA	NA	NA	NA	NA
I	I:11569952	11569952	A	C	0.394366	-0.874986	1.98955	0.660088	0.18039816238726317	Thiabendazole_mean_TOF_ctrl_regressed	5.617524534886292	0	NA	NA	NA	NA	NA	NA	NA	NA	NA
I	I:11571128	11571128	T	A	0.0610329	-4.14887	4.19909	0.323133	0.4906186873365386	Thiabendazole_mean_TOF_ctrl_regressed	5.617524534886292	0	NA	NA	NA	NA	NA	NA	NA	NA	NA
I	I:11571207	11571207	C	T	0.122066	-0.0178459	3.63063	0.996078	0.0017066518943452673	Thiabendazole_mean_TOF_ctrl_regressed	5.617524534886292	0	NA	NA	NA	NA	NA	NA	NA	NA	NA
I	I:11574114	11574114	C	A	0.150235	-2.70206	2.7621000000000002	0.327943	0.4842016347537693	Thiabendazole_mean_TOF_ctrl_regressed	5.617524534886292	0	NA	NA	NA	NA	NA	NA	NA	NA	NA
I	I:11584346	11584346	A	G	0.41784	2.15785	2.18521	0.323408	0.49024924134710973	Thiabendazole_mean_TOF_ctrl_regressed	5.617524534886292	0	NA	NA	NA	NA	NA	NA	NA	NA	NA
I	I:11584708	11584708	C	A	0.300469	-0.811326	2.12406	0.702484	0.15336356294009656	Thiabendazole_mean_TOF_ctrl_regressed	5.617524534886292	0	NA	NA	NA	NA	NA	NA	NA	NA	NA
I	I:11593575	11593575	C	G	0.131455	3.6765	2.88112	0.201932	0.6947948533089311	Thiabendazole_mean_TOF_ctrl_regressed	5.617524534886292	0	NA	NA	NA	NA	NA	NA	NA	NA	NA
I	I:11595647	11595647	T	C	0.056338	-4.6533	4.10085	0.256494	0.5909227896062339	Thiabendazole_mean_TOF_ctrl_regressed	5.617524534886292	0	NA	NA	NA	NA	NA	NA	NA	NA	NA
I	I:11597689	11597689	T	G	0.309859	-0.0959827	2.06539	0.962934	0.01640347862633426	Thiabendazole_mean_TOF_ctrl_regressed	5.617524534886292	0	NA	NA	NA	NA	NA	NA	NA	NA	NA
I	I:11598685	11598685	A	G	0.0798122	1.11934	3.84093	0.770726	0.11309999009136448	Thiabendazole_mean_TOF_ctrl_regressed	5.617524534886292	0	NA	NA	NA	NA	NA	NA	NA	NA	NA
I	I:11600964	11600964	G	A	0.446009	-0.889029	1.99519	0.655897	0.18316435550812704	Thiabendazole_mean_TOF_ctrl_regressed	5.617524534886292	0	NA	NA	NA	NA	NA	NA	NA	NA	NA
I	I:11601879	11601879	C	T	0.14554	-3.3549	3.06483	0.273672	0.5627696339656276	Thiabendazole_mean_TOF_ctrl_regressed	5.617524534886292	0	NA	NA	NA	NA	NA	NA	NA	NA	NA
I	I:11602517	11602517	T	C	0.0798122	-6.25928	3.57308	0.0798103	1.0979410567131511	Thiabendazole_mean_TOF_ctrl_regressed	5.617524534886292	0	NA	NA	NA	NA	NA	NA	NA	NA	NA
I	I:11603856	11603856	A	T	0.107981	-3.47808	3.481	0.317716	0.49796091379500895	Thiabendazole_mean_TOF_ctrl_regressed	5.617524534886292	0	NA	NA	NA	NA	NA	NA	NA	NA	NA
I	I:11607363	11607363	A	T	0.497653	1.64221	2.05049	0.423197	0.3734574196308662	Thiabendazole_mean_TOF_ctrl_regressed	5.617524534886292	0	NA	NA	NA	NA	NA	NA	NA	NA	NA
I	I:11613439	11613439	A	G	0.375587	0.147321	1.98183	0.940743	0.026529004549616774	Thiabendazole_mean_TOF_ctrl_regressed	5.617524534886292	0	NA	NA	NA	NA	NA	NA	NA	NA	NA
I	I:11645308	11645308	T	A	0.126761	-1.38898	3.50964	0.69228	0.15971821499423286	Thiabendazole_mean_TOF_ctrl_regressed	5.617524534886292	0	NA	NA	NA	NA	NA	NA	NA	NA	NA
I	I:11647026	11647026	C	T	0.422535	1.56975	2.16757	0.468945	0.32887809032796733	Thiabendazole_mean_TOF_ctrl_regressed	5.617524534886292	0	NA	NA	NA	NA	NA	NA	NA	NA	NA
I	I:11647030	11647030	A	T	0.0704225	0.622665	4.5947	0.892202	0.049536807559331215	Thiabendazole_mean_TOF_ctrl_regressed	5.617524534886292	0	NA	NA	NA	NA	NA	NA	NA	NA	NA
I	I:11648672	11648672	C	T	0.131455	-0.63969	3.20675	0.841886	0.07474671244671338	Thiabendazole_mean_TOF_ctrl_regressed	5.617524534886292	0	NA	NA	NA	NA	NA	NA	NA	NA	NA
I	I:11654532	11654532	A	C	0.084507	-1.79095	3.64334	0.623025	0.205494526143063	Thiabendazole_mean_TOF_ctrl_regressed	5.617524534886292	0	NA	NA	NA	NA	NA	NA	NA	NA	NA
I	I:11658091	11658091	T	C	0.0704225	-1.81929	3.69545	0.622503	0.20585855125181438	Thiabendazole_mean_TOF_ctrl_regressed	5.617524534886292	0	NA	NA	NA	NA	NA	NA	NA	NA	NA
I	I:11662123	11662123	T	C	0.446009	-0.653517	1.96072	0.738904	0.13141198241507984	Thiabendazole_mean_TOF_ctrl_regressed	5.617524534886292	0	NA	NA	NA	NA	NA	NA	NA	NA	NA
I	I:11670232	11670232	A	G	0.056338	-4.36511	4.41189	0.322469	0.4915120291714904	Thiabendazole_mean_TOF_ctrl_regressed	5.617524534886292	0	NA	NA	NA	NA	NA	NA	NA	NA	NA
I	I:11671479	11671479	A	C	0.380282	-0.880697	2.00334	0.660217	0.1803132971654488	Thiabendazole_mean_TOF_ctrl_regressed	5.617524534886292	0	NA	NA	NA	NA	NA	NA	NA	NA	NA
I	I:11672560	11672560	T	C	0.0657277	-7.10808	3.60768	0.0488082	1.3115072084156356	Thiabendazole_mean_TOF_ctrl_regressed	5.617524534886292	0	NA	NA	NA	NA	NA	NA	NA	NA	NA
I	I:11681858	11681858	G	T	0.122066	-0.0178459	3.63063	0.996078	0.0017066518943452673	Thiabendazole_mean_TOF_ctrl_regressed	5.617524534886292	0	NA	NA	NA	NA	NA	NA	NA	NA	NA
I	I:11688867	11688867	G	A	0.126761	-2.79538	3.11497	0.369504	0.43238085586584063	Thiabendazole_mean_TOF_ctrl_regressed	5.617524534886292	0	NA	NA	NA	NA	NA	NA	NA	NA	NA
I	I:11689317	11689317	T	C	0.262911	1.55114	2.17516	0.475777	0.32259655644444063	Thiabendazole_mean_TOF_ctrl_regressed	5.617524534886292	0	NA	NA	NA	NA	NA	NA	NA	NA	NA
I	I:11689713	11689713	A	C	0.0751174	-0.36807	3.73371	0.921472	0.035517856788090295	Thiabendazole_mean_TOF_ctrl_regressed	5.617524534886292	0	NA	NA	NA	NA	NA	NA	NA	NA	NA
I	I:11692364	11692364	C	A	0.0985915	-3.68081	3.28159	0.26201	0.5816821328713213	Thiabendazole_mean_TOF_ctrl_regressed	5.617524534886292	0	NA	NA	NA	NA	NA	NA	NA	NA	NA
I	I:11695758	11695758	C	T	0.107981	-1.61769	3.47146	0.641218	0.19299429481609734	Thiabendazole_mean_TOF_ctrl_regressed	5.617524534886292	0	NA	NA	NA	NA	NA	NA	NA	NA	NA
I	I:11695783	11695783	T	C	0.0516432	-0.0990906	4.9241	0.983945	0.007029176837033275	Thiabendazole_mean_TOF_ctrl_regressed	5.617524534886292	0	NA	NA	NA	NA	NA	NA	NA	NA	NA
I	I:11699378	11699378	A	T	0.084507	-4.29652	3.47349	0.216108	0.6653291558768389	Thiabendazole_mean_TOF_ctrl_regressed	5.617524534886292	0	NA	NA	NA	NA	NA	NA	NA	NA	NA
I	I:11701489	11701489	G	A	0.0798122	-1.81198	4.1573	0.662942	0.17852446583625164	Thiabendazole_mean_TOF_ctrl_regressed	5.617524534886292	0	NA	NA	NA	NA	NA	NA	NA	NA	NA
I	I:11705847	11705847	T	A	0.056338	0.264295	4.38058	0.95189	0.021413235599960164	Thiabendazole_mean_TOF_ctrl_regressed	5.617524534886292	0	NA	NA	NA	NA	NA	NA	NA	NA	NA
I	I:11706561	11706561	A	T	0.333333	1.10496	2.00929	0.582369	0.2348017509464951	Thiabendazole_mean_TOF_ctrl_regressed	5.617524534886292	0	NA	NA	NA	NA	NA	NA	NA	NA	NA
I	I:11710782	11710782	G	A	0.356808	-0.258626	2.00247	0.897236	0.047093309445189975	Thiabendazole_mean_TOF_ctrl_regressed	5.617524534886292	0	NA	NA	NA	NA	NA	NA	NA	NA	NA
I	I:11711911	11711911	C	T	0.431925	1.60788	2.17939	0.460656	0.3366232678206433	Thiabendazole_mean_TOF_ctrl_regressed	5.617524534886292	0	NA	NA	NA	NA	NA	NA	NA	NA	NA
I	I:11715584	11715584	A	G	0.122066	-0.0178459	3.63063	0.996078	0.0017066518943452673	Thiabendazole_mean_TOF_ctrl_regressed	5.617524534886292	0	NA	NA	NA	NA	NA	NA	NA	NA	NA
I	I:11719523	11719523	T	G	0.431925	-0.761969	1.95815	0.697181	0.1566544570577327	Thiabendazole_mean_TOF_ctrl_regressed	5.617524534886292	0	NA	NA	NA	NA	NA	NA	NA	NA	NA
I	I:11719676	11719676	A	T	0.056338	-2.90863	4.02453	0.469849	0.3280416931354262	Thiabendazole_mean_TOF_ctrl_regressed	5.617524534886292	0	NA	NA	NA	NA	NA	NA	NA	NA	NA
I	I:11739919	11739919	T	A	0.0516432	-2.16096	4.87294	0.657432	0.1821491607880236	Thiabendazole_mean_TOF_ctrl_regressed	5.617524534886292	0	NA	NA	NA	NA	NA	NA	NA	NA	NA
I	I:11740158	11740158	G	A	0.0751174	-0.18535	4.433	0.966649	0.014731193999284546	Thiabendazole_mean_TOF_ctrl_regressed	5.617524534886292	0	NA	NA	NA	NA	NA	NA	NA	NA	NA
I	I:11748136	11748136	C	T	0.2723	1.71594	2.15022	0.424852	0.3717623329554152	Thiabendazole_mean_TOF_ctrl_regressed	5.617524534886292	0	NA	NA	NA	NA	NA	NA	NA	NA	NA
I	I:11769205	11769205	T	A	0.431925	1.60788	2.17939	0.460656	0.3366232678206433	Thiabendazole_mean_TOF_ctrl_regressed	5.617524534886292	0	NA	NA	NA	NA	NA	NA	NA	NA	NA
I	I:11771405	11771405	A	G	0.122066	-0.0178459	3.63063	0.996078	0.0017066518943452673	Thiabendazole_mean_TOF_ctrl_regressed	5.617524534886292	0	NA	NA	NA	NA	NA	NA	NA	NA	NA
I	I:11774654	11774654	T	G	0.431925	-0.761969	1.95815	0.697181	0.1566544570577327	Thiabendazole_mean_TOF_ctrl_regressed	5.617524534886292	0	NA	NA	NA	NA	NA	NA	NA	NA	NA
I	I:11777238	11777238	C	A	0.370892	-0.907625	2.01359	0.65217	0.18563918273662036	Thiabendazole_mean_TOF_ctrl_regressed	5.617524534886292	0	NA	NA	NA	NA	NA	NA	NA	NA	NA
I	I:11779027	11779027	G	A	0.159624	-4.57882	2.8346	0.106239	0.9737160258575134	Thiabendazole_mean_TOF_ctrl_regressed	5.617524534886292	0	NA	NA	NA	NA	NA	NA	NA	NA	NA
I	I:11780044	11780044	G	A	0.0985915	-5.84655	3.13468	0.062165	1.2064540620147322	Thiabendazole_mean_TOF_ctrl_regressed	5.617524534886292	0	NA	NA	NA	NA	NA	NA	NA	NA	NA
I	I:11783091	11783091	C	T	0.0657277	0.114065	4.69414	0.980614	0.008501910723387176	Thiabendazole_mean_TOF_ctrl_regressed	5.617524534886292	0	NA	NA	NA	NA	NA	NA	NA	NA	NA
I	I:11788608	11788608	A	G	0.0751174	-0.588662	4.05996	0.884717	0.05319562759995469	Thiabendazole_mean_TOF_ctrl_regressed	5.617524534886292	0	NA	NA	NA	NA	NA	NA	NA	NA	NA
I	I:11790316	11790316	A	C	0.0516432	0.966879	4.58268	0.832898	0.07940818076548163	Thiabendazole_mean_TOF_ctrl_regressed	5.617524534886292	0	NA	NA	NA	NA	NA	NA	NA	NA	NA
I	I:11800580	11800580	A	C	0.0704225	-3.46885	3.63515	0.339956	0.46857728941001653	Thiabendazole_mean_TOF_ctrl_regressed	5.617524534886292	0	NA	NA	NA	NA	NA	NA	NA	NA	NA
I	I:11800672	11800672	T	G	0.43662	1.61366	2.16235	0.455513	0.3414992240747368	Thiabendazole_mean_TOF_ctrl_regressed	5.617524534886292	0	NA	NA	NA	NA	NA	NA	NA	NA	NA
I	I:11802899	11802899	T	A	0.0798122	-3.63865	3.39386	0.283662	0.5471988393739229	Thiabendazole_mean_TOF_ctrl_regressed	5.617524534886292	0	NA	NA	NA	NA	NA	NA	NA	NA	NA
I	I:11803138	11803138	C	T	0.286385	0.773359	2.08283	0.710413	0.1484890999087807	Thiabendazole_mean_TOF_ctrl_regressed	5.617524534886292	0	NA	NA	NA	NA	NA	NA	NA	NA	NA
I	I:11803246	11803246	A	T	0.347418	0.920459	1.99928	0.645232	0.1902841021032917	Thiabendazole_mean_TOF_ctrl_regressed	5.617524534886292	0	NA	NA	NA	NA	NA	NA	NA	NA	NA
I	I:11809858	11809858	A	G	0.084507	-3.89358	3.4897	0.264536	0.5775152176270388	Thiabendazole_mean_TOF_ctrl_regressed	5.617524534886292	0	NA	NA	NA	NA	NA	NA	NA	NA	NA
I	I:11811859	11811859	C	T	0.42723	-0.774134	1.94176	0.690131	0.16106846407848288	Thiabendazole_mean_TOF_ctrl_regressed	5.617524534886292	0	NA	NA	NA	NA	NA	NA	NA	NA	NA
I	I:11814695	11814695	C	A	0.338028	1.1496	1.95638	0.556791	0.25430779330038	Thiabendazole_mean_TOF_ctrl_regressed	5.617524534886292	0	NA	NA	NA	NA	NA	NA	NA	NA	NA
I	I:11819736	11819736	C	G	0.084507	0.300566	4.357	0.945002	0.024567272349949043	Thiabendazole_mean_TOF_ctrl_regressed	5.617524534886292	0	NA	NA	NA	NA	NA	NA	NA	NA	NA
I	I:11831126	11831126	C	T	0.112676	-1.78591	3.39906	0.599297	0.22235789631770955	Thiabendazole_mean_TOF_ctrl_regressed	5.617524534886292	0	NA	NA	NA	NA	NA	NA	NA	NA	NA
I	I:11834253	11834253	C	T	0.305164	0.347187	2.08532	0.867771	0.061594867632044324	Thiabendazole_mean_TOF_ctrl_regressed	5.617524534886292	0	NA	NA	NA	NA	NA	NA	NA	NA	NA
I	I:11845863	11845863	C	T	0.0751174	-3.36771	3.94145	0.392864	0.4057577658373747	Thiabendazole_mean_TOF_ctrl_regressed	5.617524534886292	0	NA	NA	NA	NA	NA	NA	NA	NA	NA
I	I:11851742	11851742	T	C	0.370892	-0.703029	1.9593	0.719732	0.14282918771896835	Thiabendazole_mean_TOF_ctrl_regressed	5.617524534886292	0	NA	NA	NA	NA	NA	NA	NA	NA	NA
I	I:11851859	11851859	A	G	0.122066	-0.0178459	3.63063	0.996078	0.0017066518943452673	Thiabendazole_mean_TOF_ctrl_regressed	5.617524534886292	0	NA	NA	NA	NA	NA	NA	NA	NA	NA
I	I:11859127	11859127	A	G	0.0516432	-0.64697	4.45088	0.884428	0.053337516598749544	Thiabendazole_mean_TOF_ctrl_regressed	5.617524534886292	0	NA	NA	NA	NA	NA	NA	NA	NA	NA
I	I:11860532	11860532	T	C	0.28169	1.05891	2.08452	0.611461	0.21363123776904194	Thiabendazole_mean_TOF_ctrl_regressed	5.617524534886292	0	NA	NA	NA	NA	NA	NA	NA	NA	NA
I	I:11870429	11870429	A	G	0.403756	0.129044	1.92257	0.946486	0.02388580554351634	Thiabendazole_mean_TOF_ctrl_regressed	5.617524534886292	0	NA	NA	NA	NA	NA	NA	NA	NA	NA
I	I:11887312	11887312	C	T	0.464789	0.507825	2.11398	0.810158	0.09143027515025574	Thiabendazole_mean_TOF_ctrl_regressed	5.617524534886292	0	NA	NA	NA	NA	NA	NA	NA	NA	NA
I	I:11888841	11888841	A	C	0.056338	-2.14191	3.97876	0.590346	0.22889337505795468	Thiabendazole_mean_TOF_ctrl_regressed	5.617524534886292	0	NA	NA	NA	NA	NA	NA	NA	NA	NA
I	I:11888958	11888958	T	C	0.333333	0.253911	1.99984	0.898968	0.04625576729988236	Thiabendazole_mean_TOF_ctrl_regressed	5.617524534886292	0	NA	NA	NA	NA	NA	NA	NA	NA	NA
I	I:11889903	11889903	T	C	0.0751174	-4.19502	3.45137	0.224189	0.6493857002000039	Thiabendazole_mean_TOF_ctrl_regressed	5.617524534886292	0	NA	NA	NA	NA	NA	NA	NA	NA	NA
I	I:11891849	11891849	G	C	0.084507	-2.26894	3.43535	0.508953	0.29332232136285014	Thiabendazole_mean_TOF_ctrl_regressed	5.617524534886292	0	NA	NA	NA	NA	NA	NA	NA	NA	NA
I	I:11893893	11893893	C	T	0.117371	-3.9203	3.0959	0.205411	0.6873763031370597	Thiabendazole_mean_TOF_ctrl_regressed	5.617524534886292	0	NA	NA	NA	NA	NA	NA	NA	NA	NA
I	I:11895117	11895117	G	T	0.248826	1.33171	2.17149	0.539697	0.2678499960297776	Thiabendazole_mean_TOF_ctrl_regressed	5.617524534886292	0	NA	NA	NA	NA	NA	NA	NA	NA	NA
I	I:11895976	11895976	C	G	0.333333	0.865136	1.96658	0.659996	0.18045869655387647	Thiabendazole_mean_TOF_ctrl_regressed	5.617524534886292	0	NA	NA	NA	NA	NA	NA	NA	NA	NA
I	I:11910843	11910843	G	A	0.295775	0.755878	2.06297	0.714064	0.1462628616114883	Thiabendazole_mean_TOF_ctrl_regressed	5.617524534886292	0	NA	NA	NA	NA	NA	NA	NA	NA	NA
I	I:11913263	11913263	C	T	0.403756	0.129044	1.92257	0.946486	0.02388580554351634	Thiabendazole_mean_TOF_ctrl_regressed	5.617524534886292	0	NA	NA	NA	NA	NA	NA	NA	NA	NA
I	I:11922136	11922136	A	C	0.0516432	-3.94352	4.04738	0.329889	0.4816321655669553	Thiabendazole_mean_TOF_ctrl_regressed	5.617524534886292	0	NA	NA	NA	NA	NA	NA	NA	NA	NA
I	I:11926133	11926133	T	C	0.323944	-0.595228	2.00317	0.766357	0.11556887134421212	Thiabendazole_mean_TOF_ctrl_regressed	5.617524534886292	0	NA	NA	NA	NA	NA	NA	NA	NA	NA
I	I:11928955	11928955	C	T	0.0516432	3.97852	4.51207	0.377911	0.4226104667234359	Thiabendazole_mean_TOF_ctrl_regressed	5.617524534886292	0	NA	NA	NA	NA	NA	NA	NA	NA	NA
I	I:11929552	11929552	A	G	0.478873	-1.33082	1.98525	0.502633	0.29874900152254485	Thiabendazole_mean_TOF_ctrl_regressed	5.617524534886292	0	NA	NA	NA	NA	NA	NA	NA	NA	NA
I	I:11930538	11930538	G	A	0.131455	0.400158	3.52366	0.909584	0.04115718769238147	Thiabendazole_mean_TOF_ctrl_regressed	5.617524534886292	0	NA	NA	NA	NA	NA	NA	NA	NA	NA
I	I:11939427	11939427	G	T	0.239437	2.05637	2.19873	0.349656	0.4563590149869219	Thiabendazole_mean_TOF_ctrl_regressed	5.617524534886292	0	NA	NA	NA	NA	NA	NA	NA	NA	NA
I	I:11939823	11939823	A	G	0.178404	-1.32879	2.94627	0.651984	0.18576306193214745	Thiabendazole_mean_TOF_ctrl_regressed	5.617524534886292	0	NA	NA	NA	NA	NA	NA	NA	NA	NA
I	I:11940259	11940259	G	A	0.328638	0.133619	2.00652	0.946906	0.02369313156433914	Thiabendazole_mean_TOF_ctrl_regressed	5.617524534886292	0	NA	NA	NA	NA	NA	NA	NA	NA	NA
I	I:11943825	11943825	A	G	0.056338	-4.40053	3.91264	0.260718	0.583828984056779	Thiabendazole_mean_TOF_ctrl_regressed	5.617524534886292	0	NA	NA	NA	NA	NA	NA	NA	NA	NA
I	I:11949692	11949692	C	T	0.056338	5.09426	4.91525	0.300006	0.5228700594775573	Thiabendazole_mean_TOF_ctrl_regressed	5.617524534886292	0	NA	NA	NA	NA	NA	NA	NA	NA	NA
I	I:11949781	11949781	A	T	0.431925	-0.377083	2.00993	0.851182	0.06997756900500701	Thiabendazole_mean_TOF_ctrl_regressed	5.617524534886292	0	NA	NA	NA	NA	NA	NA	NA	NA	NA
I	I:11955447	11955447	T	C	0.328638	-0.341637	1.98611	0.86342699999999994	0.06377437475819699	Thiabendazole_mean_TOF_ctrl_regressed	5.617524534886292	0	NA	NA	NA	NA	NA	NA	NA	NA	NA
I	I:11956858	11956858	A	G	0.492958	0.419699	2.08486	0.840458	0.07548398457310394	Thiabendazole_mean_TOF_ctrl_regressed	5.617524534886292	0	NA	NA	NA	NA	NA	NA	NA	NA	NA
I	I:11965825	11965825	T	G	0.056338	-3.91579	4.18471	0.349408	0.45666715568943383	Thiabendazole_mean_TOF_ctrl_regressed	5.617524534886292	0	NA	NA	NA	NA	NA	NA	NA	NA	NA
I	I:11965842	11965842	G	A	0.103286	-5.84367	3.38791	0.0845526	1.0728730332668095	Thiabendazole_mean_TOF_ctrl_regressed	5.617524534886292	0	NA	NA	NA	NA	NA	NA	NA	NA	NA
I	I:11967128	11967128	T	C	0.0657277	-1.23364	3.9419	0.754315	0.12244725599550159	Thiabendazole_mean_TOF_ctrl_regressed	5.617524534886292	0	NA	NA	NA	NA	NA	NA	NA	NA	NA
I	I:11968238	11968238	T	C	0.140845	-2.72108	3.3314	0.414044	0.3829535044302511	Thiabendazole_mean_TOF_ctrl_regressed	5.617524534886292	0	NA	NA	NA	NA	NA	NA	NA	NA	NA
I	I:11968508	11968508	T	C	0.0938967	-0.647507	3.99894	0.871369	0.05979789467387023	Thiabendazole_mean_TOF_ctrl_regressed	5.617524534886292	0	NA	NA	NA	NA	NA	NA	NA	NA	NA
I	I:11969164	11969164	A	T	0.497653	-0.903323	2.1672	0.676813	0.1695313081043124	Thiabendazole_mean_TOF_ctrl_regressed	5.617524534886292	0	NA	NA	NA	NA	NA	NA	NA	NA	NA
I	I:11971035	11971035	C	G	0.347418	1.86925	1.98323	0.345921	0.4610230722519509	Thiabendazole_mean_TOF_ctrl_regressed	5.617524534886292	0	NA	NA	NA	NA	NA	NA	NA	NA	NA
I	I:11972059	11972059	A	T	0.0516432	2.88897	4.64994	0.534408	0.27212704916677377	Thiabendazole_mean_TOF_ctrl_regressed	5.617524534886292	0	NA	NA	NA	NA	NA	NA	NA	NA	NA
I	I:11973656	11973656	A	C	0.0751174	-0.897011	4.20726	0.831167	0.08031170799467913	Thiabendazole_mean_TOF_ctrl_regressed	5.617524534886292	0	NA	NA	NA	NA	NA	NA	NA	NA	NA
I	I:11977137	11977137	A	T	0.253521	2.5258	2.14439	0.238849	0.6218765726573325	Thiabendazole_mean_TOF_ctrl_regressed	5.617524534886292	0	NA	NA	NA	NA	NA	NA	NA	NA	NA
I	I:11979502	11979502	A	T	0.305164	1.01681	2.00261	0.611633	0.21350909073638583	Thiabendazole_mean_TOF_ctrl_regressed	5.617524534886292	0	NA	NA	NA	NA	NA	NA	NA	NA	NA
I	I:11981740	11981740	A	G	0.192488	-1.82712	3.18145	0.565761	0.2473669933734829	Thiabendazole_mean_TOF_ctrl_regressed	5.617524534886292	0	NA	NA	NA	NA	NA	NA	NA	NA	NA
I	I:11985587	11985587	C	G	0.497653	-0.410145	2.14447	0.848324	0.07143824616570103	Thiabendazole_mean_TOF_ctrl_regressed	5.617524534886292	0	NA	NA	NA	NA	NA	NA	NA	NA	NA
I	I:11986096	11986096	T	C	0.13615	-1.28865	3.39131	0.703956	0.15245448511127346	Thiabendazole_mean_TOF_ctrl_regressed	5.617524534886292	0	NA	NA	NA	NA	NA	NA	NA	NA	NA
I	I:11987825	11987825	T	C	0.0751174	-4.85262	4.18656	0.246418	0.6083275716084496	Thiabendazole_mean_TOF_ctrl_regressed	5.617524534886292	0	NA	NA	NA	NA	NA	NA	NA	NA	NA
I	I:11998938	11998938	G	T	0.230047	-2.79949	2.89111	0.33289	0.4776992508332675	Thiabendazole_mean_TOF_ctrl_regressed	5.617524534886292	0	NA	NA	NA	NA	NA	NA	NA	NA	NA
I	I:12000903	12000903	T	C	0.248826	2.66603	2.16415	0.217984	0.6615753823895306	Thiabendazole_mean_TOF_ctrl_regressed	5.617524534886292	0	NA	NA	NA	NA	NA	NA	NA	NA	NA
I	I:12002356	12002356	C	T	0.446009	1.63044	2.12815	0.443598	0.3530104205727465	Thiabendazole_mean_TOF_ctrl_regressed	5.617524534886292	0	NA	NA	NA	NA	NA	NA	NA	NA	NA
I	I:12005579	12005579	A	G	0.492958	-0.34882	2.10431	0.868342	0.061309192496718054	Thiabendazole_mean_TOF_ctrl_regressed	5.617524534886292	0	NA	NA	NA	NA	NA	NA	NA	NA	NA
I	I:12006251	12006251	T	A	0.0516432	-2.59222	5.20946	0.618768	0.20847215422084717	Thiabendazole_mean_TOF_ctrl_regressed	5.617524534886292	0	NA	NA	NA	NA	NA	NA	NA	NA	NA
I	I:12007129	12007129	C	A	0.399061	0.465089	1.95459	0.811922	0.09048569070549022	Thiabendazole_mean_TOF_ctrl_regressed	5.617524534886292	0	NA	NA	NA	NA	NA	NA	NA	NA	NA
I	I:12030495	12030495	G	A	0.441315	1.7534	2.02827	0.387326	0.41192334918604745	Thiabendazole_mean_TOF_ctrl_regressed	5.617524534886292	0	NA	NA	NA	NA	NA	NA	NA	NA	NA
I	I:12037102	12037102	G	A	0.13615	-3.22915	3.31173	0.329528	0.4821076774922763	Thiabendazole_mean_TOF_ctrl_regressed	5.617524534886292	0	NA	NA	NA	NA	NA	NA	NA	NA	NA
I	I:12056620	12056620	G	A	0.056338	-3.0657	4.57635	0.502922	0.29849936603025296	Thiabendazole_mean_TOF_ctrl_regressed	5.617524534886292	0	NA	NA	NA	NA	NA	NA	NA	NA	NA
I	I:12070233	12070233	C	A	0.0938967	-1.98205	3.63728	0.585803	0.23224840855044349	Thiabendazole_mean_TOF_ctrl_regressed	5.617524534886292	0	NA	NA	NA	NA	NA	NA	NA	NA	NA
I	I:12070556	12070556	T	A	0.0516432	-5.56929	4.21565	0.186468	0.7293956872645674	Thiabendazole_mean_TOF_ctrl_regressed	5.617524534886292	0	NA	NA	NA	NA	NA	NA	NA	NA	NA
I	I:12086376	12086376	T	C	0.41784	-0.558965	1.94987	0.774367	0.11105316296112293	Thiabendazole_mean_TOF_ctrl_regressed	5.617524534886292	0	NA	NA	NA	NA	NA	NA	NA	NA	NA
I	I:12086668	12086668	G	T	0.328638	0.734893	2.0041	0.713846	0.14639546968593348	Thiabendazole_mean_TOF_ctrl_regressed	5.617524534886292	0	NA	NA	NA	NA	NA	NA	NA	NA	NA
I	I:12088290	12088290	A	G	0.117371	-4.75246	3.60155	0.186983	0.7281978765747518	Thiabendazole_mean_TOF_ctrl_regressed	5.617524534886292	0	NA	NA	NA	NA	NA	NA	NA	NA	NA
I	I:12101353	12101353	C	T	0.0610329	-6.54327	4.12341	0.112545	0.9486737944941538	Thiabendazole_mean_TOF_ctrl_regressed	5.617524534886292	0	NA	NA	NA	NA	NA	NA	NA	NA	NA
I	I:12101627	12101627	C	T	0.131455	-5.48344	3.31952	0.0985597	1.006300627100742	Thiabendazole_mean_TOF_ctrl_regressed	5.617524534886292	0	NA	NA	NA	NA	NA	NA	NA	NA	NA
I	I:12101966	12101966	T	A	0.103286	-2.5938	3.34152	0.43761	0.3589127623254541	Thiabendazole_mean_TOF_ctrl_regressed	5.617524534886292	0	NA	NA	NA	NA	NA	NA	NA	NA	NA
I	I:12102110	12102110	G	A	0.323944	0.513862	1.99736	0.79697	0.09855802625717931	Thiabendazole_mean_TOF_ctrl_regressed	5.617524534886292	0	NA	NA	NA	NA	NA	NA	NA	NA	NA
I	I:12106979	12106979	T	C	0.122066	-0.0178459	3.63063	0.996078	0.0017066518943452673	Thiabendazole_mean_TOF_ctrl_regressed	5.617524534886292	0	NA	NA	NA	NA	NA	NA	NA	NA	NA
I	I:12107699	12107699	T	G	0.0798122	-4.00447	3.58955	0.264597	0.5774150841501494	Thiabendazole_mean_TOF_ctrl_regressed	5.617524534886292	0	NA	NA	NA	NA	NA	NA	NA	NA	NA
I	I:12107713	12107713	T	C	0.107981	-5.23194	3.02456	0.0836625	1.0774691619884433	Thiabendazole_mean_TOF_ctrl_regressed	5.617524534886292	0	NA	NA	NA	NA	NA	NA	NA	NA	NA
I	I:12107731	12107731	G	A	0.230047	-4.0273	2.65048	0.128646	0.8906037127955269	Thiabendazole_mean_TOF_ctrl_regressed	5.617524534886292	0	NA	NA	NA	NA	NA	NA	NA	NA	NA
I	I:12107762	12107762	T	G	0.441315	1.25732	2.0955	0.548502	0.2608217845206643	Thiabendazole_mean_TOF_ctrl_regressed	5.617524534886292	0	NA	NA	NA	NA	NA	NA	NA	NA	NA
I	I:12108119	12108119	C	T	0.0516432	-8.1314	4.30516	0.0589245	1.2297040939654926	Thiabendazole_mean_TOF_ctrl_regressed	5.617524534886292	0	NA	NA	NA	NA	NA	NA	NA	NA	NA
I	I:12108392	12108392	T	C	0.0798122	-8.06775	3.39525	0.0174927	1.7571431519506318	Thiabendazole_mean_TOF_ctrl_regressed	5.617524534886292	0	NA	NA	NA	NA	NA	NA	NA	NA	NA
I	I:12123431	12123431	G	A	0.323944	0.319225	2.02433	0.874698	0.05814186648932503	Thiabendazole_mean_TOF_ctrl_regressed	5.617524534886292	0	NA	NA	NA	NA	NA	NA	NA	NA	NA
I	I:12130118	12130118	T	C	0.056338	-2.31131	4.16551	0.578984	0.2373334376675932	Thiabendazole_mean_TOF_ctrl_regressed	5.617524534886292	0	NA	NA	NA	NA	NA	NA	NA	NA	NA
I	I:12143743	12143743	C	T	0.300469	1.34434	2.05299	0.512583	0.2902358014460023	Thiabendazole_mean_TOF_ctrl_regressed	5.617524534886292	0	NA	NA	NA	NA	NA	NA	NA	NA	NA
I	I:12147721	12147721	C	A	0.41784	-0.558965	1.94987	0.774367	0.11105316296112293	Thiabendazole_mean_TOF_ctrl_regressed	5.617524534886292	0	NA	NA	NA	NA	NA	NA	NA	NA	NA
I	I:12148188	12148188	A	T	0.0516432	-10.9879	4.52585	0.0151902	1.8184365080118305	Thiabendazole_mean_TOF_ctrl_regressed	5.617524534886292	0	NA	NA	NA	NA	NA	NA	NA	NA	NA
I	I:12148421	12148421	T	C	0.0610329	2.13362	4.23059	0.614028	0.21181182435031068	Thiabendazole_mean_TOF_ctrl_regressed	5.617524534886292	0	NA	NA	NA	NA	NA	NA	NA	NA	NA
I	I:12151945	12151945	A	C	0.103286	-4.21751	3.34979	0.208016	0.6819032590542288	Thiabendazole_mean_TOF_ctrl_regressed	5.617524534886292	0	NA	NA	NA	NA	NA	NA	NA	NA	NA
I	I:12153773	12153773	T	C	0.0516432	-0.622523	5.31624	0.906782	0.04249710938612685	Thiabendazole_mean_TOF_ctrl_regressed	5.617524534886292	0	NA	NA	NA	NA	NA	NA	NA	NA	NA
I	I:12161182	12161182	A	C	0.084507	-2.44874	3.53276	0.488215	0.3113888813769365	Thiabendazole_mean_TOF_ctrl_regressed	5.617524534886292	0	NA	NA	NA	NA	NA	NA	NA	NA	NA
I	I:12162923	12162923	G	A	0.0751174	-0.789608	3.8381	0.837003	0.07727298539848335	Thiabendazole_mean_TOF_ctrl_regressed	5.617524534886292	0	NA	NA	NA	NA	NA	NA	NA	NA	NA
I	I:12166335	12166335	C	A	0.41784	-0.558965	1.94987	0.774367	0.11105316296112293	Thiabendazole_mean_TOF_ctrl_regressed	5.617524534886292	0	NA	NA	NA	NA	NA	NA	NA	NA	NA
I	I:12167052	12167052	G	C	0.338028	0.173058	1.99842	0.930991	0.031054517374435844	Thiabendazole_mean_TOF_ctrl_regressed	5.617524534886292	0	NA	NA	NA	NA	NA	NA	NA	NA	NA
I	I:12168896	12168896	T	G	0.0751174	-2.16478	3.85653	0.574574	0.24065403012270783	Thiabendazole_mean_TOF_ctrl_regressed	5.617524534886292	0	NA	NA	NA	NA	NA	NA	NA	NA	NA
I	I:12176345	12176345	T	G	0.2723	2.44032	2.06621	0.237579	0.6241919500005333	Thiabendazole_mean_TOF_ctrl_regressed	5.617524534886292	0	NA	NA	NA	NA	NA	NA	NA	NA	NA
I	I:12177991	12177991	C	A	0.0704225	-9.02581	3.7344	0.0156516	1.8054412596732583	Thiabendazole_mean_TOF_ctrl_regressed	5.617524534886292	0	NA	NA	NA	NA	NA	NA	NA	NA	NA
I	I:12182903	12182903	T	C	0.056338	2.8624	4.48857	0.523664	0.280947281242198	Thiabendazole_mean_TOF_ctrl_regressed	5.617524534886292	0	NA	NA	NA	NA	NA	NA	NA	NA	NA
I	I:12185851	12185851	A	G	0.0704225	1.12847	4.12636	0.784486	0.10541480246200244	Thiabendazole_mean_TOF_ctrl_regressed	5.617524534886292	0	NA	NA	NA	NA	NA	NA	NA	NA	NA
I	I:12185950	12185950	A	G	0.0516432	0.0720749	4.59818	0.987494	0.0054655344608011075	Thiabendazole_mean_TOF_ctrl_regressed	5.617524534886292	0	NA	NA	NA	NA	NA	NA	NA	NA	NA
I	I:12193433	12193433	G	C	0.464789	0.601631	2.11488	0.776046	0.11011253524429486	Thiabendazole_mean_TOF_ctrl_regressed	5.617524534886292	0	NA	NA	NA	NA	NA	NA	NA	NA	NA
I	I:12198706	12198706	T	A	0.122066	-0.0178459	3.63063	0.996078	0.0017066518943452673	Thiabendazole_mean_TOF_ctrl_regressed	5.617524534886292	0	NA	NA	NA	NA	NA	NA	NA	NA	NA
I	I:12206969	12206969	A	C	0.258216	2.28804	2.14825	0.286842	0.5423572580503375	Thiabendazole_mean_TOF_ctrl_regressed	5.617524534886292	0	NA	NA	NA	NA	NA	NA	NA	NA	NA
I	I:12209362	12209362	A	C	0.0938967	-7.65508	3.43047	0.0256482	1.5909431084273242	Thiabendazole_mean_TOF_ctrl_regressed	5.617524534886292	0	NA	NA	NA	NA	NA	NA	NA	NA	NA
I	I:12214744	12214744	A	G	0.056338	2.71921	5.17184	0.599046	0.22253982739512537	Thiabendazole_mean_TOF_ctrl_regressed	5.617524534886292	0	NA	NA	NA	NA	NA	NA	NA	NA	NA
I	I:12215969	12215969	T	C	0.469484	0.0491567	2.16515	0.981887	0.007938489911878469	Thiabendazole_mean_TOF_ctrl_regressed	5.617524534886292	0	NA	NA	NA	NA	NA	NA	NA	NA	NA
I	I:12216403	12216403	T	A	0.0610329	-4.95101	3.87562	0.201434	0.6958672231263003	Thiabendazole_mean_TOF_ctrl_regressed	5.617524534886292	0	NA	NA	NA	NA	NA	NA	NA	NA	NA
I	I:12218810	12218810	G	T	0.0985915	-2.212	3.54165	0.532254	0.2738810660636183	Thiabendazole_mean_TOF_ctrl_regressed	5.617524534886292	0	NA	NA	NA	NA	NA	NA	NA	NA	NA
I	I:12223956	12223956	T	C	0.0516432	-4.09527	4.50478	0.3633	0.4397346021372853	Thiabendazole_mean_TOF_ctrl_regressed	5.617524534886292	0	NA	NA	NA	NA	NA	NA	NA	NA	NA
I	I:12238139	12238139	T	C	0.248826	2.97686	2.16744	0.169613	0.7705408642733098	Thiabendazole_mean_TOF_ctrl_regressed	5.617524534886292	0	NA	NA	NA	NA	NA	NA	NA	NA	NA
I	I:12239527	12239527	C	G	0.42723	-0.54595	1.92657	0.776886	0.10964270475541588	Thiabendazole_mean_TOF_ctrl_regressed	5.617524534886292	0	NA	NA	NA	NA	NA	NA	NA	NA	NA
I	I:12248901	12248901	T	G	0.305164	0.82108	2.00666	0.68241	0.1659546176655653	Thiabendazole_mean_TOF_ctrl_regressed	5.617524534886292	0	NA	NA	NA	NA	NA	NA	NA	NA	NA
I	I:12265798	12265798	G	A	0.300469	2.40953	2.05809	0.241697	0.6167287401241309	Thiabendazole_mean_TOF_ctrl_regressed	5.617524534886292	0	NA	NA	NA	NA	NA	NA	NA	NA	NA
I	I:12275586	12275586	C	A	0.0892019	-7.84371	3.63384	0.0308874	1.510218647644692	Thiabendazole_mean_TOF_ctrl_regressed	5.617524534886292	0	NA	NA	NA	NA	NA	NA	NA	NA	NA
I	I:12281136	12281136	A	T	0.295775	2.70386	2.0551	0.188281	0.7251935037299563	Thiabendazole_mean_TOF_ctrl_regressed	5.617524534886292	0	NA	NA	NA	NA	NA	NA	NA	NA	NA
I	I:12304202	12304202	T	C	0.258216	2.32353	2.13713	0.276938	0.5576174485230447	Thiabendazole_mean_TOF_ctrl_regressed	5.617524534886292	0	NA	NA	NA	NA	NA	NA	NA	NA	NA
I	I:12304730	12304730	A	G	0.056338	-6.76547	4.1532	0.103318	0.9858240093644841	Thiabendazole_mean_TOF_ctrl_regressed	5.617524534886292	0	NA	NA	NA	NA	NA	NA	NA	NA	NA
I	I:12306563	12306563	G	T	0.084507	-6.8499	3.83536	0.074101	1.1301759311360366	Thiabendazole_mean_TOF_ctrl_regressed	5.617524534886292	0	NA	NA	NA	NA	NA	NA	NA	NA	NA
I	I:12308958	12308958	C	T	0.0985915	-6.07201	3.42584	0.0763253	1.117331480012091	Thiabendazole_mean_TOF_ctrl_regressed	5.617524534886292	0	NA	NA	NA	NA	NA	NA	NA	NA	NA
I	I:12312928	12312928	T	A	0.0985915	-5.69954	3.31057	0.0851385	1.069874005644218	Thiabendazole_mean_TOF_ctrl_regressed	5.617524534886292	0	NA	NA	NA	NA	NA	NA	NA	NA	NA
I	I:12313936	12313936	T	A	0.0516432	-5.93586	4.46108	0.183325	0.7367783063323519	Thiabendazole_mean_TOF_ctrl_regressed	5.617524534886292	0	NA	NA	NA	NA	NA	NA	NA	NA	NA
I	I:12323545	12323545	A	C	0.084507	-5.66211	3.91987	0.148608	0.8279578106135579	Thiabendazole_mean_TOF_ctrl_regressed	5.617524534886292	0	NA	NA	NA	NA	NA	NA	NA	NA	NA
I	I:12324736	12324736	C	A	0.14554	-0.816085	3.39134	0.809836	0.09160292125266663	Thiabendazole_mean_TOF_ctrl_regressed	5.617524534886292	0	NA	NA	NA	NA	NA	NA	NA	NA	NA
I	I:12327811	12327811	A	C	0.112676	-3.90373	3.25285	0.230103	0.6380777191194817	Thiabendazole_mean_TOF_ctrl_regressed	5.617524534886292	0	NA	NA	NA	NA	NA	NA	NA	NA	NA
I	I:12330942	12330942	T	G	0.29108	0.797779	2.08704	0.702273	0.1534940284033343	Thiabendazole_mean_TOF_ctrl_regressed	5.617524534886292	0	NA	NA	NA	NA	NA	NA	NA	NA	NA
I	I:12335329	12335329	G	A	0.267606	2.0662	2.13878	0.334011	0.4762392303122812	Thiabendazole_mean_TOF_ctrl_regressed	5.617524534886292	0	NA	NA	NA	NA	NA	NA	NA	NA	NA
I	I:12345279	12345279	A	G	0.0516432	-5.7687	4.49875	0.199741	0.6995327801661335	Thiabendazole_mean_TOF_ctrl_regressed	5.617524534886292	0	NA	NA	NA	NA	NA	NA	NA	NA	NA
I	I:12421147	12421147	C	T	0.0657277	-3.99647	4.3127	0.354095	0.4508802056557285	Thiabendazole_mean_TOF_ctrl_regressed	5.617524534886292	0	NA	NA	NA	NA	NA	NA	NA	NA	NA
I	I:12422178	12422178	C	T	0.286385	2.08365	2.02892	0.304432	0.516509699164967	Thiabendazole_mean_TOF_ctrl_regressed	5.617524534886292	0	NA	NA	NA	NA	NA	NA	NA	NA	NA
I	I:12428839	12428839	T	C	0.338028	1.28358	1.97032	0.51475	0.28840364470993096	Thiabendazole_mean_TOF_ctrl_regressed	5.617524534886292	0	NA	NA	NA	NA	NA	NA	NA	NA	NA
I	I:12435753	12435753	T	C	0.474178	0.280111	2.02533	0.89	0.0506099933550872	Thiabendazole_mean_TOF_ctrl_regressed	5.617524534886292	0	NA	NA	NA	NA	NA	NA	NA	NA	NA
I	I:12435810	12435810	A	T	0.347418	0.657341	2.00499	0.743024	0.1289971581112564	Thiabendazole_mean_TOF_ctrl_regressed	5.617524534886292	0	NA	NA	NA	NA	NA	NA	NA	NA	NA
I	I:12441605	12441605	T	G	0.0610329	-4.0218	3.83162	0.293886	0.5318211021463917	Thiabendazole_mean_TOF_ctrl_regressed	5.617524534886292	0	NA	NA	NA	NA	NA	NA	NA	NA	NA
I	I:12442111	12442111	A	C	0.408451	-0.297559	1.95283	0.878893	0.05606399448042853	Thiabendazole_mean_TOF_ctrl_regressed	5.617524534886292	0	NA	NA	NA	NA	NA	NA	NA	NA	NA
I	I:12442305	12442305	A	C	0.13615	-5.66141	3.07128	0.06528	1.1852198542541952	Thiabendazole_mean_TOF_ctrl_regressed	5.617524534886292	0	NA	NA	NA	NA	NA	NA	NA	NA	NA
I	I:12442572	12442572	G	T	0.0985915	-4.88921	3.21296	0.12808	0.8925186810887566	Thiabendazole_mean_TOF_ctrl_regressed	5.617524534886292	0	NA	NA	NA	NA	NA	NA	NA	NA	NA
I	I:12444460	12444460	C	G	0.0516432	-4.74133	4.46869	0.288685	0.5395757813651033	Thiabendazole_mean_TOF_ctrl_regressed	5.617524534886292	0	NA	NA	NA	NA	NA	NA	NA	NA	NA
I	I:12451181	12451181	C	T	0.0751174	-4.19639	4.26049	0.324646	0.488589943749579	Thiabendazole_mean_TOF_ctrl_regressed	5.617524534886292	0	NA	NA	NA	NA	NA	NA	NA	NA	NA
I	I:12451236	12451236	G	T	0.056338	-3.27587	4.44679	0.461315	0.3360024237543675	Thiabendazole_mean_TOF_ctrl_regressed	5.617524534886292	0	NA	NA	NA	NA	NA	NA	NA	NA	NA
I	I:12451915	12451915	C	T	0.234742	3.69494	2.21896	0.0958803	1.0182706157716677	Thiabendazole_mean_TOF_ctrl_regressed	5.617524534886292	0	NA	NA	NA	NA	NA	NA	NA	NA	NA
I	I:12453161	12453161	A	G	0.286385	2.04979	2.0449	0.316154	0.5001013190953048	Thiabendazole_mean_TOF_ctrl_regressed	5.617524534886292	0	NA	NA	NA	NA	NA	NA	NA	NA	NA
I	I:12453533	12453533	A	G	0.056338	-3.27587	4.44679	0.461315	0.3360024237543675	Thiabendazole_mean_TOF_ctrl_regressed	5.617524534886292	0	NA	NA	NA	NA	NA	NA	NA	NA	NA
I	I:12453597	12453597	T	C	0.0751174	-4.19639	4.26049	0.324646	0.488589943749579	Thiabendazole_mean_TOF_ctrl_regressed	5.617524534886292	0	NA	NA	NA	NA	NA	NA	NA	NA	NA
I	I:12454591	12454591	G	A	0.394366	0.624109	1.96897	0.751265	0.12420684363853035	Thiabendazole_mean_TOF_ctrl_regressed	5.617524534886292	0	NA	NA	NA	NA	NA	NA	NA	NA	NA
I	I:12455403	12455403	A	G	0.056338	-3.27587	4.44679	0.461315	0.3360024237543675	Thiabendazole_mean_TOF_ctrl_regressed	5.617524534886292	0	NA	NA	NA	NA	NA	NA	NA	NA	NA
I	I:12457916	12457916	C	T	0.248826	3.16205	2.17944	0.14682	0.8332147802645672	Thiabendazole_mean_TOF_ctrl_regressed	5.617524534886292	0	NA	NA	NA	NA	NA	NA	NA	NA	NA
I	I:12461778	12461778	A	G	0.117371	0.129741	3.64974	0.971643	0.012493273766564589	Thiabendazole_mean_TOF_ctrl_regressed	5.617524534886292	0	NA	NA	NA	NA	NA	NA	NA	NA	NA
I	I:12465126	12465126	A	G	0.300469	1.68837	2.01257	0.401518	0.39629498058343887	Thiabendazole_mean_TOF_ctrl_regressed	5.617524534886292	0	NA	NA	NA	NA	NA	NA	NA	NA	NA
I	I:12490661	12490661	C	T	0.394366	0.803254	1.96901	0.683312	0.16538095233743086	Thiabendazole_mean_TOF_ctrl_regressed	5.617524534886292	0	NA	NA	NA	NA	NA	NA	NA	NA	NA
I	I:12505476	12505476	T	G	0.497653	0.263371	1.96346	0.893295	0.04900509686139839	Thiabendazole_mean_TOF_ctrl_regressed	5.617524534886292	0	NA	NA	NA	NA	NA	NA	NA	NA	NA
I	I:12507135	12507135	A	C	0.112676	-6.19743	3.19772	0.0526135	1.278902806734923	Thiabendazole_mean_TOF_ctrl_regressed	5.617524534886292	0	NA	NA	NA	NA	NA	NA	NA	NA	NA
I	I:12511695	12511695	C	A	0.0892019	-4.12119	3.43536	0.23028	0.6377437792169036	Thiabendazole_mean_TOF_ctrl_regressed	5.617524534886292	0	NA	NA	NA	NA	NA	NA	NA	NA	NA
I	I:12519814	12519814	C	T	0.225352	4.03124	2.21955	0.0693333	1.1590581285523751	Thiabendazole_mean_TOF_ctrl_regressed	5.617524534886292	0	NA	NA	NA	NA	NA	NA	NA	NA	NA
I	I:12527236	12527236	T	C	0.43662	2.37519	2.07045	0.251305	0.5997988705367221	Thiabendazole_mean_TOF_ctrl_regressed	5.617524534886292	0	NA	NA	NA	NA	NA	NA	NA	NA	NA
I	I:12530021	12530021	C	T	0.178404	-3.69452	3.25994	0.257085	0.5899232621641073	Thiabendazole_mean_TOF_ctrl_regressed	5.617524534886292	0	NA	NA	NA	NA	NA	NA	NA	NA	NA
I	I:12530474	12530474	A	G	0.056338	-4.37034	3.9049	0.263058	0.5799484861001449	Thiabendazole_mean_TOF_ctrl_regressed	5.617524534886292	0	NA	NA	NA	NA	NA	NA	NA	NA	NA
I	I:12538057	12538057	G	A	0.0610329	-10.7732	4.03866	0.00764131	2.1168321810838435	Thiabendazole_mean_TOF_ctrl_regressed	5.617524534886292	0	NA	NA	NA	NA	NA	NA	NA	NA	NA
I	I:12546308	12546308	C	G	0.497653	0.0474793	1.94835	0.980558	0.00852671272034937	Thiabendazole_mean_TOF_ctrl_regressed	5.617524534886292	0	NA	NA	NA	NA	NA	NA	NA	NA	NA
I	I:12546414	12546414	A	G	0.0657277	-3.35847	4.01311	0.402662	0.39505935367790984	Thiabendazole_mean_TOF_ctrl_regressed	5.617524534886292	0	NA	NA	NA	NA	NA	NA	NA	NA	NA
I	I:12554785	12554785	T	C	0.150235	-5.22877	3.3612	0.119797	0.9215540575707409	Thiabendazole_mean_TOF_ctrl_regressed	5.617524534886292	0	NA	NA	NA	NA	NA	NA	NA	NA	NA
I	I:12556874	12556874	G	T	0.28169	-5.17692	2.45955	0.0353068	1.452141642542233	Thiabendazole_mean_TOF_ctrl_regressed	5.617524534886292	0	NA	NA	NA	NA	NA	NA	NA	NA	NA
I	I:12557044	12557044	G	T	0.206573	-3.40912	2.62727	0.194428	0.7112411912109813	Thiabendazole_mean_TOF_ctrl_regressed	5.617524534886292	0	NA	NA	NA	NA	NA	NA	NA	NA	NA
I	I:12559752	12559752	A	T	0.169014	-1.80986	3.02934	0.550212	0.25946994197804873	Thiabendazole_mean_TOF_ctrl_regressed	5.617524534886292	0	NA	NA	NA	NA	NA	NA	NA	NA	NA
I	I:12559875	12559875	A	T	0.0704225	-0.571195	4.01333	0.886824	0.05216256214468821	Thiabendazole_mean_TOF_ctrl_regressed	5.617524534886292	0	NA	NA	NA	NA	NA	NA	NA	NA	NA
I	I:12559887	12559887	T	C	0.300469	1.93852	2.0609	0.3469	0.4597957001579402	Thiabendazole_mean_TOF_ctrl_regressed	5.617524534886292	0	NA	NA	NA	NA	NA	NA	NA	NA	NA
I	I:12561479	12561479	G	C	0.492958	0.14255	1.95018	0.94173	0.026073594360023416	Thiabendazole_mean_TOF_ctrl_regressed	5.617524534886292	0	NA	NA	NA	NA	NA	NA	NA	NA	NA
I	I:12563152	12563152	A	T	0.112676	-0.517252	3.75237	0.890362	0.05043338364917848	Thiabendazole_mean_TOF_ctrl_regressed	5.617524534886292	0	NA	NA	NA	NA	NA	NA	NA	NA	NA
I	I:12563951	12563951	A	C	0.43662	2.41901	1.9729	0.220153	0.6572753920824089	Thiabendazole_mean_TOF_ctrl_regressed	5.617524534886292	0	NA	NA	NA	NA	NA	NA	NA	NA	NA
I	I:12566623	12566623	C	T	0.0751174	5.8401	3.44347	0.0898871	1.0463026308563916	Thiabendazole_mean_TOF_ctrl_regressed	5.617524534886292	0	NA	NA	NA	NA	NA	NA	NA	NA	NA
I	I:12570709	12570709	T	A	0.244131	3.38289	2.15707	0.116815	0.9325013866845914	Thiabendazole_mean_TOF_ctrl_regressed	5.617524534886292	0	NA	NA	NA	NA	NA	NA	NA	NA	NA
I	I:12570738	12570738	G	T	0.399061	0.488171	1.92365	0.799671	0.0970886533491775	Thiabendazole_mean_TOF_ctrl_regressed	5.617524534886292	0	NA	NA	NA	NA	NA	NA	NA	NA	NA
I	I:12574005	12574005	G	A	0.150235	-3.75684	2.89732	0.194747	0.7105292237374563	Thiabendazole_mean_TOF_ctrl_regressed	5.617524534886292	0	NA	NA	NA	NA	NA	NA	NA	NA	NA
I	I:12576527	12576527	T	G	0.103286	-6.62966	3.21748	0.0393494	1.4050618853805397	Thiabendazole_mean_TOF_ctrl_regressed	5.617524534886292	0	NA	NA	NA	NA	NA	NA	NA	NA	NA
I	I:12580124	12580124	G	A	0.0657277	-2.8161	3.66216	0.441909	0.35466715342631333	Thiabendazole_mean_TOF_ctrl_regressed	5.617524534886292	0	NA	NA	NA	NA	NA	NA	NA	NA	NA
I	I:12583669	12583669	C	T	0.0610329	-5.27994	4.52836	0.243626	0.6132763652428574	Thiabendazole_mean_TOF_ctrl_regressed	5.617524534886292	0	NA	NA	NA	NA	NA	NA	NA	NA	NA
I	I:12586621	12586621	T	C	0.0751174	-10.2761	4.36248	0.0184947	1.7329527089228645	Thiabendazole_mean_TOF_ctrl_regressed	5.617524534886292	0	NA	NA	NA	NA	NA	NA	NA	NA	NA
I	I:12591430	12591430	C	T	0.258216	2.22443	2.11236	0.292316	0.5341474127590975	Thiabendazole_mean_TOF_ctrl_regressed	5.617524534886292	0	NA	NA	NA	NA	NA	NA	NA	NA	NA
I	I:12595073	12595073	G	A	0.056338	-9.97134	4.753	0.0359135	1.444742268039733	Thiabendazole_mean_TOF_ctrl_regressed	5.617524534886292	0	NA	NA	NA	NA	NA	NA	NA	NA	NA
I	I:12597637	12597637	T	C	0.056338	-6.53196	4.29083	0.127933	0.8930174158862537	Thiabendazole_mean_TOF_ctrl_regressed	5.617524534886292	0	NA	NA	NA	NA	NA	NA	NA	NA	NA
I	I:12601596	12601596	G	A	0.450704	-0.0510721	2.02628	0.979892	0.008821787969475327	Thiabendazole_mean_TOF_ctrl_regressed	5.617524534886292	0	NA	NA	NA	NA	NA	NA	NA	NA	NA
I	I:12604675	12604675	C	A	0.0751174	-5.19731	3.49974	0.137529	0.8616057148372791	Thiabendazole_mean_TOF_ctrl_regressed	5.617524534886292	0	NA	NA	NA	NA	NA	NA	NA	NA	NA
I	I:12605722	12605722	T	G	0.117371	-4.9373	3.07826	0.10873	0.9636506119681618	Thiabendazole_mean_TOF_ctrl_regressed	5.617524534886292	0	NA	NA	NA	NA	NA	NA	NA	NA	NA
I	I:12607056	12607056	C	T	0.389671	0.624085	1.89963	0.742511	0.12929710806608424	Thiabendazole_mean_TOF_ctrl_regressed	5.617524534886292	0	NA	NA	NA	NA	NA	NA	NA	NA	NA
I	I:12608796	12608796	T	G	0.253521	2.81202	2.14694	0.19027	0.7206296818208918	Thiabendazole_mean_TOF_ctrl_regressed	5.617524534886292	0	NA	NA	NA	NA	NA	NA	NA	NA	NA
I	I:12609340	12609340	A	T	0.0985915	-6.10328	3.18128	0.0550478	1.2592600330401367	Thiabendazole_mean_TOF_ctrl_regressed	5.617524534886292	0	NA	NA	NA	NA	NA	NA	NA	NA	NA
I	I:12609551	12609551	T	G	0.0516432	-5.84676	4.44054	0.187947	0.7259646020802243	Thiabendazole_mean_TOF_ctrl_regressed	5.617524534886292	0	NA	NA	NA	NA	NA	NA	NA	NA	NA
I	I:12614679	12614679	T	C	0.112676	-0.517252	3.75237	0.890362	0.05043338364917848	Thiabendazole_mean_TOF_ctrl_regressed	5.617524534886292	0	NA	NA	NA	NA	NA	NA	NA	NA	NA
I	I:12623561	12623561	C	T	0.0704225	-3.05682	3.60607	0.396612	0.4016341498005566	Thiabendazole_mean_TOF_ctrl_regressed	5.617524534886292	0	NA	NA	NA	NA	NA	NA	NA	NA	NA
I	I:12646282	12646282	A	G	0.478873	-0.621568	1.94844	0.749721	0.12510032421272618	Thiabendazole_mean_TOF_ctrl_regressed	5.617524534886292	0	NA	NA	NA	NA	NA	NA	NA	NA	NA
I	I:12650385	12650385	T	C	0.258216	2.11049	2.12935	0.321617	0.4926610034215223	Thiabendazole_mean_TOF_ctrl_regressed	5.617524534886292	0	NA	NA	NA	NA	NA	NA	NA	NA	NA
I	I:12652076	12652076	A	T	0.300469	1.83847	2.00887	0.360099	0.44357808466893944	Thiabendazole_mean_TOF_ctrl_regressed	5.617524534886292	0	NA	NA	NA	NA	NA	NA	NA	NA	NA
I	I:12652808	12652808	A	C	0.13615	-2.10311	3.42089	0.538697	0.2686554430303836	Thiabendazole_mean_TOF_ctrl_regressed	5.617524534886292	0	NA	NA	NA	NA	NA	NA	NA	NA	NA
I	I:12672590	12672590	A	G	0.084507	-7.74241	3.4139	0.0233349	1.6319940559119406	Thiabendazole_mean_TOF_ctrl_regressed	5.617524534886292	0	NA	NA	NA	NA	NA	NA	NA	NA	NA
I	I:12672668	12672668	C	T	0.314554	0.196211	1.96395	0.920419	0.03601442486868358	Thiabendazole_mean_TOF_ctrl_regressed	5.617524534886292	0	NA	NA	NA	NA	NA	NA	NA	NA	NA
I	I:12675474	12675474	A	G	0.295775	3.58213	2.03781	0.078775800000000007	1.1036071776960592	Thiabendazole_mean_TOF_ctrl_regressed	5.617524534886292	0	NA	NA	NA	NA	NA	NA	NA	NA	NA
I	I:12676076	12676076	C	T	0.403756	1.15907	1.92783	0.547685	0.26146915336815874	Thiabendazole_mean_TOF_ctrl_regressed	5.617524534886292	0	NA	NA	NA	NA	NA	NA	NA	NA	NA
I	I:12676150	12676150	T	C	0.0751174	1.78167	4.19777	0.67125	0.17311570129238796	Thiabendazole_mean_TOF_ctrl_regressed	5.617524534886292	0	NA	NA	NA	NA	NA	NA	NA	NA	NA
I	I:12677629	12677629	A	T	0.0704225	-5.31691	3.65511	0.145767	0.8363407842488385	Thiabendazole_mean_TOF_ctrl_regressed	5.617524534886292	0	NA	NA	NA	NA	NA	NA	NA	NA	NA
I	I:12677630	12677630	A	T	0.328638	1.84679	1.95841	0.345678	0.4613282594007042	Thiabendazole_mean_TOF_ctrl_regressed	5.617524534886292	0	NA	NA	NA	NA	NA	NA	NA	NA	NA
I	I:12681825	12681825	A	T	0.295775	3.5142	2.04818	0.0862043	1.0644710703737164	Thiabendazole_mean_TOF_ctrl_regressed	5.617524534886292	0	NA	NA	NA	NA	NA	NA	NA	NA	NA
I	I:12685320	12685320	T	C	0.126761	-1.37677	3.52177	0.695848	0.15748561666901972	Thiabendazole_mean_TOF_ctrl_regressed	5.617524534886292	0	NA	NA	NA	NA	NA	NA	NA	NA	NA
I	I:12688131	12688131	T	C	0.084507	-1.74989	4.24751	0.680354	0.1672650575249475	Thiabendazole_mean_TOF_ctrl_regressed	5.617524534886292	0	NA	NA	NA	NA	NA	NA	NA	NA	NA
I	I:12689783	12689783	C	T	0.0610329	-3.35203	4.76433	0.481701	0.317222452099452	Thiabendazole_mean_TOF_ctrl_regressed	5.617524534886292	0	NA	NA	NA	NA	NA	NA	NA	NA	NA
I	I:12706746	12706746	A	T	0.112676	-1.92138	3.3243	0.563278	0.24927721071242928	Thiabendazole_mean_TOF_ctrl_regressed	5.617524534886292	0	NA	NA	NA	NA	NA	NA	NA	NA	NA
I	I:12720018	12720018	T	A	0.497653	-0.343272	1.90967	0.857345	0.06684438059055572	Thiabendazole_mean_TOF_ctrl_regressed	5.617524534886292	0	NA	NA	NA	NA	NA	NA	NA	NA	NA
I	I:12724656	12724656	A	T	0.389671	1.61252	1.9079	0.39801	0.40010601614173846	Thiabendazole_mean_TOF_ctrl_regressed	5.617524534886292	0	NA	NA	NA	NA	NA	NA	NA	NA	NA
I	I:12725614	12725614	C	T	0.107981	-3.06717	3.59404	0.393435	0.405127007836264	Thiabendazole_mean_TOF_ctrl_regressed	5.617524534886292	0	NA	NA	NA	NA	NA	NA	NA	NA	NA
I	I:12726281	12726281	T	A	0.328638	1.36026	1.96058	0.487804	0.31175464278652526	Thiabendazole_mean_TOF_ctrl_regressed	5.617524534886292	0	NA	NA	NA	NA	NA	NA	NA	NA	NA
I	I:12727129	12727129	G	C	0.244131	3.42891	2.11428	0.10485	0.9794315651986374	Thiabendazole_mean_TOF_ctrl_regressed	5.617524534886292	0	NA	NA	NA	NA	NA	NA	NA	NA	NA
I	I:12736422	12736422	T	C	0.300469	3.20975	2.02872	0.113614	0.9445681497154755	Thiabendazole_mean_TOF_ctrl_regressed	5.617524534886292	0	NA	NA	NA	NA	NA	NA	NA	NA	NA
I	I:12742812	12742812	T	A	0.0751174	-5.25294	3.75871	0.162251	0.7898126178364155	Thiabendazole_mean_TOF_ctrl_regressed	5.617524534886292	0	NA	NA	NA	NA	NA	NA	NA	NA	NA
I	I:12743155	12743155	G	A	0.056338	-7.00297	4.13036	0.0899834	1.045837601153319	Thiabendazole_mean_TOF_ctrl_regressed	5.617524534886292	0	NA	NA	NA	NA	NA	NA	NA	NA	NA
I	I:12745094	12745094	A	G	0.122066	-1.24044	3.17338	0.69588	0.1574656452041597	Thiabendazole_mean_TOF_ctrl_regressed	5.617524534886292	0	NA	NA	NA	NA	NA	NA	NA	NA	NA
I	I:12748818	12748818	C	T	0.300469	4.12525	2.04288	0.0434525	1.3619852317591412	Thiabendazole_mean_TOF_ctrl_regressed	5.617524534886292	0	NA	NA	NA	NA	NA	NA	NA	NA	NA
I	I:12759682	12759682	A	G	0.103286	-4.97261	3.19631	0.119771	0.9216483243891291	Thiabendazole_mean_TOF_ctrl_regressed	5.617524534886292	0	NA	NA	NA	NA	NA	NA	NA	NA	NA
I	I:12760175	12760175	A	T	0.314554	1.50107	1.96227	0.444292	0.3523315066716543	Thiabendazole_mean_TOF_ctrl_regressed	5.617524534886292	0	NA	NA	NA	NA	NA	NA	NA	NA	NA
I	I:12761731	12761731	A	C	0.084507	1.30329	3.46778	0.707045	0.15055294457685495	Thiabendazole_mean_TOF_ctrl_regressed	5.617524534886292	0	NA	NA	NA	NA	NA	NA	NA	NA	NA
I	I:12761899	12761899	A	G	0.225352	3.5459	2.23218	0.112164	0.9501465112626558	Thiabendazole_mean_TOF_ctrl_regressed	5.617524534886292	0	NA	NA	NA	NA	NA	NA	NA	NA	NA
I	I:12763211	12763211	A	G	0.084507	-7.75645	3.70981	0.0365466	1.437153020071972	Thiabendazole_mean_TOF_ctrl_regressed	5.617524534886292	0	NA	NA	NA	NA	NA	NA	NA	NA	NA
I	I:12763764	12763764	C	T	0.380282	1.49153	1.90265	0.433086	0.36342585510880704	Thiabendazole_mean_TOF_ctrl_regressed	5.617524534886292	0	NA	NA	NA	NA	NA	NA	NA	NA	NA
I	I:12766200	12766200	C	G	0.319249	3.73381	2.01243	0.0635436	1.196928184286242	Thiabendazole_mean_TOF_ctrl_regressed	5.617524534886292	0	NA	NA	NA	NA	NA	NA	NA	NA	NA
I	I:12766753	12766753	A	T	0.497653	0.778557	1.91768	0.684751	0.16446732483644746	Thiabendazole_mean_TOF_ctrl_regressed	5.617524534886292	0	NA	NA	NA	NA	NA	NA	NA	NA	NA
I	I:12768274	12768274	G	C	0.056338	-9.16222	4.2942	0.0328733	1.4831566968963767	Thiabendazole_mean_TOF_ctrl_regressed	5.617524534886292	0	NA	NA	NA	NA	NA	NA	NA	NA	NA
I	I:12771585	12771585	C	A	0.084507	-7.75645	3.70981	0.0365466	1.437153020071972	Thiabendazole_mean_TOF_ctrl_regressed	5.617524534886292	0	NA	NA	NA	NA	NA	NA	NA	NA	NA
I	I:12772086	12772086	A	G	0.056338	-0.229919	4.15904	0.955914	0.01958117781331697	Thiabendazole_mean_TOF_ctrl_regressed	5.617524534886292	0	NA	NA	NA	NA	NA	NA	NA	NA	NA
I	I:12772278	12772278	G	A	0.244131	2.8749	2.16413	0.184035	0.7350995744830258	Thiabendazole_mean_TOF_ctrl_regressed	5.617524534886292	0	NA	NA	NA	NA	NA	NA	NA	NA	NA
I	I:12773564	12773564	A	C	0.0751174	-3.45789	3.922	0.377958	0.42255645778623707	Thiabendazole_mean_TOF_ctrl_regressed	5.617524534886292	0	NA	NA	NA	NA	NA	NA	NA	NA	NA
I	I:12775084	12775084	G	A	0.380282	1.49153	1.90265	0.433086	0.36342585510880704	Thiabendazole_mean_TOF_ctrl_regressed	5.617524534886292	0	NA	NA	NA	NA	NA	NA	NA	NA	NA
I	I:12777501	12777501	G	T	0.0704225	-4.92097	3.93121	0.210654	0.6764302898652401	Thiabendazole_mean_TOF_ctrl_regressed	5.617524534886292	0	NA	NA	NA	NA	NA	NA	NA	NA	NA
I	I:12779808	12779808	A	C	0.488263	0.843429	1.91967	0.660401	0.1801922777863592	Thiabendazole_mean_TOF_ctrl_regressed	5.617524534886292	0	NA	NA	NA	NA	NA	NA	NA	NA	NA
I	I:12779904	12779904	T	A	0.056338	-4.91792	4.3888	0.262475	0.5809120556069678	Thiabendazole_mean_TOF_ctrl_regressed	5.617524534886292	0	NA	NA	NA	NA	NA	NA	NA	NA	NA
I	I:12781995	12781995	C	G	0.276995	2.26637	2.03235	0.264787	0.577103340859439	Thiabendazole_mean_TOF_ctrl_regressed	5.617524534886292	0	NA	NA	NA	NA	NA	NA	NA	NA	NA
I	I:12795791	12795791	T	C	0.131455	-3.59741	3.22431	0.264544	0.5775020840523224	Thiabendazole_mean_TOF_ctrl_regressed	5.617524534886292	0	NA	NA	NA	NA	NA	NA	NA	NA	NA
I	I:12795936	12795936	G	T	0.413146	0.404978	2.00144	0.839648	0.0759027421486338	Thiabendazole_mean_TOF_ctrl_regressed	5.617524534886292	0	NA	NA	NA	NA	NA	NA	NA	NA	NA
I	I:12796617	12796617	A	G	0.14554	-2.47663	2.9873	0.407074	0.3903266353192578	Thiabendazole_mean_TOF_ctrl_regressed	5.617524534886292	0	NA	NA	NA	NA	NA	NA	NA	NA	NA
I	I:12802557	12802557	C	T	0.056338	-9.00382	4.34584	0.0382817	1.4170087844734098	Thiabendazole_mean_TOF_ctrl_regressed	5.617524534886292	0	NA	NA	NA	NA	NA	NA	NA	NA	NA
I	I:12806378	12806378	G	A	0.267606	2.64612	2.15333	0.219128	0.6593021250931195	Thiabendazole_mean_TOF_ctrl_regressed	5.617524534886292	0	NA	NA	NA	NA	NA	NA	NA	NA	NA
I	I:12807923	12807923	C	T	0.267606	1.81229	2.12141	0.392947	0.4056660225501669	Thiabendazole_mean_TOF_ctrl_regressed	5.617524534886292	0	NA	NA	NA	NA	NA	NA	NA	NA	NA
I	I:12814308	12814308	C	T	0.0516432	-4.08654	4.46291	0.359842	0.4438881480952205	Thiabendazole_mean_TOF_ctrl_regressed	5.617524534886292	0	NA	NA	NA	NA	NA	NA	NA	NA	NA
I	I:12815526	12815526	C	A	0.084507	-4.12835	3.96451	0.297725	0.5261846960681295	Thiabendazole_mean_TOF_ctrl_regressed	5.617524534886292	0	NA	NA	NA	NA	NA	NA	NA	NA	NA
I	I:12817183	12817183	T	C	0.131455	-1.92682	3.22109	0.549714	0.2598632023733228	Thiabendazole_mean_TOF_ctrl_regressed	5.617524534886292	0	NA	NA	NA	NA	NA	NA	NA	NA	NA
I	I:12821665	12821665	C	T	0.234742	-0.593125	2.17761	0.785334	0.10494559993371763	Thiabendazole_mean_TOF_ctrl_regressed	5.617524534886292	0	NA	NA	NA	NA	NA	NA	NA	NA	NA
I	I:12822897	12822897	A	G	0.056338	3.54168	4.20073	0.399166	0.39884645796891893	Thiabendazole_mean_TOF_ctrl_regressed	5.617524534886292	0	NA	NA	NA	NA	NA	NA	NA	NA	NA
I	I:12825716	12825716	A	G	0.333333	0.973691	2.07617	0.639081	0.19444409391728007	Thiabendazole_mean_TOF_ctrl_regressed	5.617524534886292	0	NA	NA	NA	NA	NA	NA	NA	NA	NA
I	I:12831965	12831965	G	A	0.215962	0.311304	2.25193	0.890052	0.05058461958728113	Thiabendazole_mean_TOF_ctrl_regressed	5.617524534886292	0	NA	NA	NA	NA	NA	NA	NA	NA	NA
I	I:12833382	12833382	A	C	0.0704225	6.84406	3.55574	0.0542554	1.2655570303183106	Thiabendazole_mean_TOF_ctrl_regressed	5.617524534886292	0	NA	NA	NA	NA	NA	NA	NA	NA	NA
I	I:12839365	12839365	G	A	0.248826	2.36704	2.20006	0.281974	0.5497909348618404	Thiabendazole_mean_TOF_ctrl_regressed	5.617524534886292	0	NA	NA	NA	NA	NA	NA	NA	NA	NA
I	I:12842677	12842677	A	T	0.239437	2.10002	2.18862	0.337299	0.47198494637417143	Thiabendazole_mean_TOF_ctrl_regressed	5.617524534886292	0	NA	NA	NA	NA	NA	NA	NA	NA	NA
I	I:12842957	12842957	C	G	0.0892019	-1.72102	3.98816	0.666082	0.17647230242826265	Thiabendazole_mean_TOF_ctrl_regressed	5.617524534886292	0	NA	NA	NA	NA	NA	NA	NA	NA	NA
I	I:12842999	12842999	A	G	0.0516432	-5.06035	4.89241	0.300984	0.5214565904407094	Thiabendazole_mean_TOF_ctrl_regressed	5.617524534886292	0	NA	NA	NA	NA	NA	NA	NA	NA	NA
I	I:12846212	12846212	A	T	0.056338	0.521	4.2211	0.901769	0.04490469845986125	Thiabendazole_mean_TOF_ctrl_regressed	5.617524534886292	0	NA	NA	NA	NA	NA	NA	NA	NA	NA
I	I:12849723	12849723	G	T	0.319249	1.51876	2.0656	0.462178	0.3351907310897054	Thiabendazole_mean_TOF_ctrl_regressed	5.617524534886292	0	NA	NA	NA	NA	NA	NA	NA	NA	NA
I	I:12857838	12857838	A	T	0.244131	1.09094	2.14586	0.611178	0.21383228704126964	Thiabendazole_mean_TOF_ctrl_regressed	5.617524534886292	0	NA	NA	NA	NA	NA	NA	NA	NA	NA
I	I:12859204	12859204	A	C	0.0610329	1.16364	4.30827	0.787088	0.1039767088380638	Thiabendazole_mean_TOF_ctrl_regressed	5.617524534886292	0	NA	NA	NA	NA	NA	NA	NA	NA	NA
I	I:12859744	12859744	T	C	0.0798122	1.79497	3.76616	0.633643	0.19815535851916005	Thiabendazole_mean_TOF_ctrl_regressed	5.617524534886292	0	NA	NA	NA	NA	NA	NA	NA	NA	NA
I	I:12865109	12865109	A	G	0.0657277	1.55731	3.96699	0.694639	0.15824083719382262	Thiabendazole_mean_TOF_ctrl_regressed	5.617524534886292	0	NA	NA	NA	NA	NA	NA	NA	NA	NA
I	I:12866658	12866658	C	G	0.0892019	2.1164	3.76654	0.574188	0.24094588809907494	Thiabendazole_mean_TOF_ctrl_regressed	5.617524534886292	0	NA	NA	NA	NA	NA	NA	NA	NA	NA
I	I:12871596	12871596	G	A	0.112676	1.09942	3.41637	0.747597	0.12633245005144508	Thiabendazole_mean_TOF_ctrl_regressed	5.617524534886292	0	NA	NA	NA	NA	NA	NA	NA	NA	NA
I	I:12876326	12876326	A	T	0.056338	-1.71877	4.29071	0.68873	0.16195099941529675	Thiabendazole_mean_TOF_ctrl_regressed	5.617524534886292	0	NA	NA	NA	NA	NA	NA	NA	NA	NA
I	I:12879460	12879460	A	G	0.230047	2.00916	2.21541	0.364458	0.4383525123918395	Thiabendazole_mean_TOF_ctrl_regressed	5.617524534886292	0	NA	NA	NA	NA	NA	NA	NA	NA	NA
I	I:12890797	12890797	G	A	0.248826	1.33869	2.16355	0.536084	0.2707671545642947	Thiabendazole_mean_TOF_ctrl_regressed	5.617524534886292	0	NA	NA	NA	NA	NA	NA	NA	NA	NA
I	I:12890829	12890829	C	T	0.225352	1.38205	2.20755	0.531279	0.27467735021931516	Thiabendazole_mean_TOF_ctrl_regressed	5.617524534886292	0	NA	NA	NA	NA	NA	NA	NA	NA	NA
I	I:12894453	12894453	C	T	0.211268	3.09696	2.24355	0.167467	0.7760707595517295	Thiabendazole_mean_TOF_ctrl_regressed	5.617524534886292	0	NA	NA	NA	NA	NA	NA	NA	NA	NA
I	I:12894708	12894708	C	T	0.0751174	-0.293431	4.0119	0.941695	0.026089735493191307	Thiabendazole_mean_TOF_ctrl_regressed	5.617524534886292	0	NA	NA	NA	NA	NA	NA	NA	NA	NA
I	I:12900287	12900287	G	A	0.0751174	1.1737899999999999	4.02941	0.770817	0.11304871575402962	Thiabendazole_mean_TOF_ctrl_regressed	5.617524534886292	0	NA	NA	NA	NA	NA	NA	NA	NA	NA
I	I:12906658	12906658	G	A	0.0704225	-0.788821	3.89642	0.839567	0.07594464012246258	Thiabendazole_mean_TOF_ctrl_regressed	5.617524534886292	0	NA	NA	NA	NA	NA	NA	NA	NA	NA
I	I:12908334	12908334	G	A	0.0610329	-4.51467	4.65862	0.332495	0.4782148811540692	Thiabendazole_mean_TOF_ctrl_regressed	5.617524534886292	0	NA	NA	NA	NA	NA	NA	NA	NA	NA
I	I:12911954	12911954	T	C	0.0704225	2.61238	3.91993	0.505134	0.2965933986319155	Thiabendazole_mean_TOF_ctrl_regressed	5.617524534886292	0	NA	NA	NA	NA	NA	NA	NA	NA	NA
I	I:12919316	12919316	T	C	0.328638	2.92312	2.04073	0.152031	0.8180678478694329	Thiabendazole_mean_TOF_ctrl_regressed	5.617524534886292	0	NA	NA	NA	NA	NA	NA	NA	NA	NA
I	I:12922090	12922090	G	A	0.244131	2.00269	2.23788	0.370838	0.4308157698222078	Thiabendazole_mean_TOF_ctrl_regressed	5.617524534886292	0	NA	NA	NA	NA	NA	NA	NA	NA	NA
I	I:12949365	12949365	G	A	0.173709	2.11677	2.45218	0.388016	0.41115036572424124	Thiabendazole_mean_TOF_ctrl_regressed	5.617524534886292	0	NA	NA	NA	NA	NA	NA	NA	NA	NA
I	I:12950167	12950167	A	T	0.0798122	4.80934	3.4757	0.166449	0.7787188096739494	Thiabendazole_mean_TOF_ctrl_regressed	5.617524534886292	0	NA	NA	NA	NA	NA	NA	NA	NA	NA
I	I:12960968	12960968	G	A	0.0657277	4.34922	4.05601	0.28359	0.5473090873866755	Thiabendazole_mean_TOF_ctrl_regressed	5.617524534886292	0	NA	NA	NA	NA	NA	NA	NA	NA	NA
I	I:12966551	12966551	T	A	0.253521	2.04973	2.10572	0.33035	0.4810256888556633	Thiabendazole_mean_TOF_ctrl_regressed	5.617524534886292	0	NA	NA	NA	NA	NA	NA	NA	NA	NA
I	I:12983118	12983118	A	G	0.305164	2.78619	2.06415	0.17708	0.7518304866931897	Thiabendazole_mean_TOF_ctrl_regressed	5.617524534886292	0	NA	NA	NA	NA	NA	NA	NA	NA	NA
I	I:12986364	12986364	A	T	0.220657	1.97538	2.27047	0.384284	0.4153476973893236	Thiabendazole_mean_TOF_ctrl_regressed	5.617524534886292	0	NA	NA	NA	NA	NA	NA	NA	NA	NA
I	I:12991636	12991636	A	G	0.169014	1.95195	2.4745	0.430214	0.3663154609317825	Thiabendazole_mean_TOF_ctrl_regressed	5.617524534886292	0	NA	NA	NA	NA	NA	NA	NA	NA	NA
I	I:13006503	13006503	C	T	0.0657277	-1.60168	4.66402	0.731289	0.1359109591550363	Thiabendazole_mean_TOF_ctrl_regressed	5.617524534886292	0	NA	NA	NA	NA	NA	NA	NA	NA	NA
I	I:13007359	13007359	T	C	0.103286	-5.74624	3.41501	0.0924442	1.0341203315249512	Thiabendazole_mean_TOF_ctrl_regressed	5.617524534886292	0	NA	NA	NA	NA	NA	NA	NA	NA	NA
I	I:13008739	13008739	T	A	0.15493	2.7047	2.86047	0.344381	0.4629608172148353	Thiabendazole_mean_TOF_ctrl_regressed	5.617524534886292	0	NA	NA	NA	NA	NA	NA	NA	NA	NA
I	I:13013679	13013679	G	T	0.0610329	2.15666	5.23712	0.680483	0.1671827199807254	Thiabendazole_mean_TOF_ctrl_regressed	5.617524534886292	0	NA	NA	NA	NA	NA	NA	NA	NA	NA
I	I:13029519	13029519	A	C	0.0516432	-0.429166	4.12566	0.917151	0.03755915607693369	Thiabendazole_mean_TOF_ctrl_regressed	5.617524534886292	0	NA	NA	NA	NA	NA	NA	NA	NA	NA
I	I:13032804	13032804	C	T	0.0657277	5.54786	4.50821	0.218467	0.6606141550334663	Thiabendazole_mean_TOF_ctrl_regressed	5.617524534886292	0	NA	NA	NA	NA	NA	NA	NA	NA	NA
I	I:13033000	13033000	T	C	0.0704225	2.30279	3.44188	0.503462	0.2980333032893216	Thiabendazole_mean_TOF_ctrl_regressed	5.617524534886292	0	NA	NA	NA	NA	NA	NA	NA	NA	NA
I	I:13037671	13037671	A	G	0.0704225	0.615951	3.65313	0.866104	0.06242995565672812	Thiabendazole_mean_TOF_ctrl_regressed	5.617524534886292	0	NA	NA	NA	NA	NA	NA	NA	NA	NA
I	I:13042278	13042278	G	A	0.0516432	4.96382	5.19197	0.339042	0.4697464987337941	Thiabendazole_mean_TOF_ctrl_regressed	5.617524534886292	0	NA	NA	NA	NA	NA	NA	NA	NA	NA
I	I:13044898	13044898	A	T	0.0751174	3.76937	3.74456	0.314115	0.502911324150098	Thiabendazole_mean_TOF_ctrl_regressed	5.617524534886292	0	NA	NA	NA	NA	NA	NA	NA	NA	NA
I	I:13047722	13047722	G	A	0.0657277	4.71728	4.42125	0.285991	0.5436476336955659	Thiabendazole_mean_TOF_ctrl_regressed	5.617524534886292	0	NA	NA	NA	NA	NA	NA	NA	NA	NA
I	I:13053187	13053187	C	T	0.0657277	1.51251	3.97887	0.703844	0.1525235872310004	Thiabendazole_mean_TOF_ctrl_regressed	5.617524534886292	0	NA	NA	NA	NA	NA	NA	NA	NA	NA
I	I:13058864	13058864	A	T	0.0704225	0.408097	3.85974	0.915795	0.0382017319355734	Thiabendazole_mean_TOF_ctrl_regressed	5.617524534886292	0	NA	NA	NA	NA	NA	NA	NA	NA	NA
I	I:13059222	13059222	G	A	0.0516432	0.834294	4.66383	0.858027	0.06649904575675374	Thiabendazole_mean_TOF_ctrl_regressed	5.617524534886292	0	NA	NA	NA	NA	NA	NA	NA	NA	NA
I	I:13059619	13059619	G	T	0.14554	2.15814	2.90347	0.457302	0.339796899238027	Thiabendazole_mean_TOF_ctrl_regressed	5.617524534886292	0	NA	NA	NA	NA	NA	NA	NA	NA	NA
I	I:13061297	13061297	G	C	0.103286	1.75927	3.5189	0.617112	0.2096360084663261	Thiabendazole_mean_TOF_ctrl_regressed	5.617524534886292	0	NA	NA	NA	NA	NA	NA	NA	NA	NA
I	I:13063020	13063020	C	T	0.0610329	1.36638	3.94483	0.729063	0.13723494168177583	Thiabendazole_mean_TOF_ctrl_regressed	5.617524534886292	0	NA	NA	NA	NA	NA	NA	NA	NA	NA
I	I:13066843	13066843	C	T	0.0610329	1.36638	3.94483	0.729063	0.13723494168177583	Thiabendazole_mean_TOF_ctrl_regressed	5.617524534886292	0	NA	NA	NA	NA	NA	NA	NA	NA	NA
I	I:13067857	13067857	A	T	0.0938967	2.65792	3.60977	0.461541	0.33578971331011137	Thiabendazole_mean_TOF_ctrl_regressed	5.617524534886292	0	NA	NA	NA	NA	NA	NA	NA	NA	NA
I	I:13068012	13068012	T	C	0.0751174	-1.32971	3.99283	0.739116	0.13128739623790375	Thiabendazole_mean_TOF_ctrl_regressed	5.617524534886292	0	NA	NA	NA	NA	NA	NA	NA	NA	NA
I	I:13069777	13069777	A	G	0.056338	1.07763	3.96349	0.785707	0.10473937763297088	Thiabendazole_mean_TOF_ctrl_regressed	5.617524534886292	0	NA	NA	NA	NA	NA	NA	NA	NA	NA
I	I:13083386	13083386	T	C	0.056338	1.07763	3.96349	0.785707	0.10473937763297088	Thiabendazole_mean_TOF_ctrl_regressed	5.617524534886292	0	NA	NA	NA	NA	NA	NA	NA	NA	NA
I	I:13144552	13144552	T	C	0.0704225	1.26876	3.92243	0.746345	0.12706037231166276	Thiabendazole_mean_TOF_ctrl_regressed	5.617524534886292	0	NA	NA	NA	NA	NA	NA	NA	NA	NA
I	I:13155682	13155682	A	T	0.0704225	1.26876	3.92243	0.746345	0.12706037231166276	Thiabendazole_mean_TOF_ctrl_regressed	5.617524534886292	0	NA	NA	NA	NA	NA	NA	NA	NA	NA
I	I:13157775	13157775	T	C	0.0704225	1.26876	3.92243	0.746345	0.12706037231166276	Thiabendazole_mean_TOF_ctrl_regressed	5.617524534886292	0	NA	NA	NA	NA	NA	NA	NA	NA	NA
I	I:13160094	13160094	T	C	0.0704225	1.26876	3.92243	0.746345	0.12706037231166276	Thiabendazole_mean_TOF_ctrl_regressed	5.617524534886292	0	NA	NA	NA	NA	NA	NA	NA	NA	NA
I	I:13162028	13162028	A	T	0.0516432	1.403	4.12486	0.733756	0.13444833445814502	Thiabendazole_mean_TOF_ctrl_regressed	5.617524534886292	0	NA	NA	NA	NA	NA	NA	NA	NA	NA
I	I:13174266	13174266	A	G	0.0516432	-6.24625	6.14936	0.309746	0.5089942933107184	Thiabendazole_mean_TOF_ctrl_regressed	5.617524534886292	0	NA	NA	NA	NA	NA	NA	NA	NA	NA
I	I:13179118	13179118	A	G	0.197183	2.83775	2.84085	0.317841	0.49779008156143156	Thiabendazole_mean_TOF_ctrl_regressed	5.617524534886292	0	NA	NA	NA	NA	NA	NA	NA	NA	NA
I	I:13180942	13180942	A	C	0.0610329	7.74217	4.78066	0.105344	0.9773901951398618	Thiabendazole_mean_TOF_ctrl_regressed	5.617524534886292	0	NA	NA	NA	NA	NA	NA	NA	NA	NA
I	I:13185212	13185212	G	A	0.0985915	-1.51611	3.52915	0.66749	0.17555523629649694	Thiabendazole_mean_TOF_ctrl_regressed	5.617524534886292	0	NA	NA	NA	NA	NA	NA	NA	NA	NA
I	I:13185600	13185600	A	G	0.164319	-0.695443	3.08411	0.821596	0.08534168379996565	Thiabendazole_mean_TOF_ctrl_regressed	5.617524534886292	0	NA	NA	NA	NA	NA	NA	NA	NA	NA
I	I:13190173	13190173	T	C	0.0516432	-2.0331	4.48493	0.650319	0.18687355727210464	Thiabendazole_mean_TOF_ctrl_regressed	5.617524534886292	0	NA	NA	NA	NA	NA	NA	NA	NA	NA
I	I:13193629	13193629	C	T	0.056338	-0.702085	5.12046	0.890941	0.05015105491130774	Thiabendazole_mean_TOF_ctrl_regressed	5.617524534886292	0	NA	NA	NA	NA	NA	NA	NA	NA	NA
I	I:13198799	13198799	G	C	0.0938967	-2.34537	3.88924	0.546482	0.2624241382511783	Thiabendazole_mean_TOF_ctrl_regressed	5.617524534886292	0	NA	NA	NA	NA	NA	NA	NA	NA	NA
I	I:13201533	13201533	T	G	0.0704225	-5.98574	4.78726	0.211173	0.6753616102888096	Thiabendazole_mean_TOF_ctrl_regressed	5.617524534886292	0	NA	NA	NA	NA	NA	NA	NA	NA	NA
I	I:13203075	13203075	T	C	0.107981	-3.7987	3.37012	0.259671	0.5855765495744969	Thiabendazole_mean_TOF_ctrl_regressed	5.617524534886292	0	NA	NA	NA	NA	NA	NA	NA	NA	NA
I	I:13208418	13208418	T	C	0.408451	-0.0912498	2.03258	0.964192	0.0158364762239605	Thiabendazole_mean_TOF_ctrl_regressed	5.617524534886292	0	NA	NA	NA	NA	NA	NA	NA	NA	NA
I	I:13208968	13208968	G	A	0.230047	1.71699	2.72689	0.528922	0.276608368545594	Thiabendazole_mean_TOF_ctrl_regressed	5.617524534886292	0	NA	NA	NA	NA	NA	NA	NA	NA	NA
I	I:13219460	13219460	C	G	0.164319	-0.695443	3.08411	0.821596	0.08534168379996565	Thiabendazole_mean_TOF_ctrl_regressed	5.617524534886292	0	NA	NA	NA	NA	NA	NA	NA	NA	NA
I	I:13219785	13219785	C	A	0.117371	-0.318141	3.37106	0.924812	0.03394654365108589	Thiabendazole_mean_TOF_ctrl_regressed	5.617524534886292	0	NA	NA	NA	NA	NA	NA	NA	NA	NA
I	I:13221571	13221571	C	T	0.140845	4.37597	3.2598	0.179464	0.7460226566643436	Thiabendazole_mean_TOF_ctrl_regressed	5.617524534886292	0	NA	NA	NA	NA	NA	NA	NA	NA	NA
I	I:13223167	13223167	T	C	0.056338	2.02911	4.33888	0.64003	0.19379966893938888	Thiabendazole_mean_TOF_ctrl_regressed	5.617524534886292	0	NA	NA	NA	NA	NA	NA	NA	NA	NA
I	I:13227663	13227663	G	A	0.056338	6.29047	4.90608	0.19978	0.699447991207115	Thiabendazole_mean_TOF_ctrl_regressed	5.617524534886292	0	NA	NA	NA	NA	NA	NA	NA	NA	NA
I	I:13227967	13227967	G	A	0.0516432	10.0516	4.85242	0.0383149	1.416632303593002	Thiabendazole_mean_TOF_ctrl_regressed	5.617524534886292	0	NA	NA	NA	NA	NA	NA	NA	NA	NA
I	I:13238925	13238925	C	T	0.0798122	-3.406	4.02497	0.397431	0.40073826051795797	Thiabendazole_mean_TOF_ctrl_regressed	5.617524534886292	0	NA	NA	NA	NA	NA	NA	NA	NA	NA
I	I:13247019	13247019	G	A	0.178404	1.95729	2.89455	0.498916	0.30197256821898966	Thiabendazole_mean_TOF_ctrl_regressed	5.617524534886292	0	NA	NA	NA	NA	NA	NA	NA	NA	NA
I	I:13248579	13248579	A	G	0.230047	1.71699	2.72689	0.528922	0.276608368545594	Thiabendazole_mean_TOF_ctrl_regressed	5.617524534886292	0	NA	NA	NA	NA	NA	NA	NA	NA	NA
I	I:13257357	13257357	T	G	0.0751174	6.61874	4.62544	0.152447	0.8168811176827614	Thiabendazole_mean_TOF_ctrl_regressed	5.617524534886292	0	NA	NA	NA	NA	NA	NA	NA	NA	NA
I	I:13261025	13261025	A	C	0.107981	-0.887224	3.67669	0.809314	0.0918829468554924	Thiabendazole_mean_TOF_ctrl_regressed	5.617524534886292	0	NA	NA	NA	NA	NA	NA	NA	NA	NA
I	I:13274639	13274639	G	A	0.0516432	-0.321452	4.83955	0.947042	0.023630760211334336	Thiabendazole_mean_TOF_ctrl_regressed	5.617524534886292	0	NA	NA	NA	NA	NA	NA	NA	NA	NA
I	I:13277746	13277746	A	G	0.150235	-0.30799	2.5116	0.902403	0.044599469564988246	Thiabendazole_mean_TOF_ctrl_regressed	5.617524534886292	0	NA	NA	NA	NA	NA	NA	NA	NA	NA
I	I:13283222	13283222	A	G	0.0751174	6.90203	4.55022	0.129303	0.888391398798405	Thiabendazole_mean_TOF_ctrl_regressed	5.617524534886292	0	NA	NA	NA	NA	NA	NA	NA	NA	NA
I	I:13285232	13285232	T	C	0.117371	-2.51782	3.43668	0.463784	0.3336842380860656	Thiabendazole_mean_TOF_ctrl_regressed	5.617524534886292	0	NA	NA	NA	NA	NA	NA	NA	NA	NA
I	I:13286571	13286571	G	T	0.107981	6.6268	3.80731	0.0817632	1.087442119714912	Thiabendazole_mean_TOF_ctrl_regressed	5.617524534886292	0	NA	NA	NA	NA	NA	NA	NA	NA	NA
I	I:13288335	13288335	A	G	0.0610329	1.63563	4.17311	0.695098	0.15795396108065607	Thiabendazole_mean_TOF_ctrl_regressed	5.617524534886292	0	NA	NA	NA	NA	NA	NA	NA	NA	NA
I	I:13291585	13291585	A	C	0.117371	-0.555601	3.38101	0.869472	0.0607443992176714	Thiabendazole_mean_TOF_ctrl_regressed	5.617524534886292	0	NA	NA	NA	NA	NA	NA	NA	NA	NA
I	I:13295743	13295743	T	C	0.0985915	1.95054	3.49953	0.577274	0.2386180023676598	Thiabendazole_mean_TOF_ctrl_regressed	5.617524534886292	0	NA	NA	NA	NA	NA	NA	NA	NA	NA
I	I:13297009	13297009	A	T	0.42723	-0.861214	1.95823	0.660088	0.18039816238726317	Thiabendazole_mean_TOF_ctrl_regressed	5.617524534886292	0	NA	NA	NA	NA	NA	NA	NA	NA	NA
I	I:13297400	13297400	C	T	0.0516432	-6.19179	6.27184	0.323526	0.49009081174089675	Thiabendazole_mean_TOF_ctrl_regressed	5.617524534886292	0	NA	NA	NA	NA	NA	NA	NA	NA	NA
I	I:13298236	13298236	A	G	0.183099	2.6607	2.8484	0.350251	0.45562061608826365	Thiabendazole_mean_TOF_ctrl_regressed	5.617524534886292	0	NA	NA	NA	NA	NA	NA	NA	NA	NA
I	I:13299792	13299792	G	T	0.0798122	4.8302	4.13379	0.242618	0.6150769816611953	Thiabendazole_mean_TOF_ctrl_regressed	5.617524534886292	0	NA	NA	NA	NA	NA	NA	NA	NA	NA
I	I:13300359	13300359	C	T	0.122066	-1.41334	3.40957	0.678492	0.16845526867681296	Thiabendazole_mean_TOF_ctrl_regressed	5.617524534886292	0	NA	NA	NA	NA	NA	NA	NA	NA	NA
I	I:13304877	13304877	G	T	0.0610329	7.48564	4.52869	0.0983438	1.0072530146024294	Thiabendazole_mean_TOF_ctrl_regressed	5.617524534886292	0	NA	NA	NA	NA	NA	NA	NA	NA	NA
I	I:13310577	13310577	T	C	0.0938967	1.31519	3.5931	0.714341	0.14609442258614858	Thiabendazole_mean_TOF_ctrl_regressed	5.617524534886292	0	NA	NA	NA	NA	NA	NA	NA	NA	NA
I	I:13310685	13310685	A	T	0.14554	5.13021	2.95168	0.0821994	1.0851313525042336	Thiabendazole_mean_TOF_ctrl_regressed	5.617524534886292	0	NA	NA	NA	NA	NA	NA	NA	NA	NA
I	I:13312810	13312810	A	T	0.0657277	3.18204	5.07037	0.530282	0.275493114411418	Thiabendazole_mean_TOF_ctrl_regressed	5.617524534886292	0	NA	NA	NA	NA	NA	NA	NA	NA	NA
I	I:13314563	13314563	T	G	0.0657277	-5.80054	4.88782	0.235332	0.6283190142667947	Thiabendazole_mean_TOF_ctrl_regressed	5.617524534886292	0	NA	NA	NA	NA	NA	NA	NA	NA	NA
I	I:13316641	13316641	T	G	0.192488	-0.0209884	2.80683	0.994034	0.0025987607134985366	Thiabendazole_mean_TOF_ctrl_regressed	5.617524534886292	0	NA	NA	NA	NA	NA	NA	NA	NA	NA
I	I:13318471	13318471	A	G	0.0798122	2.82854	3.58868	0.430589	0.36593706903255263	Thiabendazole_mean_TOF_ctrl_regressed	5.617524534886292	0	NA	NA	NA	NA	NA	NA	NA	NA	NA
I	I:13319659	13319659	A	G	0.084507	-5.84408	4.32702	0.176823	0.752461245412211	Thiabendazole_mean_TOF_ctrl_regressed	5.617524534886292	0	NA	NA	NA	NA	NA	NA	NA	NA	NA
I	I:13330886	13330886	A	G	0.239437	1.23283	2.57401	0.631973	0.19930147583390254	Thiabendazole_mean_TOF_ctrl_regressed	5.617524534886292	0	NA	NA	NA	NA	NA	NA	NA	NA	NA
I	I:13330937	13330937	G	T	0.0657277	0.88289	3.74503	0.813627	0.089574647896954	Thiabendazole_mean_TOF_ctrl_regressed	5.617524534886292	0	NA	NA	NA	NA	NA	NA	NA	NA	NA
I	I:13332019	13332019	G	T	0.112676	-3.18152	3.61569	0.378902	0.4214731023347418	Thiabendazole_mean_TOF_ctrl_regressed	5.617524534886292	0	NA	NA	NA	NA	NA	NA	NA	NA	NA
I	I:13333935	13333935	A	T	0.0892019	-1.85498	3.8395	0.629004	0.2013465927544067	Thiabendazole_mean_TOF_ctrl_regressed	5.617524534886292	0	NA	NA	NA	NA	NA	NA	NA	NA	NA
I	I:13338010	13338010	G	T	0.192488	-0.409187	2.68089	0.878689	0.05616481034529982	Thiabendazole_mean_TOF_ctrl_regressed	5.617524534886292	0	NA	NA	NA	NA	NA	NA	NA	NA	NA
I	I:13338993	13338993	T	C	0.0610329	-2.283	5.31639	0.667612	0.1754758656911954	Thiabendazole_mean_TOF_ctrl_regressed	5.617524534886292	0	NA	NA	NA	NA	NA	NA	NA	NA	NA
I	I:13339842	13339842	C	T	0.0938967	-0.563612	3.46861	0.870921	0.060021237437911434	Thiabendazole_mean_TOF_ctrl_regressed	5.617524534886292	0	NA	NA	NA	NA	NA	NA	NA	NA	NA
I	I:13340850	13340850	G	A	0.206573	-0.457738	2.70438	0.865594	0.06268576260710207	Thiabendazole_mean_TOF_ctrl_regressed	5.617524534886292	0	NA	NA	NA	NA	NA	NA	NA	NA	NA
I	I:13341172	13341172	T	C	0.0704225	0.940343	3.64736	0.79655	0.09878695803917525	Thiabendazole_mean_TOF_ctrl_regressed	5.617524534886292	0	NA	NA	NA	NA	NA	NA	NA	NA	NA
I	I:13341617	13341617	C	T	0.112676	-3.18152	3.61569	0.378902	0.4214731023347418	Thiabendazole_mean_TOF_ctrl_regressed	5.617524534886292	0	NA	NA	NA	NA	NA	NA	NA	NA	NA
I	I:13342241	13342241	T	A	0.13615	4.65411	2.86512	0.10429	0.9817573325420905	Thiabendazole_mean_TOF_ctrl_regressed	5.617524534886292	0	NA	NA	NA	NA	NA	NA	NA	NA	NA
I	I:13345612	13345612	C	T	0.0657277	-3.19753	4.10061	0.435526	0.36098591340148783	Thiabendazole_mean_TOF_ctrl_regressed	5.617524534886292	0	NA	NA	NA	NA	NA	NA	NA	NA	NA
I	I:13346159	13346159	G	A	0.126761	-4.16006	3.26836	0.203079	0.6923349838116082	Thiabendazole_mean_TOF_ctrl_regressed	5.617524534886292	0	NA	NA	NA	NA	NA	NA	NA	NA	NA
I	I:13347771	13347771	A	G	0.0938967	2.08007	3.60852	0.564322	0.24847301850125134	Thiabendazole_mean_TOF_ctrl_regressed	5.617524534886292	0	NA	NA	NA	NA	NA	NA	NA	NA	NA
I	I:13352378	13352378	A	G	0.173709	-0.132496	2.77698	0.961946	0.016849306922957195	Thiabendazole_mean_TOF_ctrl_regressed	5.617524534886292	0	NA	NA	NA	NA	NA	NA	NA	NA	NA
I	I:13354267	13354267	T	C	0.225352	1.60164	2.56047	0.531626	0.27439378735984177	Thiabendazole_mean_TOF_ctrl_regressed	5.617524534886292	0	NA	NA	NA	NA	NA	NA	NA	NA	NA
I	I:13354853	13354853	T	C	0.0751174	-1.49227	4.13692	0.718308	0.1436892966788997	Thiabendazole_mean_TOF_ctrl_regressed	5.617524534886292	0	NA	NA	NA	NA	NA	NA	NA	NA	NA
I	I:13355438	13355438	G	T	0.14554	-0.93377	3.18385	0.769306	0.11390088038334979	Thiabendazole_mean_TOF_ctrl_regressed	5.617524534886292	0	NA	NA	NA	NA	NA	NA	NA	NA	NA
I	I:13355589	13355589	A	G	0.122066	1.22611	3.27266	0.70792	0.15001581790572963	Thiabendazole_mean_TOF_ctrl_regressed	5.617524534886292	0	NA	NA	NA	NA	NA	NA	NA	NA	NA
I	I:13355684	13355684	A	G	0.0798122	1.93728	3.34259	0.562203	0.25010684126153876	Thiabendazole_mean_TOF_ctrl_regressed	5.617524534886292	0	NA	NA	NA	NA	NA	NA	NA	NA	NA
I	I:13355904	13355904	C	T	0.084507	-1.33796	4.25201	0.753015	0.12319637260096639	Thiabendazole_mean_TOF_ctrl_regressed	5.617524534886292	0	NA	NA	NA	NA	NA	NA	NA	NA	NA
I	I:13363159	13363159	T	C	0.183099	0.534519	2.6999	0.843063	0.07413997041672689	Thiabendazole_mean_TOF_ctrl_regressed	5.617524534886292	0	NA	NA	NA	NA	NA	NA	NA	NA	NA
I	I:13363482	13363482	C	A	0.13615	1.88177	2.71487	0.488224	0.3113808754485841	Thiabendazole_mean_TOF_ctrl_regressed	5.617524534886292	0	NA	NA	NA	NA	NA	NA	NA	NA	NA
I	I:13369756	13369756	C	T	0.122066	2.8048	2.89805	0.333134	0.477381040503534	Thiabendazole_mean_TOF_ctrl_regressed	5.617524534886292	0	NA	NA	NA	NA	NA	NA	NA	NA	NA
I	I:13371021	13371021	A	C	0.0938967	1.25116	3.24785	0.70007	0.15485853270888053	Thiabendazole_mean_TOF_ctrl_regressed	5.617524534886292	0	NA	NA	NA	NA	NA	NA	NA	NA	NA
I	I:13372257	13372257	A	G	0.164319	1.91257	2.76594	0.489269	0.3104523001923216	Thiabendazole_mean_TOF_ctrl_regressed	5.617524534886292	0	NA	NA	NA	NA	NA	NA	NA	NA	NA
I	I:13374975	13374975	A	G	0.0610329	1.96744	3.92495	0.616185	0.21028887806795718	Thiabendazole_mean_TOF_ctrl_regressed	5.617524534886292	0	NA	NA	NA	NA	NA	NA	NA	NA	NA
I	I:13375478	13375478	C	A	0.0516432	3.2564	4.02606	0.418612	0.3781883262622994	Thiabendazole_mean_TOF_ctrl_regressed	5.617524534886292	0	NA	NA	NA	NA	NA	NA	NA	NA	NA
I	I:13385960	13385960	C	T	0.15493	-0.657992	2.95407	0.823737	0.08421142626478043	Thiabendazole_mean_TOF_ctrl_regressed	5.617524534886292	0	NA	NA	NA	NA	NA	NA	NA	NA	NA
I	I:13388047	13388047	G	A	0.0798122	0.219167	3.68161	0.95253	0.021121337301389907	Thiabendazole_mean_TOF_ctrl_regressed	5.617524534886292	0	NA	NA	NA	NA	NA	NA	NA	NA	NA
I	I:13389906	13389906	A	G	0.248826	-2.15146	2.38839	0.367694	0.4345134568544219	Thiabendazole_mean_TOF_ctrl_regressed	5.617524534886292	0	NA	NA	NA	NA	NA	NA	NA	NA	NA
I	I:13396011	13396011	G	A	0.117371	2.02041	3.30641	0.541162	0.2666727068447763	Thiabendazole_mean_TOF_ctrl_regressed	5.617524534886292	0	NA	NA	NA	NA	NA	NA	NA	NA	NA
I	I:13402395	13402395	T	C	0.0657277	2.44071	3.90034	0.531466	0.2745245138023872	Thiabendazole_mean_TOF_ctrl_regressed	5.617524534886292	0	NA	NA	NA	NA	NA	NA	NA	NA	NA
I	I:13409968	13409968	G	A	0.0938967	2.46338	4.0148	0.539496	0.2680117709706305	Thiabendazole_mean_TOF_ctrl_regressed	5.617524534886292	0	NA	NA	NA	NA	NA	NA	NA	NA	NA
I	I:13410898	13410898	A	C	0.056338	-1.29549	6.01868	0.829576	0.08114382076840818	Thiabendazole_mean_TOF_ctrl_regressed	5.617524534886292	0	NA	NA	NA	NA	NA	NA	NA	NA	NA
I	I:13421402	13421402	C	T	0.14554	-0.122996	2.50868	0.960897	0.017323162517732946	Thiabendazole_mean_TOF_ctrl_regressed	5.617524534886292	0	NA	NA	NA	NA	NA	NA	NA	NA	NA
I	I:13425940	13425940	T	C	0.0751174	3.42969	3.52321	0.330327	0.48105592684817045	Thiabendazole_mean_TOF_ctrl_regressed	5.617524534886292	0	NA	NA	NA	NA	NA	NA	NA	NA	NA
I	I:13429200	13429200	C	G	0.0938967	-1.69932	3.32282	0.609065	0.21533635657081987	Thiabendazole_mean_TOF_ctrl_regressed	5.617524534886292	0	NA	NA	NA	NA	NA	NA	NA	NA	NA
I	I:13435228	13435228	T	C	0.0610329	-0.0640382	4.99604	0.989773	0.00446439747469681	Thiabendazole_mean_TOF_ctrl_regressed	5.617524534886292	0	NA	NA	NA	NA	NA	NA	NA	NA	NA
I	I:13436172	13436172	T	G	0.056338	-2.62318	4.64344	0.572127	0.24250755638689328	Thiabendazole_mean_TOF_ctrl_regressed	5.617524534886292	0	NA	NA	NA	NA	NA	NA	NA	NA	NA
I	I:13439226	13439226	A	C	0.0610329	-2.29026	4.22985	0.588196	0.23047793321867124	Thiabendazole_mean_TOF_ctrl_regressed	5.617524534886292	0	NA	NA	NA	NA	NA	NA	NA	NA	NA
I	I:13470746	13470746	T	G	0.215962	1.98009	2.58441	0.443576	0.353031959703974	Thiabendazole_mean_TOF_ctrl_regressed	5.617524534886292	0	NA	NA	NA	NA	NA	NA	NA	NA	NA
I	I:13474492	13474492	C	T	0.0798122	1.93097	3.75285	0.606878	0.2168986058804012	Thiabendazole_mean_TOF_ctrl_regressed	5.617524534886292	0	NA	NA	NA	NA	NA	NA	NA	NA	NA
I	I:13475477	13475477	A	C	0.0610329	0.230955	4.40082	0.958146	0.018568309122698492	Thiabendazole_mean_TOF_ctrl_regressed	5.617524534886292	0	NA	NA	NA	NA	NA	NA	NA	NA	NA
I	I:13498140	13498140	T	A	0.0610329	4.26017	4.00776	0.287791	0.5409227917456731	Thiabendazole_mean_TOF_ctrl_regressed	5.617524534886292	0	NA	NA	NA	NA	NA	NA	NA	NA	NA
I	I:13505507	13505507	T	A	0.056338	-3.51803	5.81974	0.545511	0.26319648762167946	Thiabendazole_mean_TOF_ctrl_regressed	5.617524534886292	0	NA	NA	NA	NA	NA	NA	NA	NA	NA
I	I:13510285	13510285	A	G	0.056338	1.96815	4.05023	0.627013	0.2027234547518414	Thiabendazole_mean_TOF_ctrl_regressed	5.617524534886292	0	NA	NA	NA	NA	NA	NA	NA	NA	NA
I	I:13524605	13524605	A	G	0.0516432	5.00991	4.10122	0.221872	0.6538975017912713	Thiabendazole_mean_TOF_ctrl_regressed	5.617524534886292	0	NA	NA	NA	NA	NA	NA	NA	NA	NA
I	I:13533985	13533985	C	G	0.14554	-0.122996	2.50868	0.960897	0.017323162517732946	Thiabendazole_mean_TOF_ctrl_regressed	5.617524534886292	0	NA	NA	NA	NA	NA	NA	NA	NA	NA
I	I:13538226	13538226	A	G	0.14554	-1.84178	3.05449	0.546526	0.2623891724371787	Thiabendazole_mean_TOF_ctrl_regressed	5.617524534886292	0	NA	NA	NA	NA	NA	NA	NA	NA	NA
I	I:13548353	13548353	A	G	0.215962	1.98009	2.58441	0.443576	0.353031959703974	Thiabendazole_mean_TOF_ctrl_regressed	5.617524534886292	0	NA	NA	NA	NA	NA	NA	NA	NA	NA
I	I:13558754	13558754	C	T	0.178404	2.921	2.639	0.268354	0.5712919268722667	Thiabendazole_mean_TOF_ctrl_regressed	5.617524534886292	0	NA	NA	NA	NA	NA	NA	NA	NA	NA
I	I:13571217	13571217	G	A	0.122066	3.13307	3.23463	0.332744	0.4778897669288236	Thiabendazole_mean_TOF_ctrl_regressed	5.617524534886292	0	NA	NA	NA	NA	NA	NA	NA	NA	NA
I	I:13580715	13580715	A	G	0.380282	-0.789243	1.98932	0.691559	0.16017076236395664	Thiabendazole_mean_TOF_ctrl_regressed	5.617524534886292	0	NA	NA	NA	NA	NA	NA	NA	NA	NA
I	I:13580951	13580951	A	G	0.056338	1.96815	4.05023	0.627013	0.2027234547518414	Thiabendazole_mean_TOF_ctrl_regressed	5.617524534886292	0	NA	NA	NA	NA	NA	NA	NA	NA	NA
I	I:13593824	13593824	A	G	0.0704225	2.07537	3.94938	0.599241	0.22239847991373113	Thiabendazole_mean_TOF_ctrl_regressed	5.617524534886292	0	NA	NA	NA	NA	NA	NA	NA	NA	NA
I	I:13599094	13599094	C	A	0.056338	7.27111	3.88889	0.0615234	1.210959671899138	Thiabendazole_mean_TOF_ctrl_regressed	5.617524534886292	0	NA	NA	NA	NA	NA	NA	NA	NA	NA
I	I:13618258	13618258	T	C	0.126761	5.00824	2.85637	0.0795406	1.0994111373165165	Thiabendazole_mean_TOF_ctrl_regressed	5.617524534886292	0	NA	NA	NA	NA	NA	NA	NA	NA	NA
I	I:13642762	13642762	G	A	0.169014	3.58847	2.69828	0.183548	0.7362503433512012	Thiabendazole_mean_TOF_ctrl_regressed	5.617524534886292	0	NA	NA	NA	NA	NA	NA	NA	NA	NA
I	I:13659314	13659314	A	G	0.117371	-1.46585	3.41174	0.66745	0.17558126260371873	Thiabendazole_mean_TOF_ctrl_regressed	5.617524534886292	0	NA	NA	NA	NA	NA	NA	NA	NA	NA
I	I:13666901	13666901	T	C	0.13615	-1.26748	2.58018	0.623259	0.20533144146900867	Thiabendazole_mean_TOF_ctrl_regressed	5.617524534886292	0	NA	NA	NA	NA	NA	NA	NA	NA	NA
I	I:13671576	13671576	T	A	0.140845	1.78731	2.66406	0.502285	0.2990497912103478	Thiabendazole_mean_TOF_ctrl_regressed	5.617524534886292	0	NA	NA	NA	NA	NA	NA	NA	NA	NA
I	I:13672995	13672995	G	T	0.056338	-2.98349	5.25864	0.570476	0.2437626216871557	Thiabendazole_mean_TOF_ctrl_regressed	5.617524534886292	0	NA	NA	NA	NA	NA	NA	NA	NA	NA
I	I:13675983	13675983	C	T	0.056338	-0.475715	4.30128	0.911935	0.04003611578051384	Thiabendazole_mean_TOF_ctrl_regressed	5.617524534886292	0	NA	NA	NA	NA	NA	NA	NA	NA	NA
I	I:13677730	13677730	G	A	0.0751174	-1.18234	3.99325	0.767165	0.11511121899380508	Thiabendazole_mean_TOF_ctrl_regressed	5.617524534886292	0	NA	NA	NA	NA	NA	NA	NA	NA	NA
I	I:13679516	13679516	T	G	0.0985915	4.64535	3.03142	0.125424	0.9016193528970871	Thiabendazole_mean_TOF_ctrl_regressed	5.617524534886292	0	NA	NA	NA	NA	NA	NA	NA	NA	NA
I	I:13679737	13679737	C	A	0.084507	2.64698	4.02187	0.510443	0.2920527475390144	Thiabendazole_mean_TOF_ctrl_regressed	5.617524534886292	0	NA	NA	NA	NA	NA	NA	NA	NA	NA
I	I:13686855	13686855	A	T	0.056338	1.96815	4.05023	0.627013	0.2027234547518414	Thiabendazole_mean_TOF_ctrl_regressed	5.617524534886292	0	NA	NA	NA	NA	NA	NA	NA	NA	NA
I	I:13713134	13713134	C	A	0.201878	-0.602127	2.54713	0.813127	0.08984161788478205	Thiabendazole_mean_TOF_ctrl_regressed	5.617524534886292	0	NA	NA	NA	NA	NA	NA	NA	NA	NA
I	I:13719030	13719030	G	T	0.117371	-3.8543	3.33479	0.247769	0.6059530319839018	Thiabendazole_mean_TOF_ctrl_regressed	5.617524534886292	0	NA	NA	NA	NA	NA	NA	NA	NA	NA
I	I:13727251	13727251	T	C	0.122066	3.96171	2.95678	0.180287	0.7440355879299132	Thiabendazole_mean_TOF_ctrl_regressed	5.617524534886292	0	NA	NA	NA	NA	NA	NA	NA	NA	NA
I	I:13727286	13727286	T	C	0.084507	2.64079	3.22583	0.412993	0.3840573093294025	Thiabendazole_mean_TOF_ctrl_regressed	5.617524534886292	0	NA	NA	NA	NA	NA	NA	NA	NA	NA
I	I:13738693	13738693	A	T	0.0938967	-6.09635	3.39477	0.0725258	1.1395074719886653	Thiabendazole_mean_TOF_ctrl_regressed	5.617524534886292	0	NA	NA	NA	NA	NA	NA	NA	NA	NA
I	I:13757064	13757064	G	A	0.201878	-0.602127	2.54713	0.813127	0.08984161788478205	Thiabendazole_mean_TOF_ctrl_regressed	5.617524534886292	0	NA	NA	NA	NA	NA	NA	NA	NA	NA
I	I:13784685	13784685	T	C	0.215962	-3.6518	2.22696	0.101043	0.9954937679148793	Thiabendazole_mean_TOF_ctrl_regressed	5.617524534886292	0	NA	NA	NA	NA	NA	NA	NA	NA	NA
I	I:13828568	13828568	G	A	0.0657277	0.665555	3.56324	0.85183	0.06964706888186642	Thiabendazole_mean_TOF_ctrl_regressed	5.617524534886292	0	NA	NA	NA	NA	NA	NA	NA	NA	NA
I	I:13830094	13830094	C	A	0.164319	-3.87909	2.79012	0.16444	0.7839925318916878	Thiabendazole_mean_TOF_ctrl_regressed	5.617524534886292	0	NA	NA	NA	NA	NA	NA	NA	NA	NA
I	I:13836196	13836196	T	C	0.201878	-0.602127	2.54713	0.813127	0.08984161788478205	Thiabendazole_mean_TOF_ctrl_regressed	5.617524534886292	0	NA	NA	NA	NA	NA	NA	NA	NA	NA
I	I:13838325	13838325	A	G	0.0892019	-7.59378	3.40638	0.0257951	1.5884627841557046	Thiabendazole_mean_TOF_ctrl_regressed	5.617524534886292	0	NA	NA	NA	NA	NA	NA	NA	NA	NA
I	I:13844754	13844754	C	T	0.117371	-1.46585	3.41174	0.66745	0.17558126260371873	Thiabendazole_mean_TOF_ctrl_regressed	5.617524534886292	0	NA	NA	NA	NA	NA	NA	NA	NA	NA
I	I:13847317	13847317	T	A	0.0798122	0.819353	3.67267	0.823462	0.08435643726057755	Thiabendazole_mean_TOF_ctrl_regressed	5.617524534886292	0	NA	NA	NA	NA	NA	NA	NA	NA	NA
I	I:13856965	13856965	C	T	0.107981	-6.87515	3.33467	0.0392345	1.4063318776189055	Thiabendazole_mean_TOF_ctrl_regressed	5.617524534886292	0	NA	NA	NA	NA	NA	NA	NA	NA	NA
I	I:13857476	13857476	A	T	0.107981	-3.21039	3.11986	0.303472	0.5178813731437868	Thiabendazole_mean_TOF_ctrl_regressed	5.617524534886292	0	NA	NA	NA	NA	NA	NA	NA	NA	NA
I	I:13868206	13868206	T	C	0.0798122	-7.22442	3.64617	0.0475494	1.322854958817696	Thiabendazole_mean_TOF_ctrl_regressed	5.617524534886292	0	NA	NA	NA	NA	NA	NA	NA	NA	NA
I	I:13881779	13881779	T	C	0.0798122	1.22269	3.42547	0.721136	0.14198282338084178	Thiabendazole_mean_TOF_ctrl_regressed	5.617524534886292	0	NA	NA	NA	NA	NA	NA	NA	NA	NA
I	I:13883744	13883744	G	C	0.169014	-3.85717	2.7576	0.161891	0.7907772942916036	Thiabendazole_mean_TOF_ctrl_regressed	5.617524534886292	0	NA	NA	NA	NA	NA	NA	NA	NA	NA
I	I:13888847	13888847	G	A	0.0610329	-11.5573	4.09838	0.00480278	2.3185073065474393	Thiabendazole_mean_TOF_ctrl_regressed	5.617524534886292	0	NA	NA	NA	NA	NA	NA	NA	NA	NA
I	I:13905221	13905221	C	A	0.234742	0.564473	2.50162	0.821479	0.08540353423828233	Thiabendazole_mean_TOF_ctrl_regressed	5.617524534886292	0	NA	NA	NA	NA	NA	NA	NA	NA	NA
I	I:13911449	13911449	A	G	0.084507	-7.5374	3.63388	0.0380605	1.4195255106939113	Thiabendazole_mean_TOF_ctrl_regressed	5.617524534886292	0	NA	NA	NA	NA	NA	NA	NA	NA	NA
I	I:13914264	13914264	T	G	0.084507	0.78816	3.52123	0.822889	0.08465874308500823	Thiabendazole_mean_TOF_ctrl_regressed	5.617524534886292	0	NA	NA	NA	NA	NA	NA	NA	NA	NA
I	I:13916302	13916302	A	T	0.140845	3.83386	2.93564	0.191563	0.7176883702447794	Thiabendazole_mean_TOF_ctrl_regressed	5.617524534886292	0	NA	NA	NA	NA	NA	NA	NA	NA	NA
I	I:13918014	13918014	G	A	0.0610329	1.63397	3.957	0.679657	0.1677102058074077	Thiabendazole_mean_TOF_ctrl_regressed	5.617524534886292	0	NA	NA	NA	NA	NA	NA	NA	NA	NA
I	I:13931118	13931118	G	A	0.192488	0.101635	2.57609	0.968529	0.01388737096818638	Thiabendazole_mean_TOF_ctrl_regressed	5.617524534886292	0	NA	NA	NA	NA	NA	NA	NA	NA	NA
I	I:13934634	13934634	T	C	0.112676	-3.58173	3.17789	0.259709	0.5855129999948373	Thiabendazole_mean_TOF_ctrl_regressed	5.617524534886292	0	NA	NA	NA	NA	NA	NA	NA	NA	NA
I	I:13938899	13938899	A	C	0.14554	-0.574444	3.13091	0.854425	0.0683260529147629	Thiabendazole_mean_TOF_ctrl_regressed	5.617524534886292	0	NA	NA	NA	NA	NA	NA	NA	NA	NA
I	I:13951494	13951494	T	C	0.248826	0.271337	2.23416	0.903335	0.04415116256466397	Thiabendazole_mean_TOF_ctrl_regressed	5.617524534886292	0	NA	NA	NA	NA	NA	NA	NA	NA	NA
I	I:13951826	13951826	A	G	0.234742	0.564473	2.50162	0.821479	0.08540353423828233	Thiabendazole_mean_TOF_ctrl_regressed	5.617524534886292	0	NA	NA	NA	NA	NA	NA	NA	NA	NA
I	I:13978207	13978207	C	A	0.107981	6.92382	3.85375	0.0723921	1.1403088248747477	Thiabendazole_mean_TOF_ctrl_regressed	5.617524534886292	0	NA	NA	NA	NA	NA	NA	NA	NA	NA
I	I:13994815	13994815	A	G	0.0938967	-4.63193	3.29474	0.159767	0.796512919627251	Thiabendazole_mean_TOF_ctrl_regressed	5.617524534886292	0	NA	NA	NA	NA	NA	NA	NA	NA	NA
I	I:13997336	13997336	T	C	0.0985915	-1.58351	3.36642	0.638081	0.19512418707798143	Thiabendazole_mean_TOF_ctrl_regressed	5.617524534886292	0	NA	NA	NA	NA	NA	NA	NA	NA	NA
I	I:14000053	14000053	A	G	0.056338	-10.5004	4.54667	0.0209171	1.6794985273239047	Thiabendazole_mean_TOF_ctrl_regressed	5.617524534886292	0	NA	NA	NA	NA	NA	NA	NA	NA	NA
I	I:14002675	14002675	A	G	0.0516432	4.79689	4.01039	0.231652	0.635163945902379	Thiabendazole_mean_TOF_ctrl_regressed	5.617524534886292	0	NA	NA	NA	NA	NA	NA	NA	NA	NA
I	I:14008090	14008090	T	C	0.0657277	0.893785	3.76704	0.812451	0.09020282243687366	Thiabendazole_mean_TOF_ctrl_regressed	5.617524534886292	0	NA	NA	NA	NA	NA	NA	NA	NA	NA
I	I:14010314	14010314	T	C	0.0610329	8.11531	4.4797	0.0700516	1.1545819408459375	Thiabendazole_mean_TOF_ctrl_regressed	5.617524534886292	0	NA	NA	NA	NA	NA	NA	NA	NA	NA
I	I:14016244	14016244	A	T	0.0798122	-5.83612	3.52666	0.0979536	1.0089795981439331	Thiabendazole_mean_TOF_ctrl_regressed	5.617524534886292	0	NA	NA	NA	NA	NA	NA	NA	NA	NA
I	I:14016277	14016277	A	G	0.14554	-2.37701	2.52473	0.346455	0.460353166595718	Thiabendazole_mean_TOF_ctrl_regressed	5.617524534886292	0	NA	NA	NA	NA	NA	NA	NA	NA	NA
I	I:14018840	14018840	G	A	0.140845	-0.636753	3.13364	0.838979	0.07624890961022705	Thiabendazole_mean_TOF_ctrl_regressed	5.617524534886292	0	NA	NA	NA	NA	NA	NA	NA	NA	NA
I	I:14036253	14036253	A	T	0.107981	6.92382	3.85375	0.0723921	1.1403088248747477	Thiabendazole_mean_TOF_ctrl_regressed	5.617524534886292	0	NA	NA	NA	NA	NA	NA	NA	NA	NA
I	I:14044646	14044646	A	C	0.0657277	10.0453	4.10052	0.0142948	1.8448219165217323	Thiabendazole_mean_TOF_ctrl_regressed	5.617524534886292	0	NA	NA	NA	NA	NA	NA	NA	NA	NA
I	I:14057475	14057475	A	G	0.084507	7.14988	4.01695	0.0750874	1.1244329334295007	Thiabendazole_mean_TOF_ctrl_regressed	5.617524534886292	0	NA	NA	NA	NA	NA	NA	NA	NA	NA
I	I:14065245	14065245	A	G	0.234742	0.738364	2.53496	0.770843	0.11303406705518483	Thiabendazole_mean_TOF_ctrl_regressed	5.617524534886292	0	NA	NA	NA	NA	NA	NA	NA	NA	NA
I	I:14085152	14085152	G	A	0.0704225	2.92237	4.39166	0.505772	0.2960452172654144	Thiabendazole_mean_TOF_ctrl_regressed	5.617524534886292	0	NA	NA	NA	NA	NA	NA	NA	NA	NA
I	I:14098463	14098463	A	T	0.103286	8.15669	3.907	0.0368237	1.43387257626516	Thiabendazole_mean_TOF_ctrl_regressed	5.617524534886292	0	NA	NA	NA	NA	NA	NA	NA	NA	NA
I	I:14103957	14103957	A	G	0.15493	-3.34498	2.90508	0.249558	0.6028285035371236	Thiabendazole_mean_TOF_ctrl_regressed	5.617524534886292	0	NA	NA	NA	NA	NA	NA	NA	NA	NA
I	I:14106800	14106800	T	C	0.0516432	8.06046	4.64511	0.0826954	1.0825186477652176	Thiabendazole_mean_TOF_ctrl_regressed	5.617524534886292	0	NA	NA	NA	NA	NA	NA	NA	NA	NA
I	I:14126513	14126513	T	C	0.0751174	0.609161	3.7348	0.870437	0.06026265653111794	Thiabendazole_mean_TOF_ctrl_regressed	5.617524534886292	0	NA	NA	NA	NA	NA	NA	NA	NA	NA
I	I:14134756	14134756	A	G	0.0798122	-4.89245	3.56649	0.17013	0.7692190979943389	Thiabendazole_mean_TOF_ctrl_regressed	5.617524534886292	0	NA	NA	NA	NA	NA	NA	NA	NA	NA
I	I:14135412	14135412	G	A	0.220657	-0.521604	2.57898	0.83972	0.07586550289825363	Thiabendazole_mean_TOF_ctrl_regressed	5.617524534886292	0	NA	NA	NA	NA	NA	NA	NA	NA	NA
I	I:14142166	14142166	T	C	0.117371	-0.751173	3.07323	0.806902	0.09317920808298072	Thiabendazole_mean_TOF_ctrl_regressed	5.617524534886292	0	NA	NA	NA	NA	NA	NA	NA	NA	NA
I	I:14148121	14148121	T	C	0.0516432	5.76055	4.80544	0.230623	0.6370973827526045	Thiabendazole_mean_TOF_ctrl_regressed	5.617524534886292	0	NA	NA	NA	NA	NA	NA	NA	NA	NA
I	I:14149053	14149053	A	G	0.262911	-1.13796	2.47003	0.645011	0.19043287885532872	Thiabendazole_mean_TOF_ctrl_regressed	5.617524534886292	0	NA	NA	NA	NA	NA	NA	NA	NA	NA
I	I:14149987	14149987	A	G	0.056338	-9.03313	4.20875	0.0318511	1.4968755644061589	Thiabendazole_mean_TOF_ctrl_regressed	5.617524534886292	0	NA	NA	NA	NA	NA	NA	NA	NA	NA
I	I:14152145	14152145	C	T	0.131455	-0.615431	3.46215	0.858912	0.06605132961713096	Thiabendazole_mean_TOF_ctrl_regressed	5.617524534886292	0	NA	NA	NA	NA	NA	NA	NA	NA	NA
I	I:14152355	14152355	A	G	0.140845	-1.50063	3.02429	0.619758	0.20777785853604866	Thiabendazole_mean_TOF_ctrl_regressed	5.617524534886292	0	NA	NA	NA	NA	NA	NA	NA	NA	NA
I	I:14156919	14156919	G	A	0.286385	-2.45698	2.06315	0.233699	0.6313431459535629	Thiabendazole_mean_TOF_ctrl_regressed	5.617524534886292	0	NA	NA	NA	NA	NA	NA	NA	NA	NA
I	I:14158368	14158368	C	T	0.41784	-1.75236	1.97707	0.375432	0.4254687129849718	Thiabendazole_mean_TOF_ctrl_regressed	5.617524534886292	0	NA	NA	NA	NA	NA	NA	NA	NA	NA
I	I:14162006	14162006	T	C	0.0751174	-1.18234	3.99325	0.767165	0.11511121899380508	Thiabendazole_mean_TOF_ctrl_regressed	5.617524534886292	0	NA	NA	NA	NA	NA	NA	NA	NA	NA
I	I:14168632	14168632	T	C	0.0751174	-7.88989	3.94948	0.0457487	1.3396212423810963	Thiabendazole_mean_TOF_ctrl_regressed	5.617524534886292	0	NA	NA	NA	NA	NA	NA	NA	NA	NA
I	I:14169090	14169090	G	C	0.197183	-0.866581	2.3009	0.706451	0.1509179557794847	Thiabendazole_mean_TOF_ctrl_regressed	5.617524534886292	0	NA	NA	NA	NA	NA	NA	NA	NA	NA
I	I:14172637	14172637	G	T	0.056338	-9.03313	4.20875	0.0318511	1.4968755644061589	Thiabendazole_mean_TOF_ctrl_regressed	5.617524534886292	0	NA	NA	NA	NA	NA	NA	NA	NA	NA
I	I:14172660	14172660	T	C	0.333333	-0.608822	2.05077	0.766563	0.11545214683959265	Thiabendazole_mean_TOF_ctrl_regressed	5.617524534886292	0	NA	NA	NA	NA	NA	NA	NA	NA	NA
I	I:14175138	14175138	T	A	0.112676	-1.27737	3.53343	0.717718	0.1440461617478338	Thiabendazole_mean_TOF_ctrl_regressed	5.617524534886292	0	NA	NA	NA	NA	NA	NA	NA	NA	NA
I	I:14176092	14176092	C	T	0.29108	-2.52835	2.0696	0.221836	0.6539679742703919	Thiabendazole_mean_TOF_ctrl_regressed	5.617524534886292	0	NA	NA	NA	NA	NA	NA	NA	NA	NA
I	I:14176848	14176848	C	T	0.403756	-2.56039	1.9976	0.199936	0.6991090008108501	Thiabendazole_mean_TOF_ctrl_regressed	5.617524534886292	0	NA	NA	NA	NA	NA	NA	NA	NA	NA
I	I:14182652	14182652	A	G	0.0657277	6.37678	4.20029	0.12897	0.8895113001633306	Thiabendazole_mean_TOF_ctrl_regressed	5.617524534886292	0	NA	NA	NA	NA	NA	NA	NA	NA	NA
I	I:14184142	14184142	C	T	0.117371	-0.752509	3.41771	0.825731	0.08316141060062894	Thiabendazole_mean_TOF_ctrl_regressed	5.617524534886292	0	NA	NA	NA	NA	NA	NA	NA	NA	NA
I	I:14184444	14184444	C	T	0.197183	2.6601	2.69782	0.324123	0.4892901500271231	Thiabendazole_mean_TOF_ctrl_regressed	5.617524534886292	0	NA	NA	NA	NA	NA	NA	NA	NA	NA
I	I:14187185	14187185	A	G	0.28169	-2.30031	2.1598	0.286851	0.5423436317716921	Thiabendazole_mean_TOF_ctrl_regressed	5.617524534886292	0	NA	NA	NA	NA	NA	NA	NA	NA	NA
I	I:14187420	14187420	C	T	0.117371	-1.47784	3.07546	0.630852	0.20007251575169155	Thiabendazole_mean_TOF_ctrl_regressed	5.617524534886292	0	NA	NA	NA	NA	NA	NA	NA	NA	NA
I	I:14190603	14190603	C	A	0.41784	-1.75236	1.97707	0.375432	0.4254687129849718	Thiabendazole_mean_TOF_ctrl_regressed	5.617524534886292	0	NA	NA	NA	NA	NA	NA	NA	NA	NA
I	I:14190752	14190752	C	T	0.206573	-0.302243	2.23543	0.892449	0.049416592752385725	Thiabendazole_mean_TOF_ctrl_regressed	5.617524534886292	0	NA	NA	NA	NA	NA	NA	NA	NA	NA
I	I:14190822	14190822	A	C	0.178404	-5.89397	2.97821	0.0478125	1.3204585475023072	Thiabendazole_mean_TOF_ctrl_regressed	5.617524534886292	0	NA	NA	NA	NA	NA	NA	NA	NA	NA
I	I:14198699	14198699	A	T	0.13615	-0.502824	3.21853	0.875853	0.05756877813098959	Thiabendazole_mean_TOF_ctrl_regressed	5.617524534886292	0	NA	NA	NA	NA	NA	NA	NA	NA	NA
I	I:14198801	14198801	T	G	0.253521	-3.81133	2.10806	0.0706099	1.1511344035665285	Thiabendazole_mean_TOF_ctrl_regressed	5.617524534886292	0	NA	NA	NA	NA	NA	NA	NA	NA	NA
I	I:14204483	14204483	G	A	0.225352	-2.26467	2.59457	0.382746	0.41708933932860415	Thiabendazole_mean_TOF_ctrl_regressed	5.617524534886292	0	NA	NA	NA	NA	NA	NA	NA	NA	NA
I	I:14207262	14207262	A	T	0.187793	-2.78191	2.70941	0.304533	0.5163656391842639	Thiabendazole_mean_TOF_ctrl_regressed	5.617524534886292	0	NA	NA	NA	NA	NA	NA	NA	NA	NA
I	I:14207820	14207820	G	A	0.112676	-0.617243	3.46708	0.8587	0.06615853710127875	Thiabendazole_mean_TOF_ctrl_regressed	5.617524534886292	0	NA	NA	NA	NA	NA	NA	NA	NA	NA
I	I:14218944	14218944	A	C	0.41784	-1.75236	1.97707	0.375432	0.4254687129849718	Thiabendazole_mean_TOF_ctrl_regressed	5.617524534886292	0	NA	NA	NA	NA	NA	NA	NA	NA	NA
I	I:14219502	14219502	G	C	0.0610329	-7.82824	3.97646	0.048994	1.3098571021437555	Thiabendazole_mean_TOF_ctrl_regressed	5.617524534886292	0	NA	NA	NA	NA	NA	NA	NA	NA	NA
I	I:14236755	14236755	C	A	0.140845	-2.43696	2.53772	0.336907	0.47248996548135813	Thiabendazole_mean_TOF_ctrl_regressed	5.617524534886292	0	NA	NA	NA	NA	NA	NA	NA	NA	NA
I	I:14237405	14237405	T	C	0.211268	-0.689476	2.27209	0.761544	0.11830499921544933	Thiabendazole_mean_TOF_ctrl_regressed	5.617524534886292	0	NA	NA	NA	NA	NA	NA	NA	NA	NA
I	I:14245110	14245110	T	C	0.276995	-2.76514	2.08924	0.185664	0.7312722972134487	Thiabendazole_mean_TOF_ctrl_regressed	5.617524534886292	0	NA	NA	NA	NA	NA	NA	NA	NA	NA
I	I:14248137	14248137	G	A	0.0985915	-2.89354	3.42036	0.397567	0.4005896713388279	Thiabendazole_mean_TOF_ctrl_regressed	5.617524534886292	0	NA	NA	NA	NA	NA	NA	NA	NA	NA
I	I:14251641	14251641	C	T	0.0610329	-4.19813	3.86474	0.277362	0.5569530397327089	Thiabendazole_mean_TOF_ctrl_regressed	5.617524534886292	0	NA	NA	NA	NA	NA	NA	NA	NA	NA
I	I:14261999	14261999	T	C	0.122066	0.190523	3.26778	0.953507	0.020676114311510695	Thiabendazole_mean_TOF_ctrl_regressed	5.617524534886292	0	NA	NA	NA	NA	NA	NA	NA	NA	NA
I	I:14262958	14262958	T	C	0.178404	-2.25575	2.32251	0.331422	0.47961866622000515	Thiabendazole_mean_TOF_ctrl_regressed	5.617524534886292	0	NA	NA	NA	NA	NA	NA	NA	NA	NA
I	I:14270563	14270563	A	T	0.361502	0.15043	1.99692	0.939951	0.026894785745282233	Thiabendazole_mean_TOF_ctrl_regressed	5.617524534886292	0	NA	NA	NA	NA	NA	NA	NA	NA	NA
I	I:14273895	14273895	A	C	0.300469	-1.75888	2.09604	0.401387	0.3964366974182678	Thiabendazole_mean_TOF_ctrl_regressed	5.617524534886292	0	NA	NA	NA	NA	NA	NA	NA	NA	NA
I	I:14281848	14281848	C	T	0.422535	-1.8697	1.97825	0.344593	0.462693548978097	Thiabendazole_mean_TOF_ctrl_regressed	5.617524534886292	0	NA	NA	NA	NA	NA	NA	NA	NA	NA
I	I:14307285	14307285	A	T	0.206573	-2.25387	2.30445	0.32805	0.48405995790668166	Thiabendazole_mean_TOF_ctrl_regressed	5.617524534886292	0	NA	NA	NA	NA	NA	NA	NA	NA	NA
I	I:14313588	14313588	C	T	0.164319	-3.36852	2.44783	0.168784	0.7726687250151866	Thiabendazole_mean_TOF_ctrl_regressed	5.617524534886292	0	NA	NA	NA	NA	NA	NA	NA	NA	NA
I	I:14315253	14315253	A	T	0.0610329	10.7447	4.62469	0.0201608	1.6954922386604339	Thiabendazole_mean_TOF_ctrl_regressed	5.617524534886292	0	NA	NA	NA	NA	NA	NA	NA	NA	NA
I	I:14318157	14318157	C	T	0.112676	-0.843915	3.51764	0.8104	0.09130056764777598	Thiabendazole_mean_TOF_ctrl_regressed	5.617524534886292	0	NA	NA	NA	NA	NA	NA	NA	NA	NA
I	I:14320985	14320985	A	C	0.056338	9.64493	4.39501	0.0281981	1.5497801536421563	Thiabendazole_mean_TOF_ctrl_regressed	5.617524534886292	0	NA	NA	NA	NA	NA	NA	NA	NA	NA
I	I:14325414	14325414	T	G	0.422535	-1.8697	1.97825	0.344593	0.462693548978097	Thiabendazole_mean_TOF_ctrl_regressed	5.617524534886292	0	NA	NA	NA	NA	NA	NA	NA	NA	NA
I	I:14328940	14328940	A	T	0.187793	-3.48161	2.72057	0.200638	0.6975868099626796	Thiabendazole_mean_TOF_ctrl_regressed	5.617524534886292	0	NA	NA	NA	NA	NA	NA	NA	NA	NA
I	I:14339287	14339287	C	T	0.173709	-4.32662	2.80332	0.122736	0.9110280345980774	Thiabendazole_mean_TOF_ctrl_regressed	5.617524534886292	0	NA	NA	NA	NA	NA	NA	NA	NA	NA
I	I:14342450	14342450	C	T	0.234742	-0.543062	2.44756	0.824408	0.08385780250782021	Thiabendazole_mean_TOF_ctrl_regressed	5.617524534886292	0	NA	NA	NA	NA	NA	NA	NA	NA	NA
I	I:14358033	14358033	A	T	0.197183	-3.14284	2.3223	0.17595	0.7546107288287895	Thiabendazole_mean_TOF_ctrl_regressed	5.617524534886292	0	NA	NA	NA	NA	NA	NA	NA	NA	NA
I	I:14365539	14365539	G	A	0.422535	-1.8697	1.97825	0.344593	0.462693548978097	Thiabendazole_mean_TOF_ctrl_regressed	5.617524534886292	0	NA	NA	NA	NA	NA	NA	NA	NA	NA
I	I:14369187	14369187	T	G	0.140845	-5.57217	3.07065	0.0695776	1.157530555823166	Thiabendazole_mean_TOF_ctrl_regressed	5.617524534886292	0	NA	NA	NA	NA	NA	NA	NA	NA	NA
I	I:14400674	14400674	T	G	0.0610329	-1.13367	5.53885	0.837826	0.07684616643681606	Thiabendazole_mean_TOF_ctrl_regressed	5.617524534886292	0	NA	NA	NA	NA	NA	NA	NA	NA	NA
I	I:14400730	14400730	C	T	0.29108	-3.25273	2.11709	0.124436	0.9050539577517634	Thiabendazole_mean_TOF_ctrl_regressed	5.617524534886292	0	NA	NA	NA	NA	NA	NA	NA	NA	NA
I	I:14405536	14405536	T	C	0.366197	-4.33912	2.08946	0.0378318	1.4221429949094724	Thiabendazole_mean_TOF_ctrl_regressed	5.617524534886292	0	NA	NA	NA	NA	NA	NA	NA	NA	NA
I	I:14409928	14409928	A	G	0.159624	-5.33804	2.89009	0.064745	1.1887937647950422	Thiabendazole_mean_TOF_ctrl_regressed	5.617524534886292	0	NA	NA	NA	NA	NA	NA	NA	NA	NA
I	I:14417690	14417690	G	A	0.197183	-1.75654	2.34598	0.454012	0.34293266814529877	Thiabendazole_mean_TOF_ctrl_regressed	5.617524534886292	0	NA	NA	NA	NA	NA	NA	NA	NA	NA
I	I:14421389	14421389	G	A	0.201878	-5.90704	2.3037	0.0103428	1.9853618732407652	Thiabendazole_mean_TOF_ctrl_regressed	5.617524534886292	0	NA	NA	NA	NA	NA	NA	NA	NA	NA
I	I:14426275	14426275	C	G	0.131455	-1.54711	3.30421	0.639625	0.19407457001982628	Thiabendazole_mean_TOF_ctrl_regressed	5.617524534886292	0	NA	NA	NA	NA	NA	NA	NA	NA	NA
I	I:14435800	14435800	A	G	0.201878	-3.12287	2.32245	0.17874	0.7477782464013127	Thiabendazole_mean_TOF_ctrl_regressed	5.617524534886292	0	NA	NA	NA	NA	NA	NA	NA	NA	NA
I	I:14444012	14444012	A	G	0.2723	0.74557	2.13719	0.727198	0.13834732421699963	Thiabendazole_mean_TOF_ctrl_regressed	5.617524534886292	0	NA	NA	NA	NA	NA	NA	NA	NA	NA
I	I:14445151	14445151	C	G	0.0610329	10.5307	4.25826	0.0133986	1.8729405780559918	Thiabendazole_mean_TOF_ctrl_regressed	5.617524534886292	0	NA	NA	NA	NA	NA	NA	NA	NA	NA
I	I:14454994	14454994	G	A	0.492958	-2.73112	1.9688	0.165381	0.7815143863743751	Thiabendazole_mean_TOF_ctrl_regressed	5.617524534886292	0	NA	NA	NA	NA	NA	NA	NA	NA	NA
I	I:14455004	14455004	T	G	0.0751174	-4.72071	4.05846	0.244758	0.6112631042272787	Thiabendazole_mean_TOF_ctrl_regressed	5.617524534886292	0	NA	NA	NA	NA	NA	NA	NA	NA	NA
I	I:14460147	14460147	G	A	0.220657	-0.10791100000000001	2.19236	0.960743	0.017392771133661295	Thiabendazole_mean_TOF_ctrl_regressed	5.617524534886292	0	NA	NA	NA	NA	NA	NA	NA	NA	NA
I	I:14463862	14463862	T	A	0.164319	-3.36852	2.44783	0.168784	0.7726687250151866	Thiabendazole_mean_TOF_ctrl_regressed	5.617524534886292	0	NA	NA	NA	NA	NA	NA	NA	NA	NA
I	I:14491626	14491626	C	A	0.253521	-3.25545	2.17403	0.134281	0.8719854331905965	Thiabendazole_mean_TOF_ctrl_regressed	5.617524534886292	0	NA	NA	NA	NA	NA	NA	NA	NA	NA
I	I:14492974	14492974	T	C	0.42723	-1.35902	1.94413	0.484527	0.31468201711828453	Thiabendazole_mean_TOF_ctrl_regressed	5.617524534886292	0	NA	NA	NA	NA	NA	NA	NA	NA	NA
I	I:14496560	14496560	T	C	0.183099	-0.37603	2.38998	0.87498	0.05800187382215178	Thiabendazole_mean_TOF_ctrl_regressed	5.617524534886292	0	NA	NA	NA	NA	NA	NA	NA	NA	NA
I	I:14501614	14501614	A	C	0.159624	0.552617	2.72393	0.839233	0.0761174473167317	Thiabendazole_mean_TOF_ctrl_regressed	5.617524534886292	0	NA	NA	NA	NA	NA	NA	NA	NA	NA
I	I:14502855	14502855	T	C	0.150235	-2.41819	2.56775	0.346319	0.4605236812232808	Thiabendazole_mean_TOF_ctrl_regressed	5.617524534886292	0	NA	NA	NA	NA	NA	NA	NA	NA	NA
I	I:14504764	14504764	G	T	0.244131	-3.41572	2.18063	0.117257	0.9308612213580489	Thiabendazole_mean_TOF_ctrl_regressed	5.617524534886292	0	NA	NA	NA	NA	NA	NA	NA	NA	NA
I	I:14506819	14506819	A	G	0.056338	-10.1173	4.12782	0.0142461	1.8463040114658449	Thiabendazole_mean_TOF_ctrl_regressed	5.617524534886292	0	NA	NA	NA	NA	NA	NA	NA	NA	NA
I	I:14513613	14513613	A	T	0.211268	3.85661	2.39962	0.108016	0.966511909355255	Thiabendazole_mean_TOF_ctrl_regressed	5.617524534886292	0	NA	NA	NA	NA	NA	NA	NA	NA	NA
I	I:14515184	14515184	T	C	0.225352	-4.22572	2.21783	0.0567366	1.2461366933107167	Thiabendazole_mean_TOF_ctrl_regressed	5.617524534886292	0	NA	NA	NA	NA	NA	NA	NA	NA	NA
I	I:14519913	14519913	T	C	0.112676	-2.43496	2.80072	0.384625	0.41496249074448516	Thiabendazole_mean_TOF_ctrl_regressed	5.617524534886292	0	NA	NA	NA	NA	NA	NA	NA	NA	NA
I	I:14522497	14522497	G	A	0.42723	-1.35902	1.94413	0.484527	0.31468201711828453	Thiabendazole_mean_TOF_ctrl_regressed	5.617524534886292	0	NA	NA	NA	NA	NA	NA	NA	NA	NA
I	I:14523793	14523793	A	G	0.0938967	-4.72272	3.30513	0.153031	0.8152205837888623	Thiabendazole_mean_TOF_ctrl_regressed	5.617524534886292	0	NA	NA	NA	NA	NA	NA	NA	NA	NA
I	I:14525162	14525162	A	C	0.159624	-0.678626	2.7733	0.806689	0.09329386505018332	Thiabendazole_mean_TOF_ctrl_regressed	5.617524534886292	0	NA	NA	NA	NA	NA	NA	NA	NA	NA
I	I:14540954	14540954	A	G	0.159624	0.909621	2.73637	0.739573	0.13101895225198254	Thiabendazole_mean_TOF_ctrl_regressed	5.617524534886292	0	NA	NA	NA	NA	NA	NA	NA	NA	NA
I	I:14542418	14542418	A	G	0.112676	0.0124562	3.69103	0.997307	0.0011711326786507058	Thiabendazole_mean_TOF_ctrl_regressed	5.617524534886292	0	NA	NA	NA	NA	NA	NA	NA	NA	NA
I	I:14543990	14543990	C	A	0.276995	0.550105	2.23865	0.805891	0.09372369429877692	Thiabendazole_mean_TOF_ctrl_regressed	5.617524534886292	0	NA	NA	NA	NA	NA	NA	NA	NA	NA
I	I:14546833	14546833	G	A	0.239437	3.35185	2.45601	0.172329	0.7636416321271673	Thiabendazole_mean_TOF_ctrl_regressed	5.617524534886292	0	NA	NA	NA	NA	NA	NA	NA	NA	NA
I	I:14552906	14552906	A	G	0.187793	-5.94381	2.36244	0.0118708	1.925520011973966	Thiabendazole_mean_TOF_ctrl_regressed	5.617524534886292	0	NA	NA	NA	NA	NA	NA	NA	NA	NA
I	I:14558751	14558751	A	G	0.0610329	3.83255	4.40046	0.383785	0.41591200340078927	Thiabendazole_mean_TOF_ctrl_regressed	5.617524534886292	0	NA	NA	NA	NA	NA	NA	NA	NA	NA
I	I:14561121	14561121	G	A	0.0516432	8.43253	4.492	0.0604862	1.218343698859655	Thiabendazole_mean_TOF_ctrl_regressed	5.617524534886292	0	NA	NA	NA	NA	NA	NA	NA	NA	NA
I	I:14561433	14561433	A	T	0.056338	-10.1298	4.10809	0.0136696	1.864244193576611	Thiabendazole_mean_TOF_ctrl_regressed	5.617524534886292	0	NA	NA	NA	NA	NA	NA	NA	NA	NA
I	I:14563781	14563781	T	C	0.370892	-2.14008	1.94991	0.272412	0.5647737652651456	Thiabendazole_mean_TOF_ctrl_regressed	5.617524534886292	0	NA	NA	NA	NA	NA	NA	NA	NA	NA
I	I:14576765	14576765	C	A	0.117371	7.28696	3.81409	0.0560639	1.25131669448928	Thiabendazole_mean_TOF_ctrl_regressed	5.617524534886292	0	NA	NA	NA	NA	NA	NA	NA	NA	NA
I	I:14579239	14579239	A	G	0.084507	-2.84455	3.24382	0.380533	0.4196076750393789	Thiabendazole_mean_TOF_ctrl_regressed	5.617524534886292	0	NA	NA	NA	NA	NA	NA	NA	NA	NA
I	I:14581399	14581399	T	A	0.314554	-3.32068	2.0735	0.109268	0.9615070060119403	Thiabendazole_mean_TOF_ctrl_regressed	5.617524534886292	0	NA	NA	NA	NA	NA	NA	NA	NA	NA
I	I:14582599	14582599	C	T	0.399061	-1.33537	1.99259	0.502751	0.298647056894224	Thiabendazole_mean_TOF_ctrl_regressed	5.617524534886292	0	NA	NA	NA	NA	NA	NA	NA	NA	NA
I	I:14584076	14584076	C	T	0.258216	-3.76514	2.26908	0.0970507	1.0130013278177001	Thiabendazole_mean_TOF_ctrl_regressed	5.617524534886292	0	NA	NA	NA	NA	NA	NA	NA	NA	NA
I	I:14588025	14588025	T	G	0.262911	-4.08289	2.24457	0.06891	1.1617177500853115	Thiabendazole_mean_TOF_ctrl_regressed	5.617524534886292	0	NA	NA	NA	NA	NA	NA	NA	NA	NA
I	I:14588085	14588085	C	T	0.0798122	0.834547	3.42798	0.807655	0.09277411396913565	Thiabendazole_mean_TOF_ctrl_regressed	5.617524534886292	0	NA	NA	NA	NA	NA	NA	NA	NA	NA
I	I:14591146	14591146	T	A	0.117371	3.08448	2.92301	0.291316	0.5356356618849166	Thiabendazole_mean_TOF_ctrl_regressed	5.617524534886292	0	NA	NA	NA	NA	NA	NA	NA	NA	NA
I	I:14595850	14595850	T	G	0.107981	4.35701	3.10996	0.161219	0.7925837769918271	Thiabendazole_mean_TOF_ctrl_regressed	5.617524534886292	0	NA	NA	NA	NA	NA	NA	NA	NA	NA
I	I:14595871	14595871	C	T	0.15493	4.5711	2.8397	0.107461	0.9687491223336641	Thiabendazole_mean_TOF_ctrl_regressed	5.617524534886292	0	NA	NA	NA	NA	NA	NA	NA	NA	NA
I	I:14609936	14609936	T	C	0.286385	-2.54752	2.15881	0.237979	0.6234613647355246	Thiabendazole_mean_TOF_ctrl_regressed	5.617524534886292	0	NA	NA	NA	NA	NA	NA	NA	NA	NA
I	I:14611614	14611614	A	T	0.056338	-10.1298	4.10809	0.0136696	1.864244193576611	Thiabendazole_mean_TOF_ctrl_regressed	5.617524534886292	0	NA	NA	NA	NA	NA	NA	NA	NA	NA
I	I:14617375	14617375	C	A	0.403756	-1.30897	1.98913	0.510499	0.29200510430166887	Thiabendazole_mean_TOF_ctrl_regressed	5.617524534886292	0	NA	NA	NA	NA	NA	NA	NA	NA	NA
I	I:14617584	14617584	T	C	0.338028	-2.6936	2.01363	0.180999	0.7423238245544709	Thiabendazole_mean_TOF_ctrl_regressed	5.617524534886292	0	NA	NA	NA	NA	NA	NA	NA	NA	NA
I	I:14619710	14619710	G	A	0.122066	0.407875	3.13348	0.896435	0.04748119540992841	Thiabendazole_mean_TOF_ctrl_regressed	5.617524534886292	0	NA	NA	NA	NA	NA	NA	NA	NA	NA
I	I:14625303	14625303	T	C	0.084507	2.50179	3.39136	0.4607	0.33658178774732034	Thiabendazole_mean_TOF_ctrl_regressed	5.617524534886292	0	NA	NA	NA	NA	NA	NA	NA	NA	NA
I	I:14626537	14626537	A	G	0.131455	1.07292	3.12114	0.731029	0.1360653941910335	Thiabendazole_mean_TOF_ctrl_regressed	5.617524534886292	0	NA	NA	NA	NA	NA	NA	NA	NA	NA
I	I:14634601	14634601	A	T	0.122066	4.42567	3.08487	0.15139	0.819902811019906	Thiabendazole_mean_TOF_ctrl_regressed	5.617524534886292	0	NA	NA	NA	NA	NA	NA	NA	NA	NA
I	I:14638558	14638558	A	G	0.122066	5.06388	2.95607	0.0867044	1.0619588627633132	Thiabendazole_mean_TOF_ctrl_regressed	5.617524534886292	0	NA	NA	NA	NA	NA	NA	NA	NA	NA
I	I:14648041	14648041	T	A	0.0657277	-8.53726	3.85556	0.02681	1.5717031860171204	Thiabendazole_mean_TOF_ctrl_regressed	5.617524534886292	0	NA	NA	NA	NA	NA	NA	NA	NA	NA
I	I:14649600	14649600	G	A	0.206573	-0.541658	2.46485	0.826064	0.08298630404753607	Thiabendazole_mean_TOF_ctrl_regressed	5.617524534886292	0	NA	NA	NA	NA	NA	NA	NA	NA	NA
I	I:14657211	14657211	C	G	0.403756	-1.30897	1.98913	0.510499	0.29200510430166887	Thiabendazole_mean_TOF_ctrl_regressed	5.617524534886292	0	NA	NA	NA	NA	NA	NA	NA	NA	NA
I	I:14659088	14659088	C	A	0.0985915	7.22311	4.29363	0.0925138	1.0337934800519983	Thiabendazole_mean_TOF_ctrl_regressed	5.617524534886292	0	NA	NA	NA	NA	NA	NA	NA	NA	NA
I	I:14662399	14662399	C	T	0.370892	1.46724	2.0704	0.478528	0.3200926453694333	Thiabendazole_mean_TOF_ctrl_regressed	5.617524534886292	0	NA	NA	NA	NA	NA	NA	NA	NA	NA
I	I:14666940	14666940	T	C	0.342723	-1.33329	2.12506	0.53039	0.27540467273631464	Thiabendazole_mean_TOF_ctrl_regressed	5.617524534886292	0	NA	NA	NA	NA	NA	NA	NA	NA	NA
I	I:14670941	14670941	A	T	0.169014	-0.651166	2.57589	0.800428	0.09667772759104819	Thiabendazole_mean_TOF_ctrl_regressed	5.617524534886292	0	NA	NA	NA	NA	NA	NA	NA	NA	NA
I	I:14671013	14671013	G	C	0.0892019	-6.29859	3.3917	0.0633029	1.1985763938507596	Thiabendazole_mean_TOF_ctrl_regressed	5.617524534886292	0	NA	NA	NA	NA	NA	NA	NA	NA	NA
I	I:14672992	14672992	C	T	0.0657277	7.24947	4.57411	0.112991	0.9469561477201167	Thiabendazole_mean_TOF_ctrl_regressed	5.617524534886292	0	NA	NA	NA	NA	NA	NA	NA	NA	NA
I	I:14674686	14674686	T	A	0.159624	-1.62238	2.93186	0.580016	0.23656002606487664	Thiabendazole_mean_TOF_ctrl_regressed	5.617524534886292	0	NA	NA	NA	NA	NA	NA	NA	NA	NA
I	I:14674995	14674995	G	A	0.0892019	6.05447	4.22437	0.151794	0.8187453945695908	Thiabendazole_mean_TOF_ctrl_regressed	5.617524534886292	0	NA	NA	NA	NA	NA	NA	NA	NA	NA
I	I:14677082	14677082	C	T	0.0610329	-0.574702	4.01877	0.886287	0.05242562085213789	Thiabendazole_mean_TOF_ctrl_regressed	5.617524534886292	0	NA	NA	NA	NA	NA	NA	NA	NA	NA
I	I:14694151	14694151	C	T	0.248826	-2.28475	2.3535	0.331654	0.47931476041158183	Thiabendazole_mean_TOF_ctrl_regressed	5.617524534886292	0	NA	NA	NA	NA	NA	NA	NA	NA	NA
I	I:14695032	14695032	T	G	0.056338	-10.1298	4.10809	0.0136696	1.864244193576611	Thiabendazole_mean_TOF_ctrl_regressed	5.617524534886292	0	NA	NA	NA	NA	NA	NA	NA	NA	NA
I	I:14695122	14695122	C	T	0.342723	-1.33329	2.12506	0.53039	0.27540467273631464	Thiabendazole_mean_TOF_ctrl_regressed	5.617524534886292	0	NA	NA	NA	NA	NA	NA	NA	NA	NA
I	I:14697115	14697115	C	T	0.2723	-1.57713	2.22082	0.477605	0.3209311352684633	Thiabendazole_mean_TOF_ctrl_regressed	5.617524534886292	0	NA	NA	NA	NA	NA	NA	NA	NA	NA
I	I:14698070	14698070	T	A	0.112676	0.886355	3.44288	0.796834	0.09863214333767624	Thiabendazole_mean_TOF_ctrl_regressed	5.617524534886292	0	NA	NA	NA	NA	NA	NA	NA	NA	NA
I	I:14699213	14699213	A	T	0.056338	-0.315429	3.79021	0.933675	0.02980426966846308	Thiabendazole_mean_TOF_ctrl_regressed	5.617524534886292	0	NA	NA	NA	NA	NA	NA	NA	NA	NA
I	I:14700310	14700310	A	G	0.0892019	4.81374	4.51749	0.286614	0.5427025997926561	Thiabendazole_mean_TOF_ctrl_regressed	5.617524534886292	0	NA	NA	NA	NA	NA	NA	NA	NA	NA
I	I:14701415	14701415	T	C	0.0610329	-0.112744	4.83629	0.981401	0.008153503829873414	Thiabendazole_mean_TOF_ctrl_regressed	5.617524534886292	0	NA	NA	NA	NA	NA	NA	NA	NA	NA
I	I:14704310	14704310	T	A	0.0657277	2.47972	4.94415	0.615986	0.2104291582768732	Thiabendazole_mean_TOF_ctrl_regressed	5.617524534886292	0	NA	NA	NA	NA	NA	NA	NA	NA	NA
I	I:14704325	14704325	A	T	0.122066	-4.97612	3.15852	0.115151	0.9387322861617897	Thiabendazole_mean_TOF_ctrl_regressed	5.617524534886292	0	NA	NA	NA	NA	NA	NA	NA	NA	NA
I	I:14706287	14706287	T	A	0.14554	-4.5614	2.94458	0.121362	0.9159172751530434	Thiabendazole_mean_TOF_ctrl_regressed	5.617524534886292	0	NA	NA	NA	NA	NA	NA	NA	NA	NA
I	I:14710482	14710482	A	T	0.084507	-5.95222	3.42512	0.0822437	1.084897359761288	Thiabendazole_mean_TOF_ctrl_regressed	5.617524534886292	0	NA	NA	NA	NA	NA	NA	NA	NA	NA
I	I:14711396	14711396	T	C	0.201878	-2.84846	2.58476	0.270452	0.5679098025903686	Thiabendazole_mean_TOF_ctrl_regressed	5.617524534886292	0	NA	NA	NA	NA	NA	NA	NA	NA	NA
I	I:14714063	14714063	A	C	0.0985915	-1.7988	3.57328	0.614681	0.21135021086268682	Thiabendazole_mean_TOF_ctrl_regressed	5.617524534886292	0	NA	NA	NA	NA	NA	NA	NA	NA	NA
I	I:14718435	14718435	T	C	0.403756	-1.30897	1.98913	0.510499	0.29200510430166887	Thiabendazole_mean_TOF_ctrl_regressed	5.617524534886292	0	NA	NA	NA	NA	NA	NA	NA	NA	NA
I	I:14718529	14718529	A	T	0.0751174	-1.64433	3.6202	0.649678	0.1873018394688492	Thiabendazole_mean_TOF_ctrl_regressed	5.617524534886292	0	NA	NA	NA	NA	NA	NA	NA	NA	NA
I	I:14720413	14720413	A	G	0.248826	-0.766936	2.27547	0.736083	0.133073212279837	Thiabendazole_mean_TOF_ctrl_regressed	5.617524534886292	0	NA	NA	NA	NA	NA	NA	NA	NA	NA
I	I:14721158	14721158	A	G	0.140845	1.13679	2.94457	0.69945	0.1552433254898267	Thiabendazole_mean_TOF_ctrl_regressed	5.617524534886292	0	NA	NA	NA	NA	NA	NA	NA	NA	NA
I	I:14721276	14721276	T	C	0.342723	-1.33329	2.12506	0.53039	0.27540467273631464	Thiabendazole_mean_TOF_ctrl_regressed	5.617524534886292	0	NA	NA	NA	NA	NA	NA	NA	NA	NA
I	I:14721419	14721419	A	G	0.0516432	-4.72604	5.75823	0.411792	0.3853220947981323	Thiabendazole_mean_TOF_ctrl_regressed	5.617524534886292	0	NA	NA	NA	NA	NA	NA	NA	NA	NA
I	I:14724509	14724509	C	T	0.0610329	-0.574702	4.01877	0.886287	0.05242562085213789	Thiabendazole_mean_TOF_ctrl_regressed	5.617524534886292	0	NA	NA	NA	NA	NA	NA	NA	NA	NA
I	I:14734758	14734758	G	A	0.122066	-3.8363	3.04555	0.207799	0.6823565467476906	Thiabendazole_mean_TOF_ctrl_regressed	5.617524534886292	0	NA	NA	NA	NA	NA	NA	NA	NA	NA
I	I:14741976	14741976	A	T	0.0516432	-0.473608	3.87389	0.902696	0.04445848196894477	Thiabendazole_mean_TOF_ctrl_regressed	5.617524534886292	0	NA	NA	NA	NA	NA	NA	NA	NA	NA
I	I:14742007	14742007	G	A	0.28169	-2.04702	2.09098	0.327592	0.4846667125229679	Thiabendazole_mean_TOF_ctrl_regressed	5.617524534886292	0	NA	NA	NA	NA	NA	NA	NA	NA	NA
I	I:14745836	14745836	T	C	0.112676	-7.60559	2.95103	0.00995854	2.0018043278836424	Thiabendazole_mean_TOF_ctrl_regressed	5.617524534886292	0	NA	NA	NA	NA	NA	NA	NA	NA	NA
I	I:14747808	14747808	G	A	0.244131	-1.2926	2.32801	0.578732	0.23752250339903008	Thiabendazole_mean_TOF_ctrl_regressed	5.617524534886292	0	NA	NA	NA	NA	NA	NA	NA	NA	NA
I	I:14754522	14754522	C	A	0.0610329	-9.37568	3.97292	0.0182801	1.7380214328183032	Thiabendazole_mean_TOF_ctrl_regressed	5.617524534886292	0	NA	NA	NA	NA	NA	NA	NA	NA	NA
I	I:14759881	14759881	T	C	0.201878	3.60148	2.54983	0.15782	0.8018379609539245	Thiabendazole_mean_TOF_ctrl_regressed	5.617524534886292	0	NA	NA	NA	NA	NA	NA	NA	NA	NA
I	I:14763117	14763117	C	T	0.0751174	7.72574	4.24775	0.0689445	1.1615003736494538	Thiabendazole_mean_TOF_ctrl_regressed	5.617524534886292	0	NA	NA	NA	NA	NA	NA	NA	NA	NA
I	I:14765450	14765450	G	T	0.0657277	-3.73559	3.86183	0.333388	0.477050036264384	Thiabendazole_mean_TOF_ctrl_regressed	5.617524534886292	0	NA	NA	NA	NA	NA	NA	NA	NA	NA
I	I:14769619	14769619	G	T	0.262911	-4.19486	2.31254	0.0696836	1.1568694208627877	Thiabendazole_mean_TOF_ctrl_regressed	5.617524534886292	0	NA	NA	NA	NA	NA	NA	NA	NA	NA
I	I:14776552	14776552	C	G	0.112676	-7.8884	2.94139	0.00732143	2.1354040855460865	Thiabendazole_mean_TOF_ctrl_regressed	5.617524534886292	0	NA	NA	NA	NA	NA	NA	NA	NA	NA
I	I:14782859	14782859	A	G	0.14554	0.621018	2.93012	0.832152	0.07979733869488691	Thiabendazole_mean_TOF_ctrl_regressed	5.617524534886292	0	NA	NA	NA	NA	NA	NA	NA	NA	NA
I	I:14784446	14784446	T	C	0.197183	-1.30709	2.53771	0.606506	0.21716489841817935	Thiabendazole_mean_TOF_ctrl_regressed	5.617524534886292	0	NA	NA	NA	NA	NA	NA	NA	NA	NA
I	I:14786049	14786049	C	G	0.0657277	-3.11376	3.96184	0.431904	0.36461277379486473	Thiabendazole_mean_TOF_ctrl_regressed	5.617524534886292	0	NA	NA	NA	NA	NA	NA	NA	NA	NA
I	I:14787570	14787570	T	G	0.0985915	-7.2703	3.09152	0.0186884	1.7284278789804914	Thiabendazole_mean_TOF_ctrl_regressed	5.617524534886292	0	NA	NA	NA	NA	NA	NA	NA	NA	NA
I	I:14788131	14788131	C	T	0.126761	-6.69782	2.90738	0.0212379	1.6728884284333474	Thiabendazole_mean_TOF_ctrl_regressed	5.617524534886292	0	NA	NA	NA	NA	NA	NA	NA	NA	NA
I	I:14792378	14792378	G	A	0.056338	-10.1298	4.10809	0.0136696	1.864244193576611	Thiabendazole_mean_TOF_ctrl_regressed	5.617524534886292	0	NA	NA	NA	NA	NA	NA	NA	NA	NA
I	I:14796721	14796721	T	A	0.056338	-1.29651	4.21114	0.758176	0.12022996724872247	Thiabendazole_mean_TOF_ctrl_regressed	5.617524534886292	0	NA	NA	NA	NA	NA	NA	NA	NA	NA
I	I:14798687	14798687	G	C	0.220657	-3.44683	2.59212	0.183606	0.7361131307365495	Thiabendazole_mean_TOF_ctrl_regressed	5.617524534886292	0	NA	NA	NA	NA	NA	NA	NA	NA	NA
I	I:14802008	14802008	C	T	0.084507	8.38994	4.19606	0.0455564	1.3414506024574637	Thiabendazole_mean_TOF_ctrl_regressed	5.617524534886292	0	NA	NA	NA	NA	NA	NA	NA	NA	NA
I	I:14803108	14803108	T	G	0.056338	-4.8817	4.09059	0.232714	0.6331774889098586	Thiabendazole_mean_TOF_ctrl_regressed	5.617524534886292	0	NA	NA	NA	NA	NA	NA	NA	NA	NA
I	I:14810995	14810995	A	G	0.239437	-3.79238	2.33662	0.104586	0.9805264467275834	Thiabendazole_mean_TOF_ctrl_regressed	5.617524534886292	0	NA	NA	NA	NA	NA	NA	NA	NA	NA
I	I:14811299	14811299	T	C	0.159624	3.08348	2.97523	0.300023	0.5228454506463364	Thiabendazole_mean_TOF_ctrl_regressed	5.617524534886292	0	NA	NA	NA	NA	NA	NA	NA	NA	NA
I	I:14815189	14815189	G	A	0.399061	-1.36629	1.98641	0.491567	0.30841727997385104	Thiabendazole_mean_TOF_ctrl_regressed	5.617524534886292	0	NA	NA	NA	NA	NA	NA	NA	NA	NA
I	I:14815837	14815837	A	T	0.0751174	-8.80075	3.65698	0.0161033	1.793085116208368	Thiabendazole_mean_TOF_ctrl_regressed	5.617524534886292	0	NA	NA	NA	NA	NA	NA	NA	NA	NA
I	I:14817162	14817162	A	C	0.248826	-2.11539	2.2762	0.352706	0.4525871523406546	Thiabendazole_mean_TOF_ctrl_regressed	5.617524534886292	0	NA	NA	NA	NA	NA	NA	NA	NA	NA
I	I:14826858	14826858	A	G	0.28169	2.41024	2.18274	0.269495	0.5694492879635256	Thiabendazole_mean_TOF_ctrl_regressed	5.617524534886292	0	NA	NA	NA	NA	NA	NA	NA	NA	NA
I	I:14828993	14828993	T	C	0.056338	-10.1298	4.10809	0.0136696	1.864244193576611	Thiabendazole_mean_TOF_ctrl_regressed	5.617524534886292	0	NA	NA	NA	NA	NA	NA	NA	NA	NA
I	I:14832460	14832460	A	T	0.0704225	-4.80104	4.18952	0.25181	0.5989270269740524	Thiabendazole_mean_TOF_ctrl_regressed	5.617524534886292	0	NA	NA	NA	NA	NA	NA	NA	NA	NA
I	I:14841389	14841389	A	G	0.084507	8.38994	4.19606	0.0455564	1.3414506024574637	Thiabendazole_mean_TOF_ctrl_regressed	5.617524534886292	0	NA	NA	NA	NA	NA	NA	NA	NA	NA
I	I:14841829	14841829	C	G	0.13615	0.446579	3.02049	0.882461	0.05430447898156903	Thiabendazole_mean_TOF_ctrl_regressed	5.617524534886292	0	NA	NA	NA	NA	NA	NA	NA	NA	NA
I	I:14848855	14848855	T	G	0.0892019	-7.60826	3.17686	0.0166249	1.77924095833035	Thiabendazole_mean_TOF_ctrl_regressed	5.617524534886292	0	NA	NA	NA	NA	NA	NA	NA	NA	NA
I	I:14853353	14853353	A	G	0.403756	-1.27534	1.98656	0.520881	0.28326148389126066	Thiabendazole_mean_TOF_ctrl_regressed	5.617524534886292	0	NA	NA	NA	NA	NA	NA	NA	NA	NA
I	I:14857404	14857404	C	A	0.107981	-8.16789	2.93484	0.00538465	2.2688425204084557	Thiabendazole_mean_TOF_ctrl_regressed	5.617524534886292	0	NA	NA	NA	NA	NA	NA	NA	NA	NA
I	I:14859690	14859690	T	C	0.0751174	1.42308	3.70079	0.700583	0.15454040526521168	Thiabendazole_mean_TOF_ctrl_regressed	5.617524534886292	0	NA	NA	NA	NA	NA	NA	NA	NA	NA
I	I:14864059	14864059	T	C	0.056338	-10.1298	4.10809	0.0136696	1.864244193576611	Thiabendazole_mean_TOF_ctrl_regressed	5.617524534886292	0	NA	NA	NA	NA	NA	NA	NA	NA	NA
I	I:14864721	14864721	T	C	0.131455	1.26208	3.09206	0.683151	0.16548329160590722	Thiabendazole_mean_TOF_ctrl_regressed	5.617524534886292	0	NA	NA	NA	NA	NA	NA	NA	NA	NA
I	I:14865905	14865905	A	G	0.159624	4.1451	2.96968	0.162773	0.7884176321463244	Thiabendazole_mean_TOF_ctrl_regressed	5.617524534886292	0	NA	NA	NA	NA	NA	NA	NA	NA	NA
I	I:14871641	14871641	G	C	0.403756	-1.27534	1.98656	0.520881	0.28326148389126066	Thiabendazole_mean_TOF_ctrl_regressed	5.617524534886292	0	NA	NA	NA	NA	NA	NA	NA	NA	NA
I	I:14872635	14872635	T	C	0.0892019	-7.63179	3.22035	0.0177948	1.749706888771936	Thiabendazole_mean_TOF_ctrl_regressed	5.617524534886292	0	NA	NA	NA	NA	NA	NA	NA	NA	NA
I	I:14876538	14876538	A	T	0.0657277	-0.181282	3.91323	0.963051	0.016350713465187936	Thiabendazole_mean_TOF_ctrl_regressed	5.617524534886292	0	NA	NA	NA	NA	NA	NA	NA	NA	NA
I	I:14876785	14876785	A	T	0.122066	1.55911	3.09313	0.614223	0.21167392513478772	Thiabendazole_mean_TOF_ctrl_regressed	5.617524534886292	0	NA	NA	NA	NA	NA	NA	NA	NA	NA
I	I:14882206	14882206	A	G	0.0704225	-1.92749	3.81	0.612926	0.21259195571261014	Thiabendazole_mean_TOF_ctrl_regressed	5.617524534886292	0	NA	NA	NA	NA	NA	NA	NA	NA	NA
I	I:14894066	14894066	T	C	0.300469	2.47267	2.25616	0.273093	0.5636894316813391	Thiabendazole_mean_TOF_ctrl_regressed	5.617524534886292	0	NA	NA	NA	NA	NA	NA	NA	NA	NA
I	I:14897612	14897612	T	C	0.150235	-0.724288	3.05486	0.812584	0.09013173330190478	Thiabendazole_mean_TOF_ctrl_regressed	5.617524534886292	0	NA	NA	NA	NA	NA	NA	NA	NA	NA
I	I:14899833	14899833	A	C	0.403756	-1.27534	1.98656	0.520881	0.28326148389126066	Thiabendazole_mean_TOF_ctrl_regressed	5.617524534886292	0	NA	NA	NA	NA	NA	NA	NA	NA	NA
I	I:14903339	14903339	T	G	0.0938967	-7.96947	3.1195	0.010627	1.973589319421226	Thiabendazole_mean_TOF_ctrl_regressed	5.617524534886292	0	NA	NA	NA	NA	NA	NA	NA	NA	NA
I	I:14903427	14903427	C	A	0.056338	-1.29651	4.21114	0.758176	0.12022996724872247	Thiabendazole_mean_TOF_ctrl_regressed	5.617524534886292	0	NA	NA	NA	NA	NA	NA	NA	NA	NA
I	I:14905607	14905607	A	T	0.112676	8.15715	3.79458	0.0315803	1.5005837486872646	Thiabendazole_mean_TOF_ctrl_regressed	5.617524534886292	0	NA	NA	NA	NA	NA	NA	NA	NA	NA
I	I:14907550	14907550	T	C	0.192488	-1.64247	2.48713	0.509006	0.2932770983085588	Thiabendazole_mean_TOF_ctrl_regressed	5.617524534886292	0	NA	NA	NA	NA	NA	NA	NA	NA	NA
I	I:14908697	14908697	C	G	0.0610329	-10.5711	3.93329	0.00719694	2.142852117956877	Thiabendazole_mean_TOF_ctrl_regressed	5.617524534886292	0	NA	NA	NA	NA	NA	NA	NA	NA	NA
I	I:14911753	14911753	G	T	0.0892019	1.43329	3.29426	0.663498	0.17816038190319736	Thiabendazole_mean_TOF_ctrl_regressed	5.617524534886292	0	NA	NA	NA	NA	NA	NA	NA	NA	NA
I	I:14917762	14917762	A	G	0.262911	2.97191	2.30919	0.198098	0.7031199090820912	Thiabendazole_mean_TOF_ctrl_regressed	5.617524534886292	0	NA	NA	NA	NA	NA	NA	NA	NA	NA
I	I:14918122	14918122	A	T	0.131455	-2.82853	2.7986	0.312162	0.5056199654464135	Thiabendazole_mean_TOF_ctrl_regressed	5.617524534886292	0	NA	NA	NA	NA	NA	NA	NA	NA	NA
I	I:14922333	14922333	G	A	0.056338	-1.29651	4.21114	0.758176	0.12022996724872247	Thiabendazole_mean_TOF_ctrl_regressed	5.617524534886292	0	NA	NA	NA	NA	NA	NA	NA	NA	NA
I	I:14923500	14923500	T	A	0.366197	-0.990867	1.9845	0.617566	0.2093166220292625	Thiabendazole_mean_TOF_ctrl_regressed	5.617524534886292	0	NA	NA	NA	NA	NA	NA	NA	NA	NA
I	I:14924789	14924789	A	G	0.0938967	-7.96947	3.1195	0.010627	1.973589319421226	Thiabendazole_mean_TOF_ctrl_regressed	5.617524534886292	0	NA	NA	NA	NA	NA	NA	NA	NA	NA
I	I:14930816	14930816	T	A	0.107981	7.63258	4.00863	0.0569054	1.244846519564048	Thiabendazole_mean_TOF_ctrl_regressed	5.617524534886292	0	NA	NA	NA	NA	NA	NA	NA	NA	NA
I	I:14931515	14931515	T	C	0.0985915	1.58489	3.19296	0.619632	0.20786616182219486	Thiabendazole_mean_TOF_ctrl_regressed	5.617524534886292	0	NA	NA	NA	NA	NA	NA	NA	NA	NA
I	I:14932805	14932805	T	C	0.262911	2.97191	2.30919	0.198098	0.7031199090820912	Thiabendazole_mean_TOF_ctrl_regressed	5.617524534886292	0	NA	NA	NA	NA	NA	NA	NA	NA	NA
I	I:14933389	14933389	C	T	0.0610329	-10.5711	3.93329	0.00719694	2.142852117956877	Thiabendazole_mean_TOF_ctrl_regressed	5.617524534886292	0	NA	NA	NA	NA	NA	NA	NA	NA	NA
I	I:14933928	14933928	A	T	0.126761	1.89951	3.44228	0.581073	0.23576930391664722	Thiabendazole_mean_TOF_ctrl_regressed	5.617524534886292	0	NA	NA	NA	NA	NA	NA	NA	NA	NA
I	I:14935000	14935000	C	A	0.056338	-1.29651	4.21114	0.758176	0.12022996724872247	Thiabendazole_mean_TOF_ctrl_regressed	5.617524534886292	0	NA	NA	NA	NA	NA	NA	NA	NA	NA
I	I:14944060	14944060	A	T	0.244131	-2.62347	2.25566	0.244805	0.6111797162232336	Thiabendazole_mean_TOF_ctrl_regressed	5.617524534886292	0	NA	NA	NA	NA	NA	NA	NA	NA	NA
I	I:14952041	14952041	T	C	0.366197	-0.990867	1.9845	0.617566	0.2093166220292625	Thiabendazole_mean_TOF_ctrl_regressed	5.617524534886292	0	NA	NA	NA	NA	NA	NA	NA	NA	NA
I	I:14954072	14954072	A	T	0.201878	-2.16731	2.51015	0.387908	0.4112712636584422	Thiabendazole_mean_TOF_ctrl_regressed	5.617524534886292	0	NA	NA	NA	NA	NA	NA	NA	NA	NA
I	I:14954089	14954089	A	G	0.0938967	-7.96947	3.1195	0.010627	1.973589319421226	Thiabendazole_mean_TOF_ctrl_regressed	5.617524534886292	0	NA	NA	NA	NA	NA	NA	NA	NA	NA
I	I:14955860	14955860	G	T	0.0985915	1.58489	3.19296	0.619632	0.20786616182219486	Thiabendazole_mean_TOF_ctrl_regressed	5.617524534886292	0	NA	NA	NA	NA	NA	NA	NA	NA	NA
I	I:14965077	14965077	C	A	0.103286	6.9401	4.05799	0.0872234	1.0593669883750565	Thiabendazole_mean_TOF_ctrl_regressed	5.617524534886292	0	NA	NA	NA	NA	NA	NA	NA	NA	NA
I	I:14965860	14965860	G	A	0.056338	-1.29651	4.21114	0.758176	0.12022996724872247	Thiabendazole_mean_TOF_ctrl_regressed	5.617524534886292	0	NA	NA	NA	NA	NA	NA	NA	NA	NA
I	I:14967450	14967450	G	A	0.0610329	-10.5711	3.93329	0.00719694	2.142852117956877	Thiabendazole_mean_TOF_ctrl_regressed	5.617524534886292	0	NA	NA	NA	NA	NA	NA	NA	NA	NA
I	I:14975186	14975186	G	A	0.253521	-3.47657	2.15346	0.106438	0.9729032945596217	Thiabendazole_mean_TOF_ctrl_regressed	5.617524534886292	0	NA	NA	NA	NA	NA	NA	NA	NA	NA
I	I:14975929	14975929	A	G	0.366197	-0.990867	1.9845	0.617566	0.2093166220292625	Thiabendazole_mean_TOF_ctrl_regressed	5.617524534886292	0	NA	NA	NA	NA	NA	NA	NA	NA	NA
I	I:14986422	14986422	T	C	0.0985915	1.58489	3.19296	0.619632	0.20786616182219486	Thiabendazole_mean_TOF_ctrl_regressed	5.617524534886292	0	NA	NA	NA	NA	NA	NA	NA	NA	NA
I	I:14990967	14990967	G	C	0.0657277	-9.28747	3.89623	0.0171392	1.7660094533401227	Thiabendazole_mean_TOF_ctrl_regressed	5.617524534886292	0	NA	NA	NA	NA	NA	NA	NA	NA	NA
I	I:14991776	14991776	T	G	0.056338	-1.29651	4.21114	0.758176	0.12022996724872247	Thiabendazole_mean_TOF_ctrl_regressed	5.617524534886292	0	NA	NA	NA	NA	NA	NA	NA	NA	NA
I	I:14994693	14994693	T	C	0.0892019	6.83095	4.08992	0.0948813	1.0228193735270439	Thiabendazole_mean_TOF_ctrl_regressed	5.617524534886292	0	NA	NA	NA	NA	NA	NA	NA	NA	NA
I	I:15000477	15000477	G	A	0.253521	-3.47657	2.15346	0.106438	0.9729032945596217	Thiabendazole_mean_TOF_ctrl_regressed	5.617524534886292	0	NA	NA	NA	NA	NA	NA	NA	NA	NA
I	I:15002087	15002087	A	C	0.366197	-0.990867	1.9845	0.617566	0.2093166220292625	Thiabendazole_mean_TOF_ctrl_regressed	5.617524534886292	0	NA	NA	NA	NA	NA	NA	NA	NA	NA
I	I:15013113	15013113	G	A	0.187793	-0.800766	2.40989	0.739675	0.130959059607579	Thiabendazole_mean_TOF_ctrl_regressed	5.617524534886292	0	NA	NA	NA	NA	NA	NA	NA	NA	NA
I	I:15015682	15015682	T	G	0.0704225	-0.959795	3.99855	0.810302	0.09135308915916847	Thiabendazole_mean_TOF_ctrl_regressed	5.617524534886292	0	NA	NA	NA	NA	NA	NA	NA	NA	NA
I	I:15019439	15019439	T	C	0.206573	1.02246	2.54603	0.687985	0.16242103049740195	Thiabendazole_mean_TOF_ctrl_regressed	5.617524534886292	0	NA	NA	NA	NA	NA	NA	NA	NA	NA
I	I:15020068	15020068	T	C	0.056338	-1.29651	4.21114	0.758176	0.12022996724872247	Thiabendazole_mean_TOF_ctrl_regressed	5.617524534886292	0	NA	NA	NA	NA	NA	NA	NA	NA	NA
I	I:15021144	15021144	G	T	0.131455	-0.478278	2.71733	0.860286	0.06535714460157817	Thiabendazole_mean_TOF_ctrl_regressed	5.617524534886292	0	NA	NA	NA	NA	NA	NA	NA	NA	NA
I	I:15021250	15021250	A	C	0.0985915	1.58489	3.19296	0.619632	0.20786616182219486	Thiabendazole_mean_TOF_ctrl_regressed	5.617524534886292	0	NA	NA	NA	NA	NA	NA	NA	NA	NA
I	I:15021413	15021413	A	G	0.211268	-3.52719	2.30566	0.126068	0.8993951369564344	Thiabendazole_mean_TOF_ctrl_regressed	5.617524534886292	0	NA	NA	NA	NA	NA	NA	NA	NA	NA
I	I:15025770	15025770	C	T	0.361502	-1.0796	1.98245	0.586045	0.2320690350035079	Thiabendazole_mean_TOF_ctrl_regressed	5.617524534886292	0	NA	NA	NA	NA	NA	NA	NA	NA	NA
I	I:15028329	15028329	A	C	0.0657277	-9.28747	3.89623	0.0171392	1.7660094533401227	Thiabendazole_mean_TOF_ctrl_regressed	5.617524534886292	0	NA	NA	NA	NA	NA	NA	NA	NA	NA
I	I:15029364	15029364	A	G	0.159624	3.08348	2.97523	0.300023	0.5228454506463364	Thiabendazole_mean_TOF_ctrl_regressed	5.617524534886292	0	NA	NA	NA	NA	NA	NA	NA	NA	NA
I	I:15036525	15036525	T	G	0.056338	-1.29651	4.21114	0.758176	0.12022996724872247	Thiabendazole_mean_TOF_ctrl_regressed	5.617524534886292	0	NA	NA	NA	NA	NA	NA	NA	NA	NA
[truncated: 19,998 more rows]
