# Supplementary material for: Naturally occurring variation in a cytochrome P450 modifies thiabendazole responses independently of beta-tubulin
Source: PLoS Pathog. 2025 Jan 14;21(1):e1012602. doi: 10.1371/journal.ppat.1012602 (PMC11771912; doi:10.1371/journal.ppat.1012602)
Supplement: S4 File — (TSV) [file ppat.1012602.s004.tsv]

marker	chr	pos	trait	lod	threshold	iteration	var_exp	eff_size	ci_l_marker	ci_l_pos	ci_r_marker	ci_r_pos
I_398834	I	398834	thiabendazole.625.mean.TOF	0.009403759454157742	3.173026594603205	1	NA	NA	NA	NA	NA	NA
I_406997	I	406997	thiabendazole.625.mean.TOF	0.009403759454157742	3.173026594603205	1	NA	NA	NA	NA	NA	NA
I_409309	I	409309	thiabendazole.625.mean.TOF	0.009403759454157742	3.173026594603205	1	NA	NA	NA	NA	NA	NA
I_541502	I	541502	thiabendazole.625.mean.TOF	0.009403759454157742	3.173026594603205	1	NA	NA	NA	NA	NA	NA
I_544701	I	544701	thiabendazole.625.mean.TOF	0.009403759454157742	3.173026594603205	1	NA	NA	NA	NA	NA	NA
I_569087	I	569087	thiabendazole.625.mean.TOF	0.009403759454157742	3.173026594603205	1	NA	NA	NA	NA	NA	NA
I_590394	I	590394	thiabendazole.625.mean.TOF	0.009403759454157742	3.173026594603205	1	NA	NA	NA	NA	NA	NA
I_602634	I	602634	thiabendazole.625.mean.TOF	0.009403759454157742	3.173026594603205	1	NA	NA	NA	NA	NA	NA
I_614509	I	614509	thiabendazole.625.mean.TOF	0.009403759454157742	3.173026594603205	1	NA	NA	NA	NA	NA	NA
I_627305	I	627305	thiabendazole.625.mean.TOF	0.009403759454157742	3.173026594603205	1	NA	NA	NA	NA	NA	NA
I_628622	I	628622	thiabendazole.625.mean.TOF	0.009403759454157742	3.173026594603205	1	NA	NA	NA	NA	NA	NA
I_630968	I	630968	thiabendazole.625.mean.TOF	0.009403759454157742	3.173026594603205	1	NA	NA	NA	NA	NA	NA
I_652712	I	652712	thiabendazole.625.mean.TOF	0.009403759454157742	3.173026594603205	1	NA	NA	NA	NA	NA	NA
I_721214	I	721214	thiabendazole.625.mean.TOF	0.010414822926156126	3.173026594603205	1	NA	NA	NA	NA	NA	NA
I_721783	I	721783	thiabendazole.625.mean.TOF	0.010414822926156126	3.173026594603205	1	NA	NA	NA	NA	NA	NA
I_727020	I	727020	thiabendazole.625.mean.TOF	0.010414822926156126	3.173026594603205	1	NA	NA	NA	NA	NA	NA
I_763259	I	763259	thiabendazole.625.mean.TOF	0.009000140468451935	3.173026594603205	1	NA	NA	NA	NA	NA	NA
I_764322	I	764322	thiabendazole.625.mean.TOF	0.009000140468451935	3.173026594603205	1	NA	NA	NA	NA	NA	NA
I_776110	I	776110	thiabendazole.625.mean.TOF	0.009000140468451935	3.173026594603205	1	NA	NA	NA	NA	NA	NA
I_781125	I	781125	thiabendazole.625.mean.TOF	0.009000140468451935	3.173026594603205	1	NA	NA	NA	NA	NA	NA
I_800506	I	800506	thiabendazole.625.mean.TOF	0.009000140468451935	3.173026594603205	1	NA	NA	NA	NA	NA	NA
I_804813	I	804813	thiabendazole.625.mean.TOF	0.009000140468451935	3.173026594603205	1	NA	NA	NA	NA	NA	NA
I_813570	I	813570	thiabendazole.625.mean.TOF	0.003091426106181509	3.173026594603205	1	NA	NA	NA	NA	NA	NA
I_854751	I	854751	thiabendazole.625.mean.TOF	0.003091426106181509	3.173026594603205	1	NA	NA	NA	NA	NA	NA
I_860292	I	860292	thiabendazole.625.mean.TOF	0.003091426106181509	3.173026594603205	1	NA	NA	NA	NA	NA	NA
I_860921	I	860921	thiabendazole.625.mean.TOF	0.006284941479830979	3.173026594603205	1	NA	NA	NA	NA	NA	NA
I_863357	I	863357	thiabendazole.625.mean.TOF	0.004594864080335277	3.173026594603205	1	NA	NA	NA	NA	NA	NA
I_863911	I	863911	thiabendazole.625.mean.TOF	0.004594864080335277	3.173026594603205	1	NA	NA	NA	NA	NA	NA
I_865340	I	865340	thiabendazole.625.mean.TOF	0.08327284322950275	3.173026594603205	1	NA	NA	NA	NA	NA	NA
I_866896	I	866896	thiabendazole.625.mean.TOF	0.07434305282946038	3.173026594603205	1	NA	NA	NA	NA	NA	NA
I_867720	I	867720	thiabendazole.625.mean.TOF	0.04517401865152479	3.173026594603205	1	NA	NA	NA	NA	NA	NA
I_868905	I	868905	thiabendazole.625.mean.TOF	0.057676537518676164	3.173026594603205	1	NA	NA	NA	NA	NA	NA
I_875410	I	875410	thiabendazole.625.mean.TOF	0.027756492261707736	3.173026594603205	1	NA	NA	NA	NA	NA	NA
I_892612	I	892612	thiabendazole.625.mean.TOF	0.027756492261707736	3.173026594603205	1	NA	NA	NA	NA	NA	NA
I_895895	I	895895	thiabendazole.625.mean.TOF	0.027756492261707736	3.173026594603205	1	NA	NA	NA	NA	NA	NA
I_897038	I	897038	thiabendazole.625.mean.TOF	0.027756492261707736	3.173026594603205	1	NA	NA	NA	NA	NA	NA
I_902306	I	902306	thiabendazole.625.mean.TOF	0.027756492261707736	3.173026594603205	1	NA	NA	NA	NA	NA	NA
I_904446	I	904446	thiabendazole.625.mean.TOF	0.027756492261707736	3.173026594603205	1	NA	NA	NA	NA	NA	NA
I_904880	I	904880	thiabendazole.625.mean.TOF	0.027756492261707736	3.173026594603205	1	NA	NA	NA	NA	NA	NA
I_917584	I	917584	thiabendazole.625.mean.TOF	0.027756492261707736	3.173026594603205	1	NA	NA	NA	NA	NA	NA
I_920051	I	920051	thiabendazole.625.mean.TOF	0.015949238573182107	3.173026594603205	1	NA	NA	NA	NA	NA	NA
I_923181	I	923181	thiabendazole.625.mean.TOF	0.007001043799422594	3.173026594603205	1	NA	NA	NA	NA	NA	NA
I_938920	I	938920	thiabendazole.625.mean.TOF	0.007001043799422594	3.173026594603205	1	NA	NA	NA	NA	NA	NA
I_946888	I	946888	thiabendazole.625.mean.TOF	0.0010229019581972508	3.173026594603205	1	NA	NA	NA	NA	NA	NA
I_952449	I	952449	thiabendazole.625.mean.TOF	0.001077343239553699	3.173026594603205	1	NA	NA	NA	NA	NA	NA
I_965370	I	965370	thiabendazole.625.mean.TOF	0.001077343239553699	3.173026594603205	1	NA	NA	NA	NA	NA	NA
I_967082	I	967082	thiabendazole.625.mean.TOF	0.00192409882854342	3.173026594603205	1	NA	NA	NA	NA	NA	NA
I_977470	I	977470	thiabendazole.625.mean.TOF	0.00192409882854342	3.173026594603205	1	NA	NA	NA	NA	NA	NA
I_978053	I	978053	thiabendazole.625.mean.TOF	0.00192409882854342	3.173026594603205	1	NA	NA	NA	NA	NA	NA
I_994893	I	994893	thiabendazole.625.mean.TOF	0.009927899798196587	3.173026594603205	1	NA	NA	NA	NA	NA	NA
I_1007788	I	1007788	thiabendazole.625.mean.TOF	0.0010555496910549563	3.173026594603205	1	NA	NA	NA	NA	NA	NA
I_1011098	I	1011098	thiabendazole.625.mean.TOF	0.0010555496910549563	3.173026594603205	1	NA	NA	NA	NA	NA	NA
I_1013825	I	1013825	thiabendazole.625.mean.TOF	0.0010555496910549563	3.173026594603205	1	NA	NA	NA	NA	NA	NA
I_1016361	I	1016361	thiabendazole.625.mean.TOF	0.011297199029547827	3.173026594603205	1	NA	NA	NA	NA	NA	NA
I_1017287	I	1017287	thiabendazole.625.mean.TOF	0.011297199029547827	3.173026594603205	1	NA	NA	NA	NA	NA	NA
I_1032796	I	1032796	thiabendazole.625.mean.TOF	2.624820333454686e-4	3.173026594603205	1	NA	NA	NA	NA	NA	NA
I_1036866	I	1036866	thiabendazole.625.mean.TOF	2.624820333454686e-4	3.173026594603205	1	NA	NA	NA	NA	NA	NA
I_1041272	I	1041272	thiabendazole.625.mean.TOF	0.034007489951044204	3.173026594603205	1	NA	NA	NA	NA	NA	NA
I_1041730	I	1041730	thiabendazole.625.mean.TOF	0.034007489951044204	3.173026594603205	1	NA	NA	NA	NA	NA	NA
I_1045634	I	1045634	thiabendazole.625.mean.TOF	0.034007489951044204	3.173026594603205	1	NA	NA	NA	NA	NA	NA
I_1047156	I	1047156	thiabendazole.625.mean.TOF	0.034007489951044204	3.173026594603205	1	NA	NA	NA	NA	NA	NA
I_1056644	I	1056644	thiabendazole.625.mean.TOF	0.07363882911645969	3.173026594603205	1	NA	NA	NA	NA	NA	NA
I_1058025	I	1058025	thiabendazole.625.mean.TOF	0.07363882911645969	3.173026594603205	1	NA	NA	NA	NA	NA	NA
I_1059713	I	1059713	thiabendazole.625.mean.TOF	0.0777554373368175	3.173026594603205	1	NA	NA	NA	NA	NA	NA
I_1062978	I	1062978	thiabendazole.625.mean.TOF	0.0777554373368175	3.173026594603205	1	NA	NA	NA	NA	NA	NA
I_1068572	I	1068572	thiabendazole.625.mean.TOF	0.0777554373368175	3.173026594603205	1	NA	NA	NA	NA	NA	NA
I_1071327	I	1071327	thiabendazole.625.mean.TOF	0.09878651262484762	3.173026594603205	1	NA	NA	NA	NA	NA	NA
I_1073324	I	1073324	thiabendazole.625.mean.TOF	0.09878651262484762	3.173026594603205	1	NA	NA	NA	NA	NA	NA
I_1076773	I	1076773	thiabendazole.625.mean.TOF	0.09878651262484762	3.173026594603205	1	NA	NA	NA	NA	NA	NA
I_1077159	I	1077159	thiabendazole.625.mean.TOF	0.09409216599288195	3.173026594603205	1	NA	NA	NA	NA	NA	NA
I_1080446	I	1080446	thiabendazole.625.mean.TOF	0.064252597363176	3.173026594603205	1	NA	NA	NA	NA	NA	NA
I_1081807	I	1081807	thiabendazole.625.mean.TOF	0.04110414232791736	3.173026594603205	1	NA	NA	NA	NA	NA	NA
I_1082876	I	1082876	thiabendazole.625.mean.TOF	0.04110414232791736	3.173026594603205	1	NA	NA	NA	NA	NA	NA
I_1086901	I	1086901	thiabendazole.625.mean.TOF	0.04110414232791736	3.173026594603205	1	NA	NA	NA	NA	NA	NA
I_1090742	I	1090742	thiabendazole.625.mean.TOF	0.04110414232791736	3.173026594603205	1	NA	NA	NA	NA	NA	NA
I_1092278	I	1092278	thiabendazole.625.mean.TOF	0.04110414232791736	3.173026594603205	1	NA	NA	NA	NA	NA	NA
I_1095070	I	1095070	thiabendazole.625.mean.TOF	0.04110414232791736	3.173026594603205	1	NA	NA	NA	NA	NA	NA
I_1096109	I	1096109	thiabendazole.625.mean.TOF	0.04110414232791736	3.173026594603205	1	NA	NA	NA	NA	NA	NA
I_1101268	I	1101268	thiabendazole.625.mean.TOF	0.04110414232791736	3.173026594603205	1	NA	NA	NA	NA	NA	NA
I_1103446	I	1103446	thiabendazole.625.mean.TOF	0.0456833119035186	3.173026594603205	1	NA	NA	NA	NA	NA	NA
I_1103766	I	1103766	thiabendazole.625.mean.TOF	0.0456833119035186	3.173026594603205	1	NA	NA	NA	NA	NA	NA
I_1104862	I	1104862	thiabendazole.625.mean.TOF	0.0456833119035186	3.173026594603205	1	NA	NA	NA	NA	NA	NA
I_1105690	I	1105690	thiabendazole.625.mean.TOF	0.0456833119035186	3.173026594603205	1	NA	NA	NA	NA	NA	NA
I_1105738	I	1105738	thiabendazole.625.mean.TOF	0.0456833119035186	3.173026594603205	1	NA	NA	NA	NA	NA	NA
I_1106188	I	1106188	thiabendazole.625.mean.TOF	0.0456833119035186	3.173026594603205	1	NA	NA	NA	NA	NA	NA
I_1106565	I	1106565	thiabendazole.625.mean.TOF	0.0456833119035186	3.173026594603205	1	NA	NA	NA	NA	NA	NA
I_1106756	I	1106756	thiabendazole.625.mean.TOF	0.0456833119035186	3.173026594603205	1	NA	NA	NA	NA	NA	NA
I_1106769	I	1106769	thiabendazole.625.mean.TOF	0.02596270000560794	3.173026594603205	1	NA	NA	NA	NA	NA	NA
I_1107290	I	1107290	thiabendazole.625.mean.TOF	0.036700481389035366	3.173026594603205	1	NA	NA	NA	NA	NA	NA
I_1107620	I	1107620	thiabendazole.625.mean.TOF	0.02596270000560794	3.173026594603205	1	NA	NA	NA	NA	NA	NA
I_1107751	I	1107751	thiabendazole.625.mean.TOF	0.0456833119035186	3.173026594603205	1	NA	NA	NA	NA	NA	NA
I_1108196	I	1108196	thiabendazole.625.mean.TOF	0.0456833119035186	3.173026594603205	1	NA	NA	NA	NA	NA	NA
I_1108435	I	1108435	thiabendazole.625.mean.TOF	0.0456833119035186	3.173026594603205	1	NA	NA	NA	NA	NA	NA
I_1108849	I	1108849	thiabendazole.625.mean.TOF	0.06553183914579092	3.173026594603205	1	NA	NA	NA	NA	NA	NA
I_1109120	I	1109120	thiabendazole.625.mean.TOF	0.0456833119035186	3.173026594603205	1	NA	NA	NA	NA	NA	NA
I_1110038	I	1110038	thiabendazole.625.mean.TOF	0.0456833119035186	3.173026594603205	1	NA	NA	NA	NA	NA	NA
I_1110143	I	1110143	thiabendazole.625.mean.TOF	0.0456833119035186	3.173026594603205	1	NA	NA	NA	NA	NA	NA
I_1110587	I	1110587	thiabendazole.625.mean.TOF	0.04363761248957866	3.173026594603205	1	NA	NA	NA	NA	NA	NA
I_1110829	I	1110829	thiabendazole.625.mean.TOF	0.04210427326324264	3.173026594603205	1	NA	NA	NA	NA	NA	NA
I_1110891	I	1110891	thiabendazole.625.mean.TOF	0.04210427326324264	3.173026594603205	1	NA	NA	NA	NA	NA	NA
I_1111335	I	1111335	thiabendazole.625.mean.TOF	0.04210427326324264	3.173026594603205	1	NA	NA	NA	NA	NA	NA
I_1111822	I	1111822	thiabendazole.625.mean.TOF	0.0456833119035186	3.173026594603205	1	NA	NA	NA	NA	NA	NA
I_1111982	I	1111982	thiabendazole.625.mean.TOF	0.0456833119035186	3.173026594603205	1	NA	NA	NA	NA	NA	NA
I_1112236	I	1112236	thiabendazole.625.mean.TOF	0.0456833119035186	3.173026594603205	1	NA	NA	NA	NA	NA	NA
I_1113907	I	1113907	thiabendazole.625.mean.TOF	0.0456833119035186	3.173026594603205	1	NA	NA	NA	NA	NA	NA
I_1113918	I	1113918	thiabendazole.625.mean.TOF	0.018599979374518117	3.173026594603205	1	NA	NA	NA	NA	NA	NA
I_1115179	I	1115179	thiabendazole.625.mean.TOF	2.3897867862844752e-5	3.173026594603205	1	NA	NA	NA	NA	NA	NA
I_1115294	I	1115294	thiabendazole.625.mean.TOF	0.018599979374518117	3.173026594603205	1	NA	NA	NA	NA	NA	NA
I_1115307	I	1115307	thiabendazole.625.mean.TOF	0.0456833119035186	3.173026594603205	1	NA	NA	NA	NA	NA	NA
I_1124971	I	1124971	thiabendazole.625.mean.TOF	0.0456833119035186	3.173026594603205	1	NA	NA	NA	NA	NA	NA
I_1126463	I	1126463	thiabendazole.625.mean.TOF	0.0456833119035186	3.173026594603205	1	NA	NA	NA	NA	NA	NA
I_1128647	I	1128647	thiabendazole.625.mean.TOF	0.0456833119035186	3.173026594603205	1	NA	NA	NA	NA	NA	NA
I_1135725	I	1135725	thiabendazole.625.mean.TOF	0.0456833119035186	3.173026594603205	1	NA	NA	NA	NA	NA	NA
I_1146993	I	1146993	thiabendazole.625.mean.TOF	0.04491260793125667	3.173026594603205	1	NA	NA	NA	NA	NA	NA
I_1156845	I	1156845	thiabendazole.625.mean.TOF	0.04602628730320733	3.173026594603205	1	NA	NA	NA	NA	NA	NA
I_1169919	I	1169919	thiabendazole.625.mean.TOF	3.7459103657117075e-4	3.173026594603205	1	NA	NA	NA	NA	NA	NA
I_1180974	I	1180974	thiabendazole.625.mean.TOF	3.7459103657117075e-4	3.173026594603205	1	NA	NA	NA	NA	NA	NA
I_1182448	I	1182448	thiabendazole.625.mean.TOF	3.7459103657117075e-4	3.173026594603205	1	NA	NA	NA	NA	NA	NA
I_1183342	I	1183342	thiabendazole.625.mean.TOF	0.0010573135707645472	3.173026594603205	1	NA	NA	NA	NA	NA	NA
I_1185402	I	1185402	thiabendazole.625.mean.TOF	0.0028786654678892055	3.173026594603205	1	NA	NA	NA	NA	NA	NA
I_1187276	I	1187276	thiabendazole.625.mean.TOF	0.006611090982126421	3.173026594603205	1	NA	NA	NA	NA	NA	NA
I_1188668	I	1188668	thiabendazole.625.mean.TOF	0.006611090982126421	3.173026594603205	1	NA	NA	NA	NA	NA	NA
I_1195173	I	1195173	thiabendazole.625.mean.TOF	0.001675483938293633	3.173026594603205	1	NA	NA	NA	NA	NA	NA
I_1196470	I	1196470	thiabendazole.625.mean.TOF	0.041853135883966414	3.173026594603205	1	NA	NA	NA	NA	NA	NA
I_1196513	I	1196513	thiabendazole.625.mean.TOF	0.001985660575429805	3.173026594603205	1	NA	NA	NA	NA	NA	NA
I_1198263	I	1198263	thiabendazole.625.mean.TOF	0.001985660575429805	3.173026594603205	1	NA	NA	NA	NA	NA	NA
I_1199049	I	1199049	thiabendazole.625.mean.TOF	0.001985660575429805	3.173026594603205	1	NA	NA	NA	NA	NA	NA
I_1200447	I	1200447	thiabendazole.625.mean.TOF	0.001985660575429805	3.173026594603205	1	NA	NA	NA	NA	NA	NA
I_1200512	I	1200512	thiabendazole.625.mean.TOF	0.001985660575429805	3.173026594603205	1	NA	NA	NA	NA	NA	NA
I_1201793	I	1201793	thiabendazole.625.mean.TOF	0.001985660575429805	3.173026594603205	1	NA	NA	NA	NA	NA	NA
I_1210926	I	1210926	thiabendazole.625.mean.TOF	0.001985660575429805	3.173026594603205	1	NA	NA	NA	NA	NA	NA
I_1211692	I	1211692	thiabendazole.625.mean.TOF	0.001985660575429805	3.173026594603205	1	NA	NA	NA	NA	NA	NA
I_1213163	I	1213163	thiabendazole.625.mean.TOF	0.001985660575429805	3.173026594603205	1	NA	NA	NA	NA	NA	NA
I_1213450	I	1213450	thiabendazole.625.mean.TOF	0.001985660575429805	3.173026594603205	1	NA	NA	NA	NA	NA	NA
I_1213532	I	1213532	thiabendazole.625.mean.TOF	0.001985660575429805	3.173026594603205	1	NA	NA	NA	NA	NA	NA
I_1213625	I	1213625	thiabendazole.625.mean.TOF	0.001985660575429805	3.173026594603205	1	NA	NA	NA	NA	NA	NA
I_1214348	I	1214348	thiabendazole.625.mean.TOF	0.001985660575429805	3.173026594603205	1	NA	NA	NA	NA	NA	NA
I_1215000	I	1215000	thiabendazole.625.mean.TOF	0.001985660575429805	3.173026594603205	1	NA	NA	NA	NA	NA	NA
I_1221189	I	1221189	thiabendazole.625.mean.TOF	0.001985660575429805	3.173026594603205	1	NA	NA	NA	NA	NA	NA
I_1222416	I	1222416	thiabendazole.625.mean.TOF	0.001985660575429805	3.173026594603205	1	NA	NA	NA	NA	NA	NA
I_1227294	I	1227294	thiabendazole.625.mean.TOF	0.001985660575429805	3.173026594603205	1	NA	NA	NA	NA	NA	NA
I_1229032	I	1229032	thiabendazole.625.mean.TOF	0.001985660575429805	3.173026594603205	1	NA	NA	NA	NA	NA	NA
I_1231531	I	1231531	thiabendazole.625.mean.TOF	0.026756984211201013	3.173026594603205	1	NA	NA	NA	NA	NA	NA
I_1233395	I	1233395	thiabendazole.625.mean.TOF	0.012699581962663232	3.173026594603205	1	NA	NA	NA	NA	NA	NA
I_1234526	I	1234526	thiabendazole.625.mean.TOF	0.012699581962663232	3.173026594603205	1	NA	NA	NA	NA	NA	NA
I_1237086	I	1237086	thiabendazole.625.mean.TOF	0.04173405157871249	3.173026594603205	1	NA	NA	NA	NA	NA	NA
I_1237844	I	1237844	thiabendazole.625.mean.TOF	0.04173405157871249	3.173026594603205	1	NA	NA	NA	NA	NA	NA
I_1237890	I	1237890	thiabendazole.625.mean.TOF	0.05698757734050158	3.173026594603205	1	NA	NA	NA	NA	NA	NA
I_1238141	I	1238141	thiabendazole.625.mean.TOF	0.032640563362079586	3.173026594603205	1	NA	NA	NA	NA	NA	NA
I_1248624	I	1248624	thiabendazole.625.mean.TOF	0.005364884935532642	3.173026594603205	1	NA	NA	NA	NA	NA	NA
I_1249364	I	1249364	thiabendazole.625.mean.TOF	0.008166912648887397	3.173026594603205	1	NA	NA	NA	NA	NA	NA
I_1253971	I	1253971	thiabendazole.625.mean.TOF	0.0055958438477965245	3.173026594603205	1	NA	NA	NA	NA	NA	NA
I_1267574	I	1267574	thiabendazole.625.mean.TOF	0.009970902497282098	3.173026594603205	1	NA	NA	NA	NA	NA	NA
I_1269253	I	1269253	thiabendazole.625.mean.TOF	0.009970902497282098	3.173026594603205	1	NA	NA	NA	NA	NA	NA
I_1270428	I	1270428	thiabendazole.625.mean.TOF	0.009970902497282098	3.173026594603205	1	NA	NA	NA	NA	NA	NA
I_1273893	I	1273893	thiabendazole.625.mean.TOF	0.003238249013784304	3.173026594603205	1	NA	NA	NA	NA	NA	NA
I_1280348	I	1280348	thiabendazole.625.mean.TOF	0.003238249013784304	3.173026594603205	1	NA	NA	NA	NA	NA	NA
I_1281109	I	1281109	thiabendazole.625.mean.TOF	0.0072377311100901565	3.173026594603205	1	NA	NA	NA	NA	NA	NA
I_1282314	I	1282314	thiabendazole.625.mean.TOF	0.026225949943529888	3.173026594603205	1	NA	NA	NA	NA	NA	NA
I_1288030	I	1288030	thiabendazole.625.mean.TOF	0.0490108293855956	3.173026594603205	1	NA	NA	NA	NA	NA	NA
I_1294610	I	1294610	thiabendazole.625.mean.TOF	0.07577867808453868	3.173026594603205	1	NA	NA	NA	NA	NA	NA
I_1296794	I	1296794	thiabendazole.625.mean.TOF	0.07326769922970339	3.173026594603205	1	NA	NA	NA	NA	NA	NA
I_1297082	I	1297082	thiabendazole.625.mean.TOF	0.0944103187964397	3.173026594603205	1	NA	NA	NA	NA	NA	NA
I_1302564	I	1302564	thiabendazole.625.mean.TOF	0.17396243815692033	3.173026594603205	1	NA	NA	NA	NA	NA	NA
I_1305437	I	1305437	thiabendazole.625.mean.TOF	0.2454540222100472	3.173026594603205	1	NA	NA	NA	NA	NA	NA
I_1315291	I	1315291	thiabendazole.625.mean.TOF	0.2454540222100472	3.173026594603205	1	NA	NA	NA	NA	NA	NA
I_1319456	I	1319456	thiabendazole.625.mean.TOF	0.2454540222100472	3.173026594603205	1	NA	NA	NA	NA	NA	NA
I_1323149	I	1323149	thiabendazole.625.mean.TOF	0.2454540222100472	3.173026594603205	1	NA	NA	NA	NA	NA	NA
I_1326154	I	1326154	thiabendazole.625.mean.TOF	0.2454540222100472	3.173026594603205	1	NA	NA	NA	NA	NA	NA
I_1345627	I	1345627	thiabendazole.625.mean.TOF	0.2454540222100472	3.173026594603205	1	NA	NA	NA	NA	NA	NA
I_1348421	I	1348421	thiabendazole.625.mean.TOF	0.23257174610765724	3.173026594603205	1	NA	NA	NA	NA	NA	NA
I_1349871	I	1349871	thiabendazole.625.mean.TOF	0.23257174610765724	3.173026594603205	1	NA	NA	NA	NA	NA	NA
I_1370806	I	1370806	thiabendazole.625.mean.TOF	0.23257174610765724	3.173026594603205	1	NA	NA	NA	NA	NA	NA
I_1377453	I	1377453	thiabendazole.625.mean.TOF	0.21177993581110505	3.173026594603205	1	NA	NA	NA	NA	NA	NA
I_1377549	I	1377549	thiabendazole.625.mean.TOF	0.19637511357539994	3.173026594603205	1	NA	NA	NA	NA	NA	NA
I_1381124	I	1381124	thiabendazole.625.mean.TOF	0.15503420974997295	3.173026594603205	1	NA	NA	NA	NA	NA	NA
I_1387757	I	1387757	thiabendazole.625.mean.TOF	0.12995320052268183	3.173026594603205	1	NA	NA	NA	NA	NA	NA
I_1388441	I	1388441	thiabendazole.625.mean.TOF	0.12995320052268183	3.173026594603205	1	NA	NA	NA	NA	NA	NA
I_1393874	I	1393874	thiabendazole.625.mean.TOF	0.16848915529745348	3.173026594603205	1	NA	NA	NA	NA	NA	NA
I_1395878	I	1395878	thiabendazole.625.mean.TOF	0.16848915529745348	3.173026594603205	1	NA	NA	NA	NA	NA	NA
I_1401681	I	1401681	thiabendazole.625.mean.TOF	0.16848915529745348	3.173026594603205	1	NA	NA	NA	NA	NA	NA
I_1403694	I	1403694	thiabendazole.625.mean.TOF	0.16848915529745348	3.173026594603205	1	NA	NA	NA	NA	NA	NA
I_1405907	I	1405907	thiabendazole.625.mean.TOF	0.12995320052268183	3.173026594603205	1	NA	NA	NA	NA	NA	NA
I_1419429	I	1419429	thiabendazole.625.mean.TOF	0.12995320052268183	3.173026594603205	1	NA	NA	NA	NA	NA	NA
I_1421474	I	1421474	thiabendazole.625.mean.TOF	0.09622890705554159	3.173026594603205	1	NA	NA	NA	NA	NA	NA
I_1421598	I	1421598	thiabendazole.625.mean.TOF	0.09622890705554159	3.173026594603205	1	NA	NA	NA	NA	NA	NA
I_1423022	I	1423022	thiabendazole.625.mean.TOF	0.09622890705554159	3.173026594603205	1	NA	NA	NA	NA	NA	NA
I_1423968	I	1423968	thiabendazole.625.mean.TOF	0.09622890705554159	3.173026594603205	1	NA	NA	NA	NA	NA	NA
I_1424395	I	1424395	thiabendazole.625.mean.TOF	0.09622890705554159	3.173026594603205	1	NA	NA	NA	NA	NA	NA
I_1427548	I	1427548	thiabendazole.625.mean.TOF	0.09622890705554159	3.173026594603205	1	NA	NA	NA	NA	NA	NA
I_1428538	I	1428538	thiabendazole.625.mean.TOF	0.09622890705554159	3.173026594603205	1	NA	NA	NA	NA	NA	NA
I_1432003	I	1432003	thiabendazole.625.mean.TOF	0.09622890705554159	3.173026594603205	1	NA	NA	NA	NA	NA	NA
I_1432662	I	1432662	thiabendazole.625.mean.TOF	0.06728680152694934	3.173026594603205	1	NA	NA	NA	NA	NA	NA
I_1439676	I	1439676	thiabendazole.625.mean.TOF	0.10071554114049042	3.173026594603205	1	NA	NA	NA	NA	NA	NA
I_1439691	I	1439691	thiabendazole.625.mean.TOF	0.10071554114049042	3.173026594603205	1	NA	NA	NA	NA	NA	NA
I_1451409	I	1451409	thiabendazole.625.mean.TOF	0.10071554114049042	3.173026594603205	1	NA	NA	NA	NA	NA	NA
I_1451570	I	1451570	thiabendazole.625.mean.TOF	0.10071554114049042	3.173026594603205	1	NA	NA	NA	NA	NA	NA
I_1458735	I	1458735	thiabendazole.625.mean.TOF	0.10071554114049042	3.173026594603205	1	NA	NA	NA	NA	NA	NA
I_1463479	I	1463479	thiabendazole.625.mean.TOF	0.10071554114049042	3.173026594603205	1	NA	NA	NA	NA	NA	NA
I_1464461	I	1464461	thiabendazole.625.mean.TOF	0.10051218652888262	3.173026594603205	1	NA	NA	NA	NA	NA	NA
I_1468649	I	1468649	thiabendazole.625.mean.TOF	0.05826198155975002	3.173026594603205	1	NA	NA	NA	NA	NA	NA
I_1472091	I	1472091	thiabendazole.625.mean.TOF	0.05826198155975002	3.173026594603205	1	NA	NA	NA	NA	NA	NA
I_1479698	I	1479698	thiabendazole.625.mean.TOF	0.08126963662409285	3.173026594603205	1	NA	NA	NA	NA	NA	NA
I_1489796	I	1489796	thiabendazole.625.mean.TOF	0.04929746647726072	3.173026594603205	1	NA	NA	NA	NA	NA	NA
I_1497898	I	1497898	thiabendazole.625.mean.TOF	0.05604124170248867	3.173026594603205	1	NA	NA	NA	NA	NA	NA
I_1504302	I	1504302	thiabendazole.625.mean.TOF	0.04947988575836066	3.173026594603205	1	NA	NA	NA	NA	NA	NA
I_1504824	I	1504824	thiabendazole.625.mean.TOF	0.04242380380234108	3.173026594603205	1	NA	NA	NA	NA	NA	NA
I_1505527	I	1505527	thiabendazole.625.mean.TOF	0.04242380380234108	3.173026594603205	1	NA	NA	NA	NA	NA	NA
I_1508520	I	1508520	thiabendazole.625.mean.TOF	0.04242380380234108	3.173026594603205	1	NA	NA	NA	NA	NA	NA
I_1516275	I	1516275	thiabendazole.625.mean.TOF	0.06696310444922765	3.173026594603205	1	NA	NA	NA	NA	NA	NA
I_1524356	I	1524356	thiabendazole.625.mean.TOF	0.06696310444922765	3.173026594603205	1	NA	NA	NA	NA	NA	NA
I_1527522	I	1527522	thiabendazole.625.mean.TOF	0.0995465316656512	3.173026594603205	1	NA	NA	NA	NA	NA	NA
I_1529135	I	1529135	thiabendazole.625.mean.TOF	0.0995465316656512	3.173026594603205	1	NA	NA	NA	NA	NA	NA
I_1529574	I	1529574	thiabendazole.625.mean.TOF	0.0995465316656512	3.173026594603205	1	NA	NA	NA	NA	NA	NA
I_1530424	I	1530424	thiabendazole.625.mean.TOF	0.0995465316656512	3.173026594603205	1	NA	NA	NA	NA	NA	NA
I_1533040	I	1533040	thiabendazole.625.mean.TOF	0.1374723246575934	3.173026594603205	1	NA	NA	NA	NA	NA	NA
I_1533876	I	1533876	thiabendazole.625.mean.TOF	0.14669978763562042	3.173026594603205	1	NA	NA	NA	NA	NA	NA
I_1541336	I	1541336	thiabendazole.625.mean.TOF	0.14669978763562042	3.173026594603205	1	NA	NA	NA	NA	NA	NA
I_1542277	I	1542277	thiabendazole.625.mean.TOF	0.14669978763562042	3.173026594603205	1	NA	NA	NA	NA	NA	NA
I_1544157	I	1544157	thiabendazole.625.mean.TOF	0.1515687238109511	3.173026594603205	1	NA	NA	NA	NA	NA	NA
I_1547779	I	1547779	thiabendazole.625.mean.TOF	0.1515687238109511	3.173026594603205	1	NA	NA	NA	NA	NA	NA
I_1549341	I	1549341	thiabendazole.625.mean.TOF	0.15720206903915743	3.173026594603205	1	NA	NA	NA	NA	NA	NA
I_1549969	I	1549969	thiabendazole.625.mean.TOF	0.16532465122300713	3.173026594603205	1	NA	NA	NA	NA	NA	NA
I_1552630	I	1552630	thiabendazole.625.mean.TOF	0.16532465122300713	3.173026594603205	1	NA	NA	NA	NA	NA	NA
I_1554967	I	1554967	thiabendazole.625.mean.TOF	0.10818723128323476	3.173026594603205	1	NA	NA	NA	NA	NA	NA
I_1568684	I	1568684	thiabendazole.625.mean.TOF	0.10115198459378372	3.173026594603205	1	NA	NA	NA	NA	NA	NA
I_1573863	I	1573863	thiabendazole.625.mean.TOF	0.10115198459378372	3.173026594603205	1	NA	NA	NA	NA	NA	NA
I_1581196	I	1581196	thiabendazole.625.mean.TOF	0.10115198459378372	3.173026594603205	1	NA	NA	NA	NA	NA	NA
I_1584563	I	1584563	thiabendazole.625.mean.TOF	0.10115198459378372	3.173026594603205	1	NA	NA	NA	NA	NA	NA
I_1586739	I	1586739	thiabendazole.625.mean.TOF	0.1425718902158997	3.173026594603205	1	NA	NA	NA	NA	NA	NA
I_1586901	I	1586901	thiabendazole.625.mean.TOF	0.1425718902158997	3.173026594603205	1	NA	NA	NA	NA	NA	NA
I_1587117	I	1587117	thiabendazole.625.mean.TOF	0.1425718902158997	3.173026594603205	1	NA	NA	NA	NA	NA	NA
I_1588888	I	1588888	thiabendazole.625.mean.TOF	0.1425718902158997	3.173026594603205	1	NA	NA	NA	NA	NA	NA
I_1590071	I	1590071	thiabendazole.625.mean.TOF	0.1425718902158997	3.173026594603205	1	NA	NA	NA	NA	NA	NA
I_1600696	I	1600696	thiabendazole.625.mean.TOF	0.1425718902158997	3.173026594603205	1	NA	NA	NA	NA	NA	NA
I_1601965	I	1601965	thiabendazole.625.mean.TOF	0.1425718902158997	3.173026594603205	1	NA	NA	NA	NA	NA	NA
I_1604842	I	1604842	thiabendazole.625.mean.TOF	0.10076494560205627	3.173026594603205	1	NA	NA	NA	NA	NA	NA
I_1606208	I	1606208	thiabendazole.625.mean.TOF	0.13898271503294618	3.173026594603205	1	NA	NA	NA	NA	NA	NA
I_1608765	I	1608765	thiabendazole.625.mean.TOF	0.13898271503294618	3.173026594603205	1	NA	NA	NA	NA	NA	NA
I_1613933	I	1613933	thiabendazole.625.mean.TOF	0.13898271503294618	3.173026594603205	1	NA	NA	NA	NA	NA	NA
I_1614974	I	1614974	thiabendazole.625.mean.TOF	0.13898271503294618	3.173026594603205	1	NA	NA	NA	NA	NA	NA
I_1615180	I	1615180	thiabendazole.625.mean.TOF	0.13898271503294618	3.173026594603205	1	NA	NA	NA	NA	NA	NA
I_1615534	I	1615534	thiabendazole.625.mean.TOF	0.13554281026339546	3.173026594603205	1	NA	NA	NA	NA	NA	NA
I_1623032	I	1623032	thiabendazole.625.mean.TOF	0.13554281026339546	3.173026594603205	1	NA	NA	NA	NA	NA	NA
I_1626276	I	1626276	thiabendazole.625.mean.TOF	0.16613616140021023	3.173026594603205	1	NA	NA	NA	NA	NA	NA
I_1627878	I	1627878	thiabendazole.625.mean.TOF	0.16613616140021023	3.173026594603205	1	NA	NA	NA	NA	NA	NA
I_1630320	I	1630320	thiabendazole.625.mean.TOF	0.1531999838254866	3.173026594603205	1	NA	NA	NA	NA	NA	NA
I_1630376	I	1630376	thiabendazole.625.mean.TOF	0.16741192725790052	3.173026594603205	1	NA	NA	NA	NA	NA	NA
I_1631930	I	1631930	thiabendazole.625.mean.TOF	0.17998505928637976	3.173026594603205	1	NA	NA	NA	NA	NA	NA
I_1640195	I	1640195	thiabendazole.625.mean.TOF	0.20333881549045524	3.173026594603205	1	NA	NA	NA	NA	NA	NA
I_1640685	I	1640685	thiabendazole.625.mean.TOF	0.1911766075897586	3.173026594603205	1	NA	NA	NA	NA	NA	NA
I_1640743	I	1640743	thiabendazole.625.mean.TOF	0.1911766075897586	3.173026594603205	1	NA	NA	NA	NA	NA	NA
I_1649397	I	1649397	thiabendazole.625.mean.TOF	0.18372452710685755	3.173026594603205	1	NA	NA	NA	NA	NA	NA
I_1649813	I	1649813	thiabendazole.625.mean.TOF	0.18372452710685755	3.173026594603205	1	NA	NA	NA	NA	NA	NA
I_1654587	I	1654587	thiabendazole.625.mean.TOF	0.18372452710685755	3.173026594603205	1	NA	NA	NA	NA	NA	NA
I_1669237	I	1669237	thiabendazole.625.mean.TOF	0.18372452710685755	3.173026594603205	1	NA	NA	NA	NA	NA	NA
I_1680353	I	1680353	thiabendazole.625.mean.TOF	0.22612718751250374	3.173026594603205	1	NA	NA	NA	NA	NA	NA
I_1683528	I	1683528	thiabendazole.625.mean.TOF	0.12400589655274445	3.173026594603205	1	NA	NA	NA	NA	NA	NA
I_1683933	I	1683933	thiabendazole.625.mean.TOF	0.12400589655274445	3.173026594603205	1	NA	NA	NA	NA	NA	NA
I_1688137	I	1688137	thiabendazole.625.mean.TOF	0.12400589655274445	3.173026594603205	1	NA	NA	NA	NA	NA	NA
I_1693737	I	1693737	thiabendazole.625.mean.TOF	0.12083265257690821	3.173026594603205	1	NA	NA	NA	NA	NA	NA
I_1695720	I	1695720	thiabendazole.625.mean.TOF	0.13756250492162714	3.173026594603205	1	NA	NA	NA	NA	NA	NA
I_1696098	I	1696098	thiabendazole.625.mean.TOF	0.13756250492162714	3.173026594603205	1	NA	NA	NA	NA	NA	NA
I_1696738	I	1696738	thiabendazole.625.mean.TOF	0.12442694041484706	3.173026594603205	1	NA	NA	NA	NA	NA	NA
I_1697037	I	1697037	thiabendazole.625.mean.TOF	0.163449036428463	3.173026594603205	1	NA	NA	NA	NA	NA	NA
I_1699196	I	1699196	thiabendazole.625.mean.TOF	0.23256655987904593	3.173026594603205	1	NA	NA	NA	NA	NA	NA
I_1700575	I	1700575	thiabendazole.625.mean.TOF	0.23256655987904593	3.173026594603205	1	NA	NA	NA	NA	NA	NA
I_1706821	I	1706821	thiabendazole.625.mean.TOF	0.23256655987904593	3.173026594603205	1	NA	NA	NA	NA	NA	NA
I_1709581	I	1709581	thiabendazole.625.mean.TOF	0.17738868133659522	3.173026594603205	1	NA	NA	NA	NA	NA	NA
I_1712870	I	1712870	thiabendazole.625.mean.TOF	0.11842429092559903	3.173026594603205	1	NA	NA	NA	NA	NA	NA
I_1715873	I	1715873	thiabendazole.625.mean.TOF	0.09003851453709566	3.173026594603205	1	NA	NA	NA	NA	NA	NA
I_1716879	I	1716879	thiabendazole.625.mean.TOF	0.09003851453709566	3.173026594603205	1	NA	NA	NA	NA	NA	NA
I_1718343	I	1718343	thiabendazole.625.mean.TOF	0.06223414264112551	3.173026594603205	1	NA	NA	NA	NA	NA	NA
I_1719435	I	1719435	thiabendazole.625.mean.TOF	0.06223414264112551	3.173026594603205	1	NA	NA	NA	NA	NA	NA
I_1721007	I	1721007	thiabendazole.625.mean.TOF	0.06223414264112551	3.173026594603205	1	NA	NA	NA	NA	NA	NA
I_1723010	I	1723010	thiabendazole.625.mean.TOF	0.024257806672636516	3.173026594603205	1	NA	NA	NA	NA	NA	NA
I_1729772	I	1729772	thiabendazole.625.mean.TOF	0.016262728342735816	3.173026594603205	1	NA	NA	NA	NA	NA	NA
I_1732713	I	1732713	thiabendazole.625.mean.TOF	0.016262728342735816	3.173026594603205	1	NA	NA	NA	NA	NA	NA
I_1732945	I	1732945	thiabendazole.625.mean.TOF	0.01513047927427226	3.173026594603205	1	NA	NA	NA	NA	NA	NA
I_1733628	I	1733628	thiabendazole.625.mean.TOF	0.008443380162428939	3.173026594603205	1	NA	NA	NA	NA	NA	NA
I_1736232	I	1736232	thiabendazole.625.mean.TOF	0.008443380162428939	3.173026594603205	1	NA	NA	NA	NA	NA	NA
I_1736527	I	1736527	thiabendazole.625.mean.TOF	0.0016701027862313124	3.173026594603205	1	NA	NA	NA	NA	NA	NA
I_1739866	I	1739866	thiabendazole.625.mean.TOF	3.605306051331003e-4	3.173026594603205	1	NA	NA	NA	NA	NA	NA
I_1742352	I	1742352	thiabendazole.625.mean.TOF	1.0559234753633634e-4	3.173026594603205	1	NA	NA	NA	NA	NA	NA
I_1745486	I	1745486	thiabendazole.625.mean.TOF	0.0033815940666807316	3.173026594603205	1	NA	NA	NA	NA	NA	NA
I_1748808	I	1748808	thiabendazole.625.mean.TOF	0.0033815940666807316	3.173026594603205	1	NA	NA	NA	NA	NA	NA
I_1749612	I	1749612	thiabendazole.625.mean.TOF	0.0033815940666807316	3.173026594603205	1	NA	NA	NA	NA	NA	NA
I_1759606	I	1759606	thiabendazole.625.mean.TOF	0.0033815940666807316	3.173026594603205	1	NA	NA	NA	NA	NA	NA
I_1763350	I	1763350	thiabendazole.625.mean.TOF	0.03146287513499685	3.173026594603205	1	NA	NA	NA	NA	NA	NA
I_1763976	I	1763976	thiabendazole.625.mean.TOF	0.03146287513499685	3.173026594603205	1	NA	NA	NA	NA	NA	NA
I_1764449	I	1764449	thiabendazole.625.mean.TOF	0.03146287513499685	3.173026594603205	1	NA	NA	NA	NA	NA	NA
I_1765546	I	1765546	thiabendazole.625.mean.TOF	0.058398811832034596	3.173026594603205	1	NA	NA	NA	NA	NA	NA
I_1767213	I	1767213	thiabendazole.625.mean.TOF	0.05485603218562221	3.173026594603205	1	NA	NA	NA	NA	NA	NA
I_1767315	I	1767315	thiabendazole.625.mean.TOF	0.03496772604203763	3.173026594603205	1	NA	NA	NA	NA	NA	NA
I_1767344	I	1767344	thiabendazole.625.mean.TOF	0.05042069030442521	3.173026594603205	1	NA	NA	NA	NA	NA	NA
I_1781611	I	1781611	thiabendazole.625.mean.TOF	0.06123973164215504	3.173026594603205	1	NA	NA	NA	NA	NA	NA
I_1802428	I	1802428	thiabendazole.625.mean.TOF	0.1451610167243057	3.173026594603205	1	NA	NA	NA	NA	NA	NA
I_1806327	I	1806327	thiabendazole.625.mean.TOF	0.07436780962846479	3.173026594603205	1	NA	NA	NA	NA	NA	NA
I_1811043	I	1811043	thiabendazole.625.mean.TOF	0.07436780962846479	3.173026594603205	1	NA	NA	NA	NA	NA	NA
I_1821714	I	1821714	thiabendazole.625.mean.TOF	0.07436780962846479	3.173026594603205	1	NA	NA	NA	NA	NA	NA
I_1830282	I	1830282	thiabendazole.625.mean.TOF	0.07436780962846479	3.173026594603205	1	NA	NA	NA	NA	NA	NA
I_1835544	I	1835544	thiabendazole.625.mean.TOF	0.08108735199235312	3.173026594603205	1	NA	NA	NA	NA	NA	NA
I_1838524	I	1838524	thiabendazole.625.mean.TOF	0.08108735199235312	3.173026594603205	1	NA	NA	NA	NA	NA	NA
I_1852242	I	1852242	thiabendazole.625.mean.TOF	0.09097154706868549	3.173026594603205	1	NA	NA	NA	NA	NA	NA
I_1859920	I	1859920	thiabendazole.625.mean.TOF	0.09097154706868549	3.173026594603205	1	NA	NA	NA	NA	NA	NA
I_1864164	I	1864164	thiabendazole.625.mean.TOF	0.16331157385277467	3.173026594603205	1	NA	NA	NA	NA	NA	NA
I_1864807	I	1864807	thiabendazole.625.mean.TOF	0.16331157385277467	3.173026594603205	1	NA	NA	NA	NA	NA	NA
I_1865931	I	1865931	thiabendazole.625.mean.TOF	0.17284498034839274	3.173026594603205	1	NA	NA	NA	NA	NA	NA
I_1868286	I	1868286	thiabendazole.625.mean.TOF	0.19165403769823697	3.173026594603205	1	NA	NA	NA	NA	NA	NA
I_1868804	I	1868804	thiabendazole.625.mean.TOF	0.2654003722504853	3.173026594603205	1	NA	NA	NA	NA	NA	NA
I_1869492	I	1869492	thiabendazole.625.mean.TOF	0.2756839990787385	3.173026594603205	1	NA	NA	NA	NA	NA	NA
I_1869673	I	1869673	thiabendazole.625.mean.TOF	0.2756839990787385	3.173026594603205	1	NA	NA	NA	NA	NA	NA
I_1874062	I	1874062	thiabendazole.625.mean.TOF	0.32291624161775706	3.173026594603205	1	NA	NA	NA	NA	NA	NA
I_1881089	I	1881089	thiabendazole.625.mean.TOF	0.32291624161775706	3.173026594603205	1	NA	NA	NA	NA	NA	NA
I_1901270	I	1901270	thiabendazole.625.mean.TOF	0.32291624161775706	3.173026594603205	1	NA	NA	NA	NA	NA	NA
I_1901996	I	1901996	thiabendazole.625.mean.TOF	0.32291624161775706	3.173026594603205	1	NA	NA	NA	NA	NA	NA
I_1903346	I	1903346	thiabendazole.625.mean.TOF	0.21155285053031944	3.173026594603205	1	NA	NA	NA	NA	NA	NA
I_1904094	I	1904094	thiabendazole.625.mean.TOF	0.21155285053031944	3.173026594603205	1	NA	NA	NA	NA	NA	NA
I_1904735	I	1904735	thiabendazole.625.mean.TOF	0.21155285053031944	3.173026594603205	1	NA	NA	NA	NA	NA	NA
I_1907901	I	1907901	thiabendazole.625.mean.TOF	0.2169478603784912	3.173026594603205	1	NA	NA	NA	NA	NA	NA
I_1908980	I	1908980	thiabendazole.625.mean.TOF	0.2169478603784912	3.173026594603205	1	NA	NA	NA	NA	NA	NA
I_1909000	I	1909000	thiabendazole.625.mean.TOF	0.2169478603784912	3.173026594603205	1	NA	NA	NA	NA	NA	NA
I_1913196	I	1913196	thiabendazole.625.mean.TOF	0.2169478603784912	3.173026594603205	1	NA	NA	NA	NA	NA	NA
I_1916879	I	1916879	thiabendazole.625.mean.TOF	0.2169478603784912	3.173026594603205	1	NA	NA	NA	NA	NA	NA
I_1917065	I	1917065	thiabendazole.625.mean.TOF	0.2169478603784912	3.173026594603205	1	NA	NA	NA	NA	NA	NA
I_1918402	I	1918402	thiabendazole.625.mean.TOF	0.2169478603784912	3.173026594603205	1	NA	NA	NA	NA	NA	NA
I_1919171	I	1919171	thiabendazole.625.mean.TOF	0.10805252982237121	3.173026594603205	1	NA	NA	NA	NA	NA	NA
I_1919591	I	1919591	thiabendazole.625.mean.TOF	0.10805252982237121	3.173026594603205	1	NA	NA	NA	NA	NA	NA
I_1922300	I	1922300	thiabendazole.625.mean.TOF	0.10805252982237121	3.173026594603205	1	NA	NA	NA	NA	NA	NA
I_1922474	I	1922474	thiabendazole.625.mean.TOF	0.10805252982237121	3.173026594603205	1	NA	NA	NA	NA	NA	NA
I_1922667	I	1922667	thiabendazole.625.mean.TOF	0.1083761014416564	3.173026594603205	1	NA	NA	NA	NA	NA	NA
I_1923190	I	1923190	thiabendazole.625.mean.TOF	0.10011894096528552	3.173026594603205	1	NA	NA	NA	NA	NA	NA
I_1924951	I	1924951	thiabendazole.625.mean.TOF	0.08628832508641619	3.173026594603205	1	NA	NA	NA	NA	NA	NA
I_1928689	I	1928689	thiabendazole.625.mean.TOF	0.049544981925745524	3.173026594603205	1	NA	NA	NA	NA	NA	NA
I_1932460	I	1932460	thiabendazole.625.mean.TOF	0.08831712849109882	3.173026594603205	1	NA	NA	NA	NA	NA	NA
I_1933463	I	1933463	thiabendazole.625.mean.TOF	0.11205273112466897	3.173026594603205	1	NA	NA	NA	NA	NA	NA
I_1934140	I	1934140	thiabendazole.625.mean.TOF	0.11205273112466897	3.173026594603205	1	NA	NA	NA	NA	NA	NA
I_1942240	I	1942240	thiabendazole.625.mean.TOF	0.11205273112466897	3.173026594603205	1	NA	NA	NA	NA	NA	NA
I_1942722	I	1942722	thiabendazole.625.mean.TOF	0.11205273112466897	3.173026594603205	1	NA	NA	NA	NA	NA	NA
I_1945781	I	1945781	thiabendazole.625.mean.TOF	0.11205273112466897	3.173026594603205	1	NA	NA	NA	NA	NA	NA
I_1952682	I	1952682	thiabendazole.625.mean.TOF	0.13059571676347825	3.173026594603205	1	NA	NA	NA	NA	NA	NA
I_1957617	I	1957617	thiabendazole.625.mean.TOF	0.13059571676347825	3.173026594603205	1	NA	NA	NA	NA	NA	NA
I_1960296	I	1960296	thiabendazole.625.mean.TOF	0.13059571676347825	3.173026594603205	1	NA	NA	NA	NA	NA	NA
I_1962877	I	1962877	thiabendazole.625.mean.TOF	0.13059571676347825	3.173026594603205	1	NA	NA	NA	NA	NA	NA
I_1986244	I	1986244	thiabendazole.625.mean.TOF	0.13059571676347825	3.173026594603205	1	NA	NA	NA	NA	NA	NA
I_1987097	I	1987097	thiabendazole.625.mean.TOF	0.13059571676347825	3.173026594603205	1	NA	NA	NA	NA	NA	NA
I_1998006	I	1998006	thiabendazole.625.mean.TOF	0.13059571676347825	3.173026594603205	1	NA	NA	NA	NA	NA	NA
I_1999427	I	1999427	thiabendazole.625.mean.TOF	0.13059571676347825	3.173026594603205	1	NA	NA	NA	NA	NA	NA
I_2003598	I	2003598	thiabendazole.625.mean.TOF	0.12580619113432912	3.173026594603205	1	NA	NA	NA	NA	NA	NA
I_2014305	I	2014305	thiabendazole.625.mean.TOF	0.1261008659382546	3.173026594603205	1	NA	NA	NA	NA	NA	NA
I_2014612	I	2014612	thiabendazole.625.mean.TOF	0.15497757682616523	3.173026594603205	1	NA	NA	NA	NA	NA	NA
I_2020145	I	2020145	thiabendazole.625.mean.TOF	0.19771497708788133	3.173026594603205	1	NA	NA	NA	NA	NA	NA
I_2026039	I	2026039	thiabendazole.625.mean.TOF	0.2251915215047982	3.173026594603205	1	NA	NA	NA	NA	NA	NA
I_2032213	I	2032213	thiabendazole.625.mean.TOF	0.2251915215047982	3.173026594603205	1	NA	NA	NA	NA	NA	NA
I_2033181	I	2033181	thiabendazole.625.mean.TOF	0.2251915215047982	3.173026594603205	1	NA	NA	NA	NA	NA	NA
I_2055292	I	2055292	thiabendazole.625.mean.TOF	0.23379817085299096	3.173026594603205	1	NA	NA	NA	NA	NA	NA
I_2061433	I	2061433	thiabendazole.625.mean.TOF	0.47169461237976257	3.173026594603205	1	NA	NA	NA	NA	NA	NA
I_2076745	I	2076745	thiabendazole.625.mean.TOF	0.47169461237976257	3.173026594603205	1	NA	NA	NA	NA	NA	NA
I_2091114	I	2091114	thiabendazole.625.mean.TOF	0.47169461237976257	3.173026594603205	1	NA	NA	NA	NA	NA	NA
I_2104684	I	2104684	thiabendazole.625.mean.TOF	0.20232820306292756	3.173026594603205	1	NA	NA	NA	NA	NA	NA
I_2114448	I	2114448	thiabendazole.625.mean.TOF	0.20232820306292756	3.173026594603205	1	NA	NA	NA	NA	NA	NA
I_2116700	I	2116700	thiabendazole.625.mean.TOF	0.20232820306292756	3.173026594603205	1	NA	NA	NA	NA	NA	NA
I_2122198	I	2122198	thiabendazole.625.mean.TOF	0.20232820306292756	3.173026594603205	1	NA	NA	NA	NA	NA	NA
I_2125151	I	2125151	thiabendazole.625.mean.TOF	0.20232820306292756	3.173026594603205	1	NA	NA	NA	NA	NA	NA
I_2128893	I	2128893	thiabendazole.625.mean.TOF	0.20232820306292756	3.173026594603205	1	NA	NA	NA	NA	NA	NA
I_2138339	I	2138339	thiabendazole.625.mean.TOF	0.20232820306292756	3.173026594603205	1	NA	NA	NA	NA	NA	NA
I_2157674	I	2157674	thiabendazole.625.mean.TOF	0.12076104202780895	3.173026594603205	1	NA	NA	NA	NA	NA	NA
I_2158219	I	2158219	thiabendazole.625.mean.TOF	0.12076104202780895	3.173026594603205	1	NA	NA	NA	NA	NA	NA
I_2160112	I	2160112	thiabendazole.625.mean.TOF	0.12076104202780895	3.173026594603205	1	NA	NA	NA	NA	NA	NA
I_2162336	I	2162336	thiabendazole.625.mean.TOF	0.16827384946771123	3.173026594603205	1	NA	NA	NA	NA	NA	NA
I_2163004	I	2163004	thiabendazole.625.mean.TOF	0.16827384946771123	3.173026594603205	1	NA	NA	NA	NA	NA	NA
I_2163385	I	2163385	thiabendazole.625.mean.TOF	0.16827384946771123	3.173026594603205	1	NA	NA	NA	NA	NA	NA
I_2166457	I	2166457	thiabendazole.625.mean.TOF	0.21246330706341163	3.173026594603205	1	NA	NA	NA	NA	NA	NA
I_2167716	I	2167716	thiabendazole.625.mean.TOF	0.21477010846525627	3.173026594603205	1	NA	NA	NA	NA	NA	NA
I_2173163	I	2173163	thiabendazole.625.mean.TOF	0.21949769680237527	3.173026594603205	1	NA	NA	NA	NA	NA	NA
I_2177606	I	2177606	thiabendazole.625.mean.TOF	0.21949769680237527	3.173026594603205	1	NA	NA	NA	NA	NA	NA
I_2181947	I	2181947	thiabendazole.625.mean.TOF	0.21949769680237527	3.173026594603205	1	NA	NA	NA	NA	NA	NA
I_2183003	I	2183003	thiabendazole.625.mean.TOF	0.21949769680237527	3.173026594603205	1	NA	NA	NA	NA	NA	NA
I_2190014	I	2190014	thiabendazole.625.mean.TOF	0.217705698457661	3.173026594603205	1	NA	NA	NA	NA	NA	NA
I_2193256	I	2193256	thiabendazole.625.mean.TOF	0.3091362068521098	3.173026594603205	1	NA	NA	NA	NA	NA	NA
I_2193803	I	2193803	thiabendazole.625.mean.TOF	0.3091362068521098	3.173026594603205	1	NA	NA	NA	NA	NA	NA
I_2197773	I	2197773	thiabendazole.625.mean.TOF	0.18042895662013095	3.173026594603205	1	NA	NA	NA	NA	NA	NA
I_2199052	I	2199052	thiabendazole.625.mean.TOF	0.12968519303732806	3.173026594603205	1	NA	NA	NA	NA	NA	NA
I_2201476	I	2201476	thiabendazole.625.mean.TOF	0.12163282583067189	3.173026594603205	1	NA	NA	NA	NA	NA	NA
I_2210991	I	2210991	thiabendazole.625.mean.TOF	0.12163282583067189	3.173026594603205	1	NA	NA	NA	NA	NA	NA
I_2211851	I	2211851	thiabendazole.625.mean.TOF	0.12163282583067189	3.173026594603205	1	NA	NA	NA	NA	NA	NA
I_2216296	I	2216296	thiabendazole.625.mean.TOF	0.12063937337261658	3.173026594603205	1	NA	NA	NA	NA	NA	NA
I_2250505	I	2250505	thiabendazole.625.mean.TOF	0.062328394453562724	3.173026594603205	1	NA	NA	NA	NA	NA	NA
I_2260201	I	2260201	thiabendazole.625.mean.TOF	0.062328394453562724	3.173026594603205	1	NA	NA	NA	NA	NA	NA
I_2260247	I	2260247	thiabendazole.625.mean.TOF	0.062328394453562724	3.173026594603205	1	NA	NA	NA	NA	NA	NA
I_2265165	I	2265165	thiabendazole.625.mean.TOF	0.0797722158816959	3.173026594603205	1	NA	NA	NA	NA	NA	NA
I_2266838	I	2266838	thiabendazole.625.mean.TOF	0.12403703465111204	3.173026594603205	1	NA	NA	NA	NA	NA	NA
I_2269061	I	2269061	thiabendazole.625.mean.TOF	0.12008952304813326	3.173026594603205	1	NA	NA	NA	NA	NA	NA
I_2283880	I	2283880	thiabendazole.625.mean.TOF	0.1967032274096791	3.173026594603205	1	NA	NA	NA	NA	NA	NA
I_2284272	I	2284272	thiabendazole.625.mean.TOF	0.1967032274096791	3.173026594603205	1	NA	NA	NA	NA	NA	NA
I_2284724	I	2284724	thiabendazole.625.mean.TOF	0.3581045735517337	3.173026594603205	1	NA	NA	NA	NA	NA	NA
I_2296425	I	2296425	thiabendazole.625.mean.TOF	0.22403726060490217	3.173026594603205	1	NA	NA	NA	NA	NA	NA
I_2329127	I	2329127	thiabendazole.625.mean.TOF	0.2440486629994719	3.173026594603205	1	NA	NA	NA	NA	NA	NA
I_2329994	I	2329994	thiabendazole.625.mean.TOF	0.2440486629994719	3.173026594603205	1	NA	NA	NA	NA	NA	NA
I_2330688	I	2330688	thiabendazole.625.mean.TOF	0.2440486629994719	3.173026594603205	1	NA	NA	NA	NA	NA	NA
I_2331794	I	2331794	thiabendazole.625.mean.TOF	0.2440486629994719	3.173026594603205	1	NA	NA	NA	NA	NA	NA
I_2331920	I	2331920	thiabendazole.625.mean.TOF	0.2440486629994719	3.173026594603205	1	NA	NA	NA	NA	NA	NA
I_2332396	I	2332396	thiabendazole.625.mean.TOF	0.2440486629994719	3.173026594603205	1	NA	NA	NA	NA	NA	NA
I_2332431	I	2332431	thiabendazole.625.mean.TOF	0.2440486629994719	3.173026594603205	1	NA	NA	NA	NA	NA	NA
I_2332468	I	2332468	thiabendazole.625.mean.TOF	0.26967561464225376	3.173026594603205	1	NA	NA	NA	NA	NA	NA
I_2333223	I	2333223	thiabendazole.625.mean.TOF	0.2773336341808539	3.173026594603205	1	NA	NA	NA	NA	NA	NA
I_2333252	I	2333252	thiabendazole.625.mean.TOF	0.2773336341808539	3.173026594603205	1	NA	NA	NA	NA	NA	NA
I_2334213	I	2334213	thiabendazole.625.mean.TOF	0.2440486629994719	3.173026594603205	1	NA	NA	NA	NA	NA	NA
I_2337208	I	2337208	thiabendazole.625.mean.TOF	0.2440486629994719	3.173026594603205	1	NA	NA	NA	NA	NA	NA
I_2337291	I	2337291	thiabendazole.625.mean.TOF	0.2440486629994719	3.173026594603205	1	NA	NA	NA	NA	NA	NA
I_2337338	I	2337338	thiabendazole.625.mean.TOF	0.2440486629994719	3.173026594603205	1	NA	NA	NA	NA	NA	NA
I_2337639	I	2337639	thiabendazole.625.mean.TOF	0.2440486629994719	3.173026594603205	1	NA	NA	NA	NA	NA	NA
I_2341135	I	2341135	thiabendazole.625.mean.TOF	0.2440486629994719	3.173026594603205	1	NA	NA	NA	NA	NA	NA
I_2341214	I	2341214	thiabendazole.625.mean.TOF	0.2440486629994719	3.173026594603205	1	NA	NA	NA	NA	NA	NA
I_2357820	I	2357820	thiabendazole.625.mean.TOF	0.2440486629994719	3.173026594603205	1	NA	NA	NA	NA	NA	NA
I_2359010	I	2359010	thiabendazole.625.mean.TOF	0.2440486629994719	3.173026594603205	1	NA	NA	NA	NA	NA	NA
I_2359242	I	2359242	thiabendazole.625.mean.TOF	0.2440486629994719	3.173026594603205	1	NA	NA	NA	NA	NA	NA
I_2359503	I	2359503	thiabendazole.625.mean.TOF	0.2440486629994719	3.173026594603205	1	NA	NA	NA	NA	NA	NA
I_2360052	I	2360052	thiabendazole.625.mean.TOF	0.2440486629994719	3.173026594603205	1	NA	NA	NA	NA	NA	NA
I_2364141	I	2364141	thiabendazole.625.mean.TOF	0.2440486629994719	3.173026594603205	1	NA	NA	NA	NA	NA	NA
I_2369327	I	2369327	thiabendazole.625.mean.TOF	0.19207609742085416	3.173026594603205	1	NA	NA	NA	NA	NA	NA
I_2369886	I	2369886	thiabendazole.625.mean.TOF	0.1854541305373508	3.173026594603205	1	NA	NA	NA	NA	NA	NA
I_2378347	I	2378347	thiabendazole.625.mean.TOF	0.1652460079551045	3.173026594603205	1	NA	NA	NA	NA	NA	NA
I_2378604	I	2378604	thiabendazole.625.mean.TOF	0.11238727250884048	3.173026594603205	1	NA	NA	NA	NA	NA	NA
I_2382076	I	2382076	thiabendazole.625.mean.TOF	0.0988241411238719	3.173026594603205	1	NA	NA	NA	NA	NA	NA
I_2387077	I	2387077	thiabendazole.625.mean.TOF	0.11322117761871688	3.173026594603205	1	NA	NA	NA	NA	NA	NA
I_2390778	I	2390778	thiabendazole.625.mean.TOF	0.11322117761871688	3.173026594603205	1	NA	NA	NA	NA	NA	NA
I_2394565	I	2394565	thiabendazole.625.mean.TOF	0.0822743299512091	3.173026594603205	1	NA	NA	NA	NA	NA	NA
I_2401111	I	2401111	thiabendazole.625.mean.TOF	0.0822743299512091	3.173026594603205	1	NA	NA	NA	NA	NA	NA
I_2402745	I	2402745	thiabendazole.625.mean.TOF	0.0822743299512091	3.173026594603205	1	NA	NA	NA	NA	NA	NA
I_2408949	I	2408949	thiabendazole.625.mean.TOF	0.0822743299512091	3.173026594603205	1	NA	NA	NA	NA	NA	NA
I_2416945	I	2416945	thiabendazole.625.mean.TOF	0.0822743299512091	3.173026594603205	1	NA	NA	NA	NA	NA	NA
I_2421655	I	2421655	thiabendazole.625.mean.TOF	0.08996213704874255	3.173026594603205	1	NA	NA	NA	NA	NA	NA
I_2425387	I	2425387	thiabendazole.625.mean.TOF	0.08996213704874255	3.173026594603205	1	NA	NA	NA	NA	NA	NA
I_2426218	I	2426218	thiabendazole.625.mean.TOF	0.08996213704874255	3.173026594603205	1	NA	NA	NA	NA	NA	NA
I_2430590	I	2430590	thiabendazole.625.mean.TOF	0.08996213704874255	3.173026594603205	1	NA	NA	NA	NA	NA	NA
I_2435757	I	2435757	thiabendazole.625.mean.TOF	0.06203660068907384	3.173026594603205	1	NA	NA	NA	NA	NA	NA
I_2437290	I	2437290	thiabendazole.625.mean.TOF	0.06203660068907384	3.173026594603205	1	NA	NA	NA	NA	NA	NA
I_2437780	I	2437780	thiabendazole.625.mean.TOF	0.06252153489681203	3.173026594603205	1	NA	NA	NA	NA	NA	NA
I_2438949	I	2438949	thiabendazole.625.mean.TOF	0.05751420074165273	3.173026594603205	1	NA	NA	NA	NA	NA	NA
I_2447994	I	2447994	thiabendazole.625.mean.TOF	0.04520043884923721	3.173026594603205	1	NA	NA	NA	NA	NA	NA
I_2465313	I	2465313	thiabendazole.625.mean.TOF	0.04520043884923721	3.173026594603205	1	NA	NA	NA	NA	NA	NA
I_2469859	I	2469859	thiabendazole.625.mean.TOF	0.048271786637701625	3.173026594603205	1	NA	NA	NA	NA	NA	NA
I_2473839	I	2473839	thiabendazole.625.mean.TOF	0.07145946728777125	3.173026594603205	1	NA	NA	NA	NA	NA	NA
I_2474779	I	2474779	thiabendazole.625.mean.TOF	0.20147420928912585	3.173026594603205	1	NA	NA	NA	NA	NA	NA
I_2475809	I	2475809	thiabendazole.625.mean.TOF	0.20147420928912585	3.173026594603205	1	NA	NA	NA	NA	NA	NA
I_2475846	I	2475846	thiabendazole.625.mean.TOF	0.34415793661043526	3.173026594603205	1	NA	NA	NA	NA	NA	NA
I_2479891	I	2479891	thiabendazole.625.mean.TOF	0.34415793661043526	3.173026594603205	1	NA	NA	NA	NA	NA	NA
I_2481437	I	2481437	thiabendazole.625.mean.TOF	0.34415793661043526	3.173026594603205	1	NA	NA	NA	NA	NA	NA
I_2489837	I	2489837	thiabendazole.625.mean.TOF	0.25853698918430323	3.173026594603205	1	NA	NA	NA	NA	NA	NA
I_2491566	I	2491566	thiabendazole.625.mean.TOF	0.3072194394794919	3.173026594603205	1	NA	NA	NA	NA	NA	NA
I_2498050	I	2498050	thiabendazole.625.mean.TOF	0.34665515024059423	3.173026594603205	1	NA	NA	NA	NA	NA	NA
I_2499242	I	2499242	thiabendazole.625.mean.TOF	0.34665515024059423	3.173026594603205	1	NA	NA	NA	NA	NA	NA
I_2504021	I	2504021	thiabendazole.625.mean.TOF	0.34665515024059423	3.173026594603205	1	NA	NA	NA	NA	NA	NA
I_2505782	I	2505782	thiabendazole.625.mean.TOF	0.3088796819019439	3.173026594603205	1	NA	NA	NA	NA	NA	NA
I_2506559	I	2506559	thiabendazole.625.mean.TOF	0.22337983341037088	3.173026594603205	1	NA	NA	NA	NA	NA	NA
I_2511431	I	2511431	thiabendazole.625.mean.TOF	0.24378123484970554	3.173026594603205	1	NA	NA	NA	NA	NA	NA
I_2528276	I	2528276	thiabendazole.625.mean.TOF	0.3727008881322658	3.173026594603205	1	NA	NA	NA	NA	NA	NA
I_2534657	I	2534657	thiabendazole.625.mean.TOF	0.3727008881322658	3.173026594603205	1	NA	NA	NA	NA	NA	NA
I_2536606	I	2536606	thiabendazole.625.mean.TOF	0.3727008881322658	3.173026594603205	1	NA	NA	NA	NA	NA	NA
I_2545614	I	2545614	thiabendazole.625.mean.TOF	0.3727008881322658	3.173026594603205	1	NA	NA	NA	NA	NA	NA
I_2547237	I	2547237	thiabendazole.625.mean.TOF	0.3370567006746092	3.173026594603205	1	NA	NA	NA	NA	NA	NA
I_2556319	I	2556319	thiabendazole.625.mean.TOF	0.3301718673012132	3.173026594603205	1	NA	NA	NA	NA	NA	NA
I_2557446	I	2557446	thiabendazole.625.mean.TOF	0.3301718673012132	3.173026594603205	1	NA	NA	NA	NA	NA	NA
I_2558297	I	2558297	thiabendazole.625.mean.TOF	0.3301718673012132	3.173026594603205	1	NA	NA	NA	NA	NA	NA
I_2559301	I	2559301	thiabendazole.625.mean.TOF	0.3301718673012132	3.173026594603205	1	NA	NA	NA	NA	NA	NA
I_2560048	I	2560048	thiabendazole.625.mean.TOF	0.3301718673012132	3.173026594603205	1	NA	NA	NA	NA	NA	NA
I_2560120	I	2560120	thiabendazole.625.mean.TOF	0.3301718673012132	3.173026594603205	1	NA	NA	NA	NA	NA	NA
I_2560159	I	2560159	thiabendazole.625.mean.TOF	0.3301718673012132	3.173026594603205	1	NA	NA	NA	NA	NA	NA
I_2560442	I	2560442	thiabendazole.625.mean.TOF	0.3301718673012132	3.173026594603205	1	NA	NA	NA	NA	NA	NA
I_2560859	I	2560859	thiabendazole.625.mean.TOF	0.3301718673012132	3.173026594603205	1	NA	NA	NA	NA	NA	NA
I_2560919	I	2560919	thiabendazole.625.mean.TOF	0.3301718673012132	3.173026594603205	1	NA	NA	NA	NA	NA	NA
I_2561505	I	2561505	thiabendazole.625.mean.TOF	0.3301718673012132	3.173026594603205	1	NA	NA	NA	NA	NA	NA
I_2574739	I	2574739	thiabendazole.625.mean.TOF	0.35626904564915546	3.173026594603205	1	NA	NA	NA	NA	NA	NA
I_2588731	I	2588731	thiabendazole.625.mean.TOF	0.35626904564915546	3.173026594603205	1	NA	NA	NA	NA	NA	NA
I_2590695	I	2590695	thiabendazole.625.mean.TOF	0.35626904564915546	3.173026594603205	1	NA	NA	NA	NA	NA	NA
I_2594901	I	2594901	thiabendazole.625.mean.TOF	0.3745120306202464	3.173026594603205	1	NA	NA	NA	NA	NA	NA
I_2595798	I	2595798	thiabendazole.625.mean.TOF	0.3745120306202464	3.173026594603205	1	NA	NA	NA	NA	NA	NA
I_2598612	I	2598612	thiabendazole.625.mean.TOF	0.3722955235019701	3.173026594603205	1	NA	NA	NA	NA	NA	NA
I_2602284	I	2602284	thiabendazole.625.mean.TOF	0.3722955235019701	3.173026594603205	1	NA	NA	NA	NA	NA	NA
I_2605232	I	2605232	thiabendazole.625.mean.TOF	0.3962363104294218	3.173026594603205	1	NA	NA	NA	NA	NA	NA
I_2615064	I	2615064	thiabendazole.625.mean.TOF	0.43523357035416604	3.173026594603205	1	NA	NA	NA	NA	NA	NA
I_2615440	I	2615440	thiabendazole.625.mean.TOF	0.43523357035416604	3.173026594603205	1	NA	NA	NA	NA	NA	NA
I_2619670	I	2619670	thiabendazole.625.mean.TOF	0.3574418811953492	3.173026594603205	1	NA	NA	NA	NA	NA	NA
I_2624622	I	2624622	thiabendazole.625.mean.TOF	0.3574418811953492	3.173026594603205	1	NA	NA	NA	NA	NA	NA
I_2643088	I	2643088	thiabendazole.625.mean.TOF	0.3574418811953492	3.173026594603205	1	NA	NA	NA	NA	NA	NA
I_2661130	I	2661130	thiabendazole.625.mean.TOF	0.3574418811953492	3.173026594603205	1	NA	NA	NA	NA	NA	NA
I_2663652	I	2663652	thiabendazole.625.mean.TOF	0.2839519901487904	3.173026594603205	1	NA	NA	NA	NA	NA	NA
I_2693131	I	2693131	thiabendazole.625.mean.TOF	0.31644641185858413	3.173026594603205	1	NA	NA	NA	NA	NA	NA
I_2693910	I	2693910	thiabendazole.625.mean.TOF	0.31644641185858413	3.173026594603205	1	NA	NA	NA	NA	NA	NA
I_2694296	I	2694296	thiabendazole.625.mean.TOF	0.31644641185858413	3.173026594603205	1	NA	NA	NA	NA	NA	NA
I_2702694	I	2702694	thiabendazole.625.mean.TOF	0.32652327353814165	3.173026594603205	1	NA	NA	NA	NA	NA	NA
I_2708061	I	2708061	thiabendazole.625.mean.TOF	0.32606536932891866	3.173026594603205	1	NA	NA	NA	NA	NA	NA
I_2713153	I	2713153	thiabendazole.625.mean.TOF	0.32606536932891866	3.173026594603205	1	NA	NA	NA	NA	NA	NA
I_2713227	I	2713227	thiabendazole.625.mean.TOF	0.3120038837640889	3.173026594603205	1	NA	NA	NA	NA	NA	NA
I_2716895	I	2716895	thiabendazole.625.mean.TOF	0.27893349924111216	3.173026594603205	1	NA	NA	NA	NA	NA	NA
I_2729439	I	2729439	thiabendazole.625.mean.TOF	0.23269378602421828	3.173026594603205	1	NA	NA	NA	NA	NA	NA
I_2733548	I	2733548	thiabendazole.625.mean.TOF	0.23269378602421828	3.173026594603205	1	NA	NA	NA	NA	NA	NA
I_2734038	I	2734038	thiabendazole.625.mean.TOF	0.23269378602421828	3.173026594603205	1	NA	NA	NA	NA	NA	NA
I_2746776	I	2746776	thiabendazole.625.mean.TOF	0.23269378602421828	3.173026594603205	1	NA	NA	NA	NA	NA	NA
I_2756455	I	2756455	thiabendazole.625.mean.TOF	0.33009574443685935	3.173026594603205	1	NA	NA	NA	NA	NA	NA
I_2764533	I	2764533	thiabendazole.625.mean.TOF	0.33009574443685935	3.173026594603205	1	NA	NA	NA	NA	NA	NA
I_2769592	I	2769592	thiabendazole.625.mean.TOF	0.3878287668917501	3.173026594603205	1	NA	NA	NA	NA	NA	NA
I_2771830	I	2771830	thiabendazole.625.mean.TOF	0.4567329294727009	3.173026594603205	1	NA	NA	NA	NA	NA	NA
I_2772888	I	2772888	thiabendazole.625.mean.TOF	0.4567329294727009	3.173026594603205	1	NA	NA	NA	NA	NA	NA
I_2773053	I	2773053	thiabendazole.625.mean.TOF	0.29169830280771913	3.173026594603205	1	NA	NA	NA	NA	NA	NA
I_2780714	I	2780714	thiabendazole.625.mean.TOF	0.29778443503634966	3.173026594603205	1	NA	NA	NA	NA	NA	NA
I_2793485	I	2793485	thiabendazole.625.mean.TOF	0.3062924015240631	3.173026594603205	1	NA	NA	NA	NA	NA	NA
I_2798967	I	2798967	thiabendazole.625.mean.TOF	0.3201175023866043	3.173026594603205	1	NA	NA	NA	NA	NA	NA
I_2799144	I	2799144	thiabendazole.625.mean.TOF	0.3201175023866043	3.173026594603205	1	NA	NA	NA	NA	NA	NA
I_2799264	I	2799264	thiabendazole.625.mean.TOF	0.3201175023866043	3.173026594603205	1	NA	NA	NA	NA	NA	NA
I_2799443	I	2799443	thiabendazole.625.mean.TOF	0.3201175023866043	3.173026594603205	1	NA	NA	NA	NA	NA	NA
I_2799933	I	2799933	thiabendazole.625.mean.TOF	0.3201175023866043	3.173026594603205	1	NA	NA	NA	NA	NA	NA
I_2800071	I	2800071	thiabendazole.625.mean.TOF	0.3201175023866043	3.173026594603205	1	NA	NA	NA	NA	NA	NA
I_2800121	I	2800121	thiabendazole.625.mean.TOF	0.3201175023866043	3.173026594603205	1	NA	NA	NA	NA	NA	NA
I_2804007	I	2804007	thiabendazole.625.mean.TOF	0.3201175023866043	3.173026594603205	1	NA	NA	NA	NA	NA	NA
I_2807061	I	2807061	thiabendazole.625.mean.TOF	0.3201175023866043	3.173026594603205	1	NA	NA	NA	NA	NA	NA
I_2807939	I	2807939	thiabendazole.625.mean.TOF	0.3201175023866043	3.173026594603205	1	NA	NA	NA	NA	NA	NA
I_2808239	I	2808239	thiabendazole.625.mean.TOF	0.3201175023866043	3.173026594603205	1	NA	NA	NA	NA	NA	NA
I_2808476	I	2808476	thiabendazole.625.mean.TOF	0.3201175023866043	3.173026594603205	1	NA	NA	NA	NA	NA	NA
I_2808883	I	2808883	thiabendazole.625.mean.TOF	0.3201175023866043	3.173026594603205	1	NA	NA	NA	NA	NA	NA
I_2813904	I	2813904	thiabendazole.625.mean.TOF	0.3201175023866043	3.173026594603205	1	NA	NA	NA	NA	NA	NA
I_2814069	I	2814069	thiabendazole.625.mean.TOF	0.3240353236147445	3.173026594603205	1	NA	NA	NA	NA	NA	NA
I_2814070	I	2814070	thiabendazole.625.mean.TOF	0.3240353236147445	3.173026594603205	1	NA	NA	NA	NA	NA	NA
I_2820998	I	2820998	thiabendazole.625.mean.TOF	0.32765311404420605	3.173026594603205	1	NA	NA	NA	NA	NA	NA
I_2821831	I	2821831	thiabendazole.625.mean.TOF	0.32765311404420605	3.173026594603205	1	NA	NA	NA	NA	NA	NA
I_2826770	I	2826770	thiabendazole.625.mean.TOF	0.2951259399003762	3.173026594603205	1	NA	NA	NA	NA	NA	NA
I_2840980	I	2840980	thiabendazole.625.mean.TOF	0.468561818611284	3.173026594603205	1	NA	NA	NA	NA	NA	NA
I_2852466	I	2852466	thiabendazole.625.mean.TOF	0.468561818611284	3.173026594603205	1	NA	NA	NA	NA	NA	NA
I_2861458	I	2861458	thiabendazole.625.mean.TOF	0.4595629463497335	3.173026594603205	1	NA	NA	NA	NA	NA	NA
I_2862379	I	2862379	thiabendazole.625.mean.TOF	0.4595629463497335	3.173026594603205	1	NA	NA	NA	NA	NA	NA
I_2862749	I	2862749	thiabendazole.625.mean.TOF	0.4595629463497335	3.173026594603205	1	NA	NA	NA	NA	NA	NA
I_2874023	I	2874023	thiabendazole.625.mean.TOF	0.43952037534131333	3.173026594603205	1	NA	NA	NA	NA	NA	NA
I_2878983	I	2878983	thiabendazole.625.mean.TOF	0.3398359695851345	3.173026594603205	1	NA	NA	NA	NA	NA	NA
I_2882182	I	2882182	thiabendazole.625.mean.TOF	0.3398359695851345	3.173026594603205	1	NA	NA	NA	NA	NA	NA
I_2911486	I	2911486	thiabendazole.625.mean.TOF	0.4521036932728323	3.173026594603205	1	NA	NA	NA	NA	NA	NA
I_2923324	I	2923324	thiabendazole.625.mean.TOF	0.5543431616384081	3.173026594603205	1	NA	NA	NA	NA	NA	NA
I_2926476	I	2926476	thiabendazole.625.mean.TOF	0.5054027578028224	3.173026594603205	1	NA	NA	NA	NA	NA	NA
I_2927325	I	2927325	thiabendazole.625.mean.TOF	0.5054027578028224	3.173026594603205	1	NA	NA	NA	NA	NA	NA
I_2928045	I	2928045	thiabendazole.625.mean.TOF	0.5054027578028224	3.173026594603205	1	NA	NA	NA	NA	NA	NA
I_2931464	I	2931464	thiabendazole.625.mean.TOF	0.5054027578028224	3.173026594603205	1	NA	NA	NA	NA	NA	NA
I_2933975	I	2933975	thiabendazole.625.mean.TOF	0.5054027578028224	3.173026594603205	1	NA	NA	NA	NA	NA	NA
I_2943497	I	2943497	thiabendazole.625.mean.TOF	0.48464493541133963	3.173026594603205	1	NA	NA	NA	NA	NA	NA
I_2945651	I	2945651	thiabendazole.625.mean.TOF	0.48464493541133963	3.173026594603205	1	NA	NA	NA	NA	NA	NA
I_2945681	I	2945681	thiabendazole.625.mean.TOF	0.466951579822187	3.173026594603205	1	NA	NA	NA	NA	NA	NA
I_2946941	I	2946941	thiabendazole.625.mean.TOF	0.42173796504832795	3.173026594603205	1	NA	NA	NA	NA	NA	NA
I_2951520	I	2951520	thiabendazole.625.mean.TOF	0.48299399805409565	3.173026594603205	1	NA	NA	NA	NA	NA	NA
I_2954054	I	2954054	thiabendazole.625.mean.TOF	0.48299399805409565	3.173026594603205	1	NA	NA	NA	NA	NA	NA
I_2963683	I	2963683	thiabendazole.625.mean.TOF	0.48299399805409565	3.173026594603205	1	NA	NA	NA	NA	NA	NA
I_2967262	I	2967262	thiabendazole.625.mean.TOF	0.48299399805409565	3.173026594603205	1	NA	NA	NA	NA	NA	NA
I_2971352	I	2971352	thiabendazole.625.mean.TOF	0.48299399805409565	3.173026594603205	1	NA	NA	NA	NA	NA	NA
I_2981218	I	2981218	thiabendazole.625.mean.TOF	0.427193818203426	3.173026594603205	1	NA	NA	NA	NA	NA	NA
I_2984566	I	2984566	thiabendazole.625.mean.TOF	0.30657404545446465	3.173026594603205	1	NA	NA	NA	NA	NA	NA
I_2985172	I	2985172	thiabendazole.625.mean.TOF	0.30657404545446465	3.173026594603205	1	NA	NA	NA	NA	NA	NA
I_2985292	I	2985292	thiabendazole.625.mean.TOF	0.30657404545446465	3.173026594603205	1	NA	NA	NA	NA	NA	NA
I_2988202	I	2988202	thiabendazole.625.mean.TOF	0.30657404545446465	3.173026594603205	1	NA	NA	NA	NA	NA	NA
I_2992408	I	2992408	thiabendazole.625.mean.TOF	0.3256672845058443	3.173026594603205	1	NA	NA	NA	NA	NA	NA
I_2993018	I	2993018	thiabendazole.625.mean.TOF	0.3256672845058443	3.173026594603205	1	NA	NA	NA	NA	NA	NA
I_2993754	I	2993754	thiabendazole.625.mean.TOF	0.3328544674622875	3.173026594603205	1	NA	NA	NA	NA	NA	NA
I_2995137	I	2995137	thiabendazole.625.mean.TOF	0.38038815436248585	3.173026594603205	1	NA	NA	NA	NA	NA	NA
I_3012716	I	3012716	thiabendazole.625.mean.TOF	0.38038815436248585	3.173026594603205	1	NA	NA	NA	NA	NA	NA
I_3015345	I	3015345	thiabendazole.625.mean.TOF	0.38038815436248585	3.173026594603205	1	NA	NA	NA	NA	NA	NA
I_3018322	I	3018322	thiabendazole.625.mean.TOF	0.38038815436248585	3.173026594603205	1	NA	NA	NA	NA	NA	NA
I_3019446	I	3019446	thiabendazole.625.mean.TOF	0.31718883502925405	3.173026594603205	1	NA	NA	NA	NA	NA	NA
I_3026341	I	3026341	thiabendazole.625.mean.TOF	0.2619717247398132	3.173026594603205	1	NA	NA	NA	NA	NA	NA
I_3026476	I	3026476	thiabendazole.625.mean.TOF	0.2690145104781907	3.173026594603205	1	NA	NA	NA	NA	NA	NA
I_3050589	I	3050589	thiabendazole.625.mean.TOF	0.2690145104781907	3.173026594603205	1	NA	NA	NA	NA	NA	NA
I_3056509	I	3056509	thiabendazole.625.mean.TOF	0.2690145104781907	3.173026594603205	1	NA	NA	NA	NA	NA	NA
I_3060751	I	3060751	thiabendazole.625.mean.TOF	0.2690145104781907	3.173026594603205	1	NA	NA	NA	NA	NA	NA
I_3061666	I	3061666	thiabendazole.625.mean.TOF	0.30483925913661297	3.173026594603205	1	NA	NA	NA	NA	NA	NA
I_3071604	I	3071604	thiabendazole.625.mean.TOF	0.32677092863276236	3.173026594603205	1	NA	NA	NA	NA	NA	NA
I_3075642	I	3075642	thiabendazole.625.mean.TOF	0.3191379136250376	3.173026594603205	1	NA	NA	NA	NA	NA	NA
I_3078351	I	3078351	thiabendazole.625.mean.TOF	0.3130243986268107	3.173026594603205	1	NA	NA	NA	NA	NA	NA
I_3079880	I	3079880	thiabendazole.625.mean.TOF	0.20027880458499564	3.173026594603205	1	NA	NA	NA	NA	NA	NA
I_3081643	I	3081643	thiabendazole.625.mean.TOF	0.16320662232287148	3.173026594603205	1	NA	NA	NA	NA	NA	NA
I_3089229	I	3089229	thiabendazole.625.mean.TOF	0.13758596608507026	3.173026594603205	1	NA	NA	NA	NA	NA	NA
I_3090502	I	3090502	thiabendazole.625.mean.TOF	0.13758596608507026	3.173026594603205	1	NA	NA	NA	NA	NA	NA
I_3095308	I	3095308	thiabendazole.625.mean.TOF	0.13758596608507026	3.173026594603205	1	NA	NA	NA	NA	NA	NA
I_3096298	I	3096298	thiabendazole.625.mean.TOF	0.13753597780223212	3.173026594603205	1	NA	NA	NA	NA	NA	NA
I_3097635	I	3097635	thiabendazole.625.mean.TOF	0.13753597780223212	3.173026594603205	1	NA	NA	NA	NA	NA	NA
I_3102597	I	3102597	thiabendazole.625.mean.TOF	0.13753597780223212	3.173026594603205	1	NA	NA	NA	NA	NA	NA
I_3111650	I	3111650	thiabendazole.625.mean.TOF	0.13753597780223212	3.173026594603205	1	NA	NA	NA	NA	NA	NA
I_3120523	I	3120523	thiabendazole.625.mean.TOF	0.20474654710642795	3.173026594603205	1	NA	NA	NA	NA	NA	NA
I_3122772	I	3122772	thiabendazole.625.mean.TOF	0.19152342926775098	3.173026594603205	1	NA	NA	NA	NA	NA	NA
I_3125019	I	3125019	thiabendazole.625.mean.TOF	0.19152342926775098	3.173026594603205	1	NA	NA	NA	NA	NA	NA
I_3128160	I	3128160	thiabendazole.625.mean.TOF	0.19152342926775098	3.173026594603205	1	NA	NA	NA	NA	NA	NA
I_3131265	I	3131265	thiabendazole.625.mean.TOF	0.19152342926775098	3.173026594603205	1	NA	NA	NA	NA	NA	NA
I_3131461	I	3131461	thiabendazole.625.mean.TOF	0.19152342926775098	3.173026594603205	1	NA	NA	NA	NA	NA	NA
I_3139176	I	3139176	thiabendazole.625.mean.TOF	0.19152342926775098	3.173026594603205	1	NA	NA	NA	NA	NA	NA
I_3143116	I	3143116	thiabendazole.625.mean.TOF	0.19152342926775098	3.173026594603205	1	NA	NA	NA	NA	NA	NA
I_3161614	I	3161614	thiabendazole.625.mean.TOF	0.19152342926775098	3.173026594603205	1	NA	NA	NA	NA	NA	NA
I_3164272	I	3164272	thiabendazole.625.mean.TOF	0.19152342926775098	3.173026594603205	1	NA	NA	NA	NA	NA	NA
I_3167788	I	3167788	thiabendazole.625.mean.TOF	0.18680756442420018	3.173026594603205	1	NA	NA	NA	NA	NA	NA
I_3174340	I	3174340	thiabendazole.625.mean.TOF	0.21439585353332405	3.173026594603205	1	NA	NA	NA	NA	NA	NA
I_3175924	I	3175924	thiabendazole.625.mean.TOF	0.20744075432470574	3.173026594603205	1	NA	NA	NA	NA	NA	NA
I_3178251	I	3178251	thiabendazole.625.mean.TOF	0.20744075432470574	3.173026594603205	1	NA	NA	NA	NA	NA	NA
I_3179531	I	3179531	thiabendazole.625.mean.TOF	0.2465249753252828	3.173026594603205	1	NA	NA	NA	NA	NA	NA
I_3181585	I	3181585	thiabendazole.625.mean.TOF	0.2602588680656482	3.173026594603205	1	NA	NA	NA	NA	NA	NA
I_3181644	I	3181644	thiabendazole.625.mean.TOF	0.28356606975511206	3.173026594603205	1	NA	NA	NA	NA	NA	NA
I_3187020	I	3187020	thiabendazole.625.mean.TOF	0.3390078660563166	3.173026594603205	1	NA	NA	NA	NA	NA	NA
I_3191562	I	3191562	thiabendazole.625.mean.TOF	0.30937942083960723	3.173026594603205	1	NA	NA	NA	NA	NA	NA
I_3191956	I	3191956	thiabendazole.625.mean.TOF	0.30937942083960723	3.173026594603205	1	NA	NA	NA	NA	NA	NA
I_3193597	I	3193597	thiabendazole.625.mean.TOF	0.30937942083960723	3.173026594603205	1	NA	NA	NA	NA	NA	NA
I_3194186	I	3194186	thiabendazole.625.mean.TOF	0.25791680383381654	3.173026594603205	1	NA	NA	NA	NA	NA	NA
I_3196428	I	3196428	thiabendazole.625.mean.TOF	0.25791680383381654	3.173026594603205	1	NA	NA	NA	NA	NA	NA
I_3199139	I	3199139	thiabendazole.625.mean.TOF	0.1581886011724432	3.173026594603205	1	NA	NA	NA	NA	NA	NA
I_3208761	I	3208761	thiabendazole.625.mean.TOF	0.12348048046875815	3.173026594603205	1	NA	NA	NA	NA	NA	NA
I_3222134	I	3222134	thiabendazole.625.mean.TOF	0.12348048046875815	3.173026594603205	1	NA	NA	NA	NA	NA	NA
I_3226533	I	3226533	thiabendazole.625.mean.TOF	0.12348048046875815	3.173026594603205	1	NA	NA	NA	NA	NA	NA
I_3229353	I	3229353	thiabendazole.625.mean.TOF	0.12348048046875815	3.173026594603205	1	NA	NA	NA	NA	NA	NA
I_3231065	I	3231065	thiabendazole.625.mean.TOF	0.12348048046875815	3.173026594603205	1	NA	NA	NA	NA	NA	NA
I_3235916	I	3235916	thiabendazole.625.mean.TOF	0.13324154371879	3.173026594603205	1	NA	NA	NA	NA	NA	NA
I_3238842	I	3238842	thiabendazole.625.mean.TOF	0.15309031705046386	3.173026594603205	1	NA	NA	NA	NA	NA	NA
I_3247897	I	3247897	thiabendazole.625.mean.TOF	0.15309031705046386	3.173026594603205	1	NA	NA	NA	NA	NA	NA
I_3249415	I	3249415	thiabendazole.625.mean.TOF	0.08294406346429466	3.173026594603205	1	NA	NA	NA	NA	NA	NA
I_3252479	I	3252479	thiabendazole.625.mean.TOF	0.10513874549640681	3.173026594603205	1	NA	NA	NA	NA	NA	NA
I_3273271	I	3273271	thiabendazole.625.mean.TOF	0.10513874549640681	3.173026594603205	1	NA	NA	NA	NA	NA	NA
I_3277932	I	3277932	thiabendazole.625.mean.TOF	0.11458517888329832	3.173026594603205	1	NA	NA	NA	NA	NA	NA
I_3278811	I	3278811	thiabendazole.625.mean.TOF	0.08133458916544187	3.173026594603205	1	NA	NA	NA	NA	NA	NA
I_3287271	I	3287271	thiabendazole.625.mean.TOF	0.08133458916544187	3.173026594603205	1	NA	NA	NA	NA	NA	NA
I_3293863	I	3293863	thiabendazole.625.mean.TOF	0.052866343619526274	3.173026594603205	1	NA	NA	NA	NA	NA	NA
I_3303792	I	3303792	thiabendazole.625.mean.TOF	0.02185867295415186	3.173026594603205	1	NA	NA	NA	NA	NA	NA
I_3307637	I	3307637	thiabendazole.625.mean.TOF	0.02127897405360363	3.173026594603205	1	NA	NA	NA	NA	NA	NA
I_3308203	I	3308203	thiabendazole.625.mean.TOF	0.02127897405360363	3.173026594603205	1	NA	NA	NA	NA	NA	NA
I_3310136	I	3310136	thiabendazole.625.mean.TOF	0.01797425762489174	3.173026594603205	1	NA	NA	NA	NA	NA	NA
I_3311664	I	3311664	thiabendazole.625.mean.TOF	0.028990185557601335	3.173026594603205	1	NA	NA	NA	NA	NA	NA
I_3321564	I	3321564	thiabendazole.625.mean.TOF	0.027093556335718454	3.173026594603205	1	NA	NA	NA	NA	NA	NA
I_3328298	I	3328298	thiabendazole.625.mean.TOF	0.027093556335718454	3.173026594603205	1	NA	NA	NA	NA	NA	NA
I_3332163	I	3332163	thiabendazole.625.mean.TOF	0.027093556335718454	3.173026594603205	1	NA	NA	NA	NA	NA	NA
I_3332898	I	3332898	thiabendazole.625.mean.TOF	0.046192336092359516	3.173026594603205	1	NA	NA	NA	NA	NA	NA
I_3338042	I	3338042	thiabendazole.625.mean.TOF	0.046192336092359516	3.173026594603205	1	NA	NA	NA	NA	NA	NA
I_3344745	I	3344745	thiabendazole.625.mean.TOF	0.046192336092359516	3.173026594603205	1	NA	NA	NA	NA	NA	NA
I_3358592	I	3358592	thiabendazole.625.mean.TOF	0.046192336092359516	3.173026594603205	1	NA	NA	NA	NA	NA	NA
I_3359691	I	3359691	thiabendazole.625.mean.TOF	0.046192336092359516	3.173026594603205	1	NA	NA	NA	NA	NA	NA
I_3368338	I	3368338	thiabendazole.625.mean.TOF	0.046192336092359516	3.173026594603205	1	NA	NA	NA	NA	NA	NA
I_3375765	I	3375765	thiabendazole.625.mean.TOF	0.046192336092359516	3.173026594603205	1	NA	NA	NA	NA	NA	NA
I_3377556	I	3377556	thiabendazole.625.mean.TOF	0.05035326597546565	3.173026594603205	1	NA	NA	NA	NA	NA	NA
I_3383793	I	3383793	thiabendazole.625.mean.TOF	0.05035326597546565	3.173026594603205	1	NA	NA	NA	NA	NA	NA
I_3410953	I	3410953	thiabendazole.625.mean.TOF	0.0404860230504228	3.173026594603205	1	NA	NA	NA	NA	NA	NA
I_3414460	I	3414460	thiabendazole.625.mean.TOF	0.0404860230504228	3.173026594603205	1	NA	NA	NA	NA	NA	NA
I_3454973	I	3454973	thiabendazole.625.mean.TOF	0.023378824407854867	3.173026594603205	1	NA	NA	NA	NA	NA	NA
I_3458329	I	3458329	thiabendazole.625.mean.TOF	0.023378824407854867	3.173026594603205	1	NA	NA	NA	NA	NA	NA
I_3460186	I	3460186	thiabendazole.625.mean.TOF	0.023378824407854867	3.173026594603205	1	NA	NA	NA	NA	NA	NA
I_3461013	I	3461013	thiabendazole.625.mean.TOF	0.023378824407854867	3.173026594603205	1	NA	NA	NA	NA	NA	NA
I_3474343	I	3474343	thiabendazole.625.mean.TOF	0.01735500901900481	3.173026594603205	1	NA	NA	NA	NA	NA	NA
I_3476162	I	3476162	thiabendazole.625.mean.TOF	0.026001037321367514	3.173026594603205	1	NA	NA	NA	NA	NA	NA
I_3484854	I	3484854	thiabendazole.625.mean.TOF	0.02990386189452387	3.173026594603205	1	NA	NA	NA	NA	NA	NA
I_3503350	I	3503350	thiabendazole.625.mean.TOF	0.03615667428292557	3.173026594603205	1	NA	NA	NA	NA	NA	NA
I_3511120	I	3511120	thiabendazole.625.mean.TOF	0.0385729799849682	3.173026594603205	1	NA	NA	NA	NA	NA	NA
I_3516089	I	3516089	thiabendazole.625.mean.TOF	0.0385729799849682	3.173026594603205	1	NA	NA	NA	NA	NA	NA
I_3517036	I	3517036	thiabendazole.625.mean.TOF	0.0385729799849682	3.173026594603205	1	NA	NA	NA	NA	NA	NA
I_3518604	I	3518604	thiabendazole.625.mean.TOF	0.0385729799849682	3.173026594603205	1	NA	NA	NA	NA	NA	NA
I_3518901	I	3518901	thiabendazole.625.mean.TOF	0.048420230309579	3.173026594603205	1	NA	NA	NA	NA	NA	NA
I_3541182	I	3541182	thiabendazole.625.mean.TOF	0.11677702407893882	3.173026594603205	1	NA	NA	NA	NA	NA	NA
I_3552678	I	3552678	thiabendazole.625.mean.TOF	0.048420230309579	3.173026594603205	1	NA	NA	NA	NA	NA	NA
I_3567600	I	3567600	thiabendazole.625.mean.TOF	0.00413438971826908	3.173026594603205	1	NA	NA	NA	NA	NA	NA
I_3568953	I	3568953	thiabendazole.625.mean.TOF	0.00413438971826908	3.173026594603205	1	NA	NA	NA	NA	NA	NA
I_3577861	I	3577861	thiabendazole.625.mean.TOF	0.00413438971826908	3.173026594603205	1	NA	NA	NA	NA	NA	NA
I_3586311	I	3586311	thiabendazole.625.mean.TOF	0.005914470110359844	3.173026594603205	1	NA	NA	NA	NA	NA	NA
I_3588014	I	3588014	thiabendazole.625.mean.TOF	0.005914470110359844	3.173026594603205	1	NA	NA	NA	NA	NA	NA
I_3594690	I	3594690	thiabendazole.625.mean.TOF	0.0041859238105034224	3.173026594603205	1	NA	NA	NA	NA	NA	NA
I_3598329	I	3598329	thiabendazole.625.mean.TOF	0.0041859238105034224	3.173026594603205	1	NA	NA	NA	NA	NA	NA
I_3598330	I	3598330	thiabendazole.625.mean.TOF	0.0041859238105034224	3.173026594603205	1	NA	NA	NA	NA	NA	NA
I_3598519	I	3598519	thiabendazole.625.mean.TOF	0.0041859238105034224	3.173026594603205	1	NA	NA	NA	NA	NA	NA
I_3598596	I	3598596	thiabendazole.625.mean.TOF	0.0041859238105034224	3.173026594603205	1	NA	NA	NA	NA	NA	NA
I_3614037	I	3614037	thiabendazole.625.mean.TOF	0.0041859238105034224	3.173026594603205	1	NA	NA	NA	NA	NA	NA
I_3624122	I	3624122	thiabendazole.625.mean.TOF	0.0041859238105034224	3.173026594603205	1	NA	NA	NA	NA	NA	NA
I_3643830	I	3643830	thiabendazole.625.mean.TOF	0.01694998540372506	3.173026594603205	1	NA	NA	NA	NA	NA	NA
I_3644683	I	3644683	thiabendazole.625.mean.TOF	0.024503301883847594	3.173026594603205	1	NA	NA	NA	NA	NA	NA
I_3645993	I	3645993	thiabendazole.625.mean.TOF	0.02785261309168044	3.173026594603205	1	NA	NA	NA	NA	NA	NA
I_3667385	I	3667385	thiabendazole.625.mean.TOF	0.009633528905982715	3.173026594603205	1	NA	NA	NA	NA	NA	NA
I_3682557	I	3682557	thiabendazole.625.mean.TOF	0.009633528905982715	3.173026594603205	1	NA	NA	NA	NA	NA	NA
I_3687560	I	3687560	thiabendazole.625.mean.TOF	0.009633528905982715	3.173026594603205	1	NA	NA	NA	NA	NA	NA
I_3704521	I	3704521	thiabendazole.625.mean.TOF	0.009633528905982715	3.173026594603205	1	NA	NA	NA	NA	NA	NA
I_3709682	I	3709682	thiabendazole.625.mean.TOF	0.005598038878580766	3.173026594603205	1	NA	NA	NA	NA	NA	NA
I_3723326	I	3723326	thiabendazole.625.mean.TOF	0.005598038878580766	3.173026594603205	1	NA	NA	NA	NA	NA	NA
I_3724463	I	3724463	thiabendazole.625.mean.TOF	0.005651906922962643	3.173026594603205	1	NA	NA	NA	NA	NA	NA
I_3733975	I	3733975	thiabendazole.625.mean.TOF	0.005694059478664079	3.173026594603205	1	NA	NA	NA	NA	NA	NA
I_3746514	I	3746514	thiabendazole.625.mean.TOF	0.005694059478664079	3.173026594603205	1	NA	NA	NA	NA	NA	NA
I_3753161	I	3753161	thiabendazole.625.mean.TOF	0.011531132572806713	3.173026594603205	1	NA	NA	NA	NA	NA	NA
I_3783305	I	3783305	thiabendazole.625.mean.TOF	0.032217752215355444	3.173026594603205	1	NA	NA	NA	NA	NA	NA
I_3791134	I	3791134	thiabendazole.625.mean.TOF	0.032217752215355444	3.173026594603205	1	NA	NA	NA	NA	NA	NA
I_3806107	I	3806107	thiabendazole.625.mean.TOF	0.032217752215355444	3.173026594603205	1	NA	NA	NA	NA	NA	NA
I_3813267	I	3813267	thiabendazole.625.mean.TOF	0.032217752215355444	3.173026594603205	1	NA	NA	NA	NA	NA	NA
I_3844882	I	3844882	thiabendazole.625.mean.TOF	1.1359660960571705e-4	3.173026594603205	1	NA	NA	NA	NA	NA	NA
I_3850714	I	3850714	thiabendazole.625.mean.TOF	1.1359660960571705e-4	3.173026594603205	1	NA	NA	NA	NA	NA	NA
I_3857936	I	3857936	thiabendazole.625.mean.TOF	1.1359660960571705e-4	3.173026594603205	1	NA	NA	NA	NA	NA	NA
I_3861144	I	3861144	thiabendazole.625.mean.TOF	1.1359660960571705e-4	3.173026594603205	1	NA	NA	NA	NA	NA	NA
I_3871122	I	3871122	thiabendazole.625.mean.TOF	1.1359660960571705e-4	3.173026594603205	1	NA	NA	NA	NA	NA	NA
I_3885168	I	3885168	thiabendazole.625.mean.TOF	1.1359660960571705e-4	3.173026594603205	1	NA	NA	NA	NA	NA	NA
I_3890033	I	3890033	thiabendazole.625.mean.TOF	1.1359660960571705e-4	3.173026594603205	1	NA	NA	NA	NA	NA	NA
I_3894133	I	3894133	thiabendazole.625.mean.TOF	0.0023719300349778418	3.173026594603205	1	NA	NA	NA	NA	NA	NA
I_3923864	I	3923864	thiabendazole.625.mean.TOF	0.01186790523693186	3.173026594603205	1	NA	NA	NA	NA	NA	NA
I_4036507	I	4036507	thiabendazole.625.mean.TOF	0.01186790523693186	3.173026594603205	1	NA	NA	NA	NA	NA	NA
I_4118488	I	4118488	thiabendazole.625.mean.TOF	0.007157883705494938	3.173026594603205	1	NA	NA	NA	NA	NA	NA
I_4129329	I	4129329	thiabendazole.625.mean.TOF	0.007157883705494938	3.173026594603205	1	NA	NA	NA	NA	NA	NA
I_4140978	I	4140978	thiabendazole.625.mean.TOF	0.007157883705494938	3.173026594603205	1	NA	NA	NA	NA	NA	NA
I_4187461	I	4187461	thiabendazole.625.mean.TOF	0.0013113685880228613	3.173026594603205	1	NA	NA	NA	NA	NA	NA
I_4207054	I	4207054	thiabendazole.625.mean.TOF	6.266464469318759e-4	3.173026594603205	1	NA	NA	NA	NA	NA	NA
I_4214934	I	4214934	thiabendazole.625.mean.TOF	6.266464469318759e-4	3.173026594603205	1	NA	NA	NA	NA	NA	NA
I_4225559	I	4225559	thiabendazole.625.mean.TOF	6.266464469318759e-4	3.173026594603205	1	NA	NA	NA	NA	NA	NA
I_4234430	I	4234430	thiabendazole.625.mean.TOF	6.266464469318759e-4	3.173026594603205	1	NA	NA	NA	NA	NA	NA
I_4247580	I	4247580	thiabendazole.625.mean.TOF	6.266464469318759e-4	3.173026594603205	1	NA	NA	NA	NA	NA	NA
I_4251330	I	4251330	thiabendazole.625.mean.TOF	6.266464469318759e-4	3.173026594603205	1	NA	NA	NA	NA	NA	NA
I_4256443	I	4256443	thiabendazole.625.mean.TOF	6.266464469318759e-4	3.173026594603205	1	NA	NA	NA	NA	NA	NA
I_4259878	I	4259878	thiabendazole.625.mean.TOF	6.266464469318759e-4	3.173026594603205	1	NA	NA	NA	NA	NA	NA
I_4305556	I	4305556	thiabendazole.625.mean.TOF	6.266464469318759e-4	3.173026594603205	1	NA	NA	NA	NA	NA	NA
I_4330620	I	4330620	thiabendazole.625.mean.TOF	0.011068235320668873	3.173026594603205	1	NA	NA	NA	NA	NA	NA
I_4339135	I	4339135	thiabendazole.625.mean.TOF	0.011068235320668873	3.173026594603205	1	NA	NA	NA	NA	NA	NA
I_4410491	I	4410491	thiabendazole.625.mean.TOF	0.011068235320668873	3.173026594603205	1	NA	NA	NA	NA	NA	NA
I_4418950	I	4418950	thiabendazole.625.mean.TOF	0.011068235320668873	3.173026594603205	1	NA	NA	NA	NA	NA	NA
I_4435352	I	4435352	thiabendazole.625.mean.TOF	0.011068235320668873	3.173026594603205	1	NA	NA	NA	NA	NA	NA
I_4443504	I	4443504	thiabendazole.625.mean.TOF	0.013815939613249216	3.173026594603205	1	NA	NA	NA	NA	NA	NA
I_4450866	I	4450866	thiabendazole.625.mean.TOF	0.017469423830367738	3.173026594603205	1	NA	NA	NA	NA	NA	NA
I_4451411	I	4451411	thiabendazole.625.mean.TOF	0.017469423830367738	3.173026594603205	1	NA	NA	NA	NA	NA	NA
I_4453037	I	4453037	thiabendazole.625.mean.TOF	0.015248510108924454	3.173026594603205	1	NA	NA	NA	NA	NA	NA
I_4465991	I	4465991	thiabendazole.625.mean.TOF	0.06148992854516402	3.173026594603205	1	NA	NA	NA	NA	NA	NA
I_4474585	I	4474585	thiabendazole.625.mean.TOF	0.06148992854516402	3.173026594603205	1	NA	NA	NA	NA	NA	NA
I_4480458	I	4480458	thiabendazole.625.mean.TOF	0.06148992854516402	3.173026594603205	1	NA	NA	NA	NA	NA	NA
I_4483082	I	4483082	thiabendazole.625.mean.TOF	0.06293974893397096	3.173026594603205	1	NA	NA	NA	NA	NA	NA
I_4484429	I	4484429	thiabendazole.625.mean.TOF	0.06512738859162374	3.173026594603205	1	NA	NA	NA	NA	NA	NA
I_4523453	I	4523453	thiabendazole.625.mean.TOF	0.06512738859162374	3.173026594603205	1	NA	NA	NA	NA	NA	NA
I_4534501	I	4534501	thiabendazole.625.mean.TOF	0.036925887740497945	3.173026594603205	1	NA	NA	NA	NA	NA	NA
I_4536119	I	4536119	thiabendazole.625.mean.TOF	0.039261494806046716	3.173026594603205	1	NA	NA	NA	NA	NA	NA
I_4593295	I	4593295	thiabendazole.625.mean.TOF	0.019492088235049693	3.173026594603205	1	NA	NA	NA	NA	NA	NA
I_4594013	I	4594013	thiabendazole.625.mean.TOF	0.033707825782139864	3.173026594603205	1	NA	NA	NA	NA	NA	NA
I_4607506	I	4607506	thiabendazole.625.mean.TOF	0.041868122520824516	3.173026594603205	1	NA	NA	NA	NA	NA	NA
I_4616205	I	4616205	thiabendazole.625.mean.TOF	0.036302212332636224	3.173026594603205	1	NA	NA	NA	NA	NA	NA
I_4616780	I	4616780	thiabendazole.625.mean.TOF	0.036302212332636224	3.173026594603205	1	NA	NA	NA	NA	NA	NA
I_4628982	I	4628982	thiabendazole.625.mean.TOF	0.05847747329962099	3.173026594603205	1	NA	NA	NA	NA	NA	NA
I_4631874	I	4631874	thiabendazole.625.mean.TOF	0.05847747329962099	3.173026594603205	1	NA	NA	NA	NA	NA	NA
I_4647480	I	4647480	thiabendazole.625.mean.TOF	0.05847747329962099	3.173026594603205	1	NA	NA	NA	NA	NA	NA
I_4650804	I	4650804	thiabendazole.625.mean.TOF	0.05847747329962099	3.173026594603205	1	NA	NA	NA	NA	NA	NA
I_4665902	I	4665902	thiabendazole.625.mean.TOF	0.02835136994956025	3.173026594603205	1	NA	NA	NA	NA	NA	NA
I_4675552	I	4675552	thiabendazole.625.mean.TOF	0.02835136994956025	3.173026594603205	1	NA	NA	NA	NA	NA	NA
I_4685144	I	4685144	thiabendazole.625.mean.TOF	0.02835136994956025	3.173026594603205	1	NA	NA	NA	NA	NA	NA
I_4696914	I	4696914	thiabendazole.625.mean.TOF	0.02835136994956025	3.173026594603205	1	NA	NA	NA	NA	NA	NA
I_4702300	I	4702300	thiabendazole.625.mean.TOF	0.02835136994956025	3.173026594603205	1	NA	NA	NA	NA	NA	NA
I_4715035	I	4715035	thiabendazole.625.mean.TOF	0.02835136994956025	3.173026594603205	1	NA	NA	NA	NA	NA	NA
I_4720749	I	4720749	thiabendazole.625.mean.TOF	0.02835136994956025	3.173026594603205	1	NA	NA	NA	NA	NA	NA
I_4763262	I	4763262	thiabendazole.625.mean.TOF	0.02835136994956025	3.173026594603205	1	NA	NA	NA	NA	NA	NA
I_4772808	I	4772808	thiabendazole.625.mean.TOF	0.02835136994956025	3.173026594603205	1	NA	NA	NA	NA	NA	NA
I_4775095	I	4775095	thiabendazole.625.mean.TOF	0.02835136994956025	3.173026594603205	1	NA	NA	NA	NA	NA	NA
I_4795749	I	4795749	thiabendazole.625.mean.TOF	0.02835136994956025	3.173026594603205	1	NA	NA	NA	NA	NA	NA
I_4803542	I	4803542	thiabendazole.625.mean.TOF	0.02835136994956025	3.173026594603205	1	NA	NA	NA	NA	NA	NA
I_4825011	I	4825011	thiabendazole.625.mean.TOF	0.033222805689986853	3.173026594603205	1	NA	NA	NA	NA	NA	NA
I_4827489	I	4827489	thiabendazole.625.mean.TOF	0.033222805689986853	3.173026594603205	1	NA	NA	NA	NA	NA	NA
I_4843830	I	4843830	thiabendazole.625.mean.TOF	0.033222805689986853	3.173026594603205	1	NA	NA	NA	NA	NA	NA
I_4845514	I	4845514	thiabendazole.625.mean.TOF	0.033222805689986853	3.173026594603205	1	NA	NA	NA	NA	NA	NA
I_4855280	I	4855280	thiabendazole.625.mean.TOF	0.03585834687117892	3.173026594603205	1	NA	NA	NA	NA	NA	NA
I_4961504	I	4961504	thiabendazole.625.mean.TOF	0.07845646014710791	3.173026594603205	1	NA	NA	NA	NA	NA	NA
I_4997003	I	4997003	thiabendazole.625.mean.TOF	0.07845646014710791	3.173026594603205	1	NA	NA	NA	NA	NA	NA
I_5165633	I	5165633	thiabendazole.625.mean.TOF	0.10104892127644415	3.173026594603205	1	NA	NA	NA	NA	NA	NA
I_5186488	I	5186488	thiabendazole.625.mean.TOF	0.10104892127644415	3.173026594603205	1	NA	NA	NA	NA	NA	NA
I_5199089	I	5199089	thiabendazole.625.mean.TOF	0.0658683354208259	3.173026594603205	1	NA	NA	NA	NA	NA	NA
I_5204384	I	5204384	thiabendazole.625.mean.TOF	0.05354156925319044	3.173026594603205	1	NA	NA	NA	NA	NA	NA
I_5289115	I	5289115	thiabendazole.625.mean.TOF	0.05322437702672724	3.173026594603205	1	NA	NA	NA	NA	NA	NA
I_5371779	I	5371779	thiabendazole.625.mean.TOF	0.05322437702672724	3.173026594603205	1	NA	NA	NA	NA	NA	NA
I_5392890	I	5392890	thiabendazole.625.mean.TOF	0.05322437702672724	3.173026594603205	1	NA	NA	NA	NA	NA	NA
I_5405999	I	5405999	thiabendazole.625.mean.TOF	0.05322437702672724	3.173026594603205	1	NA	NA	NA	NA	NA	NA
I_5417411	I	5417411	thiabendazole.625.mean.TOF	0.05322437702672724	3.173026594603205	1	NA	NA	NA	NA	NA	NA
I_5471434	I	5471434	thiabendazole.625.mean.TOF	0.05322437702672724	3.173026594603205	1	NA	NA	NA	NA	NA	NA
I_5480997	I	5480997	thiabendazole.625.mean.TOF	0.05322437702672724	3.173026594603205	1	NA	NA	NA	NA	NA	NA
I_5497576	I	5497576	thiabendazole.625.mean.TOF	0.05322437702672724	3.173026594603205	1	NA	NA	NA	NA	NA	NA
I_5498193	I	5498193	thiabendazole.625.mean.TOF	0.050052520409349245	3.173026594603205	1	NA	NA	NA	NA	NA	NA
I_5547473	I	5547473	thiabendazole.625.mean.TOF	0.028078350837273894	3.173026594603205	1	NA	NA	NA	NA	NA	NA
I_5638580	I	5638580	thiabendazole.625.mean.TOF	0.03850392184696518	3.173026594603205	1	NA	NA	NA	NA	NA	NA
I_5678132	I	5678132	thiabendazole.625.mean.TOF	0.03850392184696518	3.173026594603205	1	NA	NA	NA	NA	NA	NA
I_5748413	I	5748413	thiabendazole.625.mean.TOF	0.03850392184696518	3.173026594603205	1	NA	NA	NA	NA	NA	NA
I_5780707	I	5780707	thiabendazole.625.mean.TOF	0.03850392184696518	3.173026594603205	1	NA	NA	NA	NA	NA	NA
I_5821684	I	5821684	thiabendazole.625.mean.TOF	0.03850392184696518	3.173026594603205	1	NA	NA	NA	NA	NA	NA
I_5825029	I	5825029	thiabendazole.625.mean.TOF	0.03850392184696518	3.173026594603205	1	NA	NA	NA	NA	NA	NA
I_5885757	I	5885757	thiabendazole.625.mean.TOF	0.03850392184696518	3.173026594603205	1	NA	NA	NA	NA	NA	NA
I_5961172	I	5961172	thiabendazole.625.mean.TOF	0.03850392184696518	3.173026594603205	1	NA	NA	NA	NA	NA	NA
I_5966805	I	5966805	thiabendazole.625.mean.TOF	0.03850392184696518	3.173026594603205	1	NA	NA	NA	NA	NA	NA
I_6001199	I	6001199	thiabendazole.625.mean.TOF	0.033851056183300386	3.173026594603205	1	NA	NA	NA	NA	NA	NA
I_6037330	I	6037330	thiabendazole.625.mean.TOF	0.033851056183300386	3.173026594603205	1	NA	NA	NA	NA	NA	NA
I_6370071	I	6370071	thiabendazole.625.mean.TOF	0.033851056183300386	3.173026594603205	1	NA	NA	NA	NA	NA	NA
I_6375940	I	6375940	thiabendazole.625.mean.TOF	0.033851056183300386	3.173026594603205	1	NA	NA	NA	NA	NA	NA
I_6404866	I	6404866	thiabendazole.625.mean.TOF	0.033851056183300386	3.173026594603205	1	NA	NA	NA	NA	NA	NA
I_6425151	I	6425151	thiabendazole.625.mean.TOF	0.033851056183300386	3.173026594603205	1	NA	NA	NA	NA	NA	NA
I_6466803	I	6466803	thiabendazole.625.mean.TOF	0.028344561036635588	3.173026594603205	1	NA	NA	NA	NA	NA	NA
I_6651082	I	6651082	thiabendazole.625.mean.TOF	0.028344561036635588	3.173026594603205	1	NA	NA	NA	NA	NA	NA
I_6697114	I	6697114	thiabendazole.625.mean.TOF	0.028344561036635588	3.173026594603205	1	NA	NA	NA	NA	NA	NA
I_6862722	I	6862722	thiabendazole.625.mean.TOF	0.09708480436821537	3.173026594603205	1	NA	NA	NA	NA	NA	NA
I_6876469	I	6876469	thiabendazole.625.mean.TOF	0.06624169205639327	3.173026594603205	1	NA	NA	NA	NA	NA	NA
I_6984178	I	6984178	thiabendazole.625.mean.TOF	0.028062549818845844	3.173026594603205	1	NA	NA	NA	NA	NA	NA
I_7115834	I	7115834	thiabendazole.625.mean.TOF	0.028062549818845844	3.173026594603205	1	NA	NA	NA	NA	NA	NA
I_7131010	I	7131010	thiabendazole.625.mean.TOF	0.028062549818845844	3.173026594603205	1	NA	NA	NA	NA	NA	NA
I_7139308	I	7139308	thiabendazole.625.mean.TOF	0.04463180604980673	3.173026594603205	1	NA	NA	NA	NA	NA	NA
I_7151497	I	7151497	thiabendazole.625.mean.TOF	0.03302872391328359	3.173026594603205	1	NA	NA	NA	NA	NA	NA
I_7158584	I	7158584	thiabendazole.625.mean.TOF	0.03302872391328359	3.173026594603205	1	NA	NA	NA	NA	NA	NA
I_7273652	I	7273652	thiabendazole.625.mean.TOF	0.03302872391328359	3.173026594603205	1	NA	NA	NA	NA	NA	NA
I_7283697	I	7283697	thiabendazole.625.mean.TOF	0.03302872391328359	3.173026594603205	1	NA	NA	NA	NA	NA	NA
I_7357149	I	7357149	thiabendazole.625.mean.TOF	0.03302872391328359	3.173026594603205	1	NA	NA	NA	NA	NA	NA
I_7423288	I	7423288	thiabendazole.625.mean.TOF	0.030262979327469273	3.173026594603205	1	NA	NA	NA	NA	NA	NA
I_7475497	I	7475497	thiabendazole.625.mean.TOF	0.030262979327469273	3.173026594603205	1	NA	NA	NA	NA	NA	NA
I_7480653	I	7480653	thiabendazole.625.mean.TOF	0.01646887177100126	3.173026594603205	1	NA	NA	NA	NA	NA	NA
I_7602154	I	7602154	thiabendazole.625.mean.TOF	0.01646887177100126	3.173026594603205	1	NA	NA	NA	NA	NA	NA
I_7681708	I	7681708	thiabendazole.625.mean.TOF	0.014870970222910047	3.173026594603205	1	NA	NA	NA	NA	NA	NA
I_7781489	I	7781489	thiabendazole.625.mean.TOF	0.014870970222910047	3.173026594603205	1	NA	NA	NA	NA	NA	NA
I_7805252	I	7805252	thiabendazole.625.mean.TOF	0.014870970222910047	3.173026594603205	1	NA	NA	NA	NA	NA	NA
I_7848828	I	7848828	thiabendazole.625.mean.TOF	0.014870970222910047	3.173026594603205	1	NA	NA	NA	NA	NA	NA
I_7849034	I	7849034	thiabendazole.625.mean.TOF	0.014870970222910047	3.173026594603205	1	NA	NA	NA	NA	NA	NA
I_7893266	I	7893266	thiabendazole.625.mean.TOF	0.014870970222910047	3.173026594603205	1	NA	NA	NA	NA	NA	NA
I_7912406	I	7912406	thiabendazole.625.mean.TOF	0.014870970222910047	3.173026594603205	1	NA	NA	NA	NA	NA	NA
I_7922839	I	7922839	thiabendazole.625.mean.TOF	0.014870970222910047	3.173026594603205	1	NA	NA	NA	NA	NA	NA
I_7944141	I	7944141	thiabendazole.625.mean.TOF	0.028413074610887674	3.173026594603205	1	NA	NA	NA	NA	NA	NA
I_7950215	I	7950215	thiabendazole.625.mean.TOF	0.028413074610887674	3.173026594603205	1	NA	NA	NA	NA	NA	NA
I_7961783	I	7961783	thiabendazole.625.mean.TOF	0.028413074610887674	3.173026594603205	1	NA	NA	NA	NA	NA	NA
I_7964832	I	7964832	thiabendazole.625.mean.TOF	0.028413074610887674	3.173026594603205	1	NA	NA	NA	NA	NA	NA
I_7966514	I	7966514	thiabendazole.625.mean.TOF	0.039522135383367796	3.173026594603205	1	NA	NA	NA	NA	NA	NA
I_7969987	I	7969987	thiabendazole.625.mean.TOF	0.039522135383367796	3.173026594603205	1	NA	NA	NA	NA	NA	NA
I_8014139	I	8014139	thiabendazole.625.mean.TOF	0.039522135383367796	3.173026594603205	1	NA	NA	NA	NA	NA	NA
I_8048026	I	8048026	thiabendazole.625.mean.TOF	0.09336839306542584	3.173026594603205	1	NA	NA	NA	NA	NA	NA
I_8055348	I	8055348	thiabendazole.625.mean.TOF	0.09336839306542584	3.173026594603205	1	NA	NA	NA	NA	NA	NA
I_8071410	I	8071410	thiabendazole.625.mean.TOF	0.09336839306542584	3.173026594603205	1	NA	NA	NA	NA	NA	NA
I_8229113	I	8229113	thiabendazole.625.mean.TOF	0.09336839306542584	3.173026594603205	1	NA	NA	NA	NA	NA	NA
I_8270456	I	8270456	thiabendazole.625.mean.TOF	0.11068051568608063	3.173026594603205	1	NA	NA	NA	NA	NA	NA
I_8346637	I	8346637	thiabendazole.625.mean.TOF	0.11068051568608063	3.173026594603205	1	NA	NA	NA	NA	NA	NA
I_8480089	I	8480089	thiabendazole.625.mean.TOF	0.08235942054598377	3.173026594603205	1	NA	NA	NA	NA	NA	NA
I_8499762	I	8499762	thiabendazole.625.mean.TOF	0.03785783156696462	3.173026594603205	1	NA	NA	NA	NA	NA	NA
I_8597419	I	8597419	thiabendazole.625.mean.TOF	0.03785783156696462	3.173026594603205	1	NA	NA	NA	NA	NA	NA
I_8735377	I	8735377	thiabendazole.625.mean.TOF	0.03785783156696462	3.173026594603205	1	NA	NA	NA	NA	NA	NA
I_8740825	I	8740825	thiabendazole.625.mean.TOF	0.07691115900520289	3.173026594603205	1	NA	NA	NA	NA	NA	NA
I_8816770	I	8816770	thiabendazole.625.mean.TOF	0.07691115900520289	3.173026594603205	1	NA	NA	NA	NA	NA	NA
I_8852890	I	8852890	thiabendazole.625.mean.TOF	0.07691115900520289	3.173026594603205	1	NA	NA	NA	NA	NA	NA
I_8859357	I	8859357	thiabendazole.625.mean.TOF	0.07691115900520289	3.173026594603205	1	NA	NA	NA	NA	NA	NA
I_8955681	I	8955681	thiabendazole.625.mean.TOF	0.07691115900520289	3.173026594603205	1	NA	NA	NA	NA	NA	NA
I_9000872	I	9000872	thiabendazole.625.mean.TOF	0.07691115900520289	3.173026594603205	1	NA	NA	NA	NA	NA	NA
I_9097209	I	9097209	thiabendazole.625.mean.TOF	0.07691115900520289	3.173026594603205	1	NA	NA	NA	NA	NA	NA
I_9194339	I	9194339	thiabendazole.625.mean.TOF	0.09986378397779434	3.173026594603205	1	NA	NA	NA	NA	NA	NA
I_9196803	I	9196803	thiabendazole.625.mean.TOF	0.09986378397779434	3.173026594603205	1	NA	NA	NA	NA	NA	NA
I_9214560	I	9214560	thiabendazole.625.mean.TOF	0.09986378397779434	3.173026594603205	1	NA	NA	NA	NA	NA	NA
I_9337804	I	9337804	thiabendazole.625.mean.TOF	0.09986378397779434	3.173026594603205	1	NA	NA	NA	NA	NA	NA
I_9348087	I	9348087	thiabendazole.625.mean.TOF	0.09986378397779434	3.173026594603205	1	NA	NA	NA	NA	NA	NA
I_9349030	I	9349030	thiabendazole.625.mean.TOF	0.09986378397779434	3.173026594603205	1	NA	NA	NA	NA	NA	NA
I_9368840	I	9368840	thiabendazole.625.mean.TOF	0.09986378397779434	3.173026594603205	1	NA	NA	NA	NA	NA	NA
I_9378143	I	9378143	thiabendazole.625.mean.TOF	0.09986378397779434	3.173026594603205	1	NA	NA	NA	NA	NA	NA
I_9429198	I	9429198	thiabendazole.625.mean.TOF	0.12285501724907505	3.173026594603205	1	NA	NA	NA	NA	NA	NA
I_9497198	I	9497198	thiabendazole.625.mean.TOF	0.0847649166673541	3.173026594603205	1	NA	NA	NA	NA	NA	NA
I_9523381	I	9523381	thiabendazole.625.mean.TOF	0.13518072494065042	3.173026594603205	1	NA	NA	NA	NA	NA	NA
I_9554938	I	9554938	thiabendazole.625.mean.TOF	0.13518072494065042	3.173026594603205	1	NA	NA	NA	NA	NA	NA
I_9631422	I	9631422	thiabendazole.625.mean.TOF	0.13518072494065042	3.173026594603205	1	NA	NA	NA	NA	NA	NA
I_9696873	I	9696873	thiabendazole.625.mean.TOF	0.13518072494065042	3.173026594603205	1	NA	NA	NA	NA	NA	NA
I_9701366	I	9701366	thiabendazole.625.mean.TOF	0.13518072494065042	3.173026594603205	1	NA	NA	NA	NA	NA	NA
I_9729023	I	9729023	thiabendazole.625.mean.TOF	0.13518072494065042	3.173026594603205	1	NA	NA	NA	NA	NA	NA
I_9816593	I	9816593	thiabendazole.625.mean.TOF	0.13518072494065042	3.173026594603205	1	NA	NA	NA	NA	NA	NA
I_9832733	I	9832733	thiabendazole.625.mean.TOF	0.13518072494065042	3.173026594603205	1	NA	NA	NA	NA	NA	NA
I_9880498	I	9880498	thiabendazole.625.mean.TOF	0.1690202428240628	3.173026594603205	1	NA	NA	NA	NA	NA	NA
I_9887673	I	9887673	thiabendazole.625.mean.TOF	0.1690202428240628	3.173026594603205	1	NA	NA	NA	NA	NA	NA
I_9896916	I	9896916	thiabendazole.625.mean.TOF	0.22078211551859428	3.173026594603205	1	NA	NA	NA	NA	NA	NA
I_9920276	I	9920276	thiabendazole.625.mean.TOF	0.24316359941772278	3.173026594603205	1	NA	NA	NA	NA	NA	NA
I_9941265	I	9941265	thiabendazole.625.mean.TOF	0.24316359941772278	3.173026594603205	1	NA	NA	NA	NA	NA	NA
I_9947985	I	9947985	thiabendazole.625.mean.TOF	0.24316359941772278	3.173026594603205	1	NA	NA	NA	NA	NA	NA
I_9964637	I	9964637	thiabendazole.625.mean.TOF	0.2325157492134672	3.173026594603205	1	NA	NA	NA	NA	NA	NA
I_10044711	I	10044711	thiabendazole.625.mean.TOF	0.24791619516671468	3.173026594603205	1	NA	NA	NA	NA	NA	NA
I_10045203	I	10045203	thiabendazole.625.mean.TOF	0.24791619516671468	3.173026594603205	1	NA	NA	NA	NA	NA	NA
I_10076101	I	10076101	thiabendazole.625.mean.TOF	0.24791619516671468	3.173026594603205	1	NA	NA	NA	NA	NA	NA
I_10084096	I	10084096	thiabendazole.625.mean.TOF	0.24791619516671468	3.173026594603205	1	NA	NA	NA	NA	NA	NA
I_10093210	I	10093210	thiabendazole.625.mean.TOF	0.24791619516671468	3.173026594603205	1	NA	NA	NA	NA	NA	NA
I_10094608	I	10094608	thiabendazole.625.mean.TOF	0.24171427120129407	3.173026594603205	1	NA	NA	NA	NA	NA	NA
I_10147200	I	10147200	thiabendazole.625.mean.TOF	0.2270238142582654	3.173026594603205	1	NA	NA	NA	NA	NA	NA
I_10158231	I	10158231	thiabendazole.625.mean.TOF	0.2270238142582654	3.173026594603205	1	NA	NA	NA	NA	NA	NA
I_10163992	I	10163992	thiabendazole.625.mean.TOF	0.2270238142582654	3.173026594603205	1	NA	NA	NA	NA	NA	NA
I_10170689	I	10170689	thiabendazole.625.mean.TOF	0.18912744829272604	3.173026594603205	1	NA	NA	NA	NA	NA	NA
I_10178771	I	10178771	thiabendazole.625.mean.TOF	0.18912744829272604	3.173026594603205	1	NA	NA	NA	NA	NA	NA
I_10179663	I	10179663	thiabendazole.625.mean.TOF	0.18912744829272604	3.173026594603205	1	NA	NA	NA	NA	NA	NA
I_10228183	I	10228183	thiabendazole.625.mean.TOF	0.18912744829272604	3.173026594603205	1	NA	NA	NA	NA	NA	NA
I_10285994	I	10285994	thiabendazole.625.mean.TOF	0.18912744829272604	3.173026594603205	1	NA	NA	NA	NA	NA	NA
I_10301627	I	10301627	thiabendazole.625.mean.TOF	0.18912744829272604	3.173026594603205	1	NA	NA	NA	NA	NA	NA
I_10311367	I	10311367	thiabendazole.625.mean.TOF	0.19930313461644636	3.173026594603205	1	NA	NA	NA	NA	NA	NA
I_10313044	I	10313044	thiabendazole.625.mean.TOF	0.17994749555894704	3.173026594603205	1	NA	NA	NA	NA	NA	NA
I_10336958	I	10336958	thiabendazole.625.mean.TOF	0.17994749555894704	3.173026594603205	1	NA	NA	NA	NA	NA	NA
I_10382536	I	10382536	thiabendazole.625.mean.TOF	0.17994749555894704	3.173026594603205	1	NA	NA	NA	NA	NA	NA
I_10411512	I	10411512	thiabendazole.625.mean.TOF	0.20051279910744035	3.173026594603205	1	NA	NA	NA	NA	NA	NA
I_10497087	I	10497087	thiabendazole.625.mean.TOF	0.27651452944010385	3.173026594603205	1	NA	NA	NA	NA	NA	NA
I_10501532	I	10501532	thiabendazole.625.mean.TOF	0.27651452944010385	3.173026594603205	1	NA	NA	NA	NA	NA	NA
I_10516108	I	10516108	thiabendazole.625.mean.TOF	0.2893018764957926	3.173026594603205	1	NA	NA	NA	NA	NA	NA
I_10528175	I	10528175	thiabendazole.625.mean.TOF	0.08386995865495649	3.173026594603205	1	NA	NA	NA	NA	NA	NA
I_10533236	I	10533236	thiabendazole.625.mean.TOF	0.03508893271323872	3.173026594603205	1	NA	NA	NA	NA	NA	NA
I_10575568	I	10575568	thiabendazole.625.mean.TOF	0.03508893271323872	3.173026594603205	1	NA	NA	NA	NA	NA	NA
I_10579627	I	10579627	thiabendazole.625.mean.TOF	0.03508893271323872	3.173026594603205	1	NA	NA	NA	NA	NA	NA
I_10580881	I	10580881	thiabendazole.625.mean.TOF	0.03744943393457226	3.173026594603205	1	NA	NA	NA	NA	NA	NA
I_10619296	I	10619296	thiabendazole.625.mean.TOF	0.018105060757637445	3.173026594603205	1	NA	NA	NA	NA	NA	NA
I_10623293	I	10623293	thiabendazole.625.mean.TOF	0.018105060757637445	3.173026594603205	1	NA	NA	NA	NA	NA	NA
I_10627424	I	10627424	thiabendazole.625.mean.TOF	0.018105060757637445	3.173026594603205	1	NA	NA	NA	NA	NA	NA
I_10656118	I	10656118	thiabendazole.625.mean.TOF	0.007302592353795922	3.173026594603205	1	NA	NA	NA	NA	NA	NA
I_10656139	I	10656139	thiabendazole.625.mean.TOF	0.007302592353795922	3.173026594603205	1	NA	NA	NA	NA	NA	NA
I_10660937	I	10660937	thiabendazole.625.mean.TOF	0.007302592353795922	3.173026594603205	1	NA	NA	NA	NA	NA	NA
I_10668944	I	10668944	thiabendazole.625.mean.TOF	0.007302592353795922	3.173026594603205	1	NA	NA	NA	NA	NA	NA
I_10676576	I	10676576	thiabendazole.625.mean.TOF	0.007302592353795922	3.173026594603205	1	NA	NA	NA	NA	NA	NA
I_10677025	I	10677025	thiabendazole.625.mean.TOF	0.008522900336745654	3.173026594603205	1	NA	NA	NA	NA	NA	NA
I_10694959	I	10694959	thiabendazole.625.mean.TOF	0.028343024436243924	3.173026594603205	1	NA	NA	NA	NA	NA	NA
I_10707574	I	10707574	thiabendazole.625.mean.TOF	0.028343024436243924	3.173026594603205	1	NA	NA	NA	NA	NA	NA
I_10722400	I	10722400	thiabendazole.625.mean.TOF	0.028343024436243924	3.173026594603205	1	NA	NA	NA	NA	NA	NA
I_10725150	I	10725150	thiabendazole.625.mean.TOF	0.028343024436243924	3.173026594603205	1	NA	NA	NA	NA	NA	NA
I_10734516	I	10734516	thiabendazole.625.mean.TOF	0.013860430891205602	3.173026594603205	1	NA	NA	NA	NA	NA	NA
I_10734844	I	10734844	thiabendazole.625.mean.TOF	0.017448903806875766	3.173026594603205	1	NA	NA	NA	NA	NA	NA
I_10768427	I	10768427	thiabendazole.625.mean.TOF	0.012242901063651302	3.173026594603205	1	NA	NA	NA	NA	NA	NA
I_10789225	I	10789225	thiabendazole.625.mean.TOF	4.8763933714417277e-4	3.173026594603205	1	NA	NA	NA	NA	NA	NA
I_10813115	I	10813115	thiabendazole.625.mean.TOF	4.8763933714417277e-4	3.173026594603205	1	NA	NA	NA	NA	NA	NA
I_10815269	I	10815269	thiabendazole.625.mean.TOF	4.8763933714417277e-4	3.173026594603205	1	NA	NA	NA	NA	NA	NA
I_10819782	I	10819782	thiabendazole.625.mean.TOF	0.00484452309959235	3.173026594603205	1	NA	NA	NA	NA	NA	NA
I_10826560	I	10826560	thiabendazole.625.mean.TOF	0.00484452309959235	3.173026594603205	1	NA	NA	NA	NA	NA	NA
I_10836447	I	10836447	thiabendazole.625.mean.TOF	0.010053792396006647	3.173026594603205	1	NA	NA	NA	NA	NA	NA
I_10837723	I	10837723	thiabendazole.625.mean.TOF	0.010053792396006647	3.173026594603205	1	NA	NA	NA	NA	NA	NA
I_10844191	I	10844191	thiabendazole.625.mean.TOF	0.005617808662482192	3.173026594603205	1	NA	NA	NA	NA	NA	NA
I_10856205	I	10856205	thiabendazole.625.mean.TOF	0.003755365849170402	3.173026594603205	1	NA	NA	NA	NA	NA	NA
I_10868042	I	10868042	thiabendazole.625.mean.TOF	1.99799382233854e-6	3.173026594603205	1	NA	NA	NA	NA	NA	NA
I_10870381	I	10870381	thiabendazole.625.mean.TOF	0.005938216209391136	3.173026594603205	1	NA	NA	NA	NA	NA	NA
I_10873501	I	10873501	thiabendazole.625.mean.TOF	0.013591014404782378	3.173026594603205	1	NA	NA	NA	NA	NA	NA
I_10905928	I	10905928	thiabendazole.625.mean.TOF	0.007795988946549175	3.173026594603205	1	NA	NA	NA	NA	NA	NA
I_10925416	I	10925416	thiabendazole.625.mean.TOF	0.007795988946549175	3.173026594603205	1	NA	NA	NA	NA	NA	NA
I_10931099	I	10931099	thiabendazole.625.mean.TOF	0.01340957273023763	3.173026594603205	1	NA	NA	NA	NA	NA	NA
I_10933295	I	10933295	thiabendazole.625.mean.TOF	0.024256961968840036	3.173026594603205	1	NA	NA	NA	NA	NA	NA
I_10938369	I	10938369	thiabendazole.625.mean.TOF	0.03134283474555045	3.173026594603205	1	NA	NA	NA	NA	NA	NA
I_10939367	I	10939367	thiabendazole.625.mean.TOF	0.03134283474555045	3.173026594603205	1	NA	NA	NA	NA	NA	NA
I_10939387	I	10939387	thiabendazole.625.mean.TOF	0.0248576496235271	3.173026594603205	1	NA	NA	NA	NA	NA	NA
I_10939444	I	10939444	thiabendazole.625.mean.TOF	0.02142472176323965	3.173026594603205	1	NA	NA	NA	NA	NA	NA
I_10940616	I	10940616	thiabendazole.625.mean.TOF	0.02142472176323965	3.173026594603205	1	NA	NA	NA	NA	NA	NA
I_10941517	I	10941517	thiabendazole.625.mean.TOF	0.019863896234949562	3.173026594603205	1	NA	NA	NA	NA	NA	NA
I_10941813	I	10941813	thiabendazole.625.mean.TOF	0.019863896234949562	3.173026594603205	1	NA	NA	NA	NA	NA	NA
I_10965447	I	10965447	thiabendazole.625.mean.TOF	0.016916039050637238	3.173026594603205	1	NA	NA	NA	NA	NA	NA
I_10995040	I	10995040	thiabendazole.625.mean.TOF	0.016916039050637238	3.173026594603205	1	NA	NA	NA	NA	NA	NA
I_11004221	I	11004221	thiabendazole.625.mean.TOF	0.0027698191084976004	3.173026594603205	1	NA	NA	NA	NA	NA	NA
I_11031270	I	11031270	thiabendazole.625.mean.TOF	0.0027698191084976004	3.173026594603205	1	NA	NA	NA	NA	NA	NA
I_11081471	I	11081471	thiabendazole.625.mean.TOF	0.011886485421648092	3.173026594603205	1	NA	NA	NA	NA	NA	NA
I_11094186	I	11094186	thiabendazole.625.mean.TOF	1.4379266208571672e-4	3.173026594603205	1	NA	NA	NA	NA	NA	NA
I_11099097	I	11099097	thiabendazole.625.mean.TOF	0.007840638010891209	3.173026594603205	1	NA	NA	NA	NA	NA	NA
I_11102824	I	11102824	thiabendazole.625.mean.TOF	0.007061014749164583	3.173026594603205	1	NA	NA	NA	NA	NA	NA
I_11109587	I	11109587	thiabendazole.625.mean.TOF	0.007703890102408819	3.173026594603205	1	NA	NA	NA	NA	NA	NA
I_11112506	I	11112506	thiabendazole.625.mean.TOF	0.007703890102408819	3.173026594603205	1	NA	NA	NA	NA	NA	NA
I_11124176	I	11124176	thiabendazole.625.mean.TOF	0.00932108150893695	3.173026594603205	1	NA	NA	NA	NA	NA	NA
I_11125292	I	11125292	thiabendazole.625.mean.TOF	0.00932108150893695	3.173026594603205	1	NA	NA	NA	NA	NA	NA
I_11133785	I	11133785	thiabendazole.625.mean.TOF	0.00932108150893695	3.173026594603205	1	NA	NA	NA	NA	NA	NA
I_11139185	I	11139185	thiabendazole.625.mean.TOF	0.00932108150893695	3.173026594603205	1	NA	NA	NA	NA	NA	NA
I_11144028	I	11144028	thiabendazole.625.mean.TOF	0.00932108150893695	3.173026594603205	1	NA	NA	NA	NA	NA	NA
I_11147861	I	11147861	thiabendazole.625.mean.TOF	0.00932108150893695	3.173026594603205	1	NA	NA	NA	NA	NA	NA
I_11149404	I	11149404	thiabendazole.625.mean.TOF	0.00932108150893695	3.173026594603205	1	NA	NA	NA	NA	NA	NA
I_11150607	I	11150607	thiabendazole.625.mean.TOF	0.00932108150893695	3.173026594603205	1	NA	NA	NA	NA	NA	NA
I_11153417	I	11153417	thiabendazole.625.mean.TOF	0.01019964296644121	3.173026594603205	1	NA	NA	NA	NA	NA	NA
I_11166808	I	11166808	thiabendazole.625.mean.TOF	0.01019964296644121	3.173026594603205	1	NA	NA	NA	NA	NA	NA
I_11179022	I	11179022	thiabendazole.625.mean.TOF	6.400734841743014e-4	3.173026594603205	1	NA	NA	NA	NA	NA	NA
I_11191583	I	11191583	thiabendazole.625.mean.TOF	0.019459821995948152	3.173026594603205	1	NA	NA	NA	NA	NA	NA
I_11194137	I	11194137	thiabendazole.625.mean.TOF	0.019459821995948152	3.173026594603205	1	NA	NA	NA	NA	NA	NA
I_11196496	I	11196496	thiabendazole.625.mean.TOF	0.019459821995948152	3.173026594603205	1	NA	NA	NA	NA	NA	NA
I_11255799	I	11255799	thiabendazole.625.mean.TOF	0.021787439780156355	3.173026594603205	1	NA	NA	NA	NA	NA	NA
I_11255909	I	11255909	thiabendazole.625.mean.TOF	0.03623469417911958	3.173026594603205	1	NA	NA	NA	NA	NA	NA
I_11268082	I	11268082	thiabendazole.625.mean.TOF	0.03623469417911958	3.173026594603205	1	NA	NA	NA	NA	NA	NA
I_11292537	I	11292537	thiabendazole.625.mean.TOF	0.03623469417911958	3.173026594603205	1	NA	NA	NA	NA	NA	NA
I_11319472	I	11319472	thiabendazole.625.mean.TOF	0.019458518645570206	3.173026594603205	1	NA	NA	NA	NA	NA	NA
I_11321542	I	11321542	thiabendazole.625.mean.TOF	0.03417426474415078	3.173026594603205	1	NA	NA	NA	NA	NA	NA
I_11323723	I	11323723	thiabendazole.625.mean.TOF	0.03417426474415078	3.173026594603205	1	NA	NA	NA	NA	NA	NA
I_11324714	I	11324714	thiabendazole.625.mean.TOF	0.03417426474415078	3.173026594603205	1	NA	NA	NA	NA	NA	NA
I_11373077	I	11373077	thiabendazole.625.mean.TOF	0.005519691349793301	3.173026594603205	1	NA	NA	NA	NA	NA	NA
I_11373614	I	11373614	thiabendazole.625.mean.TOF	0.005519691349793301	3.173026594603205	1	NA	NA	NA	NA	NA	NA
I_11376289	I	11376289	thiabendazole.625.mean.TOF	0.005519691349793301	3.173026594603205	1	NA	NA	NA	NA	NA	NA
I_11388363	I	11388363	thiabendazole.625.mean.TOF	0.005519691349793301	3.173026594603205	1	NA	NA	NA	NA	NA	NA
I_11391086	I	11391086	thiabendazole.625.mean.TOF	0.005519691349793301	3.173026594603205	1	NA	NA	NA	NA	NA	NA
I_11399238	I	11399238	thiabendazole.625.mean.TOF	0.0026936406565080404	3.173026594603205	1	NA	NA	NA	NA	NA	NA
I_11405401	I	11405401	thiabendazole.625.mean.TOF	0.0026936406565080404	3.173026594603205	1	NA	NA	NA	NA	NA	NA
I_11409522	I	11409522	thiabendazole.625.mean.TOF	0.0026936406565080404	3.173026594603205	1	NA	NA	NA	NA	NA	NA
I_11424624	I	11424624	thiabendazole.625.mean.TOF	0.003588169959536475	3.173026594603205	1	NA	NA	NA	NA	NA	NA
I_11430355	I	11430355	thiabendazole.625.mean.TOF	0.003588169959536475	3.173026594603205	1	NA	NA	NA	NA	NA	NA
I_11462776	I	11462776	thiabendazole.625.mean.TOF	0.003588169959536475	3.173026594603205	1	NA	NA	NA	NA	NA	NA
I_11464112	I	11464112	thiabendazole.625.mean.TOF	0.003588169959536475	3.173026594603205	1	NA	NA	NA	NA	NA	NA
I_11475178	I	11475178	thiabendazole.625.mean.TOF	7.979912732248781e-4	3.173026594603205	1	NA	NA	NA	NA	NA	NA
I_11475536	I	11475536	thiabendazole.625.mean.TOF	5.06196863031237e-4	3.173026594603205	1	NA	NA	NA	NA	NA	NA
I_11488612	I	11488612	thiabendazole.625.mean.TOF	5.06196863031237e-4	3.173026594603205	1	NA	NA	NA	NA	NA	NA
I_11500249	I	11500249	thiabendazole.625.mean.TOF	5.06196863031237e-4	3.173026594603205	1	NA	NA	NA	NA	NA	NA
I_11503122	I	11503122	thiabendazole.625.mean.TOF	0.001520153981040657	3.173026594603205	1	NA	NA	NA	NA	NA	NA
I_11507003	I	11507003	thiabendazole.625.mean.TOF	0.001520153981040657	3.173026594603205	1	NA	NA	NA	NA	NA	NA
I_11516668	I	11516668	thiabendazole.625.mean.TOF	0.001520153981040657	3.173026594603205	1	NA	NA	NA	NA	NA	NA
I_11519871	I	11519871	thiabendazole.625.mean.TOF	0.001520153981040657	3.173026594603205	1	NA	NA	NA	NA	NA	NA
I_11530236	I	11530236	thiabendazole.625.mean.TOF	0.001520153981040657	3.173026594603205	1	NA	NA	NA	NA	NA	NA
I_11533211	I	11533211	thiabendazole.625.mean.TOF	0.001520153981040657	3.173026594603205	1	NA	NA	NA	NA	NA	NA
I_11541005	I	11541005	thiabendazole.625.mean.TOF	0.021295559109590013	3.173026594603205	1	NA	NA	NA	NA	NA	NA
I_11541403	I	11541403	thiabendazole.625.mean.TOF	0.018085267272298085	3.173026594603205	1	NA	NA	NA	NA	NA	NA
I_11543723	I	11543723	thiabendazole.625.mean.TOF	0.013457354431885251	3.173026594603205	1	NA	NA	NA	NA	NA	NA
I_11545278	I	11545278	thiabendazole.625.mean.TOF	0.013457354431885251	3.173026594603205	1	NA	NA	NA	NA	NA	NA
I_11546930	I	11546930	thiabendazole.625.mean.TOF	0.013457354431885251	3.173026594603205	1	NA	NA	NA	NA	NA	NA
I_11550390	I	11550390	thiabendazole.625.mean.TOF	0.013457354431885251	3.173026594603205	1	NA	NA	NA	NA	NA	NA
I_11552026	I	11552026	thiabendazole.625.mean.TOF	0.013457354431885251	3.173026594603205	1	NA	NA	NA	NA	NA	NA
I_11555190	I	11555190	thiabendazole.625.mean.TOF	0.013457354431885251	3.173026594603205	1	NA	NA	NA	NA	NA	NA
I_11559112	I	11559112	thiabendazole.625.mean.TOF	0.013457354431885251	3.173026594603205	1	NA	NA	NA	NA	NA	NA
I_11565159	I	11565159	thiabendazole.625.mean.TOF	0.042597486875380515	3.173026594603205	1	NA	NA	NA	NA	NA	NA
I_11567851	I	11567851	thiabendazole.625.mean.TOF	0.03554082066800205	3.173026594603205	1	NA	NA	NA	NA	NA	NA
I_11567966	I	11567966	thiabendazole.625.mean.TOF	0.0398170983031	3.173026594603205	1	NA	NA	NA	NA	NA	NA
I_11569240	I	11569240	thiabendazole.625.mean.TOF	0.046387566580015124	3.173026594603205	1	NA	NA	NA	NA	NA	NA
I_11571710	I	11571710	thiabendazole.625.mean.TOF	0.046387566580015124	3.173026594603205	1	NA	NA	NA	NA	NA	NA
I_11572593	I	11572593	thiabendazole.625.mean.TOF	0.02873350765497135	3.173026594603205	1	NA	NA	NA	NA	NA	NA
I_11573225	I	11573225	thiabendazole.625.mean.TOF	0.02873350765497135	3.173026594603205	1	NA	NA	NA	NA	NA	NA
I_11575178	I	11575178	thiabendazole.625.mean.TOF	0.02873350765497135	3.173026594603205	1	NA	NA	NA	NA	NA	NA
I_11575781	I	11575781	thiabendazole.625.mean.TOF	0.02873350765497135	3.173026594603205	1	NA	NA	NA	NA	NA	NA
I_11588010	I	11588010	thiabendazole.625.mean.TOF	0.011107494868740358	3.173026594603205	1	NA	NA	NA	NA	NA	NA
I_11604995	I	11604995	thiabendazole.625.mean.TOF	0.011107494868740358	3.173026594603205	1	NA	NA	NA	NA	NA	NA
I_11607522	I	11607522	thiabendazole.625.mean.TOF	2.371525997252487e-4	3.173026594603205	1	NA	NA	NA	NA	NA	NA
I_11608708	I	11608708	thiabendazole.625.mean.TOF	2.371525997252487e-4	3.173026594603205	1	NA	NA	NA	NA	NA	NA
I_11610568	I	11610568	thiabendazole.625.mean.TOF	0.0023462774940986413	3.173026594603205	1	NA	NA	NA	NA	NA	NA
I_11612804	I	11612804	thiabendazole.625.mean.TOF	0.0023462774940986413	3.173026594603205	1	NA	NA	NA	NA	NA	NA
I_11613902	I	11613902	thiabendazole.625.mean.TOF	0.0023462774940986413	3.173026594603205	1	NA	NA	NA	NA	NA	NA
I_11614838	I	11614838	thiabendazole.625.mean.TOF	0.0023462774940986413	3.173026594603205	1	NA	NA	NA	NA	NA	NA
I_11627655	I	11627655	thiabendazole.625.mean.TOF	2.572295540616733e-4	3.173026594603205	1	NA	NA	NA	NA	NA	NA
I_11643719	I	11643719	thiabendazole.625.mean.TOF	2.572295540616733e-4	3.173026594603205	1	NA	NA	NA	NA	NA	NA
I_11645934	I	11645934	thiabendazole.625.mean.TOF	2.572295540616733e-4	3.173026594603205	1	NA	NA	NA	NA	NA	NA
I_11646225	I	11646225	thiabendazole.625.mean.TOF	0.0031270493407319407	3.173026594603205	1	NA	NA	NA	NA	NA	NA
I_11666065	I	11666065	thiabendazole.625.mean.TOF	0.0031270493407319407	3.173026594603205	1	NA	NA	NA	NA	NA	NA
I_11703395	I	11703395	thiabendazole.625.mean.TOF	0.0031270493407319407	3.173026594603205	1	NA	NA	NA	NA	NA	NA
I_11714873	I	11714873	thiabendazole.625.mean.TOF	0.004457422691291256	3.173026594603205	1	NA	NA	NA	NA	NA	NA
I_11716129	I	11716129	thiabendazole.625.mean.TOF	0.004457422691291256	3.173026594603205	1	NA	NA	NA	NA	NA	NA
I_11716465	I	11716465	thiabendazole.625.mean.TOF	0.004457422691291256	3.173026594603205	1	NA	NA	NA	NA	NA	NA
I_11724761	I	11724761	thiabendazole.625.mean.TOF	7.612847213717083e-5	3.173026594603205	1	NA	NA	NA	NA	NA	NA
I_11739068	I	11739068	thiabendazole.625.mean.TOF	0.012031137586646116	3.173026594603205	1	NA	NA	NA	NA	NA	NA
I_11740037	I	11740037	thiabendazole.625.mean.TOF	0.012031137586646116	3.173026594603205	1	NA	NA	NA	NA	NA	NA
I_11741937	I	11741937	thiabendazole.625.mean.TOF	0.012031137586646116	3.173026594603205	1	NA	NA	NA	NA	NA	NA
I_11742102	I	11742102	thiabendazole.625.mean.TOF	0.014928901412628197	3.173026594603205	1	NA	NA	NA	NA	NA	NA
I_11744404	I	11744404	thiabendazole.625.mean.TOF	0.013047124852531768	3.173026594603205	1	NA	NA	NA	NA	NA	NA
I_11777069	I	11777069	thiabendazole.625.mean.TOF	0.0017553656194371128	3.173026594603205	1	NA	NA	NA	NA	NA	NA
I_11777239	I	11777239	thiabendazole.625.mean.TOF	0.0017553656194371128	3.173026594603205	1	NA	NA	NA	NA	NA	NA
I_11780711	I	11780711	thiabendazole.625.mean.TOF	0.0034284750136604086	3.173026594603205	1	NA	NA	NA	NA	NA	NA
I_11781452	I	11781452	thiabendazole.625.mean.TOF	0.0034284750136604086	3.173026594603205	1	NA	NA	NA	NA	NA	NA
I_11789623	I	11789623	thiabendazole.625.mean.TOF	0.0034284750136604086	3.173026594603205	1	NA	NA	NA	NA	NA	NA
I_11796358	I	11796358	thiabendazole.625.mean.TOF	8.003212359630542e-4	3.173026594603205	1	NA	NA	NA	NA	NA	NA
I_11814261	I	11814261	thiabendazole.625.mean.TOF	8.003212359630542e-4	3.173026594603205	1	NA	NA	NA	NA	NA	NA
I_11814297	I	11814297	thiabendazole.625.mean.TOF	8.415481073492821e-4	3.173026594603205	1	NA	NA	NA	NA	NA	NA
I_11831655	I	11831655	thiabendazole.625.mean.TOF	0.005237837371073348	3.173026594603205	1	NA	NA	NA	NA	NA	NA
I_11833643	I	11833643	thiabendazole.625.mean.TOF	0.013146134917158518	3.173026594603205	1	NA	NA	NA	NA	NA	NA
I_11843531	I	11843531	thiabendazole.625.mean.TOF	0.01970396441409235	3.173026594603205	1	NA	NA	NA	NA	NA	NA
I_11844309	I	11844309	thiabendazole.625.mean.TOF	0.01970396441409235	3.173026594603205	1	NA	NA	NA	NA	NA	NA
I_11853308	I	11853308	thiabendazole.625.mean.TOF	0.05135556040582607	3.173026594603205	1	NA	NA	NA	NA	NA	NA
I_11855563	I	11855563	thiabendazole.625.mean.TOF	0.031472548752319376	3.173026594603205	1	NA	NA	NA	NA	NA	NA
I_11856485	I	11856485	thiabendazole.625.mean.TOF	0.027076588587279106	3.173026594603205	1	NA	NA	NA	NA	NA	NA
I_11858299	I	11858299	thiabendazole.625.mean.TOF	0.030533253338805362	3.173026594603205	1	NA	NA	NA	NA	NA	NA
I_11858851	I	11858851	thiabendazole.625.mean.TOF	0.02868624816835648	3.173026594603205	1	NA	NA	NA	NA	NA	NA
I_11862636	I	11862636	thiabendazole.625.mean.TOF	0.02868624816835648	3.173026594603205	1	NA	NA	NA	NA	NA	NA
I_11862740	I	11862740	thiabendazole.625.mean.TOF	0.02868624816835648	3.173026594603205	1	NA	NA	NA	NA	NA	NA
I_11863382	I	11863382	thiabendazole.625.mean.TOF	0.02868624816835648	3.173026594603205	1	NA	NA	NA	NA	NA	NA
I_11864384	I	11864384	thiabendazole.625.mean.TOF	0.02868624816835648	3.173026594603205	1	NA	NA	NA	NA	NA	NA
I_11865594	I	11865594	thiabendazole.625.mean.TOF	0.02868624816835648	3.173026594603205	1	NA	NA	NA	NA	NA	NA
I_11868440	I	11868440	thiabendazole.625.mean.TOF	0.02868624816835648	3.173026594603205	1	NA	NA	NA	NA	NA	NA
I_11870784	I	11870784	thiabendazole.625.mean.TOF	0.02868624816835648	3.173026594603205	1	NA	NA	NA	NA	NA	NA
I_11885484	I	11885484	thiabendazole.625.mean.TOF	0.038550980064535605	3.173026594603205	1	NA	NA	NA	NA	NA	NA
I_11887312	I	11887312	thiabendazole.625.mean.TOF	0.038550980064535605	3.173026594603205	1	NA	NA	NA	NA	NA	NA
I_11896878	I	11896878	thiabendazole.625.mean.TOF	0.038550980064535605	3.173026594603205	1	NA	NA	NA	NA	NA	NA
I_11902882	I	11902882	thiabendazole.625.mean.TOF	0.038550980064535605	3.173026594603205	1	NA	NA	NA	NA	NA	NA
I_11914510	I	11914510	thiabendazole.625.mean.TOF	0.038550980064535605	3.173026594603205	1	NA	NA	NA	NA	NA	NA
I_11915690	I	11915690	thiabendazole.625.mean.TOF	0.042456824975242544	3.173026594603205	1	NA	NA	NA	NA	NA	NA
I_11918853	I	11918853	thiabendazole.625.mean.TOF	0.055449297288763244	3.173026594603205	1	NA	NA	NA	NA	NA	NA
I_11920241	I	11920241	thiabendazole.625.mean.TOF	0.055449297288763244	3.173026594603205	1	NA	NA	NA	NA	NA	NA
I_11921650	I	11921650	thiabendazole.625.mean.TOF	0.04919889925452346	3.173026594603205	1	NA	NA	NA	NA	NA	NA
I_11924271	I	11924271	thiabendazole.625.mean.TOF	0.04919889925452346	3.173026594603205	1	NA	NA	NA	NA	NA	NA
I_11926653	I	11926653	thiabendazole.625.mean.TOF	0.04919889925452346	3.173026594603205	1	NA	NA	NA	NA	NA	NA
I_11929752	I	11929752	thiabendazole.625.mean.TOF	0.04919889925452346	3.173026594603205	1	NA	NA	NA	NA	NA	NA
I_11931946	I	11931946	thiabendazole.625.mean.TOF	0.04919889925452346	3.173026594603205	1	NA	NA	NA	NA	NA	NA
I_11937120	I	11937120	thiabendazole.625.mean.TOF	0.04919889925452346	3.173026594603205	1	NA	NA	NA	NA	NA	NA
I_11943121	I	11943121	thiabendazole.625.mean.TOF	0.04919889925452346	3.173026594603205	1	NA	NA	NA	NA	NA	NA
I_11948529	I	11948529	thiabendazole.625.mean.TOF	0.03139146281795964	3.173026594603205	1	NA	NA	NA	NA	NA	NA
I_11949692	I	11949692	thiabendazole.625.mean.TOF	0.01341204222556412	3.173026594603205	1	NA	NA	NA	NA	NA	NA
I_11954235	I	11954235	thiabendazole.625.mean.TOF	0.01341204222556412	3.173026594603205	1	NA	NA	NA	NA	NA	NA
I_11955881	I	11955881	thiabendazole.625.mean.TOF	0.01341204222556412	3.173026594603205	1	NA	NA	NA	NA	NA	NA
I_11958741	I	11958741	thiabendazole.625.mean.TOF	0.005215151431886382	3.173026594603205	1	NA	NA	NA	NA	NA	NA
I_11959037	I	11959037	thiabendazole.625.mean.TOF	0.005215151431886382	3.173026594603205	1	NA	NA	NA	NA	NA	NA
I_11959318	I	11959318	thiabendazole.625.mean.TOF	0.005215151431886382	3.173026594603205	1	NA	NA	NA	NA	NA	NA
I_11960521	I	11960521	thiabendazole.625.mean.TOF	0.005215151431886382	3.173026594603205	1	NA	NA	NA	NA	NA	NA
I_11965483	I	11965483	thiabendazole.625.mean.TOF	0.0025484347006503295	3.173026594603205	1	NA	NA	NA	NA	NA	NA
I_11977272	I	11977272	thiabendazole.625.mean.TOF	0.0025484347006503295	3.173026594603205	1	NA	NA	NA	NA	NA	NA
I_11985587	I	11985587	thiabendazole.625.mean.TOF	0.0025484347006503295	3.173026594603205	1	NA	NA	NA	NA	NA	NA
I_11992110	I	11992110	thiabendazole.625.mean.TOF	0.004317417047046839	3.173026594603205	1	NA	NA	NA	NA	NA	NA
I_11992373	I	11992373	thiabendazole.625.mean.TOF	0.004317417047046839	3.173026594603205	1	NA	NA	NA	NA	NA	NA
I_12012449	I	12012449	thiabendazole.625.mean.TOF	0.004317417047046839	3.173026594603205	1	NA	NA	NA	NA	NA	NA
I_12024694	I	12024694	thiabendazole.625.mean.TOF	0.004019228215150248	3.173026594603205	1	NA	NA	NA	NA	NA	NA
I_12032384	I	12032384	thiabendazole.625.mean.TOF	0.004019228215150248	3.173026594603205	1	NA	NA	NA	NA	NA	NA
I_12035065	I	12035065	thiabendazole.625.mean.TOF	0.004019228215150248	3.173026594603205	1	NA	NA	NA	NA	NA	NA
I_12042476	I	12042476	thiabendazole.625.mean.TOF	0.0012532891833517527	3.173026594603205	1	NA	NA	NA	NA	NA	NA
I_12042988	I	12042988	thiabendazole.625.mean.TOF	0.0012532891833517527	3.173026594603205	1	NA	NA	NA	NA	NA	NA
I_12046754	I	12046754	thiabendazole.625.mean.TOF	0.0012532891833517527	3.173026594603205	1	NA	NA	NA	NA	NA	NA
I_12048245	I	12048245	thiabendazole.625.mean.TOF	0.0012532891833517527	3.173026594603205	1	NA	NA	NA	NA	NA	NA
I_12048357	I	12048357	thiabendazole.625.mean.TOF	0.0012532891833517527	3.173026594603205	1	NA	NA	NA	NA	NA	NA
I_12052126	I	12052126	thiabendazole.625.mean.TOF	0.0012532891833517527	3.173026594603205	1	NA	NA	NA	NA	NA	NA
I_12059647	I	12059647	thiabendazole.625.mean.TOF	0.001248577344828839	3.173026594603205	1	NA	NA	NA	NA	NA	NA
I_12061313	I	12061313	thiabendazole.625.mean.TOF	0.001248577344828839	3.173026594603205	1	NA	NA	NA	NA	NA	NA
I_12065459	I	12065459	thiabendazole.625.mean.TOF	0.001248577344828839	3.173026594603205	1	NA	NA	NA	NA	NA	NA
I_12065560	I	12065560	thiabendazole.625.mean.TOF	0.001248577344828839	3.173026594603205	1	NA	NA	NA	NA	NA	NA
I_12066156	I	12066156	thiabendazole.625.mean.TOF	0.0014942430960129735	3.173026594603205	1	NA	NA	NA	NA	NA	NA
I_12066205	I	12066205	thiabendazole.625.mean.TOF	0.001248577344828839	3.173026594603205	1	NA	NA	NA	NA	NA	NA
I_12085286	I	12085286	thiabendazole.625.mean.TOF	0.001248577344828839	3.173026594603205	1	NA	NA	NA	NA	NA	NA
I_12088290	I	12088290	thiabendazole.625.mean.TOF	0.001248577344828839	3.173026594603205	1	NA	NA	NA	NA	NA	NA
I_12097737	I	12097737	thiabendazole.625.mean.TOF	0.001248577344828839	3.173026594603205	1	NA	NA	NA	NA	NA	NA
I_12098639	I	12098639	thiabendazole.625.mean.TOF	0.001248577344828839	3.173026594603205	1	NA	NA	NA	NA	NA	NA
I_12104063	I	12104063	thiabendazole.625.mean.TOF	0.001248577344828839	3.173026594603205	1	NA	NA	NA	NA	NA	NA
I_12105982	I	12105982	thiabendazole.625.mean.TOF	0.001248577344828839	3.173026594603205	1	NA	NA	NA	NA	NA	NA
I_12106431	I	12106431	thiabendazole.625.mean.TOF	0.001248577344828839	3.173026594603205	1	NA	NA	NA	NA	NA	NA
I_12107303	I	12107303	thiabendazole.625.mean.TOF	0.001248577344828839	3.173026594603205	1	NA	NA	NA	NA	NA	NA
I_12119896	I	12119896	thiabendazole.625.mean.TOF	0.001248577344828839	3.173026594603205	1	NA	NA	NA	NA	NA	NA
I_12143342	I	12143342	thiabendazole.625.mean.TOF	0.001248577344828839	3.173026594603205	1	NA	NA	NA	NA	NA	NA
I_12147931	I	12147931	thiabendazole.625.mean.TOF	0.001248577344828839	3.173026594603205	1	NA	NA	NA	NA	NA	NA
I_12148240	I	12148240	thiabendazole.625.mean.TOF	0.001248577344828839	3.173026594603205	1	NA	NA	NA	NA	NA	NA
I_12162580	I	12162580	thiabendazole.625.mean.TOF	1.5048497525697242e-4	3.173026594603205	1	NA	NA	NA	NA	NA	NA
I_12164974	I	12164974	thiabendazole.625.mean.TOF	1.5048497525697242e-4	3.173026594603205	1	NA	NA	NA	NA	NA	NA
I_12166168	I	12166168	thiabendazole.625.mean.TOF	1.5048497525697242e-4	3.173026594603205	1	NA	NA	NA	NA	NA	NA
I_12166346	I	12166346	thiabendazole.625.mean.TOF	0.0053026681339816565	3.173026594603205	1	NA	NA	NA	NA	NA	NA
I_12176355	I	12176355	thiabendazole.625.mean.TOF	0.010972548167366264	3.173026594603205	1	NA	NA	NA	NA	NA	NA
I_12189120	I	12189120	thiabendazole.625.mean.TOF	0.010972548167366264	3.173026594603205	1	NA	NA	NA	NA	NA	NA
I_12198594	I	12198594	thiabendazole.625.mean.TOF	0.01572128810806488	3.173026594603205	1	NA	NA	NA	NA	NA	NA
I_12204620	I	12204620	thiabendazole.625.mean.TOF	0.01572128810806488	3.173026594603205	1	NA	NA	NA	NA	NA	NA
I_12214510	I	12214510	thiabendazole.625.mean.TOF	0.01572128810806488	3.173026594603205	1	NA	NA	NA	NA	NA	NA
I_12219867	I	12219867	thiabendazole.625.mean.TOF	0.01572128810806488	3.173026594603205	1	NA	NA	NA	NA	NA	NA
I_12227795	I	12227795	thiabendazole.625.mean.TOF	0.01572128810806488	3.173026594603205	1	NA	NA	NA	NA	NA	NA
I_12231088	I	12231088	thiabendazole.625.mean.TOF	0.01572128810806488	3.173026594603205	1	NA	NA	NA	NA	NA	NA
I_12252142	I	12252142	thiabendazole.625.mean.TOF	0.01572128810806488	3.173026594603205	1	NA	NA	NA	NA	NA	NA
I_12258273	I	12258273	thiabendazole.625.mean.TOF	0.0050475099353675616	3.173026594603205	1	NA	NA	NA	NA	NA	NA
I_12277687	I	12277687	thiabendazole.625.mean.TOF	0.0050475099353675616	3.173026594603205	1	NA	NA	NA	NA	NA	NA
I_12298297	I	12298297	thiabendazole.625.mean.TOF	0.0050475099353675616	3.173026594603205	1	NA	NA	NA	NA	NA	NA
I_12299646	I	12299646	thiabendazole.625.mean.TOF	8.733357912613969e-4	3.173026594603205	1	NA	NA	NA	NA	NA	NA
I_12300309	I	12300309	thiabendazole.625.mean.TOF	8.733357912613969e-4	3.173026594603205	1	NA	NA	NA	NA	NA	NA
I_12301107	I	12301107	thiabendazole.625.mean.TOF	8.733357912613969e-4	3.173026594603205	1	NA	NA	NA	NA	NA	NA
I_12303093	I	12303093	thiabendazole.625.mean.TOF	8.733357912613969e-4	3.173026594603205	1	NA	NA	NA	NA	NA	NA
I_12318658	I	12318658	thiabendazole.625.mean.TOF	8.733357912613969e-4	3.173026594603205	1	NA	NA	NA	NA	NA	NA
I_12343109	I	12343109	thiabendazole.625.mean.TOF	0.02181986031686978	3.173026594603205	1	NA	NA	NA	NA	NA	NA
I_12343937	I	12343937	thiabendazole.625.mean.TOF	0.02181986031686978	3.173026594603205	1	NA	NA	NA	NA	NA	NA
I_12347443	I	12347443	thiabendazole.625.mean.TOF	0.020687463093530766	3.173026594603205	1	NA	NA	NA	NA	NA	NA
I_12351378	I	12351378	thiabendazole.625.mean.TOF	0.023271842023736836	3.173026594603205	1	NA	NA	NA	NA	NA	NA
I_12363856	I	12363856	thiabendazole.625.mean.TOF	0.023271842023736836	3.173026594603205	1	NA	NA	NA	NA	NA	NA
I_12364083	I	12364083	thiabendazole.625.mean.TOF	0.022015490548122133	3.173026594603205	1	NA	NA	NA	NA	NA	NA
I_12365683	I	12365683	thiabendazole.625.mean.TOF	0.01691475893977341	3.173026594603205	1	NA	NA	NA	NA	NA	NA
I_12366094	I	12366094	thiabendazole.625.mean.TOF	0.03453558909825886	3.173026594603205	1	NA	NA	NA	NA	NA	NA
I_12368100	I	12368100	thiabendazole.625.mean.TOF	0.04513649147845194	3.173026594603205	1	NA	NA	NA	NA	NA	NA
I_12376663	I	12376663	thiabendazole.625.mean.TOF	0.04513649147845194	3.173026594603205	1	NA	NA	NA	NA	NA	NA
I_12404569	I	12404569	thiabendazole.625.mean.TOF	0.04513649147845194	3.173026594603205	1	NA	NA	NA	NA	NA	NA
I_12417145	I	12417145	thiabendazole.625.mean.TOF	0.04513649147845194	3.173026594603205	1	NA	NA	NA	NA	NA	NA
I_12430088	I	12430088	thiabendazole.625.mean.TOF	0.04513649147845194	3.173026594603205	1	NA	NA	NA	NA	NA	NA
I_12483360	I	12483360	thiabendazole.625.mean.TOF	0.04513649147845194	3.173026594603205	1	NA	NA	NA	NA	NA	NA
I_12504759	I	12504759	thiabendazole.625.mean.TOF	0.05600863653878558	3.173026594603205	1	NA	NA	NA	NA	NA	NA
I_12521404	I	12521404	thiabendazole.625.mean.TOF	0.05227006720254735	3.173026594603205	1	NA	NA	NA	NA	NA	NA
I_12530021	I	12530021	thiabendazole.625.mean.TOF	0.10317837591469198	3.173026594603205	1	NA	NA	NA	NA	NA	NA
I_12536073	I	12536073	thiabendazole.625.mean.TOF	0.10317837591469198	3.173026594603205	1	NA	NA	NA	NA	NA	NA
I_12542101	I	12542101	thiabendazole.625.mean.TOF	0.10317837591469198	3.173026594603205	1	NA	NA	NA	NA	NA	NA
I_12547983	I	12547983	thiabendazole.625.mean.TOF	0.08273593080442952	3.173026594603205	1	NA	NA	NA	NA	NA	NA
I_12565375	I	12565375	thiabendazole.625.mean.TOF	0.12760370964942086	3.173026594603205	1	NA	NA	NA	NA	NA	NA
I_12568684	I	12568684	thiabendazole.625.mean.TOF	0.12760370964942086	3.173026594603205	1	NA	NA	NA	NA	NA	NA
I_12571899	I	12571899	thiabendazole.625.mean.TOF	0.12760370964942086	3.173026594603205	1	NA	NA	NA	NA	NA	NA
I_12595694	I	12595694	thiabendazole.625.mean.TOF	0.09532441558623996	3.173026594603205	1	NA	NA	NA	NA	NA	NA
I_12596472	I	12596472	thiabendazole.625.mean.TOF	0.09532441558623996	3.173026594603205	1	NA	NA	NA	NA	NA	NA
I_12597637	I	12597637	thiabendazole.625.mean.TOF	0.09532441558623996	3.173026594603205	1	NA	NA	NA	NA	NA	NA
I_12598674	I	12598674	thiabendazole.625.mean.TOF	0.09532441558623996	3.173026594603205	1	NA	NA	NA	NA	NA	NA
I_12599304	I	12599304	thiabendazole.625.mean.TOF	0.09532441558623996	3.173026594603205	1	NA	NA	NA	NA	NA	NA
I_12607684	I	12607684	thiabendazole.625.mean.TOF	0.09532441558623996	3.173026594603205	1	NA	NA	NA	NA	NA	NA
I_12609552	I	12609552	thiabendazole.625.mean.TOF	0.11264296015357358	3.173026594603205	1	NA	NA	NA	NA	NA	NA
I_12615949	I	12615949	thiabendazole.625.mean.TOF	0.11264296015357358	3.173026594603205	1	NA	NA	NA	NA	NA	NA
I_12618908	I	12618908	thiabendazole.625.mean.TOF	0.11264296015357358	3.173026594603205	1	NA	NA	NA	NA	NA	NA
I_12620037	I	12620037	thiabendazole.625.mean.TOF	0.11264296015357358	3.173026594603205	1	NA	NA	NA	NA	NA	NA
I_12621522	I	12621522	thiabendazole.625.mean.TOF	0.11264296015357358	3.173026594603205	1	NA	NA	NA	NA	NA	NA
I_12622896	I	12622896	thiabendazole.625.mean.TOF	0.11264296015357358	3.173026594603205	1	NA	NA	NA	NA	NA	NA
I_12623100	I	12623100	thiabendazole.625.mean.TOF	0.11264296015357358	3.173026594603205	1	NA	NA	NA	NA	NA	NA
I_12624371	I	12624371	thiabendazole.625.mean.TOF	0.11264296015357358	3.173026594603205	1	NA	NA	NA	NA	NA	NA
I_12625280	I	12625280	thiabendazole.625.mean.TOF	0.11264296015357358	3.173026594603205	1	NA	NA	NA	NA	NA	NA
I_12649342	I	12649342	thiabendazole.625.mean.TOF	0.11264296015357358	3.173026594603205	1	NA	NA	NA	NA	NA	NA
I_12650385	I	12650385	thiabendazole.625.mean.TOF	0.11264296015357358	3.173026594603205	1	NA	NA	NA	NA	NA	NA
I_12650913	I	12650913	thiabendazole.625.mean.TOF	0.13001669343400898	3.173026594603205	1	NA	NA	NA	NA	NA	NA
I_12664766	I	12664766	thiabendazole.625.mean.TOF	0.14832978716572012	3.173026594603205	1	NA	NA	NA	NA	NA	NA
I_12668049	I	12668049	thiabendazole.625.mean.TOF	0.14832978716572012	3.173026594603205	1	NA	NA	NA	NA	NA	NA
I_12668788	I	12668788	thiabendazole.625.mean.TOF	0.14832978716572012	3.173026594603205	1	NA	NA	NA	NA	NA	NA
I_12668877	I	12668877	thiabendazole.625.mean.TOF	0.16251600979151126	3.173026594603205	1	NA	NA	NA	NA	NA	NA
I_12675750	I	12675750	thiabendazole.625.mean.TOF	0.25297452537402987	3.173026594603205	1	NA	NA	NA	NA	NA	NA
I_12676765	I	12676765	thiabendazole.625.mean.TOF	0.25297452537402987	3.173026594603205	1	NA	NA	NA	NA	NA	NA
I_12689783	I	12689783	thiabendazole.625.mean.TOF	0.21617779919854416	3.173026594603205	1	NA	NA	NA	NA	NA	NA
I_12690450	I	12690450	thiabendazole.625.mean.TOF	0.21617779919854416	3.173026594603205	1	NA	NA	NA	NA	NA	NA
I_12719079	I	12719079	thiabendazole.625.mean.TOF	0.21617779919854416	3.173026594603205	1	NA	NA	NA	NA	NA	NA
I_12721985	I	12721985	thiabendazole.625.mean.TOF	0.21617779919854416	3.173026594603205	1	NA	NA	NA	NA	NA	NA
I_12722343	I	12722343	thiabendazole.625.mean.TOF	0.2329021855731625	3.173026594603205	1	NA	NA	NA	NA	NA	NA
I_12722566	I	12722566	thiabendazole.625.mean.TOF	0.2329021855731625	3.173026594603205	1	NA	NA	NA	NA	NA	NA
I_12724456	I	12724456	thiabendazole.625.mean.TOF	0.2329021855731625	3.173026594603205	1	NA	NA	NA	NA	NA	NA
I_12728311	I	12728311	thiabendazole.625.mean.TOF	0.33395280395921634	3.173026594603205	1	NA	NA	NA	NA	NA	NA
I_12728892	I	12728892	thiabendazole.625.mean.TOF	0.3478653739581351	3.173026594603205	1	NA	NA	NA	NA	NA	NA
I_12729331	I	12729331	thiabendazole.625.mean.TOF	0.3763705680202993	3.173026594603205	1	NA	NA	NA	NA	NA	NA
I_12729824	I	12729824	thiabendazole.625.mean.TOF	0.5208456496053747	3.173026594603205	1	NA	NA	NA	NA	NA	NA
I_12732062	I	12732062	thiabendazole.625.mean.TOF	0.6429271699421847	3.173026594603205	1	NA	NA	NA	NA	NA	NA
I_12735358	I	12735358	thiabendazole.625.mean.TOF	0.6151031767181497	3.173026594603205	1	NA	NA	NA	NA	NA	NA
I_12738906	I	12738906	thiabendazole.625.mean.TOF	0.6435592084266075	3.173026594603205	1	NA	NA	NA	NA	NA	NA
I_12740393	I	12740393	thiabendazole.625.mean.TOF	0.6435592084266075	3.173026594603205	1	NA	NA	NA	NA	NA	NA
I_12745387	I	12745387	thiabendazole.625.mean.TOF	0.6435592084266075	3.173026594603205	1	NA	NA	NA	NA	NA	NA
I_12746311	I	12746311	thiabendazole.625.mean.TOF	0.8458666491028037	3.173026594603205	1	NA	NA	NA	NA	NA	NA
I_12746578	I	12746578	thiabendazole.625.mean.TOF	0.892167123342561	3.173026594603205	1	NA	NA	NA	NA	NA	NA
I_12747046	I	12747046	thiabendazole.625.mean.TOF	0.892167123342561	3.173026594603205	1	NA	NA	NA	NA	NA	NA
I_12749359	I	12749359	thiabendazole.625.mean.TOF	0.9248088655067435	3.173026594603205	1	NA	NA	NA	NA	NA	NA
I_12758712	I	12758712	thiabendazole.625.mean.TOF	0.9248088655067435	3.173026594603205	1	NA	NA	NA	NA	NA	NA
I_12759929	I	12759929	thiabendazole.625.mean.TOF	0.9248088655067435	3.173026594603205	1	NA	NA	NA	NA	NA	NA
I_12762647	I	12762647	thiabendazole.625.mean.TOF	0.9248088655067435	3.173026594603205	1	NA	NA	NA	NA	NA	NA
I_12762753	I	12762753	thiabendazole.625.mean.TOF	0.9248088655067435	3.173026594603205	1	NA	NA	NA	NA	NA	NA
I_12765535	I	12765535	thiabendazole.625.mean.TOF	0.8561853909464671	3.173026594603205	1	NA	NA	NA	NA	NA	NA
I_12765760	I	12765760	thiabendazole.625.mean.TOF	0.7772236471822065	3.173026594603205	1	NA	NA	NA	NA	NA	NA
I_12766278	I	12766278	thiabendazole.625.mean.TOF	0.6941259545151314	3.173026594603205	1	NA	NA	NA	NA	NA	NA
I_12766753	I	12766753	thiabendazole.625.mean.TOF	0.6941259545151314	3.173026594603205	1	NA	NA	NA	NA	NA	NA
I_12771938	I	12771938	thiabendazole.625.mean.TOF	0.7193179668742372	3.173026594603205	1	NA	NA	NA	NA	NA	NA
I_12772853	I	12772853	thiabendazole.625.mean.TOF	0.7193179668742372	3.173026594603205	1	NA	NA	NA	NA	NA	NA
I_12775585	I	12775585	thiabendazole.625.mean.TOF	0.6592913864124296	3.173026594603205	1	NA	NA	NA	NA	NA	NA
I_12776255	I	12776255	thiabendazole.625.mean.TOF	0.6592913864124296	3.173026594603205	1	NA	NA	NA	NA	NA	NA
I_12777445	I	12777445	thiabendazole.625.mean.TOF	0.6592913864124296	3.173026594603205	1	NA	NA	NA	NA	NA	NA
I_12779251	I	12779251	thiabendazole.625.mean.TOF	0.6592913864124296	3.173026594603205	1	NA	NA	NA	NA	NA	NA
I_12779808	I	12779808	thiabendazole.625.mean.TOF	0.6592913864124296	3.173026594603205	1	NA	NA	NA	NA	NA	NA
I_12780398	I	12780398	thiabendazole.625.mean.TOF	0.6592913864124296	3.173026594603205	1	NA	NA	NA	NA	NA	NA
I_12781507	I	12781507	thiabendazole.625.mean.TOF	0.6592913864124296	3.173026594603205	1	NA	NA	NA	NA	NA	NA
I_12786864	I	12786864	thiabendazole.625.mean.TOF	0.6592913864124296	3.173026594603205	1	NA	NA	NA	NA	NA	NA
I_12788204	I	12788204	thiabendazole.625.mean.TOF	0.6592913864124296	3.173026594603205	1	NA	NA	NA	NA	NA	NA
I_12791473	I	12791473	thiabendazole.625.mean.TOF	0.5511341193301507	3.173026594603205	1	NA	NA	NA	NA	NA	NA
I_12791897	I	12791897	thiabendazole.625.mean.TOF	0.5314173337357444	3.173026594603205	1	NA	NA	NA	NA	NA	NA
I_12793799	I	12793799	thiabendazole.625.mean.TOF	0.5021179947957239	3.173026594603205	1	NA	NA	NA	NA	NA	NA
I_12795936	I	12795936	thiabendazole.625.mean.TOF	0.4524413018476469	3.173026594603205	1	NA	NA	NA	NA	NA	NA
I_12799812	I	12799812	thiabendazole.625.mean.TOF	0.44554302276044566	3.173026594603205	1	NA	NA	NA	NA	NA	NA
I_12800816	I	12800816	thiabendazole.625.mean.TOF	0.44554302276044566	3.173026594603205	1	NA	NA	NA	NA	NA	NA
I_12801899	I	12801899	thiabendazole.625.mean.TOF	0.5154805104573293	3.173026594603205	1	NA	NA	NA	NA	NA	NA
I_12803795	I	12803795	thiabendazole.625.mean.TOF	0.5785377903014792	3.173026594603205	1	NA	NA	NA	NA	NA	NA
I_12804007	I	12804007	thiabendazole.625.mean.TOF	0.5785377903014792	3.173026594603205	1	NA	NA	NA	NA	NA	NA
I_12804294	I	12804294	thiabendazole.625.mean.TOF	0.5785377903014792	3.173026594603205	1	NA	NA	NA	NA	NA	NA
I_12804661	I	12804661	thiabendazole.625.mean.TOF	0.5785377903014792	3.173026594603205	1	NA	NA	NA	NA	NA	NA
I_12805399	I	12805399	thiabendazole.625.mean.TOF	0.5785377903014792	3.173026594603205	1	NA	NA	NA	NA	NA	NA
I_12806423	I	12806423	thiabendazole.625.mean.TOF	0.5785377903014792	3.173026594603205	1	NA	NA	NA	NA	NA	NA
I_12811946	I	12811946	thiabendazole.625.mean.TOF	0.5785377903014792	3.173026594603205	1	NA	NA	NA	NA	NA	NA
I_12816395	I	12816395	thiabendazole.625.mean.TOF	0.5914216278761842	3.173026594603205	1	NA	NA	NA	NA	NA	NA
I_12817183	I	12817183	thiabendazole.625.mean.TOF	0.5914216278761842	3.173026594603205	1	NA	NA	NA	NA	NA	NA
I_12818795	I	12818795	thiabendazole.625.mean.TOF	0.5914216278761842	3.173026594603205	1	NA	NA	NA	NA	NA	NA
I_12819821	I	12819821	thiabendazole.625.mean.TOF	0.4982782890298182	3.173026594603205	1	NA	NA	NA	NA	NA	NA
I_12824093	I	12824093	thiabendazole.625.mean.TOF	0.4982782890298182	3.173026594603205	1	NA	NA	NA	NA	NA	NA
I_12826551	I	12826551	thiabendazole.625.mean.TOF	0.4982782890298182	3.173026594603205	1	NA	NA	NA	NA	NA	NA
I_12833013	I	12833013	thiabendazole.625.mean.TOF	0.4982782890298182	3.173026594603205	1	NA	NA	NA	NA	NA	NA
I_12839318	I	12839318	thiabendazole.625.mean.TOF	0.4956560818917881	3.173026594603205	1	NA	NA	NA	NA	NA	NA
I_12846782	I	12846782	thiabendazole.625.mean.TOF	0.5903046104184924	3.173026594603205	1	NA	NA	NA	NA	NA	NA
I_12847722	I	12847722	thiabendazole.625.mean.TOF	0.5903046104184924	3.173026594603205	1	NA	NA	NA	NA	NA	NA
I_12848109	I	12848109	thiabendazole.625.mean.TOF	0.5290846115797568	3.173026594603205	1	NA	NA	NA	NA	NA	NA
I_12849131	I	12849131	thiabendazole.625.mean.TOF	0.5290846115797568	3.173026594603205	1	NA	NA	NA	NA	NA	NA
I_12849994	I	12849994	thiabendazole.625.mean.TOF	0.5290846115797568	3.173026594603205	1	NA	NA	NA	NA	NA	NA
I_12853238	I	12853238	thiabendazole.625.mean.TOF	0.5290846115797568	3.173026594603205	1	NA	NA	NA	NA	NA	NA
I_12854103	I	12854103	thiabendazole.625.mean.TOF	0.6148303994253422	3.173026594603205	1	NA	NA	NA	NA	NA	NA
I_12865109	I	12865109	thiabendazole.625.mean.TOF	0.6400725065739469	3.173026594603205	1	NA	NA	NA	NA	NA	NA
I_12868203	I	12868203	thiabendazole.625.mean.TOF	0.6400725065739469	3.173026594603205	1	NA	NA	NA	NA	NA	NA
I_12869494	I	12869494	thiabendazole.625.mean.TOF	0.6400725065739469	3.173026594603205	1	NA	NA	NA	NA	NA	NA
I_12873730	I	12873730	thiabendazole.625.mean.TOF	0.6400725065739469	3.173026594603205	1	NA	NA	NA	NA	NA	NA
I_12883096	I	12883096	thiabendazole.625.mean.TOF	0.6400725065739469	3.173026594603205	1	NA	NA	NA	NA	NA	NA
I_12883670	I	12883670	thiabendazole.625.mean.TOF	0.6400725065739469	3.173026594603205	1	NA	NA	NA	NA	NA	NA
I_12883880	I	12883880	thiabendazole.625.mean.TOF	0.6400725065739469	3.173026594603205	1	NA	NA	NA	NA	NA	NA
I_12883918	I	12883918	thiabendazole.625.mean.TOF	0.6400725065739469	3.173026594603205	1	NA	NA	NA	NA	NA	NA
I_12884357	I	12884357	thiabendazole.625.mean.TOF	0.6400725065739469	3.173026594603205	1	NA	NA	NA	NA	NA	NA
I_12886420	I	12886420	thiabendazole.625.mean.TOF	0.6696782071657942	3.173026594603205	1	NA	NA	NA	NA	NA	NA
I_12891362	I	12891362	thiabendazole.625.mean.TOF	0.58123635795247	3.173026594603205	1	NA	NA	NA	NA	NA	NA
I_12892410	I	12892410	thiabendazole.625.mean.TOF	0.58123635795247	3.173026594603205	1	NA	NA	NA	NA	NA	NA
I_12897292	I	12897292	thiabendazole.625.mean.TOF	0.58123635795247	3.173026594603205	1	NA	NA	NA	NA	NA	NA
I_12900672	I	12900672	thiabendazole.625.mean.TOF	0.5481942564480292	3.173026594603205	1	NA	NA	NA	NA	NA	NA
I_12901011	I	12901011	thiabendazole.625.mean.TOF	0.5481942564480292	3.173026594603205	1	NA	NA	NA	NA	NA	NA
I_12932809	I	12932809	thiabendazole.625.mean.TOF	0.6046357153024571	3.173026594603205	1	NA	NA	NA	NA	NA	NA
I_12934208	I	12934208	thiabendazole.625.mean.TOF	0.6068089659734495	3.173026594603205	1	NA	NA	NA	NA	NA	NA
I_12936127	I	12936127	thiabendazole.625.mean.TOF	0.6441176037317278	3.173026594603205	1	NA	NA	NA	NA	NA	NA
I_12936946	I	12936946	thiabendazole.625.mean.TOF	0.6231568519200964	3.173026594603205	1	NA	NA	NA	NA	NA	NA
I_12937472	I	12937472	thiabendazole.625.mean.TOF	0.6231568519200964	3.173026594603205	1	NA	NA	NA	NA	NA	NA
I_12942790	I	12942790	thiabendazole.625.mean.TOF	0.2911172106264347	3.173026594603205	1	NA	NA	NA	NA	NA	NA
I_12955937	I	12955937	thiabendazole.625.mean.TOF	0.2911172106264347	3.173026594603205	1	NA	NA	NA	NA	NA	NA
I_12957859	I	12957859	thiabendazole.625.mean.TOF	0.2911172106264347	3.173026594603205	1	NA	NA	NA	NA	NA	NA
I_12958276	I	12958276	thiabendazole.625.mean.TOF	0.2911172106264347	3.173026594603205	1	NA	NA	NA	NA	NA	NA
I_12959042	I	12959042	thiabendazole.625.mean.TOF	0.2911172106264347	3.173026594603205	1	NA	NA	NA	NA	NA	NA
I_12959964	I	12959964	thiabendazole.625.mean.TOF	0.2911172106264347	3.173026594603205	1	NA	NA	NA	NA	NA	NA
I_12960957	I	12960957	thiabendazole.625.mean.TOF	0.13487058072954694	3.173026594603205	1	NA	NA	NA	NA	NA	NA
I_12964194	I	12964194	thiabendazole.625.mean.TOF	0.13487058072954694	3.173026594603205	1	NA	NA	NA	NA	NA	NA
I_12969217	I	12969217	thiabendazole.625.mean.TOF	0.13487058072954694	3.173026594603205	1	NA	NA	NA	NA	NA	NA
I_12972348	I	12972348	thiabendazole.625.mean.TOF	0.13487058072954694	3.173026594603205	1	NA	NA	NA	NA	NA	NA
I_12975685	I	12975685	thiabendazole.625.mean.TOF	0.1326741513850788	3.173026594603205	1	NA	NA	NA	NA	NA	NA
I_12975696	I	12975696	thiabendazole.625.mean.TOF	0.1326741513850788	3.173026594603205	1	NA	NA	NA	NA	NA	NA
I_12978632	I	12978632	thiabendazole.625.mean.TOF	0.1326741513850788	3.173026594603205	1	NA	NA	NA	NA	NA	NA
I_12979385	I	12979385	thiabendazole.625.mean.TOF	0.1326741513850788	3.173026594603205	1	NA	NA	NA	NA	NA	NA
I_12981738	I	12981738	thiabendazole.625.mean.TOF	0.1326741513850788	3.173026594603205	1	NA	NA	NA	NA	NA	NA
I_12982590	I	12982590	thiabendazole.625.mean.TOF	0.1326741513850788	3.173026594603205	1	NA	NA	NA	NA	NA	NA
I_12983458	I	12983458	thiabendazole.625.mean.TOF	0.1326741513850788	3.173026594603205	1	NA	NA	NA	NA	NA	NA
I_12988124	I	12988124	thiabendazole.625.mean.TOF	0.1326741513850788	3.173026594603205	1	NA	NA	NA	NA	NA	NA
I_12994223	I	12994223	thiabendazole.625.mean.TOF	0.1326741513850788	3.173026594603205	1	NA	NA	NA	NA	NA	NA
I_12998973	I	12998973	thiabendazole.625.mean.TOF	0.1326741513850788	3.173026594603205	1	NA	NA	NA	NA	NA	NA
I_13001102	I	13001102	thiabendazole.625.mean.TOF	0.1326741513850788	3.173026594603205	1	NA	NA	NA	NA	NA	NA
I_13002299	I	13002299	thiabendazole.625.mean.TOF	0.15274274767473325	3.173026594603205	1	NA	NA	NA	NA	NA	NA
I_13005006	I	13005006	thiabendazole.625.mean.TOF	0.1472360611578211	3.173026594603205	1	NA	NA	NA	NA	NA	NA
I_13008740	I	13008740	thiabendazole.625.mean.TOF	0.08461405400644569	3.173026594603205	1	NA	NA	NA	NA	NA	NA
I_13020860	I	13020860	thiabendazole.625.mean.TOF	0.11471277077654193	3.173026594603205	1	NA	NA	NA	NA	NA	NA
I_13021794	I	13021794	thiabendazole.625.mean.TOF	0.045024067208720125	3.173026594603205	1	NA	NA	NA	NA	NA	NA
I_13023158	I	13023158	thiabendazole.625.mean.TOF	0.045024067208720125	3.173026594603205	1	NA	NA	NA	NA	NA	NA
I_13025135	I	13025135	thiabendazole.625.mean.TOF	0.045024067208720125	3.173026594603205	1	NA	NA	NA	NA	NA	NA
I_13025179	I	13025179	thiabendazole.625.mean.TOF	0.05598206896186708	3.173026594603205	1	NA	NA	NA	NA	NA	NA
I_13027232	I	13027232	thiabendazole.625.mean.TOF	0.06793042190850428	3.173026594603205	1	NA	NA	NA	NA	NA	NA
I_13029830	I	13029830	thiabendazole.625.mean.TOF	0.06793042190850428	3.173026594603205	1	NA	NA	NA	NA	NA	NA
I_13034593	I	13034593	thiabendazole.625.mean.TOF	0.06793042190850428	3.173026594603205	1	NA	NA	NA	NA	NA	NA
I_13036533	I	13036533	thiabendazole.625.mean.TOF	0.06793042190850428	3.173026594603205	1	NA	NA	NA	NA	NA	NA
I_13037341	I	13037341	thiabendazole.625.mean.TOF	0.06793042190850428	3.173026594603205	1	NA	NA	NA	NA	NA	NA
I_13043390	I	13043390	thiabendazole.625.mean.TOF	0.04264958037011733	3.173026594603205	1	NA	NA	NA	NA	NA	NA
I_13044229	I	13044229	thiabendazole.625.mean.TOF	0.04355452517528296	3.173026594603205	1	NA	NA	NA	NA	NA	NA
I_13048902	I	13048902	thiabendazole.625.mean.TOF	0.04355452517528296	3.173026594603205	1	NA	NA	NA	NA	NA	NA
I_13059619	I	13059619	thiabendazole.625.mean.TOF	0.04607345138797827	3.173026594603205	1	NA	NA	NA	NA	NA	NA
I_13060197	I	13060197	thiabendazole.625.mean.TOF	0.05220084490229716	3.173026594603205	1	NA	NA	NA	NA	NA	NA
I_13076159	I	13076159	thiabendazole.625.mean.TOF	0.01637075025006271	3.173026594603205	1	NA	NA	NA	NA	NA	NA
I_13087297	I	13087297	thiabendazole.625.mean.TOF	0.008146121020423823	3.173026594603205	1	NA	NA	NA	NA	NA	NA
I_13106193	I	13106193	thiabendazole.625.mean.TOF	0.008146121020423823	3.173026594603205	1	NA	NA	NA	NA	NA	NA
I_13106526	I	13106526	thiabendazole.625.mean.TOF	0.008146121020423823	3.173026594603205	1	NA	NA	NA	NA	NA	NA
I_13109597	I	13109597	thiabendazole.625.mean.TOF	0.008146121020423823	3.173026594603205	1	NA	NA	NA	NA	NA	NA
I_13118716	I	13118716	thiabendazole.625.mean.TOF	0.008146121020423823	3.173026594603205	1	NA	NA	NA	NA	NA	NA
I_13119822	I	13119822	thiabendazole.625.mean.TOF	0.008146121020423823	3.173026594603205	1	NA	NA	NA	NA	NA	NA
I_13127253	I	13127253	thiabendazole.625.mean.TOF	0.02394048495075976	3.173026594603205	1	NA	NA	NA	NA	NA	NA
I_13139175	I	13139175	thiabendazole.625.mean.TOF	0.08365375431435486	3.173026594603205	1	NA	NA	NA	NA	NA	NA
I_13152082	I	13152082	thiabendazole.625.mean.TOF	0.08365375431435486	3.173026594603205	1	NA	NA	NA	NA	NA	NA
I_13164442	I	13164442	thiabendazole.625.mean.TOF	0.057991510678071456	3.173026594603205	1	NA	NA	NA	NA	NA	NA
I_13170438	I	13170438	thiabendazole.625.mean.TOF	0.057991510678071456	3.173026594603205	1	NA	NA	NA	NA	NA	NA
I_13176898	I	13176898	thiabendazole.625.mean.TOF	0.06980377297222594	3.173026594603205	1	NA	NA	NA	NA	NA	NA
I_13182056	I	13182056	thiabendazole.625.mean.TOF	0.07273393891773461	3.173026594603205	1	NA	NA	NA	NA	NA	NA
I_13191405	I	13191405	thiabendazole.625.mean.TOF	0.07273393891773461	3.173026594603205	1	NA	NA	NA	NA	NA	NA
I_13205179	I	13205179	thiabendazole.625.mean.TOF	0.07709464635062654	3.173026594603205	1	NA	NA	NA	NA	NA	NA
I_13218962	I	13218962	thiabendazole.625.mean.TOF	0.07709464635062654	3.173026594603205	1	NA	NA	NA	NA	NA	NA
I_13226874	I	13226874	thiabendazole.625.mean.TOF	0.07709464635062654	3.173026594603205	1	NA	NA	NA	NA	NA	NA
I_13228075	I	13228075	thiabendazole.625.mean.TOF	0.07709464635062654	3.173026594603205	1	NA	NA	NA	NA	NA	NA
I_13237585	I	13237585	thiabendazole.625.mean.TOF	0.07709464635062654	3.173026594603205	1	NA	NA	NA	NA	NA	NA
I_13254938	I	13254938	thiabendazole.625.mean.TOF	0.07709464635062654	3.173026594603205	1	NA	NA	NA	NA	NA	NA
I_13259208	I	13259208	thiabendazole.625.mean.TOF	0.07709464635062654	3.173026594603205	1	NA	NA	NA	NA	NA	NA
I_13262067	I	13262067	thiabendazole.625.mean.TOF	0.0225944224117323	3.173026594603205	1	NA	NA	NA	NA	NA	NA
I_13264060	I	13264060	thiabendazole.625.mean.TOF	0.0225944224117323	3.173026594603205	1	NA	NA	NA	NA	NA	NA
I_13267755	I	13267755	thiabendazole.625.mean.TOF	0.0225944224117323	3.173026594603205	1	NA	NA	NA	NA	NA	NA
I_13278149	I	13278149	thiabendazole.625.mean.TOF	0.006439264012681887	3.173026594603205	1	NA	NA	NA	NA	NA	NA
I_13281022	I	13281022	thiabendazole.625.mean.TOF	0.006439264012681887	3.173026594603205	1	NA	NA	NA	NA	NA	NA
I_13285145	I	13285145	thiabendazole.625.mean.TOF	0.006439264012681887	3.173026594603205	1	NA	NA	NA	NA	NA	NA
I_13286850	I	13286850	thiabendazole.625.mean.TOF	0.006439264012681887	3.173026594603205	1	NA	NA	NA	NA	NA	NA
I_13290317	I	13290317	thiabendazole.625.mean.TOF	0.006439264012681887	3.173026594603205	1	NA	NA	NA	NA	NA	NA
I_13294291	I	13294291	thiabendazole.625.mean.TOF	0.009376830696983779	3.173026594603205	1	NA	NA	NA	NA	NA	NA
I_13298029	I	13298029	thiabendazole.625.mean.TOF	0.009454991094221508	3.173026594603205	1	NA	NA	NA	NA	NA	NA
I_13299554	I	13299554	thiabendazole.625.mean.TOF	0.009454991094221508	3.173026594603205	1	NA	NA	NA	NA	NA	NA
I_13303932	I	13303932	thiabendazole.625.mean.TOF	0.009454991094221508	3.173026594603205	1	NA	NA	NA	NA	NA	NA
I_13307128	I	13307128	thiabendazole.625.mean.TOF	0.009454991094221508	3.173026594603205	1	NA	NA	NA	NA	NA	NA
I_13316670	I	13316670	thiabendazole.625.mean.TOF	0.009454991094221508	3.173026594603205	1	NA	NA	NA	NA	NA	NA
I_13317029	I	13317029	thiabendazole.625.mean.TOF	0.009454991094221508	3.173026594603205	1	NA	NA	NA	NA	NA	NA
I_13330512	I	13330512	thiabendazole.625.mean.TOF	0.0010011379320311335	3.173026594603205	1	NA	NA	NA	NA	NA	NA
I_13339328	I	13339328	thiabendazole.625.mean.TOF	0.002936951126094056	3.173026594603205	1	NA	NA	NA	NA	NA	NA
I_13343508	I	13343508	thiabendazole.625.mean.TOF	0.002936951126094056	3.173026594603205	1	NA	NA	NA	NA	NA	NA
I_13346810	I	13346810	thiabendazole.625.mean.TOF	0.002936951126094056	3.173026594603205	1	NA	NA	NA	NA	NA	NA
I_13349072	I	13349072	thiabendazole.625.mean.TOF	0.002936951126094056	3.173026594603205	1	NA	NA	NA	NA	NA	NA
I_13349990	I	13349990	thiabendazole.625.mean.TOF	0.002936951126094056	3.173026594603205	1	NA	NA	NA	NA	NA	NA
I_13351093	I	13351093	thiabendazole.625.mean.TOF	0.002936951126094056	3.173026594603205	1	NA	NA	NA	NA	NA	NA
I_13351874	I	13351874	thiabendazole.625.mean.TOF	0.002936951126094056	3.173026594603205	1	NA	NA	NA	NA	NA	NA
I_13353501	I	13353501	thiabendazole.625.mean.TOF	0.0024426161238388644	3.173026594603205	1	NA	NA	NA	NA	NA	NA
I_13356001	I	13356001	thiabendazole.625.mean.TOF	0.001931920041879752	3.173026594603205	1	NA	NA	NA	NA	NA	NA
I_13359410	I	13359410	thiabendazole.625.mean.TOF	0.015053179818633628	3.173026594603205	1	NA	NA	NA	NA	NA	NA
I_13360879	I	13360879	thiabendazole.625.mean.TOF	0.005722476394195236	3.173026594603205	1	NA	NA	NA	NA	NA	NA
I_13362027	I	13362027	thiabendazole.625.mean.TOF	0.005722476394195236	3.173026594603205	1	NA	NA	NA	NA	NA	NA
I_13363377	I	13363377	thiabendazole.625.mean.TOF	0.0021620971635394654	3.173026594603205	1	NA	NA	NA	NA	NA	NA
I_13366121	I	13366121	thiabendazole.625.mean.TOF	0.0021620971635394654	3.173026594603205	1	NA	NA	NA	NA	NA	NA
I_13366208	I	13366208	thiabendazole.625.mean.TOF	6.857692067693273e-4	3.173026594603205	1	NA	NA	NA	NA	NA	NA
I_13367071	I	13367071	thiabendazole.625.mean.TOF	6.857692067693273e-4	3.173026594603205	1	NA	NA	NA	NA	NA	NA
I_13375137	I	13375137	thiabendazole.625.mean.TOF	2.074741001202232e-5	3.173026594603205	1	NA	NA	NA	NA	NA	NA
I_13381210	I	13381210	thiabendazole.625.mean.TOF	9.00437762156205e-6	3.173026594603205	1	NA	NA	NA	NA	NA	NA
I_13383753	I	13383753	thiabendazole.625.mean.TOF	9.00437762156205e-6	3.173026594603205	1	NA	NA	NA	NA	NA	NA
I_13384845	I	13384845	thiabendazole.625.mean.TOF	9.00437762156205e-6	3.173026594603205	1	NA	NA	NA	NA	NA	NA
I_13385096	I	13385096	thiabendazole.625.mean.TOF	9.00437762156205e-6	3.173026594603205	1	NA	NA	NA	NA	NA	NA
I_13385188	I	13385188	thiabendazole.625.mean.TOF	9.00437762156205e-6	3.173026594603205	1	NA	NA	NA	NA	NA	NA
I_13388993	I	13388993	thiabendazole.625.mean.TOF	9.00437762156205e-6	3.173026594603205	1	NA	NA	NA	NA	NA	NA
I_13389906	I	13389906	thiabendazole.625.mean.TOF	9.00437762156205e-6	3.173026594603205	1	NA	NA	NA	NA	NA	NA
I_13391041	I	13391041	thiabendazole.625.mean.TOF	0.00378468620431967	3.173026594603205	1	NA	NA	NA	NA	NA	NA
I_13391625	I	13391625	thiabendazole.625.mean.TOF	0.015816026041376732	3.173026594603205	1	NA	NA	NA	NA	NA	NA
I_13392010	I	13392010	thiabendazole.625.mean.TOF	0.015816026041376732	3.173026594603205	1	NA	NA	NA	NA	NA	NA
I_13393831	I	13393831	thiabendazole.625.mean.TOF	0.0035114110430431917	3.173026594603205	1	NA	NA	NA	NA	NA	NA
I_13394201	I	13394201	thiabendazole.625.mean.TOF	0.0035114110430431917	3.173026594603205	1	NA	NA	NA	NA	NA	NA
I_13395385	I	13395385	thiabendazole.625.mean.TOF	0.053377745636700356	3.173026594603205	1	NA	NA	NA	NA	NA	NA
I_13395979	I	13395979	thiabendazole.625.mean.TOF	0.053377745636700356	3.173026594603205	1	NA	NA	NA	NA	NA	NA
I_13398787	I	13398787	thiabendazole.625.mean.TOF	0.053377745636700356	3.173026594603205	1	NA	NA	NA	NA	NA	NA
I_13399538	I	13399538	thiabendazole.625.mean.TOF	0.053377745636700356	3.173026594603205	1	NA	NA	NA	NA	NA	NA
I_13414068	I	13414068	thiabendazole.625.mean.TOF	0.053377745636700356	3.173026594603205	1	NA	NA	NA	NA	NA	NA
I_13428076	I	13428076	thiabendazole.625.mean.TOF	0.053377745636700356	3.173026594603205	1	NA	NA	NA	NA	NA	NA
I_13428523	I	13428523	thiabendazole.625.mean.TOF	0.053377745636700356	3.173026594603205	1	NA	NA	NA	NA	NA	NA
I_13430146	I	13430146	thiabendazole.625.mean.TOF	0.053377745636700356	3.173026594603205	1	NA	NA	NA	NA	NA	NA
I_13439433	I	13439433	thiabendazole.625.mean.TOF	0.053377745636700356	3.173026594603205	1	NA	NA	NA	NA	NA	NA
I_13440345	I	13440345	thiabendazole.625.mean.TOF	0.053377745636700356	3.173026594603205	1	NA	NA	NA	NA	NA	NA
I_13446396	I	13446396	thiabendazole.625.mean.TOF	0.053377745636700356	3.173026594603205	1	NA	NA	NA	NA	NA	NA
I_13452110	I	13452110	thiabendazole.625.mean.TOF	0.053377745636700356	3.173026594603205	1	NA	NA	NA	NA	NA	NA
I_13452811	I	13452811	thiabendazole.625.mean.TOF	0.053377745636700356	3.173026594603205	1	NA	NA	NA	NA	NA	NA
I_13463476	I	13463476	thiabendazole.625.mean.TOF	0.053377745636700356	3.173026594603205	1	NA	NA	NA	NA	NA	NA
I_13551265	I	13551265	thiabendazole.625.mean.TOF	0.053377745636700356	3.173026594603205	1	NA	NA	NA	NA	NA	NA
I_13569471	I	13569471	thiabendazole.625.mean.TOF	0.053377745636700356	3.173026594603205	1	NA	NA	NA	NA	NA	NA
I_13590174	I	13590174	thiabendazole.625.mean.TOF	0.053377745636700356	3.173026594603205	1	NA	NA	NA	NA	NA	NA
I_13603496	I	13603496	thiabendazole.625.mean.TOF	0.053377745636700356	3.173026594603205	1	NA	NA	NA	NA	NA	NA
I_13623980	I	13623980	thiabendazole.625.mean.TOF	0.051534684498798125	3.173026594603205	1	NA	NA	NA	NA	NA	NA
I_13625786	I	13625786	thiabendazole.625.mean.TOF	0.051534684498798125	3.173026594603205	1	NA	NA	NA	NA	NA	NA
I_13647369	I	13647369	thiabendazole.625.mean.TOF	0.06785074051100007	3.173026594603205	1	NA	NA	NA	NA	NA	NA
I_13649127	I	13649127	thiabendazole.625.mean.TOF	0.06785074051100007	3.173026594603205	1	NA	NA	NA	NA	NA	NA
I_13666888	I	13666888	thiabendazole.625.mean.TOF	0.06785074051100007	3.173026594603205	1	NA	NA	NA	NA	NA	NA
I_13685760	I	13685760	thiabendazole.625.mean.TOF	0.06785074051100007	3.173026594603205	1	NA	NA	NA	NA	NA	NA
I_13688946	I	13688946	thiabendazole.625.mean.TOF	0.06785074051100007	3.173026594603205	1	NA	NA	NA	NA	NA	NA
I_13696504	I	13696504	thiabendazole.625.mean.TOF	0.06785074051100007	3.173026594603205	1	NA	NA	NA	NA	NA	NA
I_13709331	I	13709331	thiabendazole.625.mean.TOF	0.030750705610395498	3.173026594603205	1	NA	NA	NA	NA	NA	NA
I_13731484	I	13731484	thiabendazole.625.mean.TOF	0.030750705610395498	3.173026594603205	1	NA	NA	NA	NA	NA	NA
I_13779641	I	13779641	thiabendazole.625.mean.TOF	0.05913948381204986	3.173026594603205	1	NA	NA	NA	NA	NA	NA
I_13788926	I	13788926	thiabendazole.625.mean.TOF	0.05913948381204986	3.173026594603205	1	NA	NA	NA	NA	NA	NA
I_13792781	I	13792781	thiabendazole.625.mean.TOF	0.0178192896561466	3.173026594603205	1	NA	NA	NA	NA	NA	NA
I_13853980	I	13853980	thiabendazole.625.mean.TOF	0.0178192896561466	3.173026594603205	1	NA	NA	NA	NA	NA	NA
I_13860554	I	13860554	thiabendazole.625.mean.TOF	0.009536214499580982	3.173026594603205	1	NA	NA	NA	NA	NA	NA
I_13875092	I	13875092	thiabendazole.625.mean.TOF	0.026961678860284184	3.173026594603205	1	NA	NA	NA	NA	NA	NA
I_13880964	I	13880964	thiabendazole.625.mean.TOF	0.026961678860284184	3.173026594603205	1	NA	NA	NA	NA	NA	NA
I_13886754	I	13886754	thiabendazole.625.mean.TOF	0.02589530914256183	3.173026594603205	1	NA	NA	NA	NA	NA	NA
I_13914474	I	13914474	thiabendazole.625.mean.TOF	0.12220195283870565	3.173026594603205	1	NA	NA	NA	NA	NA	NA
I_13942896	I	13942896	thiabendazole.625.mean.TOF	0.12220195283870565	3.173026594603205	1	NA	NA	NA	NA	NA	NA
I_13979708	I	13979708	thiabendazole.625.mean.TOF	0.12220195283870565	3.173026594603205	1	NA	NA	NA	NA	NA	NA
I_13992600	I	13992600	thiabendazole.625.mean.TOF	0.06842775528654987	3.173026594603205	1	NA	NA	NA	NA	NA	NA
I_14006590	I	14006590	thiabendazole.625.mean.TOF	0.053634396372324054	3.173026594603205	1	NA	NA	NA	NA	NA	NA
I_14010408	I	14010408	thiabendazole.625.mean.TOF	0.06309792822766619	3.173026594603205	1	NA	NA	NA	NA	NA	NA
I_14012129	I	14012129	thiabendazole.625.mean.TOF	0.06309792822766619	3.173026594603205	1	NA	NA	NA	NA	NA	NA
I_14014482	I	14014482	thiabendazole.625.mean.TOF	0.06309792822766619	3.173026594603205	1	NA	NA	NA	NA	NA	NA
I_14035932	I	14035932	thiabendazole.625.mean.TOF	0.023765543448390224	3.173026594603205	1	NA	NA	NA	NA	NA	NA
I_14040544	I	14040544	thiabendazole.625.mean.TOF	0.023765543448390224	3.173026594603205	1	NA	NA	NA	NA	NA	NA
I_14049392	I	14049392	thiabendazole.625.mean.TOF	0.06169648409897228	3.173026594603205	1	NA	NA	NA	NA	NA	NA
I_14055519	I	14055519	thiabendazole.625.mean.TOF	0.06440186509267624	3.173026594603205	1	NA	NA	NA	NA	NA	NA
I_14102974	I	14102974	thiabendazole.625.mean.TOF	0.06440186509267624	3.173026594603205	1	NA	NA	NA	NA	NA	NA
I_14103309	I	14103309	thiabendazole.625.mean.TOF	0.03556682696534308	3.173026594603205	1	NA	NA	NA	NA	NA	NA
I_14105321	I	14105321	thiabendazole.625.mean.TOF	0.03556682696534308	3.173026594603205	1	NA	NA	NA	NA	NA	NA
I_14108956	I	14108956	thiabendazole.625.mean.TOF	0.03556682696534308	3.173026594603205	1	NA	NA	NA	NA	NA	NA
I_14116647	I	14116647	thiabendazole.625.mean.TOF	0.03556682696534308	3.173026594603205	1	NA	NA	NA	NA	NA	NA
I_14119923	I	14119923	thiabendazole.625.mean.TOF	0.03556682696534308	3.173026594603205	1	NA	NA	NA	NA	NA	NA
I_14140181	I	14140181	thiabendazole.625.mean.TOF	0.03556682696534308	3.173026594603205	1	NA	NA	NA	NA	NA	NA
I_14142386	I	14142386	thiabendazole.625.mean.TOF	0.03556682696534308	3.173026594603205	1	NA	NA	NA	NA	NA	NA
I_14142791	I	14142791	thiabendazole.625.mean.TOF	0.03556682696534308	3.173026594603205	1	NA	NA	NA	NA	NA	NA
I_14144363	I	14144363	thiabendazole.625.mean.TOF	0.029108486489530738	3.173026594603205	1	NA	NA	NA	NA	NA	NA
I_14158297	I	14158297	thiabendazole.625.mean.TOF	0.029108486489530738	3.173026594603205	1	NA	NA	NA	NA	NA	NA
I_14164665	I	14164665	thiabendazole.625.mean.TOF	0.019236291335871514	3.173026594603205	1	NA	NA	NA	NA	NA	NA
I_14166753	I	14166753	thiabendazole.625.mean.TOF	0.019236291335871514	3.173026594603205	1	NA	NA	NA	NA	NA	NA
I_14169370	I	14169370	thiabendazole.625.mean.TOF	0.019236291335871514	3.173026594603205	1	NA	NA	NA	NA	NA	NA
I_14178480	I	14178480	thiabendazole.625.mean.TOF	0.03111452326495773	3.173026594603205	1	NA	NA	NA	NA	NA	NA
I_14182461	I	14182461	thiabendazole.625.mean.TOF	0.03111452326495773	3.173026594603205	1	NA	NA	NA	NA	NA	NA
I_14183206	I	14183206	thiabendazole.625.mean.TOF	0.005131173427741178	3.173026594603205	1	NA	NA	NA	NA	NA	NA
I_14183811	I	14183811	thiabendazole.625.mean.TOF	0.005418357784674699	3.173026594603205	1	NA	NA	NA	NA	NA	NA
I_14185571	I	14185571	thiabendazole.625.mean.TOF	0.001051713873649947	3.173026594603205	1	NA	NA	NA	NA	NA	NA
I_14193863	I	14193863	thiabendazole.625.mean.TOF	0.0011808915639559107	3.173026594603205	1	NA	NA	NA	NA	NA	NA
I_14199774	I	14199774	thiabendazole.625.mean.TOF	0.0011808915639559107	3.173026594603205	1	NA	NA	NA	NA	NA	NA
I_14201579	I	14201579	thiabendazole.625.mean.TOF	3.259088632222536e-5	3.173026594603205	1	NA	NA	NA	NA	NA	NA
I_14210742	I	14210742	thiabendazole.625.mean.TOF	2.283787892488767e-5	3.173026594603205	1	NA	NA	NA	NA	NA	NA
I_14219502	I	14219502	thiabendazole.625.mean.TOF	0.0025506484239460623	3.173026594603205	1	NA	NA	NA	NA	NA	NA
I_14243159	I	14243159	thiabendazole.625.mean.TOF	0.0032147186945635153	3.173026594603205	1	NA	NA	NA	NA	NA	NA
I_14289937	I	14289937	thiabendazole.625.mean.TOF	0.0038976409932753066	3.173026594603205	1	NA	NA	NA	NA	NA	NA
I_14315954	I	14315954	thiabendazole.625.mean.TOF	0.0038976409932753066	3.173026594603205	1	NA	NA	NA	NA	NA	NA
I_14315961	I	14315961	thiabendazole.625.mean.TOF	1.4578015723432872e-4	3.173026594603205	1	NA	NA	NA	NA	NA	NA
I_14316531	I	14316531	thiabendazole.625.mean.TOF	9.667822657502998e-5	3.173026594603205	1	NA	NA	NA	NA	NA	NA
I_14318555	I	14318555	thiabendazole.625.mean.TOF	1.874311444577606e-4	3.173026594603205	1	NA	NA	NA	NA	NA	NA
I_14323087	I	14323087	thiabendazole.625.mean.TOF	1.874311444577606e-4	3.173026594603205	1	NA	NA	NA	NA	NA	NA
I_14333561	I	14333561	thiabendazole.625.mean.TOF	1.874311444577606e-4	3.173026594603205	1	NA	NA	NA	NA	NA	NA
I_14348106	I	14348106	thiabendazole.625.mean.TOF	1.874311444577606e-4	3.173026594603205	1	NA	NA	NA	NA	NA	NA
I_14361048	I	14361048	thiabendazole.625.mean.TOF	1.874311444577606e-4	3.173026594603205	1	NA	NA	NA	NA	NA	NA
I_14376054	I	14376054	thiabendazole.625.mean.TOF	0.003382710737546175	3.173026594603205	1	NA	NA	NA	NA	NA	NA
I_14379544	I	14379544	thiabendazole.625.mean.TOF	0.003382710737546175	3.173026594603205	1	NA	NA	NA	NA	NA	NA
I_14391274	I	14391274	thiabendazole.625.mean.TOF	0.003382710737546175	3.173026594603205	1	NA	NA	NA	NA	NA	NA
I_14395913	I	14395913	thiabendazole.625.mean.TOF	0.003382710737546175	3.173026594603205	1	NA	NA	NA	NA	NA	NA
I_14405536	I	14405536	thiabendazole.625.mean.TOF	0.003382710737546175	3.173026594603205	1	NA	NA	NA	NA	NA	NA
I_14409004	I	14409004	thiabendazole.625.mean.TOF	0.003382710737546175	3.173026594603205	1	NA	NA	NA	NA	NA	NA
I_14410476	I	14410476	thiabendazole.625.mean.TOF	0.003382710737546175	3.173026594603205	1	NA	NA	NA	NA	NA	NA
I_14419199	I	14419199	thiabendazole.625.mean.TOF	0.003382710737546175	3.173026594603205	1	NA	NA	NA	NA	NA	NA
I_14420075	I	14420075	thiabendazole.625.mean.TOF	1.4510467542696284e-5	3.173026594603205	1	NA	NA	NA	NA	NA	NA
I_14425387	I	14425387	thiabendazole.625.mean.TOF	5.21501355910775e-6	3.173026594603205	1	NA	NA	NA	NA	NA	NA
I_14433480	I	14433480	thiabendazole.625.mean.TOF	5.21501355910775e-6	3.173026594603205	1	NA	NA	NA	NA	NA	NA
I_14445068	I	14445068	thiabendazole.625.mean.TOF	5.21501355910775e-6	3.173026594603205	1	NA	NA	NA	NA	NA	NA
I_14447285	I	14447285	thiabendazole.625.mean.TOF	5.21501355910775e-6	3.173026594603205	1	NA	NA	NA	NA	NA	NA
I_14452126	I	14452126	thiabendazole.625.mean.TOF	5.21501355910775e-6	3.173026594603205	1	NA	NA	NA	NA	NA	NA
I_14452335	I	14452335	thiabendazole.625.mean.TOF	5.21501355910775e-6	3.173026594603205	1	NA	NA	NA	NA	NA	NA
I_14455328	I	14455328	thiabendazole.625.mean.TOF	5.21501355910775e-6	3.173026594603205	1	NA	NA	NA	NA	NA	NA
I_14459579	I	14459579	thiabendazole.625.mean.TOF	5.21501355910775e-6	3.173026594603205	1	NA	NA	NA	NA	NA	NA
I_14463305	I	14463305	thiabendazole.625.mean.TOF	5.21501355910775e-6	3.173026594603205	1	NA	NA	NA	NA	NA	NA
I_14468743	I	14468743	thiabendazole.625.mean.TOF	5.21501355910775e-6	3.173026594603205	1	NA	NA	NA	NA	NA	NA
I_14469444	I	14469444	thiabendazole.625.mean.TOF	5.21501355910775e-6	3.173026594603205	1	NA	NA	NA	NA	NA	NA
I_14470256	I	14470256	thiabendazole.625.mean.TOF	5.21501355910775e-6	3.173026594603205	1	NA	NA	NA	NA	NA	NA
I_14472083	I	14472083	thiabendazole.625.mean.TOF	5.21501355910775e-6	3.173026594603205	1	NA	NA	NA	NA	NA	NA
I_14472629	I	14472629	thiabendazole.625.mean.TOF	5.21501355910775e-6	3.173026594603205	1	NA	NA	NA	NA	NA	NA
I_14472641	I	14472641	thiabendazole.625.mean.TOF	5.21501355910775e-6	3.173026594603205	1	NA	NA	NA	NA	NA	NA
I_14475143	I	14475143	thiabendazole.625.mean.TOF	9.267124655155065e-5	3.173026594603205	1	NA	NA	NA	NA	NA	NA
I_14475736	I	14475736	thiabendazole.625.mean.TOF	9.267124655155065e-5	3.173026594603205	1	NA	NA	NA	NA	NA	NA
I_14475856	I	14475856	thiabendazole.625.mean.TOF	9.267124655155065e-5	3.173026594603205	1	NA	NA	NA	NA	NA	NA
I_14476884	I	14476884	thiabendazole.625.mean.TOF	3.5701668203119225e-4	3.173026594603205	1	NA	NA	NA	NA	NA	NA
I_14478662	I	14478662	thiabendazole.625.mean.TOF	3.5701668203119225e-4	3.173026594603205	1	NA	NA	NA	NA	NA	NA
I_14480472	I	14480472	thiabendazole.625.mean.TOF	1.3493877959820773e-5	3.173026594603205	1	NA	NA	NA	NA	NA	NA
I_14484525	I	14484525	thiabendazole.625.mean.TOF	5.288519907946882e-4	3.173026594603205	1	NA	NA	NA	NA	NA	NA
I_14484676	I	14484676	thiabendazole.625.mean.TOF	5.288519907946882e-4	3.173026594603205	1	NA	NA	NA	NA	NA	NA
I_14485506	I	14485506	thiabendazole.625.mean.TOF	5.288519907946882e-4	3.173026594603205	1	NA	NA	NA	NA	NA	NA
I_14486815	I	14486815	thiabendazole.625.mean.TOF	5.288519907946882e-4	3.173026594603205	1	NA	NA	NA	NA	NA	NA
I_14486883	I	14486883	thiabendazole.625.mean.TOF	5.288519907946882e-4	3.173026594603205	1	NA	NA	NA	NA	NA	NA
I_14487015	I	14487015	thiabendazole.625.mean.TOF	7.542052585025924e-5	3.173026594603205	1	NA	NA	NA	NA	NA	NA
I_14488028	I	14488028	thiabendazole.625.mean.TOF	7.542052585025924e-5	3.173026594603205	1	NA	NA	NA	NA	NA	NA
I_14489264	I	14489264	thiabendazole.625.mean.TOF	7.542052585025924e-5	3.173026594603205	1	NA	NA	NA	NA	NA	NA
I_14491885	I	14491885	thiabendazole.625.mean.TOF	0.0023101768829233665	3.173026594603205	1	NA	NA	NA	NA	NA	NA
I_14492974	I	14492974	thiabendazole.625.mean.TOF	0.001684647951953324	3.173026594603205	1	NA	NA	NA	NA	NA	NA
I_14493853	I	14493853	thiabendazole.625.mean.TOF	0.001684647951953324	3.173026594603205	1	NA	NA	NA	NA	NA	NA
I_14505697	I	14505697	thiabendazole.625.mean.TOF	0.0030586246157843374	3.173026594603205	1	NA	NA	NA	NA	NA	NA
I_14508257	I	14508257	thiabendazole.625.mean.TOF	0.0030586246157843374	3.173026594603205	1	NA	NA	NA	NA	NA	NA
I_14512844	I	14512844	thiabendazole.625.mean.TOF	0.04188199900384557	3.173026594603205	1	NA	NA	NA	NA	NA	NA
I_14517934	I	14517934	thiabendazole.625.mean.TOF	0.04188199900384557	3.173026594603205	1	NA	NA	NA	NA	NA	NA
I_14519512	I	14519512	thiabendazole.625.mean.TOF	0.04188199900384557	3.173026594603205	1	NA	NA	NA	NA	NA	NA
I_14521001	I	14521001	thiabendazole.625.mean.TOF	0.039509569739432156	3.173026594603205	1	NA	NA	NA	NA	NA	NA
I_14523101	I	14523101	thiabendazole.625.mean.TOF	0.03624283247433937	3.173026594603205	1	NA	NA	NA	NA	NA	NA
I_14525364	I	14525364	thiabendazole.625.mean.TOF	0.03624283247433937	3.173026594603205	1	NA	NA	NA	NA	NA	NA
I_14526202	I	14526202	thiabendazole.625.mean.TOF	0.03624283247433937	3.173026594603205	1	NA	NA	NA	NA	NA	NA
I_14530614	I	14530614	thiabendazole.625.mean.TOF	0.03624283247433937	3.173026594603205	1	NA	NA	NA	NA	NA	NA
I_14532835	I	14532835	thiabendazole.625.mean.TOF	0.03624283247433937	3.173026594603205	1	NA	NA	NA	NA	NA	NA
I_14535232	I	14535232	thiabendazole.625.mean.TOF	0.05228937595324011	3.173026594603205	1	NA	NA	NA	NA	NA	NA
I_14536206	I	14536206	thiabendazole.625.mean.TOF	0.05228937595324011	3.173026594603205	1	NA	NA	NA	NA	NA	NA
I_14536393	I	14536393	thiabendazole.625.mean.TOF	0.06302200870475061	3.173026594603205	1	NA	NA	NA	NA	NA	NA
I_14537701	I	14537701	thiabendazole.625.mean.TOF	0.005958699698771908	3.173026594603205	1	NA	NA	NA	NA	NA	NA
I_14543060	I	14543060	thiabendazole.625.mean.TOF	0.004840453202521591	3.173026594603205	1	NA	NA	NA	NA	NA	NA
I_14545223	I	14545223	thiabendazole.625.mean.TOF	0.004840453202521591	3.173026594603205	1	NA	NA	NA	NA	NA	NA
I_14548152	I	14548152	thiabendazole.625.mean.TOF	0.004840453202521591	3.173026594603205	1	NA	NA	NA	NA	NA	NA
I_14549521	I	14549521	thiabendazole.625.mean.TOF	0.004840453202521591	3.173026594603205	1	NA	NA	NA	NA	NA	NA
I_14549577	I	14549577	thiabendazole.625.mean.TOF	0.0030259660861859574	3.173026594603205	1	NA	NA	NA	NA	NA	NA
I_14555905	I	14555905	thiabendazole.625.mean.TOF	0.0014057065438136662	3.173026594603205	1	NA	NA	NA	NA	NA	NA
I_14557357	I	14557357	thiabendazole.625.mean.TOF	0.0014057065438136662	3.173026594603205	1	NA	NA	NA	NA	NA	NA
I_14558365	I	14558365	thiabendazole.625.mean.TOF	0.0014057065438136662	3.173026594603205	1	NA	NA	NA	NA	NA	NA
I_14560705	I	14560705	thiabendazole.625.mean.TOF	0.0014057065438136662	3.173026594603205	1	NA	NA	NA	NA	NA	NA
I_14560706	I	14560706	thiabendazole.625.mean.TOF	0.0014057065438136662	3.173026594603205	1	NA	NA	NA	NA	NA	NA
I_14570625	I	14570625	thiabendazole.625.mean.TOF	0.0014057065438136662	3.173026594603205	1	NA	NA	NA	NA	NA	NA
I_14571362	I	14571362	thiabendazole.625.mean.TOF	0.0014057065438136662	3.173026594603205	1	NA	NA	NA	NA	NA	NA
I_14588025	I	14588025	thiabendazole.625.mean.TOF	0.002925645511021041	3.173026594603205	1	NA	NA	NA	NA	NA	NA
I_14594612	I	14594612	thiabendazole.625.mean.TOF	4.4903538096302374e-4	3.173026594603205	1	NA	NA	NA	NA	NA	NA
I_14598844	I	14598844	thiabendazole.625.mean.TOF	4.4903538096302374e-4	3.173026594603205	1	NA	NA	NA	NA	NA	NA
I_14602738	I	14602738	thiabendazole.625.mean.TOF	4.4903538096302374e-4	3.173026594603205	1	NA	NA	NA	NA	NA	NA
I_14606990	I	14606990	thiabendazole.625.mean.TOF	0.0031993779686865283	3.173026594603205	1	NA	NA	NA	NA	NA	NA
I_14607655	I	14607655	thiabendazole.625.mean.TOF	0.0013734183493952627	3.173026594603205	1	NA	NA	NA	NA	NA	NA
I_14612293	I	14612293	thiabendazole.625.mean.TOF	0.0013734183493952627	3.173026594603205	1	NA	NA	NA	NA	NA	NA
I_14619207	I	14619207	thiabendazole.625.mean.TOF	0.0015588864766176624	3.173026594603205	1	NA	NA	NA	NA	NA	NA
I_14635769	I	14635769	thiabendazole.625.mean.TOF	0.0016390089162368897	3.173026594603205	1	NA	NA	NA	NA	NA	NA
I_14637770	I	14637770	thiabendazole.625.mean.TOF	0.0016390089162368897	3.173026594603205	1	NA	NA	NA	NA	NA	NA
I_14639202	I	14639202	thiabendazole.625.mean.TOF	0.0016390089162368897	3.173026594603205	1	NA	NA	NA	NA	NA	NA
I_14640290	I	14640290	thiabendazole.625.mean.TOF	0.0016390089162368897	3.173026594603205	1	NA	NA	NA	NA	NA	NA
I_14645228	I	14645228	thiabendazole.625.mean.TOF	0.001735416865677425	3.173026594603205	1	NA	NA	NA	NA	NA	NA
I_14646433	I	14646433	thiabendazole.625.mean.TOF	0.004710570903177652	3.173026594603205	1	NA	NA	NA	NA	NA	NA
I_14651159	I	14651159	thiabendazole.625.mean.TOF	0.001825187743270294	3.173026594603205	1	NA	NA	NA	NA	NA	NA
I_14653151	I	14653151	thiabendazole.625.mean.TOF	0.001825187743270294	3.173026594603205	1	NA	NA	NA	NA	NA	NA
I_14661982	I	14661982	thiabendazole.625.mean.TOF	0.004942167869148717	3.173026594603205	1	NA	NA	NA	NA	NA	NA
I_14662515	I	14662515	thiabendazole.625.mean.TOF	0.004942167869148717	3.173026594603205	1	NA	NA	NA	NA	NA	NA
I_14663203	I	14663203	thiabendazole.625.mean.TOF	0.004942167869148717	3.173026594603205	1	NA	NA	NA	NA	NA	NA
I_14666940	I	14666940	thiabendazole.625.mean.TOF	0.004942167869148717	3.173026594603205	1	NA	NA	NA	NA	NA	NA
I_14668407	I	14668407	thiabendazole.625.mean.TOF	0.004942167869148717	3.173026594603205	1	NA	NA	NA	NA	NA	NA
I_14668653	I	14668653	thiabendazole.625.mean.TOF	0.004942167869148717	3.173026594603205	1	NA	NA	NA	NA	NA	NA
I_14674725	I	14674725	thiabendazole.625.mean.TOF	0.010584860606879524	3.173026594603205	1	NA	NA	NA	NA	NA	NA
I_14682966	I	14682966	thiabendazole.625.mean.TOF	0.009275595945448639	3.173026594603205	1	NA	NA	NA	NA	NA	NA
I_14683220	I	14683220	thiabendazole.625.mean.TOF	0.009275595945448639	3.173026594603205	1	NA	NA	NA	NA	NA	NA
I_14691768	I	14691768	thiabendazole.625.mean.TOF	0.009275595945448639	3.173026594603205	1	NA	NA	NA	NA	NA	NA
I_14692754	I	14692754	thiabendazole.625.mean.TOF	0.009275595945448639	3.173026594603205	1	NA	NA	NA	NA	NA	NA
I_14696180	I	14696180	thiabendazole.625.mean.TOF	0.009275595945448639	3.173026594603205	1	NA	NA	NA	NA	NA	NA
I_14696837	I	14696837	thiabendazole.625.mean.TOF	0.009275595945448639	3.173026594603205	1	NA	NA	NA	NA	NA	NA
I_14698156	I	14698156	thiabendazole.625.mean.TOF	0.013682159265711577	3.173026594603205	1	NA	NA	NA	NA	NA	NA
I_14702813	I	14702813	thiabendazole.625.mean.TOF	0.003268126412636401	3.173026594603205	1	NA	NA	NA	NA	NA	NA
I_14702982	I	14702982	thiabendazole.625.mean.TOF	0.0016124121011859968	3.173026594603205	1	NA	NA	NA	NA	NA	NA
I_14704325	I	14704325	thiabendazole.625.mean.TOF	0.0016124121011859968	3.173026594603205	1	NA	NA	NA	NA	NA	NA
I_14705545	I	14705545	thiabendazole.625.mean.TOF	0.0016124121011859968	3.173026594603205	1	NA	NA	NA	NA	NA	NA
I_14707324	I	14707324	thiabendazole.625.mean.TOF	0.0016124121011859968	3.173026594603205	1	NA	NA	NA	NA	NA	NA
I_14710600	I	14710600	thiabendazole.625.mean.TOF	5.251396206566995e-6	3.173026594603205	1	NA	NA	NA	NA	NA	NA
I_14715905	I	14715905	thiabendazole.625.mean.TOF	5.251396206566995e-6	3.173026594603205	1	NA	NA	NA	NA	NA	NA
I_14717977	I	14717977	thiabendazole.625.mean.TOF	5.251396206566995e-6	3.173026594603205	1	NA	NA	NA	NA	NA	NA
I_14721276	I	14721276	thiabendazole.625.mean.TOF	5.251396206566995e-6	3.173026594603205	1	NA	NA	NA	NA	NA	NA
I_14734963	I	14734963	thiabendazole.625.mean.TOF	5.251396206566995e-6	3.173026594603205	1	NA	NA	NA	NA	NA	NA
I_14743544	I	14743544	thiabendazole.625.mean.TOF	5.251396206566995e-6	3.173026594603205	1	NA	NA	NA	NA	NA	NA
I_14744485	I	14744485	thiabendazole.625.mean.TOF	5.251396206566995e-6	3.173026594603205	1	NA	NA	NA	NA	NA	NA
I_14755839	I	14755839	thiabendazole.625.mean.TOF	0.010117012639432595	3.173026594603205	1	NA	NA	NA	NA	NA	NA
I_14760191	I	14760191	thiabendazole.625.mean.TOF	0.010117012639432595	3.173026594603205	1	NA	NA	NA	NA	NA	NA
I_14762005	I	14762005	thiabendazole.625.mean.TOF	0.010117012639432595	3.173026594603205	1	NA	NA	NA	NA	NA	NA
I_14763117	I	14763117	thiabendazole.625.mean.TOF	0.010117012639432595	3.173026594603205	1	NA	NA	NA	NA	NA	NA
I_14763403	I	14763403	thiabendazole.625.mean.TOF	0.010117012639432595	3.173026594603205	1	NA	NA	NA	NA	NA	NA
I_14766317	I	14766317	thiabendazole.625.mean.TOF	0.006919935498599117	3.173026594603205	1	NA	NA	NA	NA	NA	NA
I_14767397	I	14767397	thiabendazole.625.mean.TOF	0.0037602856705390452	3.173026594603205	1	NA	NA	NA	NA	NA	NA
I_14768030	I	14768030	thiabendazole.625.mean.TOF	0.0037602856705390452	3.173026594603205	1	NA	NA	NA	NA	NA	NA
I_14769863	I	14769863	thiabendazole.625.mean.TOF	0.0037602856705390452	3.173026594603205	1	NA	NA	NA	NA	NA	NA
I_14774273	I	14774273	thiabendazole.625.mean.TOF	0.00144511995294657	3.173026594603205	1	NA	NA	NA	NA	NA	NA
I_14775100	I	14775100	thiabendazole.625.mean.TOF	0.00144511995294657	3.173026594603205	1	NA	NA	NA	NA	NA	NA
I_14775931	I	14775931	thiabendazole.625.mean.TOF	4.098993470170637e-5	3.173026594603205	1	NA	NA	NA	NA	NA	NA
I_14776886	I	14776886	thiabendazole.625.mean.TOF	0.0010460937250941814	3.173026594603205	1	NA	NA	NA	NA	NA	NA
I_14777598	I	14777598	thiabendazole.625.mean.TOF	0.0010460937250941814	3.173026594603205	1	NA	NA	NA	NA	NA	NA
I_14778655	I	14778655	thiabendazole.625.mean.TOF	0.0010460937250941814	3.173026594603205	1	NA	NA	NA	NA	NA	NA
I_14779325	I	14779325	thiabendazole.625.mean.TOF	0.0010460937250941814	3.173026594603205	1	NA	NA	NA	NA	NA	NA
I_14782858	I	14782858	thiabendazole.625.mean.TOF	0.0010460937250941814	3.173026594603205	1	NA	NA	NA	NA	NA	NA
I_14783694	I	14783694	thiabendazole.625.mean.TOF	0.0010460937250941814	3.173026594603205	1	NA	NA	NA	NA	NA	NA
I_14788131	I	14788131	thiabendazole.625.mean.TOF	7.479143872682153e-4	3.173026594603205	1	NA	NA	NA	NA	NA	NA
I_14797233	I	14797233	thiabendazole.625.mean.TOF	7.479143872682153e-4	3.173026594603205	1	NA	NA	NA	NA	NA	NA
I_14799168	I	14799168	thiabendazole.625.mean.TOF	3.151846138837253e-5	3.173026594603205	1	NA	NA	NA	NA	NA	NA
I_14809107	I	14809107	thiabendazole.625.mean.TOF	0.008285164302038338	3.173026594603205	1	NA	NA	NA	NA	NA	NA
I_14811508	I	14811508	thiabendazole.625.mean.TOF	0.008285164302038338	3.173026594603205	1	NA	NA	NA	NA	NA	NA
I_14821667	I	14821667	thiabendazole.625.mean.TOF	0.0012363133325533526	3.173026594603205	1	NA	NA	NA	NA	NA	NA
I_14827067	I	14827067	thiabendazole.625.mean.TOF	0.001091941371023429	3.173026594603205	1	NA	NA	NA	NA	NA	NA
I_14828127	I	14828127	thiabendazole.625.mean.TOF	0.001091941371023429	3.173026594603205	1	NA	NA	NA	NA	NA	NA
I_14832565	I	14832565	thiabendazole.625.mean.TOF	6.198768007070833e-4	3.173026594603205	1	NA	NA	NA	NA	NA	NA
I_14834574	I	14834574	thiabendazole.625.mean.TOF	6.198768007070833e-4	3.173026594603205	1	NA	NA	NA	NA	NA	NA
I_14838357	I	14838357	thiabendazole.625.mean.TOF	6.198768007070833e-4	3.173026594603205	1	NA	NA	NA	NA	NA	NA
I_14842185	I	14842185	thiabendazole.625.mean.TOF	6.198768007070833e-4	3.173026594603205	1	NA	NA	NA	NA	NA	NA
I_14844275	I	14844275	thiabendazole.625.mean.TOF	6.198768007070833e-4	3.173026594603205	1	NA	NA	NA	NA	NA	NA
I_14845874	I	14845874	thiabendazole.625.mean.TOF	6.198768007070833e-4	3.173026594603205	1	NA	NA	NA	NA	NA	NA
I_14854921	I	14854921	thiabendazole.625.mean.TOF	6.198768007070833e-4	3.173026594603205	1	NA	NA	NA	NA	NA	NA
I_14863715	I	14863715	thiabendazole.625.mean.TOF	0.005608135581045223	3.173026594603205	1	NA	NA	NA	NA	NA	NA
I_14874140	I	14874140	thiabendazole.625.mean.TOF	0.0037577932572312248	3.173026594603205	1	NA	NA	NA	NA	NA	NA
I_14875249	I	14875249	thiabendazole.625.mean.TOF	0.0037577932572312248	3.173026594603205	1	NA	NA	NA	NA	NA	NA
I_14878614	I	14878614	thiabendazole.625.mean.TOF	0.0037577932572312248	3.173026594603205	1	NA	NA	NA	NA	NA	NA
I_14879178	I	14879178	thiabendazole.625.mean.TOF	0.0037577932572312248	3.173026594603205	1	NA	NA	NA	NA	NA	NA
I_14879856	I	14879856	thiabendazole.625.mean.TOF	0.008220550959286557	3.173026594603205	1	NA	NA	NA	NA	NA	NA
I_14893003	I	14893003	thiabendazole.625.mean.TOF	0.01547407792263013	3.173026594603205	1	NA	NA	NA	NA	NA	NA
I_14896937	I	14896937	thiabendazole.625.mean.TOF	0.01547407792263013	3.173026594603205	1	NA	NA	NA	NA	NA	NA
I_14898607	I	14898607	thiabendazole.625.mean.TOF	0.01547407792263013	3.173026594603205	1	NA	NA	NA	NA	NA	NA
I_14906125	I	14906125	thiabendazole.625.mean.TOF	0.004172480732777666	3.173026594603205	1	NA	NA	NA	NA	NA	NA
I_14913657	I	14913657	thiabendazole.625.mean.TOF	0.004172480732777666	3.173026594603205	1	NA	NA	NA	NA	NA	NA
I_14919923	I	14919923	thiabendazole.625.mean.TOF	8.1799788416367e-4	3.173026594603205	1	NA	NA	NA	NA	NA	NA
I_14921034	I	14921034	thiabendazole.625.mean.TOF	0.0017340163958494382	3.173026594603205	1	NA	NA	NA	NA	NA	NA
I_14926629	I	14926629	thiabendazole.625.mean.TOF	0.0017340163958494382	3.173026594603205	1	NA	NA	NA	NA	NA	NA
I_14950601	I	14950601	thiabendazole.625.mean.TOF	0.0017340163958494382	3.173026594603205	1	NA	NA	NA	NA	NA	NA
I_14963052	I	14963052	thiabendazole.625.mean.TOF	1.870248019499267e-4	3.173026594603205	1	NA	NA	NA	NA	NA	NA
I_14994340	I	14994340	thiabendazole.625.mean.TOF	1.870248019499267e-4	3.173026594603205	1	NA	NA	NA	NA	NA	NA
I_15008707	I	15008707	thiabendazole.625.mean.TOF	1.870248019499267e-4	3.173026594603205	1	NA	NA	NA	NA	NA	NA
I_15048468	I	15048468	thiabendazole.625.mean.TOF	1.870248019499267e-4	3.173026594603205	1	NA	NA	NA	NA	NA	NA
I_15052955	I	15052955	thiabendazole.625.mean.TOF	1.870248019499267e-4	3.173026594603205	1	NA	NA	NA	NA	NA	NA
I_15055212	I	15055212	thiabendazole.625.mean.TOF	2.0405501701015224e-4	3.173026594603205	1	NA	NA	NA	NA	NA	NA
I_15058920	I	15058920	thiabendazole.625.mean.TOF	0.008686195606559751	3.173026594603205	1	NA	NA	NA	NA	NA	NA
II_6368	II	6368	thiabendazole.625.mean.TOF	0.03279777373116768	3.173026594603205	1	NA	NA	NA	NA	NA	NA
II_9186	II	9186	thiabendazole.625.mean.TOF	0.03443301510155151	3.173026594603205	1	NA	NA	NA	NA	NA	NA
II_38371	II	38371	thiabendazole.625.mean.TOF	0.03443301510155151	3.173026594603205	1	NA	NA	NA	NA	NA	NA
II_153281	II	153281	thiabendazole.625.mean.TOF	0.03443301510155151	3.173026594603205	1	NA	NA	NA	NA	NA	NA
II_168920	II	168920	thiabendazole.625.mean.TOF	0.03443301510155151	3.173026594603205	1	NA	NA	NA	NA	NA	NA
II_249866	II	249866	thiabendazole.625.mean.TOF	0.03443301510155151	3.173026594603205	1	NA	NA	NA	NA	NA	NA
II_343260	II	343260	thiabendazole.625.mean.TOF	0.03443301510155151	3.173026594603205	1	NA	NA	NA	NA	NA	NA
II_344280	II	344280	thiabendazole.625.mean.TOF	0.03443301510155151	3.173026594603205	1	NA	NA	NA	NA	NA	NA
II_352386	II	352386	thiabendazole.625.mean.TOF	0.03443301510155151	3.173026594603205	1	NA	NA	NA	NA	NA	NA
II_405260	II	405260	thiabendazole.625.mean.TOF	0.013306983961357424	3.173026594603205	1	NA	NA	NA	NA	NA	NA
II_409392	II	409392	thiabendazole.625.mean.TOF	0.013306983961357424	3.173026594603205	1	NA	NA	NA	NA	NA	NA
II_457115	II	457115	thiabendazole.625.mean.TOF	0.013306983961357424	3.173026594603205	1	NA	NA	NA	NA	NA	NA
II_487967	II	487967	thiabendazole.625.mean.TOF	0.013306983961357424	3.173026594603205	1	NA	NA	NA	NA	NA	NA
II_499064	II	499064	thiabendazole.625.mean.TOF	0.017538179553895278	3.173026594603205	1	NA	NA	NA	NA	NA	NA
II_503527	II	503527	thiabendazole.625.mean.TOF	0.017538179553895278	3.173026594603205	1	NA	NA	NA	NA	NA	NA
II_505240	II	505240	thiabendazole.625.mean.TOF	0.017538179553895278	3.173026594603205	1	NA	NA	NA	NA	NA	NA
II_533080	II	533080	thiabendazole.625.mean.TOF	0.017538179553895278	3.173026594603205	1	NA	NA	NA	NA	NA	NA
II_567519	II	567519	thiabendazole.625.mean.TOF	0.017538179553895278	3.173026594603205	1	NA	NA	NA	NA	NA	NA
II_591211	II	591211	thiabendazole.625.mean.TOF	0.027739009215996906	3.173026594603205	1	NA	NA	NA	NA	NA	NA
II_594482	II	594482	thiabendazole.625.mean.TOF	0.006468141183608652	3.173026594603205	1	NA	NA	NA	NA	NA	NA
II_606293	II	606293	thiabendazole.625.mean.TOF	0.006468141183608652	3.173026594603205	1	NA	NA	NA	NA	NA	NA
II_618295	II	618295	thiabendazole.625.mean.TOF	0.006468141183608652	3.173026594603205	1	NA	NA	NA	NA	NA	NA
II_643539	II	643539	thiabendazole.625.mean.TOF	0.006468141183608652	3.173026594603205	1	NA	NA	NA	NA	NA	NA
II_651789	II	651789	thiabendazole.625.mean.TOF	0.006468141183608652	3.173026594603205	1	NA	NA	NA	NA	NA	NA
II_652361	II	652361	thiabendazole.625.mean.TOF	0.006468141183608652	3.173026594603205	1	NA	NA	NA	NA	NA	NA
II_652393	II	652393	thiabendazole.625.mean.TOF	0.006468141183608652	3.173026594603205	1	NA	NA	NA	NA	NA	NA
II_658806	II	658806	thiabendazole.625.mean.TOF	0.006468141183608652	3.173026594603205	1	NA	NA	NA	NA	NA	NA
II_659261	II	659261	thiabendazole.625.mean.TOF	0.006468141183608652	3.173026594603205	1	NA	NA	NA	NA	NA	NA
II_659986	II	659986	thiabendazole.625.mean.TOF	0.006468141183608652	3.173026594603205	1	NA	NA	NA	NA	NA	NA
II_663021	II	663021	thiabendazole.625.mean.TOF	0.006468141183608652	3.173026594603205	1	NA	NA	NA	NA	NA	NA
II_669698	II	669698	thiabendazole.625.mean.TOF	0.006468141183608652	3.173026594603205	1	NA	NA	NA	NA	NA	NA
II_683543	II	683543	thiabendazole.625.mean.TOF	0.009986645672183813	3.173026594603205	1	NA	NA	NA	NA	NA	NA
II_688252	II	688252	thiabendazole.625.mean.TOF	0.009986645672183813	3.173026594603205	1	NA	NA	NA	NA	NA	NA
II_693206	II	693206	thiabendazole.625.mean.TOF	0.009986645672183813	3.173026594603205	1	NA	NA	NA	NA	NA	NA
II_708299	II	708299	thiabendazole.625.mean.TOF	0.009986645672183813	3.173026594603205	1	NA	NA	NA	NA	NA	NA
II_714839	II	714839	thiabendazole.625.mean.TOF	0.009986645672183813	3.173026594603205	1	NA	NA	NA	NA	NA	NA
II_717830	II	717830	thiabendazole.625.mean.TOF	0.03534005177368173	3.173026594603205	1	NA	NA	NA	NA	NA	NA
II_719111	II	719111	thiabendazole.625.mean.TOF	0.03534005177368173	3.173026594603205	1	NA	NA	NA	NA	NA	NA
II_719430	II	719430	thiabendazole.625.mean.TOF	0.03534005177368173	3.173026594603205	1	NA	NA	NA	NA	NA	NA
II_733570	II	733570	thiabendazole.625.mean.TOF	0.03534005177368173	3.173026594603205	1	NA	NA	NA	NA	NA	NA
II_736515	II	736515	thiabendazole.625.mean.TOF	0.03534005177368173	3.173026594603205	1	NA	NA	NA	NA	NA	NA
II_736677	II	736677	thiabendazole.625.mean.TOF	0.03534005177368173	3.173026594603205	1	NA	NA	NA	NA	NA	NA
II_737015	II	737015	thiabendazole.625.mean.TOF	0.043521628171933946	3.173026594603205	1	NA	NA	NA	NA	NA	NA
II_737076	II	737076	thiabendazole.625.mean.TOF	0.022706361261704413	3.173026594603205	1	NA	NA	NA	NA	NA	NA
II_740888	II	740888	thiabendazole.625.mean.TOF	0.01666842500888928	3.173026594603205	1	NA	NA	NA	NA	NA	NA
II_741896	II	741896	thiabendazole.625.mean.TOF	0.01666842500888928	3.173026594603205	1	NA	NA	NA	NA	NA	NA
II_753124	II	753124	thiabendazole.625.mean.TOF	0.01666842500888928	3.173026594603205	1	NA	NA	NA	NA	NA	NA
II_755334	II	755334	thiabendazole.625.mean.TOF	0.007872891969732175	3.173026594603205	1	NA	NA	NA	NA	NA	NA
II_765839	II	765839	thiabendazole.625.mean.TOF	0.007872891969732175	3.173026594603205	1	NA	NA	NA	NA	NA	NA
II_786256	II	786256	thiabendazole.625.mean.TOF	0.007872891969732175	3.173026594603205	1	NA	NA	NA	NA	NA	NA
II_815429	II	815429	thiabendazole.625.mean.TOF	0.03231922692816355	3.173026594603205	1	NA	NA	NA	NA	NA	NA
II_831837	II	831837	thiabendazole.625.mean.TOF	0.03231922692816355	3.173026594603205	1	NA	NA	NA	NA	NA	NA
II_843384	II	843384	thiabendazole.625.mean.TOF	0.03231922692816355	3.173026594603205	1	NA	NA	NA	NA	NA	NA
II_857941	II	857941	thiabendazole.625.mean.TOF	0.030975579215820295	3.173026594603205	1	NA	NA	NA	NA	NA	NA
II_869219	II	869219	thiabendazole.625.mean.TOF	0.019411141117729225	3.173026594603205	1	NA	NA	NA	NA	NA	NA
II_900675	II	900675	thiabendazole.625.mean.TOF	0.019411141117729225	3.173026594603205	1	NA	NA	NA	NA	NA	NA
II_906013	II	906013	thiabendazole.625.mean.TOF	0.019411141117729225	3.173026594603205	1	NA	NA	NA	NA	NA	NA
II_907474	II	907474	thiabendazole.625.mean.TOF	0.02862801051132562	3.173026594603205	1	NA	NA	NA	NA	NA	NA
II_913646	II	913646	thiabendazole.625.mean.TOF	0.0349425937508644	3.173026594603205	1	NA	NA	NA	NA	NA	NA
II_916957	II	916957	thiabendazole.625.mean.TOF	0.0349425937508644	3.173026594603205	1	NA	NA	NA	NA	NA	NA
II_925446	II	925446	thiabendazole.625.mean.TOF	0.03790225162219595	3.173026594603205	1	NA	NA	NA	NA	NA	NA
II_941037	II	941037	thiabendazole.625.mean.TOF	0.029875261490825936	3.173026594603205	1	NA	NA	NA	NA	NA	NA
II_952791	II	952791	thiabendazole.625.mean.TOF	0.029875261490825936	3.173026594603205	1	NA	NA	NA	NA	NA	NA
II_955033	II	955033	thiabendazole.625.mean.TOF	0.05895700265874319	3.173026594603205	1	NA	NA	NA	NA	NA	NA
II_973124	II	973124	thiabendazole.625.mean.TOF	0.07753651648889248	3.173026594603205	1	NA	NA	NA	NA	NA	NA
II_982259	II	982259	thiabendazole.625.mean.TOF	0.05268076642333295	3.173026594603205	1	NA	NA	NA	NA	NA	NA
II_991617	II	991617	thiabendazole.625.mean.TOF	0.05268076642333295	3.173026594603205	1	NA	NA	NA	NA	NA	NA
II_992040	II	992040	thiabendazole.625.mean.TOF	0.019950087516234092	3.173026594603205	1	NA	NA	NA	NA	NA	NA
II_1001182	II	1001182	thiabendazole.625.mean.TOF	0.019950087516234092	3.173026594603205	1	NA	NA	NA	NA	NA	NA
II_1001529	II	1001529	thiabendazole.625.mean.TOF	0.019950087516234092	3.173026594603205	1	NA	NA	NA	NA	NA	NA
II_1001778	II	1001778	thiabendazole.625.mean.TOF	0.019950087516234092	3.173026594603205	1	NA	NA	NA	NA	NA	NA
II_1002925	II	1002925	thiabendazole.625.mean.TOF	0.019950087516234092	3.173026594603205	1	NA	NA	NA	NA	NA	NA
II_1027505	II	1027505	thiabendazole.625.mean.TOF	0.019950087516234092	3.173026594603205	1	NA	NA	NA	NA	NA	NA
II_1031489	II	1031489	thiabendazole.625.mean.TOF	0.019950087516234092	3.173026594603205	1	NA	NA	NA	NA	NA	NA
II_1040750	II	1040750	thiabendazole.625.mean.TOF	0.019950087516234092	3.173026594603205	1	NA	NA	NA	NA	NA	NA
II_1041031	II	1041031	thiabendazole.625.mean.TOF	0.019950087516234092	3.173026594603205	1	NA	NA	NA	NA	NA	NA
II_1041078	II	1041078	thiabendazole.625.mean.TOF	0.019950087516234092	3.173026594603205	1	NA	NA	NA	NA	NA	NA
II_1041137	II	1041137	thiabendazole.625.mean.TOF	0.019950087516234092	3.173026594603205	1	NA	NA	NA	NA	NA	NA
II_1041546	II	1041546	thiabendazole.625.mean.TOF	0.019950087516234092	3.173026594603205	1	NA	NA	NA	NA	NA	NA
II_1041816	II	1041816	thiabendazole.625.mean.TOF	0.019950087516234092	3.173026594603205	1	NA	NA	NA	NA	NA	NA
II_1042378	II	1042378	thiabendazole.625.mean.TOF	0.019950087516234092	3.173026594603205	1	NA	NA	NA	NA	NA	NA
II_1048134	II	1048134	thiabendazole.625.mean.TOF	0.019950087516234092	3.173026594603205	1	NA	NA	NA	NA	NA	NA
II_1048319	II	1048319	thiabendazole.625.mean.TOF	0.019950087516234092	3.173026594603205	1	NA	NA	NA	NA	NA	NA
II_1048435	II	1048435	thiabendazole.625.mean.TOF	0.019950087516234092	3.173026594603205	1	NA	NA	NA	NA	NA	NA
II_1049598	II	1049598	thiabendazole.625.mean.TOF	0.019950087516234092	3.173026594603205	1	NA	NA	NA	NA	NA	NA
II_1050505	II	1050505	thiabendazole.625.mean.TOF	0.019950087516234092	3.173026594603205	1	NA	NA	NA	NA	NA	NA
II_1070107	II	1070107	thiabendazole.625.mean.TOF	0.019950087516234092	3.173026594603205	1	NA	NA	NA	NA	NA	NA
II_1070159	II	1070159	thiabendazole.625.mean.TOF	0.051448142049503175	3.173026594603205	1	NA	NA	NA	NA	NA	NA
II_1070283	II	1070283	thiabendazole.625.mean.TOF	0.051448142049503175	3.173026594603205	1	NA	NA	NA	NA	NA	NA
II_1070341	II	1070341	thiabendazole.625.mean.TOF	0.051448142049503175	3.173026594603205	1	NA	NA	NA	NA	NA	NA
II_1072393	II	1072393	thiabendazole.625.mean.TOF	0.019950087516234092	3.173026594603205	1	NA	NA	NA	NA	NA	NA
II_1092170	II	1092170	thiabendazole.625.mean.TOF	0.019950087516234092	3.173026594603205	1	NA	NA	NA	NA	NA	NA
II_1107963	II	1107963	thiabendazole.625.mean.TOF	0.019950087516234092	3.173026594603205	1	NA	NA	NA	NA	NA	NA
II_1114871	II	1114871	thiabendazole.625.mean.TOF	0.019950087516234092	3.173026594603205	1	NA	NA	NA	NA	NA	NA
II_1121505	II	1121505	thiabendazole.625.mean.TOF	0.019950087516234092	3.173026594603205	1	NA	NA	NA	NA	NA	NA
II_1135848	II	1135848	thiabendazole.625.mean.TOF	0.019950087516234092	3.173026594603205	1	NA	NA	NA	NA	NA	NA
II_1137072	II	1137072	thiabendazole.625.mean.TOF	0.05262394315255898	3.173026594603205	1	NA	NA	NA	NA	NA	NA
II_1164001	II	1164001	thiabendazole.625.mean.TOF	0.05262394315255898	3.173026594603205	1	NA	NA	NA	NA	NA	NA
II_1164068	II	1164068	thiabendazole.625.mean.TOF	0.05262394315255898	3.173026594603205	1	NA	NA	NA	NA	NA	NA
II_1171825	II	1171825	thiabendazole.625.mean.TOF	0.08799371975970773	3.173026594603205	1	NA	NA	NA	NA	NA	NA
II_1173098	II	1173098	thiabendazole.625.mean.TOF	0.08799371975970773	3.173026594603205	1	NA	NA	NA	NA	NA	NA
II_1186750	II	1186750	thiabendazole.625.mean.TOF	0.08799371975970773	3.173026594603205	1	NA	NA	NA	NA	NA	NA
II_1192233	II	1192233	thiabendazole.625.mean.TOF	0.025689359250510718	3.173026594603205	1	NA	NA	NA	NA	NA	NA
II_1211577	II	1211577	thiabendazole.625.mean.TOF	0.024477639083186595	3.173026594603205	1	NA	NA	NA	NA	NA	NA
II_1223891	II	1223891	thiabendazole.625.mean.TOF	0.024477639083186595	3.173026594603205	1	NA	NA	NA	NA	NA	NA
II_1238714	II	1238714	thiabendazole.625.mean.TOF	0.02944490900422732	3.173026594603205	1	NA	NA	NA	NA	NA	NA
II_1244551	II	1244551	thiabendazole.625.mean.TOF	0.0018029345277392637	3.173026594603205	1	NA	NA	NA	NA	NA	NA
II_1248004	II	1248004	thiabendazole.625.mean.TOF	0.0071338472706697804	3.173026594603205	1	NA	NA	NA	NA	NA	NA
II_1278144	II	1278144	thiabendazole.625.mean.TOF	1.7019330156144602e-4	3.173026594603205	1	NA	NA	NA	NA	NA	NA
II_1289608	II	1289608	thiabendazole.625.mean.TOF	5.86448479959197e-5	3.173026594603205	1	NA	NA	NA	NA	NA	NA
II_1296443	II	1296443	thiabendazole.625.mean.TOF	5.86448479959197e-5	3.173026594603205	1	NA	NA	NA	NA	NA	NA
II_1324489	II	1324489	thiabendazole.625.mean.TOF	5.86448479959197e-5	3.173026594603205	1	NA	NA	NA	NA	NA	NA
II_1348804	II	1348804	thiabendazole.625.mean.TOF	5.86448479959197e-5	3.173026594603205	1	NA	NA	NA	NA	NA	NA
II_1358358	II	1358358	thiabendazole.625.mean.TOF	6.271313583218901e-4	3.173026594603205	1	NA	NA	NA	NA	NA	NA
II_1363110	II	1363110	thiabendazole.625.mean.TOF	6.271313583218901e-4	3.173026594603205	1	NA	NA	NA	NA	NA	NA
II_1376703	II	1376703	thiabendazole.625.mean.TOF	6.271313583218901e-4	3.173026594603205	1	NA	NA	NA	NA	NA	NA
II_1384108	II	1384108	thiabendazole.625.mean.TOF	2.2498229350446208e-6	3.173026594603205	1	NA	NA	NA	NA	NA	NA
II_1387673	II	1387673	thiabendazole.625.mean.TOF	2.2498229350446208e-6	3.173026594603205	1	NA	NA	NA	NA	NA	NA
II_1414185	II	1414185	thiabendazole.625.mean.TOF	0.07455328765531255	3.173026594603205	1	NA	NA	NA	NA	NA	NA
II_1416870	II	1416870	thiabendazole.625.mean.TOF	0.06435246552765529	3.173026594603205	1	NA	NA	NA	NA	NA	NA
II_1417887	II	1417887	thiabendazole.625.mean.TOF	0.06435246552765529	3.173026594603205	1	NA	NA	NA	NA	NA	NA
II_1418895	II	1418895	thiabendazole.625.mean.TOF	0.06435246552765529	3.173026594603205	1	NA	NA	NA	NA	NA	NA
II_1422477	II	1422477	thiabendazole.625.mean.TOF	0.11659464792222268	3.173026594603205	1	NA	NA	NA	NA	NA	NA
II_1427688	II	1427688	thiabendazole.625.mean.TOF	0.11659464792222268	3.173026594603205	1	NA	NA	NA	NA	NA	NA
II_1428905	II	1428905	thiabendazole.625.mean.TOF	0.11659464792222268	3.173026594603205	1	NA	NA	NA	NA	NA	NA
II_1489106	II	1489106	thiabendazole.625.mean.TOF	0.11659464792222268	3.173026594603205	1	NA	NA	NA	NA	NA	NA
II_1494417	II	1494417	thiabendazole.625.mean.TOF	0.11659464792222268	3.173026594603205	1	NA	NA	NA	NA	NA	NA
II_1501777	II	1501777	thiabendazole.625.mean.TOF	0.11659464792222268	3.173026594603205	1	NA	NA	NA	NA	NA	NA
II_1523287	II	1523287	thiabendazole.625.mean.TOF	0.10846590721343902	3.173026594603205	1	NA	NA	NA	NA	NA	NA
II_1527253	II	1527253	thiabendazole.625.mean.TOF	0.10846590721343902	3.173026594603205	1	NA	NA	NA	NA	NA	NA
II_1527254	II	1527254	thiabendazole.625.mean.TOF	0.10846590721343902	3.173026594603205	1	NA	NA	NA	NA	NA	NA
II_1531314	II	1531314	thiabendazole.625.mean.TOF	0.10846590721343902	3.173026594603205	1	NA	NA	NA	NA	NA	NA
II_1531492	II	1531492	thiabendazole.625.mean.TOF	0.10846590721343902	3.173026594603205	1	NA	NA	NA	NA	NA	NA
II_1531501	II	1531501	thiabendazole.625.mean.TOF	0.10846590721343902	3.173026594603205	1	NA	NA	NA	NA	NA	NA
II_1531731	II	1531731	thiabendazole.625.mean.TOF	0.10846590721343902	3.173026594603205	1	NA	NA	NA	NA	NA	NA
II_1532502	II	1532502	thiabendazole.625.mean.TOF	0.10846590721343902	3.173026594603205	1	NA	NA	NA	NA	NA	NA
II_1533403	II	1533403	thiabendazole.625.mean.TOF	0.10846590721343902	3.173026594603205	1	NA	NA	NA	NA	NA	NA
II_1534119	II	1534119	thiabendazole.625.mean.TOF	0.10846590721343902	3.173026594603205	1	NA	NA	NA	NA	NA	NA
II_1534254	II	1534254	thiabendazole.625.mean.TOF	0.10846590721343902	3.173026594603205	1	NA	NA	NA	NA	NA	NA
II_1534317	II	1534317	thiabendazole.625.mean.TOF	0.10846590721343902	3.173026594603205	1	NA	NA	NA	NA	NA	NA
II_1534604	II	1534604	thiabendazole.625.mean.TOF	0.10846590721343902	3.173026594603205	1	NA	NA	NA	NA	NA	NA
II_1535118	II	1535118	thiabendazole.625.mean.TOF	0.10846590721343902	3.173026594603205	1	NA	NA	NA	NA	NA	NA
II_1535122	II	1535122	thiabendazole.625.mean.TOF	0.06440973416186833	3.173026594603205	1	NA	NA	NA	NA	NA	NA
II_1535372	II	1535372	thiabendazole.625.mean.TOF	0.06440973416186833	3.173026594603205	1	NA	NA	NA	NA	NA	NA
II_1537424	II	1537424	thiabendazole.625.mean.TOF	0.10846590721343902	3.173026594603205	1	NA	NA	NA	NA	NA	NA
II_1537680	II	1537680	thiabendazole.625.mean.TOF	0.10846590721343902	3.173026594603205	1	NA	NA	NA	NA	NA	NA
II_1538050	II	1538050	thiabendazole.625.mean.TOF	0.10846590721343902	3.173026594603205	1	NA	NA	NA	NA	NA	NA
II_1538393	II	1538393	thiabendazole.625.mean.TOF	0.11689902874743455	3.173026594603205	1	NA	NA	NA	NA	NA	NA
II_1538855	II	1538855	thiabendazole.625.mean.TOF	0.11689902874743455	3.173026594603205	1	NA	NA	NA	NA	NA	NA
II_1539033	II	1539033	thiabendazole.625.mean.TOF	0.11689902874743455	3.173026594603205	1	NA	NA	NA	NA	NA	NA
II_1539276	II	1539276	thiabendazole.625.mean.TOF	0.122923727176156	3.173026594603205	1	NA	NA	NA	NA	NA	NA
II_1539302	II	1539302	thiabendazole.625.mean.TOF	0.11689902874743455	3.173026594603205	1	NA	NA	NA	NA	NA	NA
II_1539689	II	1539689	thiabendazole.625.mean.TOF	0.11689902874743455	3.173026594603205	1	NA	NA	NA	NA	NA	NA
II_1539874	II	1539874	thiabendazole.625.mean.TOF	0.10518479468784511	3.173026594603205	1	NA	NA	NA	NA	NA	NA
II_1544978	II	1544978	thiabendazole.625.mean.TOF	0.10846590721343902	3.173026594603205	1	NA	NA	NA	NA	NA	NA
II_1545976	II	1545976	thiabendazole.625.mean.TOF	0.10846590721343902	3.173026594603205	1	NA	NA	NA	NA	NA	NA
II_1546335	II	1546335	thiabendazole.625.mean.TOF	0.10846590721343902	3.173026594603205	1	NA	NA	NA	NA	NA	NA
II_1546805	II	1546805	thiabendazole.625.mean.TOF	0.10846590721343902	3.173026594603205	1	NA	NA	NA	NA	NA	NA
II_1547773	II	1547773	thiabendazole.625.mean.TOF	0.10846590721343902	3.173026594603205	1	NA	NA	NA	NA	NA	NA
II_1568779	II	1568779	thiabendazole.625.mean.TOF	0.10846590721343902	3.173026594603205	1	NA	NA	NA	NA	NA	NA
II_1568885	II	1568885	thiabendazole.625.mean.TOF	0.13763566339698236	3.173026594603205	1	NA	NA	NA	NA	NA	NA
II_1569019	II	1569019	thiabendazole.625.mean.TOF	0.10846590721343902	3.173026594603205	1	NA	NA	NA	NA	NA	NA
II_1569524	II	1569524	thiabendazole.625.mean.TOF	0.10846590721343902	3.173026594603205	1	NA	NA	NA	NA	NA	NA
II_1572482	II	1572482	thiabendazole.625.mean.TOF	0.10846590721343902	3.173026594603205	1	NA	NA	NA	NA	NA	NA
II_1572632	II	1572632	thiabendazole.625.mean.TOF	0.10846590721343902	3.173026594603205	1	NA	NA	NA	NA	NA	NA
II_1572772	II	1572772	thiabendazole.625.mean.TOF	0.10846590721343902	3.173026594603205	1	NA	NA	NA	NA	NA	NA
II_1573058	II	1573058	thiabendazole.625.mean.TOF	0.10846590721343902	3.173026594603205	1	NA	NA	NA	NA	NA	NA
II_1575902	II	1575902	thiabendazole.625.mean.TOF	0.10846590721343902	3.173026594603205	1	NA	NA	NA	NA	NA	NA
II_1579399	II	1579399	thiabendazole.625.mean.TOF	0.10846590721343902	3.173026594603205	1	NA	NA	NA	NA	NA	NA
II_1580786	II	1580786	thiabendazole.625.mean.TOF	0.10846590721343902	3.173026594603205	1	NA	NA	NA	NA	NA	NA
II_1580817	II	1580817	thiabendazole.625.mean.TOF	0.10846590721343902	3.173026594603205	1	NA	NA	NA	NA	NA	NA
II_1581386	II	1581386	thiabendazole.625.mean.TOF	0.10846590721343902	3.173026594603205	1	NA	NA	NA	NA	NA	NA
II_1581506	II	1581506	thiabendazole.625.mean.TOF	0.10846590721343902	3.173026594603205	1	NA	NA	NA	NA	NA	NA
II_1582772	II	1582772	thiabendazole.625.mean.TOF	0.10846590721343902	3.173026594603205	1	NA	NA	NA	NA	NA	NA
II_1582883	II	1582883	thiabendazole.625.mean.TOF	0.13763566339698236	3.173026594603205	1	NA	NA	NA	NA	NA	NA
II_1582925	II	1582925	thiabendazole.625.mean.TOF	0.13763566339698236	3.173026594603205	1	NA	NA	NA	NA	NA	NA
II_1583275	II	1583275	thiabendazole.625.mean.TOF	0.10846590721343902	3.173026594603205	1	NA	NA	NA	NA	NA	NA
II_1589527	II	1589527	thiabendazole.625.mean.TOF	0.10846590721343902	3.173026594603205	1	NA	NA	NA	NA	NA	NA
II_1592799	II	1592799	thiabendazole.625.mean.TOF	0.10846590721343902	3.173026594603205	1	NA	NA	NA	NA	NA	NA
II_1593566	II	1593566	thiabendazole.625.mean.TOF	0.10846590721343902	3.173026594603205	1	NA	NA	NA	NA	NA	NA
II_1599002	II	1599002	thiabendazole.625.mean.TOF	0.1281610608468442	3.173026594603205	1	NA	NA	NA	NA	NA	NA
II_1605015	II	1605015	thiabendazole.625.mean.TOF	0.09826791984652986	3.173026594603205	1	NA	NA	NA	NA	NA	NA
II_1607237	II	1607237	thiabendazole.625.mean.TOF	0.09139200762621766	3.173026594603205	1	NA	NA	NA	NA	NA	NA
II_1614199	II	1614199	thiabendazole.625.mean.TOF	0.09455282992727465	3.173026594603205	1	NA	NA	NA	NA	NA	NA
II_1614400	II	1614400	thiabendazole.625.mean.TOF	0.09455282992727465	3.173026594603205	1	NA	NA	NA	NA	NA	NA
II_1615613	II	1615613	thiabendazole.625.mean.TOF	0.09455282992727465	3.173026594603205	1	NA	NA	NA	NA	NA	NA
II_1615932	II	1615932	thiabendazole.625.mean.TOF	0.09455282992727465	3.173026594603205	1	NA	NA	NA	NA	NA	NA
II_1616045	II	1616045	thiabendazole.625.mean.TOF	0.09455282992727465	3.173026594603205	1	NA	NA	NA	NA	NA	NA
II_1616198	II	1616198	thiabendazole.625.mean.TOF	0.09455282992727465	3.173026594603205	1	NA	NA	NA	NA	NA	NA
II_1618355	II	1618355	thiabendazole.625.mean.TOF	0.09455282992727465	3.173026594603205	1	NA	NA	NA	NA	NA	NA
II_1618934	II	1618934	thiabendazole.625.mean.TOF	0.09455282992727465	3.173026594603205	1	NA	NA	NA	NA	NA	NA
II_1619961	II	1619961	thiabendazole.625.mean.TOF	0.09455282992727465	3.173026594603205	1	NA	NA	NA	NA	NA	NA
II_1619984	II	1619984	thiabendazole.625.mean.TOF	0.09455282992727465	3.173026594603205	1	NA	NA	NA	NA	NA	NA
II_1620424	II	1620424	thiabendazole.625.mean.TOF	0.09455282992727465	3.173026594603205	1	NA	NA	NA	NA	NA	NA
II_1620536	II	1620536	thiabendazole.625.mean.TOF	0.09455282992727465	3.173026594603205	1	NA	NA	NA	NA	NA	NA
II_1620981	II	1620981	thiabendazole.625.mean.TOF	0.09455282992727465	3.173026594603205	1	NA	NA	NA	NA	NA	NA
II_1622926	II	1622926	thiabendazole.625.mean.TOF	0.12208275337385278	3.173026594603205	1	NA	NA	NA	NA	NA	NA
II_1623120	II	1623120	thiabendazole.625.mean.TOF	0.12208275337385278	3.173026594603205	1	NA	NA	NA	NA	NA	NA
II_1623688	II	1623688	thiabendazole.625.mean.TOF	0.12208275337385278	3.173026594603205	1	NA	NA	NA	NA	NA	NA
II_1623865	II	1623865	thiabendazole.625.mean.TOF	0.12208275337385278	3.173026594603205	1	NA	NA	NA	NA	NA	NA
II_1624006	II	1624006	thiabendazole.625.mean.TOF	0.14597912869128912	3.173026594603205	1	NA	NA	NA	NA	NA	NA
II_1624095	II	1624095	thiabendazole.625.mean.TOF	0.14597912869128912	3.173026594603205	1	NA	NA	NA	NA	NA	NA
II_1624459	II	1624459	thiabendazole.625.mean.TOF	0.09455282992727465	3.173026594603205	1	NA	NA	NA	NA	NA	NA
II_1624599	II	1624599	thiabendazole.625.mean.TOF	0.09455282992727465	3.173026594603205	1	NA	NA	NA	NA	NA	NA
II_1624911	II	1624911	thiabendazole.625.mean.TOF	0.09455282992727465	3.173026594603205	1	NA	NA	NA	NA	NA	NA
II_1625111	II	1625111	thiabendazole.625.mean.TOF	0.09455282992727465	3.173026594603205	1	NA	NA	NA	NA	NA	NA
II_1625826	II	1625826	thiabendazole.625.mean.TOF	0.09455282992727465	3.173026594603205	1	NA	NA	NA	NA	NA	NA
II_1625938	II	1625938	thiabendazole.625.mean.TOF	0.09455282992727465	3.173026594603205	1	NA	NA	NA	NA	NA	NA
II_1626129	II	1626129	thiabendazole.625.mean.TOF	0.09455282992727465	3.173026594603205	1	NA	NA	NA	NA	NA	NA
II_1626808	II	1626808	thiabendazole.625.mean.TOF	0.09455282992727465	3.173026594603205	1	NA	NA	NA	NA	NA	NA
II_1637492	II	1637492	thiabendazole.625.mean.TOF	0.09455282992727465	3.173026594603205	1	NA	NA	NA	NA	NA	NA
II_1637598	II	1637598	thiabendazole.625.mean.TOF	0.09455282992727465	3.173026594603205	1	NA	NA	NA	NA	NA	NA
II_1637611	II	1637611	thiabendazole.625.mean.TOF	0.09455282992727465	3.173026594603205	1	NA	NA	NA	NA	NA	NA
II_1637970	II	1637970	thiabendazole.625.mean.TOF	0.09455282992727465	3.173026594603205	1	NA	NA	NA	NA	NA	NA
II_1641531	II	1641531	thiabendazole.625.mean.TOF	0.09455282992727465	3.173026594603205	1	NA	NA	NA	NA	NA	NA
II_1641540	II	1641540	thiabendazole.625.mean.TOF	0.09455282992727465	3.173026594603205	1	NA	NA	NA	NA	NA	NA
II_1645381	II	1645381	thiabendazole.625.mean.TOF	0.09969571486743273	3.173026594603205	1	NA	NA	NA	NA	NA	NA
II_1646697	II	1646697	thiabendazole.625.mean.TOF	0.1046445507103729	3.173026594603205	1	NA	NA	NA	NA	NA	NA
II_1646886	II	1646886	thiabendazole.625.mean.TOF	0.1046445507103729	3.173026594603205	1	NA	NA	NA	NA	NA	NA
II_1646887	II	1646887	thiabendazole.625.mean.TOF	0.1046445507103729	3.173026594603205	1	NA	NA	NA	NA	NA	NA
II_1649935	II	1649935	thiabendazole.625.mean.TOF	0.1046445507103729	3.173026594603205	1	NA	NA	NA	NA	NA	NA
II_1650098	II	1650098	thiabendazole.625.mean.TOF	0.1046445507103729	3.173026594603205	1	NA	NA	NA	NA	NA	NA
II_1650189	II	1650189	thiabendazole.625.mean.TOF	0.1046445507103729	3.173026594603205	1	NA	NA	NA	NA	NA	NA
II_1650240	II	1650240	thiabendazole.625.mean.TOF	0.1046445507103729	3.173026594603205	1	NA	NA	NA	NA	NA	NA
II_1651097	II	1651097	thiabendazole.625.mean.TOF	0.1046445507103729	3.173026594603205	1	NA	NA	NA	NA	NA	NA
II_1651488	II	1651488	thiabendazole.625.mean.TOF	0.1046445507103729	3.173026594603205	1	NA	NA	NA	NA	NA	NA
II_1652483	II	1652483	thiabendazole.625.mean.TOF	0.1046445507103729	3.173026594603205	1	NA	NA	NA	NA	NA	NA
II_1652694	II	1652694	thiabendazole.625.mean.TOF	0.1046445507103729	3.173026594603205	1	NA	NA	NA	NA	NA	NA
II_1652764	II	1652764	thiabendazole.625.mean.TOF	0.1046445507103729	3.173026594603205	1	NA	NA	NA	NA	NA	NA
II_1652873	II	1652873	thiabendazole.625.mean.TOF	0.1046445507103729	3.173026594603205	1	NA	NA	NA	NA	NA	NA
II_1652932	II	1652932	thiabendazole.625.mean.TOF	0.1046445507103729	3.173026594603205	1	NA	NA	NA	NA	NA	NA
II_1652978	II	1652978	thiabendazole.625.mean.TOF	0.1046445507103729	3.173026594603205	1	NA	NA	NA	NA	NA	NA
II_1653081	II	1653081	thiabendazole.625.mean.TOF	0.1046445507103729	3.173026594603205	1	NA	NA	NA	NA	NA	NA
II_1653129	II	1653129	thiabendazole.625.mean.TOF	0.1046445507103729	3.173026594603205	1	NA	NA	NA	NA	NA	NA
II_1653187	II	1653187	thiabendazole.625.mean.TOF	0.1046445507103729	3.173026594603205	1	NA	NA	NA	NA	NA	NA
II_1653259	II	1653259	thiabendazole.625.mean.TOF	0.1046445507103729	3.173026594603205	1	NA	NA	NA	NA	NA	NA
II_1653448	II	1653448	thiabendazole.625.mean.TOF	0.1046445507103729	3.173026594603205	1	NA	NA	NA	NA	NA	NA
II_1653522	II	1653522	thiabendazole.625.mean.TOF	0.1046445507103729	3.173026594603205	1	NA	NA	NA	NA	NA	NA
II_1653582	II	1653582	thiabendazole.625.mean.TOF	0.1046445507103729	3.173026594603205	1	NA	NA	NA	NA	NA	NA
II_1653599	II	1653599	thiabendazole.625.mean.TOF	0.1046445507103729	3.173026594603205	1	NA	NA	NA	NA	NA	NA
II_1653608	II	1653608	thiabendazole.625.mean.TOF	0.1046445507103729	3.173026594603205	1	NA	NA	NA	NA	NA	NA
II_1654209	II	1654209	thiabendazole.625.mean.TOF	0.1046445507103729	3.173026594603205	1	NA	NA	NA	NA	NA	NA
II_1654575	II	1654575	thiabendazole.625.mean.TOF	0.1046445507103729	3.173026594603205	1	NA	NA	NA	NA	NA	NA
II_1654892	II	1654892	thiabendazole.625.mean.TOF	0.1046445507103729	3.173026594603205	1	NA	NA	NA	NA	NA	NA
II_1654970	II	1654970	thiabendazole.625.mean.TOF	0.1046445507103729	3.173026594603205	1	NA	NA	NA	NA	NA	NA
II_1655359	II	1655359	thiabendazole.625.mean.TOF	0.1046445507103729	3.173026594603205	1	NA	NA	NA	NA	NA	NA
II_1663292	II	1663292	thiabendazole.625.mean.TOF	0.1046445507103729	3.173026594603205	1	NA	NA	NA	NA	NA	NA
II_1663463	II	1663463	thiabendazole.625.mean.TOF	0.1046445507103729	3.173026594603205	1	NA	NA	NA	NA	NA	NA
II_1664407	II	1664407	thiabendazole.625.mean.TOF	0.1046445507103729	3.173026594603205	1	NA	NA	NA	NA	NA	NA
II_1664582	II	1664582	thiabendazole.625.mean.TOF	0.1046445507103729	3.173026594603205	1	NA	NA	NA	NA	NA	NA
II_1664590	II	1664590	thiabendazole.625.mean.TOF	0.1046445507103729	3.173026594603205	1	NA	NA	NA	NA	NA	NA
II_1664627	II	1664627	thiabendazole.625.mean.TOF	0.1046445507103729	3.173026594603205	1	NA	NA	NA	NA	NA	NA
II_1665254	II	1665254	thiabendazole.625.mean.TOF	0.1046445507103729	3.173026594603205	1	NA	NA	NA	NA	NA	NA
II_1665320	II	1665320	thiabendazole.625.mean.TOF	0.1046445507103729	3.173026594603205	1	NA	NA	NA	NA	NA	NA
II_1665448	II	1665448	thiabendazole.625.mean.TOF	0.1046445507103729	3.173026594603205	1	NA	NA	NA	NA	NA	NA
II_1665541	II	1665541	thiabendazole.625.mean.TOF	0.1046445507103729	3.173026594603205	1	NA	NA	NA	NA	NA	NA
II_1666235	II	1666235	thiabendazole.625.mean.TOF	0.1046445507103729	3.173026594603205	1	NA	NA	NA	NA	NA	NA
II_1666453	II	1666453	thiabendazole.625.mean.TOF	0.1046445507103729	3.173026594603205	1	NA	NA	NA	NA	NA	NA
II_1666513	II	1666513	thiabendazole.625.mean.TOF	0.1046445507103729	3.173026594603205	1	NA	NA	NA	NA	NA	NA
II_1667204	II	1667204	thiabendazole.625.mean.TOF	0.1046445507103729	3.173026594603205	1	NA	NA	NA	NA	NA	NA
II_1667299	II	1667299	thiabendazole.625.mean.TOF	0.1046445507103729	3.173026594603205	1	NA	NA	NA	NA	NA	NA
II_1669227	II	1669227	thiabendazole.625.mean.TOF	0.1046445507103729	3.173026594603205	1	NA	NA	NA	NA	NA	NA
II_1670667	II	1670667	thiabendazole.625.mean.TOF	0.1046445507103729	3.173026594603205	1	NA	NA	NA	NA	NA	NA
II_1670986	II	1670986	thiabendazole.625.mean.TOF	0.1046445507103729	3.173026594603205	1	NA	NA	NA	NA	NA	NA
II_1676549	II	1676549	thiabendazole.625.mean.TOF	0.1046445507103729	3.173026594603205	1	NA	NA	NA	NA	NA	NA
II_1680838	II	1680838	thiabendazole.625.mean.TOF	0.1046445507103729	3.173026594603205	1	NA	NA	NA	NA	NA	NA
II_1682125	II	1682125	thiabendazole.625.mean.TOF	0.1046445507103729	3.173026594603205	1	NA	NA	NA	NA	NA	NA
II_1684306	II	1684306	thiabendazole.625.mean.TOF	0.1046445507103729	3.173026594603205	1	NA	NA	NA	NA	NA	NA
II_1708094	II	1708094	thiabendazole.625.mean.TOF	0.14720698923067055	3.173026594603205	1	NA	NA	NA	NA	NA	NA
II_1709378	II	1709378	thiabendazole.625.mean.TOF	0.14720698923067055	3.173026594603205	1	NA	NA	NA	NA	NA	NA
II_1718365	II	1718365	thiabendazole.625.mean.TOF	0.14720698923067055	3.173026594603205	1	NA	NA	NA	NA	NA	NA
II_1727040	II	1727040	thiabendazole.625.mean.TOF	0.14720698923067055	3.173026594603205	1	NA	NA	NA	NA	NA	NA
II_1732850	II	1732850	thiabendazole.625.mean.TOF	0.14720698923067055	3.173026594603205	1	NA	NA	NA	NA	NA	NA
II_1745892	II	1745892	thiabendazole.625.mean.TOF	0.14720698923067055	3.173026594603205	1	NA	NA	NA	NA	NA	NA
II_1746994	II	1746994	thiabendazole.625.mean.TOF	0.14720698923067055	3.173026594603205	1	NA	NA	NA	NA	NA	NA
II_1749162	II	1749162	thiabendazole.625.mean.TOF	0.14720698923067055	3.173026594603205	1	NA	NA	NA	NA	NA	NA
II_1749979	II	1749979	thiabendazole.625.mean.TOF	0.14720698923067055	3.173026594603205	1	NA	NA	NA	NA	NA	NA
II_1750321	II	1750321	thiabendazole.625.mean.TOF	0.14720698923067055	3.173026594603205	1	NA	NA	NA	NA	NA	NA
II_1750568	II	1750568	thiabendazole.625.mean.TOF	0.14720698923067055	3.173026594603205	1	NA	NA	NA	NA	NA	NA
II_1756558	II	1756558	thiabendazole.625.mean.TOF	0.14720698923067055	3.173026594603205	1	NA	NA	NA	NA	NA	NA
II_1756794	II	1756794	thiabendazole.625.mean.TOF	0.14720698923067055	3.173026594603205	1	NA	NA	NA	NA	NA	NA
II_1756996	II	1756996	thiabendazole.625.mean.TOF	0.14720698923067055	3.173026594603205	1	NA	NA	NA	NA	NA	NA
II_1757237	II	1757237	thiabendazole.625.mean.TOF	0.14720698923067055	3.173026594603205	1	NA	NA	NA	NA	NA	NA
II_1757335	II	1757335	thiabendazole.625.mean.TOF	0.14720698923067055	3.173026594603205	1	NA	NA	NA	NA	NA	NA
II_1757345	II	1757345	thiabendazole.625.mean.TOF	0.14720698923067055	3.173026594603205	1	NA	NA	NA	NA	NA	NA
II_1758502	II	1758502	thiabendazole.625.mean.TOF	0.14720698923067055	3.173026594603205	1	NA	NA	NA	NA	NA	NA
II_1758742	II	1758742	thiabendazole.625.mean.TOF	0.14720698923067055	3.173026594603205	1	NA	NA	NA	NA	NA	NA
II_1759026	II	1759026	thiabendazole.625.mean.TOF	0.14720698923067055	3.173026594603205	1	NA	NA	NA	NA	NA	NA
II_1759047	II	1759047	thiabendazole.625.mean.TOF	0.14720698923067055	3.173026594603205	1	NA	NA	NA	NA	NA	NA
II_1759637	II	1759637	thiabendazole.625.mean.TOF	0.14720698923067055	3.173026594603205	1	NA	NA	NA	NA	NA	NA
II_1759961	II	1759961	thiabendazole.625.mean.TOF	0.14720698923067055	3.173026594603205	1	NA	NA	NA	NA	NA	NA
II_1760066	II	1760066	thiabendazole.625.mean.TOF	0.14720698923067055	3.173026594603205	1	NA	NA	NA	NA	NA	NA
II_1760109	II	1760109	thiabendazole.625.mean.TOF	0.14720698923067055	3.173026594603205	1	NA	NA	NA	NA	NA	NA
II_1760257	II	1760257	thiabendazole.625.mean.TOF	0.14720698923067055	3.173026594603205	1	NA	NA	NA	NA	NA	NA
II_1760727	II	1760727	thiabendazole.625.mean.TOF	0.14720698923067055	3.173026594603205	1	NA	NA	NA	NA	NA	NA
II_1760797	II	1760797	thiabendazole.625.mean.TOF	0.14720698923067055	3.173026594603205	1	NA	NA	NA	NA	NA	NA
II_1760814	II	1760814	thiabendazole.625.mean.TOF	0.14720698923067055	3.173026594603205	1	NA	NA	NA	NA	NA	NA
II_1761002	II	1761002	thiabendazole.625.mean.TOF	0.05461403782287011	3.173026594603205	1	NA	NA	NA	NA	NA	NA
II_1761012	II	1761012	thiabendazole.625.mean.TOF	0.05461403782287011	3.173026594603205	1	NA	NA	NA	NA	NA	NA
II_1761027	II	1761027	thiabendazole.625.mean.TOF	0.05461403782287011	3.173026594603205	1	NA	NA	NA	NA	NA	NA
II_1761256	II	1761256	thiabendazole.625.mean.TOF	0.0956554633826171	3.173026594603205	1	NA	NA	NA	NA	NA	NA
II_1761813	II	1761813	thiabendazole.625.mean.TOF	0.0956554633826171	3.173026594603205	1	NA	NA	NA	NA	NA	NA
II_1761860	II	1761860	thiabendazole.625.mean.TOF	0.0956554633826171	3.173026594603205	1	NA	NA	NA	NA	NA	NA
II_1761921	II	1761921	thiabendazole.625.mean.TOF	0.0956554633826171	3.173026594603205	1	NA	NA	NA	NA	NA	NA
II_1761946	II	1761946	thiabendazole.625.mean.TOF	0.0956554633826171	3.173026594603205	1	NA	NA	NA	NA	NA	NA
II_1761958	II	1761958	thiabendazole.625.mean.TOF	0.0956554633826171	3.173026594603205	1	NA	NA	NA	NA	NA	NA
II_1762703	II	1762703	thiabendazole.625.mean.TOF	0.14720698923067055	3.173026594603205	1	NA	NA	NA	NA	NA	NA
II_1762746	II	1762746	thiabendazole.625.mean.TOF	0.14720698923067055	3.173026594603205	1	NA	NA	NA	NA	NA	NA
II_1767648	II	1767648	thiabendazole.625.mean.TOF	0.14720698923067055	3.173026594603205	1	NA	NA	NA	NA	NA	NA
II_1775711	II	1775711	thiabendazole.625.mean.TOF	0.14720698923067055	3.173026594603205	1	NA	NA	NA	NA	NA	NA
II_1776258	II	1776258	thiabendazole.625.mean.TOF	0.09835213304713147	3.173026594603205	1	NA	NA	NA	NA	NA	NA
II_1776504	II	1776504	thiabendazole.625.mean.TOF	0.14720698923067055	3.173026594603205	1	NA	NA	NA	NA	NA	NA
II_1776578	II	1776578	thiabendazole.625.mean.TOF	0.14720698923067055	3.173026594603205	1	NA	NA	NA	NA	NA	NA
II_1777002	II	1777002	thiabendazole.625.mean.TOF	0.14720698923067055	3.173026594603205	1	NA	NA	NA	NA	NA	NA
II_1777025	II	1777025	thiabendazole.625.mean.TOF	0.14720698923067055	3.173026594603205	1	NA	NA	NA	NA	NA	NA
II_1783840	II	1783840	thiabendazole.625.mean.TOF	0.14720698923067055	3.173026594603205	1	NA	NA	NA	NA	NA	NA
II_1784376	II	1784376	thiabendazole.625.mean.TOF	0.14720698923067055	3.173026594603205	1	NA	NA	NA	NA	NA	NA
II_1785489	II	1785489	thiabendazole.625.mean.TOF	0.14720698923067055	3.173026594603205	1	NA	NA	NA	NA	NA	NA
II_1785531	II	1785531	thiabendazole.625.mean.TOF	0.14720698923067055	3.173026594603205	1	NA	NA	NA	NA	NA	NA
II_1785582	II	1785582	thiabendazole.625.mean.TOF	0.14720698923067055	3.173026594603205	1	NA	NA	NA	NA	NA	NA
II_1785814	II	1785814	thiabendazole.625.mean.TOF	0.14720698923067055	3.173026594603205	1	NA	NA	NA	NA	NA	NA
II_1786415	II	1786415	thiabendazole.625.mean.TOF	0.14720698923067055	3.173026594603205	1	NA	NA	NA	NA	NA	NA
II_1786579	II	1786579	thiabendazole.625.mean.TOF	0.14720698923067055	3.173026594603205	1	NA	NA	NA	NA	NA	NA
II_1787029	II	1787029	thiabendazole.625.mean.TOF	0.14720698923067055	3.173026594603205	1	NA	NA	NA	NA	NA	NA
II_1787043	II	1787043	thiabendazole.625.mean.TOF	0.14720698923067055	3.173026594603205	1	NA	NA	NA	NA	NA	NA
II_1787803	II	1787803	thiabendazole.625.mean.TOF	0.14720698923067055	3.173026594603205	1	NA	NA	NA	NA	NA	NA
II_1788184	II	1788184	thiabendazole.625.mean.TOF	0.14720698923067055	3.173026594603205	1	NA	NA	NA	NA	NA	NA
II_1788190	II	1788190	thiabendazole.625.mean.TOF	0.14720698923067055	3.173026594603205	1	NA	NA	NA	NA	NA	NA
II_1788272	II	1788272	thiabendazole.625.mean.TOF	0.14720698923067055	3.173026594603205	1	NA	NA	NA	NA	NA	NA
II_1788556	II	1788556	thiabendazole.625.mean.TOF	0.14720698923067055	3.173026594603205	1	NA	NA	NA	NA	NA	NA
II_1789007	II	1789007	thiabendazole.625.mean.TOF	0.14720698923067055	3.173026594603205	1	NA	NA	NA	NA	NA	NA
II_1789700	II	1789700	thiabendazole.625.mean.TOF	0.14720698923067055	3.173026594603205	1	NA	NA	NA	NA	NA	NA
II_1790738	II	1790738	thiabendazole.625.mean.TOF	0.14720698923067055	3.173026594603205	1	NA	NA	NA	NA	NA	NA
II_1791121	II	1791121	thiabendazole.625.mean.TOF	0.16319763915207186	3.173026594603205	1	NA	NA	NA	NA	NA	NA
II_1791126	II	1791126	thiabendazole.625.mean.TOF	0.16319763915207186	3.173026594603205	1	NA	NA	NA	NA	NA	NA
II_1791272	II	1791272	thiabendazole.625.mean.TOF	0.17628158618840722	3.173026594603205	1	NA	NA	NA	NA	NA	NA
II_1791372	II	1791372	thiabendazole.625.mean.TOF	0.17628158618840722	3.173026594603205	1	NA	NA	NA	NA	NA	NA
II_1791564	II	1791564	thiabendazole.625.mean.TOF	0.17628158618840722	3.173026594603205	1	NA	NA	NA	NA	NA	NA
II_1791722	II	1791722	thiabendazole.625.mean.TOF	0.19973557944685114	3.173026594603205	1	NA	NA	NA	NA	NA	NA
II_1799318	II	1799318	thiabendazole.625.mean.TOF	0.15918127351401665	3.173026594603205	1	NA	NA	NA	NA	NA	NA
II_1799871	II	1799871	thiabendazole.625.mean.TOF	0.14720698923067055	3.173026594603205	1	NA	NA	NA	NA	NA	NA
II_1800694	II	1800694	thiabendazole.625.mean.TOF	0.14720698923067055	3.173026594603205	1	NA	NA	NA	NA	NA	NA
II_1800913	II	1800913	thiabendazole.625.mean.TOF	0.14720698923067055	3.173026594603205	1	NA	NA	NA	NA	NA	NA
II_1802084	II	1802084	thiabendazole.625.mean.TOF	0.14720698923067055	3.173026594603205	1	NA	NA	NA	NA	NA	NA
II_1802263	II	1802263	thiabendazole.625.mean.TOF	0.14720698923067055	3.173026594603205	1	NA	NA	NA	NA	NA	NA
II_1803111	II	1803111	thiabendazole.625.mean.TOF	0.14720698923067055	3.173026594603205	1	NA	NA	NA	NA	NA	NA
II_1807396	II	1807396	thiabendazole.625.mean.TOF	0.14720698923067055	3.173026594603205	1	NA	NA	NA	NA	NA	NA
II_1807481	II	1807481	thiabendazole.625.mean.TOF	0.14720698923067055	3.173026594603205	1	NA	NA	NA	NA	NA	NA
II_1807709	II	1807709	thiabendazole.625.mean.TOF	0.14720698923067055	3.173026594603205	1	NA	NA	NA	NA	NA	NA
II_1807762	II	1807762	thiabendazole.625.mean.TOF	0.14720698923067055	3.173026594603205	1	NA	NA	NA	NA	NA	NA
II_1808541	II	1808541	thiabendazole.625.mean.TOF	0.14720698923067055	3.173026594603205	1	NA	NA	NA	NA	NA	NA
II_1808917	II	1808917	thiabendazole.625.mean.TOF	0.14720698923067055	3.173026594603205	1	NA	NA	NA	NA	NA	NA
II_1811664	II	1811664	thiabendazole.625.mean.TOF	0.14720698923067055	3.173026594603205	1	NA	NA	NA	NA	NA	NA
II_1817491	II	1817491	thiabendazole.625.mean.TOF	0.14720698923067055	3.173026594603205	1	NA	NA	NA	NA	NA	NA
II_1817887	II	1817887	thiabendazole.625.mean.TOF	0.14720698923067055	3.173026594603205	1	NA	NA	NA	NA	NA	NA
II_1817982	II	1817982	thiabendazole.625.mean.TOF	0.14720698923067055	3.173026594603205	1	NA	NA	NA	NA	NA	NA
II_1818007	II	1818007	thiabendazole.625.mean.TOF	0.14720698923067055	3.173026594603205	1	NA	NA	NA	NA	NA	NA
II_1818120	II	1818120	thiabendazole.625.mean.TOF	0.14720698923067055	3.173026594603205	1	NA	NA	NA	NA	NA	NA
II_1818172	II	1818172	thiabendazole.625.mean.TOF	0.14720698923067055	3.173026594603205	1	NA	NA	NA	NA	NA	NA
II_1818335	II	1818335	thiabendazole.625.mean.TOF	0.14720698923067055	3.173026594603205	1	NA	NA	NA	NA	NA	NA
II_1819216	II	1819216	thiabendazole.625.mean.TOF	0.14720698923067055	3.173026594603205	1	NA	NA	NA	NA	NA	NA
II_1819596	II	1819596	thiabendazole.625.mean.TOF	0.14720698923067055	3.173026594603205	1	NA	NA	NA	NA	NA	NA
II_1819719	II	1819719	thiabendazole.625.mean.TOF	0.14720698923067055	3.173026594603205	1	NA	NA	NA	NA	NA	NA
II_1819934	II	1819934	thiabendazole.625.mean.TOF	0.14720698923067055	3.173026594603205	1	NA	NA	NA	NA	NA	NA
II_1820267	II	1820267	thiabendazole.625.mean.TOF	0.14720698923067055	3.173026594603205	1	NA	NA	NA	NA	NA	NA
II_1820674	II	1820674	thiabendazole.625.mean.TOF	0.14720698923067055	3.173026594603205	1	NA	NA	NA	NA	NA	NA
II_1820807	II	1820807	thiabendazole.625.mean.TOF	0.14720698923067055	3.173026594603205	1	NA	NA	NA	NA	NA	NA
II_1821537	II	1821537	thiabendazole.625.mean.TOF	0.14720698923067055	3.173026594603205	1	NA	NA	NA	NA	NA	NA
II_1821650	II	1821650	thiabendazole.625.mean.TOF	0.14720698923067055	3.173026594603205	1	NA	NA	NA	NA	NA	NA
II_1822001	II	1822001	thiabendazole.625.mean.TOF	0.14720698923067055	3.173026594603205	1	NA	NA	NA	NA	NA	NA
II_1822205	II	1822205	thiabendazole.625.mean.TOF	0.14720698923067055	3.173026594603205	1	NA	NA	NA	NA	NA	NA
II_1822479	II	1822479	thiabendazole.625.mean.TOF	0.14720698923067055	3.173026594603205	1	NA	NA	NA	NA	NA	NA
II_1822645	II	1822645	thiabendazole.625.mean.TOF	0.14720698923067055	3.173026594603205	1	NA	NA	NA	NA	NA	NA
II_1823448	II	1823448	thiabendazole.625.mean.TOF	0.14720698923067055	3.173026594603205	1	NA	NA	NA	NA	NA	NA
II_1829248	II	1829248	thiabendazole.625.mean.TOF	0.14720698923067055	3.173026594603205	1	NA	NA	NA	NA	NA	NA
II_1829546	II	1829546	thiabendazole.625.mean.TOF	0.14720698923067055	3.173026594603205	1	NA	NA	NA	NA	NA	NA
II_1829653	II	1829653	thiabendazole.625.mean.TOF	0.14720698923067055	3.173026594603205	1	NA	NA	NA	NA	NA	NA
II_1829716	II	1829716	thiabendazole.625.mean.TOF	0.14720698923067055	3.173026594603205	1	NA	NA	NA	NA	NA	NA
II_1831926	II	1831926	thiabendazole.625.mean.TOF	0.14720698923067055	3.173026594603205	1	NA	NA	NA	NA	NA	NA
II_1832435	II	1832435	thiabendazole.625.mean.TOF	0.14720698923067055	3.173026594603205	1	NA	NA	NA	NA	NA	NA
II_1833419	II	1833419	thiabendazole.625.mean.TOF	0.14720698923067055	3.173026594603205	1	NA	NA	NA	NA	NA	NA
II_1834231	II	1834231	thiabendazole.625.mean.TOF	0.14720698923067055	3.173026594603205	1	NA	NA	NA	NA	NA	NA
II_1834300	II	1834300	thiabendazole.625.mean.TOF	0.08918227060645857	3.173026594603205	1	NA	NA	NA	NA	NA	NA
II_1835159	II	1835159	thiabendazole.625.mean.TOF	0.08918227060645857	3.173026594603205	1	NA	NA	NA	NA	NA	NA
II_1835950	II	1835950	thiabendazole.625.mean.TOF	0.08918227060645857	3.173026594603205	1	NA	NA	NA	NA	NA	NA
II_1836364	II	1836364	thiabendazole.625.mean.TOF	0.08918227060645857	3.173026594603205	1	NA	NA	NA	NA	NA	NA
II_1836474	II	1836474	thiabendazole.625.mean.TOF	0.08918227060645857	3.173026594603205	1	NA	NA	NA	NA	NA	NA
II_1836721	II	1836721	thiabendazole.625.mean.TOF	0.14720698923067055	3.173026594603205	1	NA	NA	NA	NA	NA	NA
II_1836954	II	1836954	thiabendazole.625.mean.TOF	0.14720698923067055	3.173026594603205	1	NA	NA	NA	NA	NA	NA
II_1836955	II	1836955	thiabendazole.625.mean.TOF	0.14720698923067055	3.173026594603205	1	NA	NA	NA	NA	NA	NA
II_1837063	II	1837063	thiabendazole.625.mean.TOF	0.14720698923067055	3.173026594603205	1	NA	NA	NA	NA	NA	NA
II_1841741	II	1841741	thiabendazole.625.mean.TOF	0.14720698923067055	3.173026594603205	1	NA	NA	NA	NA	NA	NA
[truncated: 24,007 more rows]
