# Supplementary material for: Naturally occurring variation in a cytochrome P450 modifies thiabendazole responses independently of beta-tubulin
Source: PLoS Pathog. 2025 Jan 14;21(1):e1012602. doi: 10.1371/journal.ppat.1012602 (PMC11771912; doi:10.1371/journal.ppat.1012602)
Supplement: S6 File — (TSV) [file ppat.1012602.s006.tsv]

CHROM	marker	POS	A1	A2	AF1	BETA	SE	P	log10p	trait	BF	aboveBF	strain	value	allele	var.exp	startPOS	peakPOS	endPOS	peak_id	interval_size
I	I:6689	6689	G	A	0.370892	-2.88095	1.47956	0.0515143	1.288072197191262	Thiabendazole_mean_TOF_ben1_regressed	5.617524534886292	0	NA	NA	NA	NA	NA	NA	NA	NA	NA
I	I:9328	9328	G	A	0.244131	-0.827447	1.66764	0.61977	0.20776944963559138	Thiabendazole_mean_TOF_ben1_regressed	5.617524534886292	0	NA	NA	NA	NA	NA	NA	NA	NA	NA
I	I:13117	13117	A	C	0.0751174	-2.32661	2.65271	0.380449	0.4197035530933357	Thiabendazole_mean_TOF_ben1_regressed	5.617524534886292	0	NA	NA	NA	NA	NA	NA	NA	NA	NA
I	I:15024	15024	A	G	0.15493	4.4038	1.9888	0.0268083	1.5717307251453465	Thiabendazole_mean_TOF_ben1_regressed	5.617524534886292	0	NA	NA	NA	NA	NA	NA	NA	NA	NA
I	I:17509	17509	G	A	0.0798122	0.442855	2.60946	0.865237	0.06286491716608339	Thiabendazole_mean_TOF_ben1_regressed	5.617524534886292	0	NA	NA	NA	NA	NA	NA	NA	NA	NA
I	I:61160	61160	G	A	0.309859	3.01134	1.51427	0.0467412	1.3303001420360392	Thiabendazole_mean_TOF_ben1_regressed	5.617524534886292	0	NA	NA	NA	NA	NA	NA	NA	NA	NA
I	I:62576	62576	A	T	0.056338	10.1448	2.82242	3.25204e-4	3.487844121235276	Thiabendazole_mean_TOF_ben1_regressed	5.617524534886292	0	NA	NA	NA	NA	NA	NA	NA	NA	NA
I	I:69800	69800	T	C	0.244131	-0.827447	1.66764	0.61977	0.20776944963559138	Thiabendazole_mean_TOF_ben1_regressed	5.617524534886292	0	NA	NA	NA	NA	NA	NA	NA	NA	NA
I	I:76311	76311	T	C	0.323944	0.0324695	1.44061	0.982018	0.007880551694690057	Thiabendazole_mean_TOF_ben1_regressed	5.617524534886292	0	NA	NA	NA	NA	NA	NA	NA	NA	NA
I	I:81189	81189	T	A	0.422535	-3.14457	1.39262	0.0239435	1.6208123652251747	Thiabendazole_mean_TOF_ben1_regressed	5.617524534886292	0	NA	NA	NA	NA	NA	NA	NA	NA	NA
I	I:88323	88323	A	G	0.0751174	-2.32661	2.65271	0.380449	0.4197035530933357	Thiabendazole_mean_TOF_ben1_regressed	5.617524534886292	0	NA	NA	NA	NA	NA	NA	NA	NA	NA
I	I:108438	108438	A	G	0.305164	2.97845	1.51341	0.0490632	1.3092441296514385	Thiabendazole_mean_TOF_ben1_regressed	5.617524534886292	0	NA	NA	NA	NA	NA	NA	NA	NA	NA
I	I:116338	116338	T	A	0.464789	-1.7987899999999999	1.41115	0.202415	0.693757307168965	Thiabendazole_mean_TOF_ben1_regressed	5.617524534886292	0	NA	NA	NA	NA	NA	NA	NA	NA	NA
I	I:116374	116374	T	G	0.126761	-4.38559	2.07505	0.0345596	1.461431292778737	Thiabendazole_mean_TOF_ben1_regressed	5.617524534886292	0	NA	NA	NA	NA	NA	NA	NA	NA	NA
I	I:121505	121505	A	T	0.248826	-0.775269	1.65026	0.638507	0.19483433717157753	Thiabendazole_mean_TOF_ben1_regressed	5.617524534886292	0	NA	NA	NA	NA	NA	NA	NA	NA	NA
I	I:135309	135309	T	A	0.370892	-2.88095	1.47956	0.0515143	1.288072197191262	Thiabendazole_mean_TOF_ben1_regressed	5.617524534886292	0	NA	NA	NA	NA	NA	NA	NA	NA	NA
I	I:144778	144778	G	A	0.0751174	-2.32661	2.65271	0.380449	0.4197035530933357	Thiabendazole_mean_TOF_ben1_regressed	5.617524534886292	0	NA	NA	NA	NA	NA	NA	NA	NA	NA
I	I:155895	155895	T	A	0.0516432	-1.65944	3.25635	0.610331	0.21443457074957958	Thiabendazole_mean_TOF_ben1_regressed	5.617524534886292	0	NA	NA	NA	NA	NA	NA	NA	NA	NA
I	I:161490	161490	T	A	0.0798122	0.442855	2.60946	0.865237	0.06286491716608339	Thiabendazole_mean_TOF_ben1_regressed	5.617524534886292	0	NA	NA	NA	NA	NA	NA	NA	NA	NA
I	I:163347	163347	G	A	0.305164	2.97845	1.51341	0.0490632	1.3092441296514385	Thiabendazole_mean_TOF_ben1_regressed	5.617524534886292	0	NA	NA	NA	NA	NA	NA	NA	NA	NA
I	I:164048	164048	C	G	0.248826	3.14119	1.60205	0.049910499999999997	1.3018080793794544	Thiabendazole_mean_TOF_ben1_regressed	5.617524534886292	0	NA	NA	NA	NA	NA	NA	NA	NA	NA
I	I:176206	176206	A	T	0.056338	1.06902	2.90768	0.713131	0.14683068424166537	Thiabendazole_mean_TOF_ben1_regressed	5.617524534886292	0	NA	NA	NA	NA	NA	NA	NA	NA	NA
I	I:178649	178649	C	T	0.333333	0.167069	1.42516	0.906679	0.042546443043353685	Thiabendazole_mean_TOF_ben1_regressed	5.617524534886292	0	NA	NA	NA	NA	NA	NA	NA	NA	NA
I	I:178679	178679	G	A	0.244131	-0.827447	1.66764	0.61977	0.20776944963559138	Thiabendazole_mean_TOF_ben1_regressed	5.617524534886292	0	NA	NA	NA	NA	NA	NA	NA	NA	NA
I	I:182821	182821	T	C	0.28169	-0.114034	1.45951	0.937723	0.027925431703844074	Thiabendazole_mean_TOF_ben1_regressed	5.617524534886292	0	NA	NA	NA	NA	NA	NA	NA	NA	NA
I	I:184470	184470	G	A	0.15493	4.4038	1.9888	0.0268083	1.5717307251453465	Thiabendazole_mean_TOF_ben1_regressed	5.617524534886292	0	NA	NA	NA	NA	NA	NA	NA	NA	NA
I	I:206753	206753	T	C	0.0751174	-2.32661	2.65271	0.380449	0.4197035530933357	Thiabendazole_mean_TOF_ben1_regressed	5.617524534886292	0	NA	NA	NA	NA	NA	NA	NA	NA	NA
I	I:215377	215377	T	A	0.370892	-2.88095	1.47956	0.0515143	1.288072197191262	Thiabendazole_mean_TOF_ben1_regressed	5.617524534886292	0	NA	NA	NA	NA	NA	NA	NA	NA	NA
I	I:216947	216947	G	A	0.305164	2.97845	1.51341	0.0490632	1.3092441296514385	Thiabendazole_mean_TOF_ben1_regressed	5.617524534886292	0	NA	NA	NA	NA	NA	NA	NA	NA	NA
I	I:257676	257676	A	T	0.248826	3.14119	1.60205	0.049910499999999997	1.3018080793794544	Thiabendazole_mean_TOF_ben1_regressed	5.617524534886292	0	NA	NA	NA	NA	NA	NA	NA	NA	NA
I	I:261928	261928	C	T	0.244131	-0.827447	1.66764	0.61977	0.20776944963559138	Thiabendazole_mean_TOF_ben1_regressed	5.617524534886292	0	NA	NA	NA	NA	NA	NA	NA	NA	NA
I	I:275446	275446	T	A	0.0798122	-2.31809	2.57217	0.367472	0.4347757469437707	Thiabendazole_mean_TOF_ben1_regressed	5.617524534886292	0	NA	NA	NA	NA	NA	NA	NA	NA	NA
I	I:276422	276422	T	G	0.0657277	-0.0715233	3.01259	0.981059	0.008304873757733873	Thiabendazole_mean_TOF_ben1_regressed	5.617524534886292	0	NA	NA	NA	NA	NA	NA	NA	NA	NA
I	I:285919	285919	C	T	0.305164	2.97845	1.51341	0.0490632	1.3092441296514385	Thiabendazole_mean_TOF_ben1_regressed	5.617524534886292	0	NA	NA	NA	NA	NA	NA	NA	NA	NA
I	I:298981	298981	C	T	0.323944	0.0324695	1.44061	0.982018	0.007880551694690057	Thiabendazole_mean_TOF_ben1_regressed	5.617524534886292	0	NA	NA	NA	NA	NA	NA	NA	NA	NA
I	I:299521	299521	T	G	0.248826	3.14119	1.60205	0.049910499999999997	1.3018080793794544	Thiabendazole_mean_TOF_ben1_regressed	5.617524534886292	0	NA	NA	NA	NA	NA	NA	NA	NA	NA
I	I:302045	302045	T	C	0.370892	-2.88095	1.47956	0.0515143	1.288072197191262	Thiabendazole_mean_TOF_ben1_regressed	5.617524534886292	0	NA	NA	NA	NA	NA	NA	NA	NA	NA
I	I:314248	314248	A	G	0.0798122	0.442855	2.60946	0.865237	0.06286491716608339	Thiabendazole_mean_TOF_ben1_regressed	5.617524534886292	0	NA	NA	NA	NA	NA	NA	NA	NA	NA
I	I:315919	315919	A	G	0.244131	-0.827447	1.66764	0.61977	0.20776944963559138	Thiabendazole_mean_TOF_ben1_regressed	5.617524534886292	0	NA	NA	NA	NA	NA	NA	NA	NA	NA
I	I:370339	370339	C	T	0.15493	4.4038	1.9888	0.0268083	1.5717307251453465	Thiabendazole_mean_TOF_ben1_regressed	5.617524534886292	0	NA	NA	NA	NA	NA	NA	NA	NA	NA
I	I:379448	379448	A	G	0.258216	3.22289	1.57226	0.0403797	1.3938369119606944	Thiabendazole_mean_TOF_ben1_regressed	5.617524534886292	0	NA	NA	NA	NA	NA	NA	NA	NA	NA
I	I:389034	389034	T	C	0.305164	-1.03027	1.55617	0.507937	0.2941901504111002	Thiabendazole_mean_TOF_ben1_regressed	5.617524534886292	0	NA	NA	NA	NA	NA	NA	NA	NA	NA
I	I:390371	390371	T	A	0.366197	0.545567	1.37214	0.690924	0.16056972136077968	Thiabendazole_mean_TOF_ben1_regressed	5.617524534886292	0	NA	NA	NA	NA	NA	NA	NA	NA	NA
I	I:390711	390711	A	G	0.244131	-0.827447	1.66764	0.61977	0.20776944963559138	Thiabendazole_mean_TOF_ben1_regressed	5.617524534886292	0	NA	NA	NA	NA	NA	NA	NA	NA	NA
I	I:390716	390716	C	G	0.0751174	3.84054	3.26529	0.239527	0.6206455248794835	Thiabendazole_mean_TOF_ben1_regressed	5.617524534886292	0	NA	NA	NA	NA	NA	NA	NA	NA	NA
I	I:407242	407242	T	C	0.084507	-1.62694	2.48237	0.512213	0.2905494033048824	Thiabendazole_mean_TOF_ben1_regressed	5.617524534886292	0	NA	NA	NA	NA	NA	NA	NA	NA	NA
I	I:418877	418877	G	A	0.309859	-0.117443	1.45119	0.935499	0.028956672402040796	Thiabendazole_mean_TOF_ben1_regressed	5.617524534886292	0	NA	NA	NA	NA	NA	NA	NA	NA	NA
I	I:427621	427621	A	G	0.117371	-4.48814	2.19195	0.0406038	1.3914333200729445	Thiabendazole_mean_TOF_ben1_regressed	5.617524534886292	0	NA	NA	NA	NA	NA	NA	NA	NA	NA
I	I:435730	435730	A	T	0.248826	3.14119	1.60205	0.049910499999999997	1.3018080793794544	Thiabendazole_mean_TOF_ben1_regressed	5.617524534886292	0	NA	NA	NA	NA	NA	NA	NA	NA	NA
I	I:441415	441415	G	A	0.244131	-0.827447	1.66764	0.61977	0.20776944963559138	Thiabendazole_mean_TOF_ben1_regressed	5.617524534886292	0	NA	NA	NA	NA	NA	NA	NA	NA	NA
I	I:462336	462336	C	T	0.201878	-1.15697	1.785	0.51688	0.2866102719678875	Thiabendazole_mean_TOF_ben1_regressed	5.617524534886292	0	NA	NA	NA	NA	NA	NA	NA	NA	NA
I	I:462547	462547	A	T	0.469484	-2.00668	1.42104	0.157916	0.8015738651805727	Thiabendazole_mean_TOF_ben1_regressed	5.617524534886292	0	NA	NA	NA	NA	NA	NA	NA	NA	NA
I	I:466067	466067	C	T	0.15493	4.4038	1.9888	0.0268083	1.5717307251453465	Thiabendazole_mean_TOF_ben1_regressed	5.617524534886292	0	NA	NA	NA	NA	NA	NA	NA	NA	NA
I	I:470862	470862	G	A	0.286385	-0.199	1.4445	0.890427	0.05040167956594769	Thiabendazole_mean_TOF_ben1_regressed	5.617524534886292	0	NA	NA	NA	NA	NA	NA	NA	NA	NA
I	I:476760	476760	T	G	0.0892019	0.790719	2.49292	0.751103	0.12430050338945825	Thiabendazole_mean_TOF_ben1_regressed	5.617524534886292	0	NA	NA	NA	NA	NA	NA	NA	NA	NA
I	I:488028	488028	G	A	0.314554	-0.782289	1.55794	0.615575	0.21071902623905883	Thiabendazole_mean_TOF_ben1_regressed	5.617524534886292	0	NA	NA	NA	NA	NA	NA	NA	NA	NA
I	I:490260	490260	A	G	0.056338	10.1448	2.82242	3.25204e-4	3.487844121235276	Thiabendazole_mean_TOF_ben1_regressed	5.617524534886292	0	NA	NA	NA	NA	NA	NA	NA	NA	NA
I	I:491763	491763	T	A	0.413146	1.09102	1.32932	0.411797	0.3853168216038338	Thiabendazole_mean_TOF_ben1_regressed	5.617524534886292	0	NA	NA	NA	NA	NA	NA	NA	NA	NA
I	I:495881	495881	C	A	0.0798122	0.442855	2.60946	0.865237	0.06286491716608339	Thiabendazole_mean_TOF_ben1_regressed	5.617524534886292	0	NA	NA	NA	NA	NA	NA	NA	NA	NA
I	I:500958	500958	T	C	0.131455	-5.10719	2.0705	0.0136384	1.8652365763019108	Thiabendazole_mean_TOF_ben1_regressed	5.617524534886292	0	NA	NA	NA	NA	NA	NA	NA	NA	NA
I	I:502109	502109	T	A	0.0985915	-2.83502	2.33219	0.224136	0.6494883828862162	Thiabendazole_mean_TOF_ben1_regressed	5.617524534886292	0	NA	NA	NA	NA	NA	NA	NA	NA	NA
I	I:511635	511635	A	C	0.0751174	-3.65874	2.68863	0.173572	0.7605203323062073	Thiabendazole_mean_TOF_ben1_regressed	5.617524534886292	0	NA	NA	NA	NA	NA	NA	NA	NA	NA
I	I:520966	520966	G	C	0.338028	-2.20374	1.53632	0.151451	0.8197278547639539	Thiabendazole_mean_TOF_ben1_regressed	5.617524534886292	0	NA	NA	NA	NA	NA	NA	NA	NA	NA
I	I:528981	528981	T	G	0.056338	-6.35391	3.02754	0.0358431	1.445594436100531	Thiabendazole_mean_TOF_ben1_regressed	5.617524534886292	0	NA	NA	NA	NA	NA	NA	NA	NA	NA
I	I:530978	530978	T	C	0.2723	3.2158	1.53663	0.0363706	1.4392495343992395	Thiabendazole_mean_TOF_ben1_regressed	5.617524534886292	0	NA	NA	NA	NA	NA	NA	NA	NA	NA
I	I:538473	538473	T	A	0.28169	0.178106	1.44371	0.901817	0.0448815821403331	Thiabendazole_mean_TOF_ben1_regressed	5.617524534886292	0	NA	NA	NA	NA	NA	NA	NA	NA	NA
I	I:540274	540274	T	C	0.342723	-1.61101	1.45206	0.267229	0.5731164134997724	Thiabendazole_mean_TOF_ben1_regressed	5.617524534886292	0	NA	NA	NA	NA	NA	NA	NA	NA	NA
I	I:561035	561035	T	C	0.0751174	-3.65874	2.68863	0.173572	0.7605203323062073	Thiabendazole_mean_TOF_ben1_regressed	5.617524534886292	0	NA	NA	NA	NA	NA	NA	NA	NA	NA
I	I:562960	562960	A	G	0.15493	4.4038	1.9888	0.0268083	1.5717307251453465	Thiabendazole_mean_TOF_ben1_regressed	5.617524534886292	0	NA	NA	NA	NA	NA	NA	NA	NA	NA
I	I:565394	565394	A	G	0.0516432	0.063097	3.12642	0.983898	0.0070499222325280326	Thiabendazole_mean_TOF_ben1_regressed	5.617524534886292	0	NA	NA	NA	NA	NA	NA	NA	NA	NA
I	I:592051	592051	T	C	0.295775	-0.980526	1.58888	0.537156	0.2698995688622525	Thiabendazole_mean_TOF_ben1_regressed	5.617524534886292	0	NA	NA	NA	NA	NA	NA	NA	NA	NA
I	I:592825	592825	C	T	0.248826	3.14119	1.60205	0.049910499999999997	1.3018080793794544	Thiabendazole_mean_TOF_ben1_regressed	5.617524534886292	0	NA	NA	NA	NA	NA	NA	NA	NA	NA
I	I:597623	597623	A	T	0.455399	-2.81702	1.42836	0.0485859	1.3134897480352323	Thiabendazole_mean_TOF_ben1_regressed	5.617524534886292	0	NA	NA	NA	NA	NA	NA	NA	NA	NA
I	I:603304	603304	A	T	0.056338	-1.71097	3.07347	0.577739	0.23826831462389303	Thiabendazole_mean_TOF_ben1_regressed	5.617524534886292	0	NA	NA	NA	NA	NA	NA	NA	NA	NA
I	I:630403	630403	G	A	0.305164	2.89894	1.50393	0.0539072	1.2683532253245748	Thiabendazole_mean_TOF_ben1_regressed	5.617524534886292	0	NA	NA	NA	NA	NA	NA	NA	NA	NA
I	I:630429	630429	T	C	0.384977	-1.92044	1.4414	0.182746	0.7381521202357075	Thiabendazole_mean_TOF_ben1_regressed	5.617524534886292	0	NA	NA	NA	NA	NA	NA	NA	NA	NA
I	I:633476	633476	A	G	0.244131	-0.718901	1.65961	0.664888	0.17725150519090416	Thiabendazole_mean_TOF_ben1_regressed	5.617524534886292	0	NA	NA	NA	NA	NA	NA	NA	NA	NA
I	I:637363	637363	T	A	0.159624	-3.30382	1.92423	0.0859877	1.0655636674095281	Thiabendazole_mean_TOF_ben1_regressed	5.617524534886292	0	NA	NA	NA	NA	NA	NA	NA	NA	NA
I	I:638022	638022	T	C	0.103286	-2.26045	2.25989	0.31719	0.49868051307346906	Thiabendazole_mean_TOF_ben1_regressed	5.617524534886292	0	NA	NA	NA	NA	NA	NA	NA	NA	NA
I	I:644209	644209	T	C	0.0751174	-3.65874	2.68863	0.173572	0.7605203323062073	Thiabendazole_mean_TOF_ben1_regressed	5.617524534886292	0	NA	NA	NA	NA	NA	NA	NA	NA	NA
I	I:645306	645306	T	C	0.309859	2.22596	1.45023	0.124809	0.9037540964692439	Thiabendazole_mean_TOF_ben1_regressed	5.617524534886292	0	NA	NA	NA	NA	NA	NA	NA	NA	NA
I	I:648306	648306	C	T	0.286385	0.337158	1.43352	0.814057	0.08934518489115828	Thiabendazole_mean_TOF_ben1_regressed	5.617524534886292	0	NA	NA	NA	NA	NA	NA	NA	NA	NA
I	I:653154	653154	T	G	0.474178	0.299616	1.30639	0.818599	0.08692879022427867	Thiabendazole_mean_TOF_ben1_regressed	5.617524534886292	0	NA	NA	NA	NA	NA	NA	NA	NA	NA
I	I:660179	660179	A	G	0.131455	-2.51787	2.11576	0.234026	0.630735890328055	Thiabendazole_mean_TOF_ben1_regressed	5.617524534886292	0	NA	NA	NA	NA	NA	NA	NA	NA	NA
I	I:674446	674446	C	G	0.0704225	4.07894	3.26447	0.211483	0.674724537522626	Thiabendazole_mean_TOF_ben1_regressed	5.617524534886292	0	NA	NA	NA	NA	NA	NA	NA	NA	NA
I	I:680382	680382	G	A	0.0751174	-3.65874	2.68863	0.173572	0.7605203323062073	Thiabendazole_mean_TOF_ben1_regressed	5.617524534886292	0	NA	NA	NA	NA	NA	NA	NA	NA	NA
I	I:691145	691145	G	A	0.422535	-2.11781	1.4241	0.136981	0.8633396676421332	Thiabendazole_mean_TOF_ben1_regressed	5.617524534886292	0	NA	NA	NA	NA	NA	NA	NA	NA	NA
I	I:691447	691447	A	C	0.323944	-1.36223	1.61384	0.398617	0.39944418368681844	Thiabendazole_mean_TOF_ben1_regressed	5.617524534886292	0	NA	NA	NA	NA	NA	NA	NA	NA	NA
I	I:694829	694829	A	G	0.107981	-2.53887	2.24657	0.258431	0.5876553919098317	Thiabendazole_mean_TOF_ben1_regressed	5.617524534886292	0	NA	NA	NA	NA	NA	NA	NA	NA	NA
I	I:695386	695386	T	C	0.117371	-1.6424	2.10347	0.434917	0.36159361633581993	Thiabendazole_mean_TOF_ben1_regressed	5.617524534886292	0	NA	NA	NA	NA	NA	NA	NA	NA	NA
I	I:695452	695452	C	T	0.183099	-2.70812	1.85317	0.14392	0.8418788496625051	Thiabendazole_mean_TOF_ben1_regressed	5.617524534886292	0	NA	NA	NA	NA	NA	NA	NA	NA	NA
I	I:705454	705454	T	C	0.464789	-1.45568	1.40555	0.300359	0.5223593502597361	Thiabendazole_mean_TOF_ben1_regressed	5.617524534886292	0	NA	NA	NA	NA	NA	NA	NA	NA	NA
I	I:705614	705614	A	G	0.159624	-2.0441	1.88494	0.27817	0.5556897094877427	Thiabendazole_mean_TOF_ben1_regressed	5.617524534886292	0	NA	NA	NA	NA	NA	NA	NA	NA	NA
I	I:715457	715457	T	A	0.286385	0.164186	1.4314	0.90868	0.04158903064146811	Thiabendazole_mean_TOF_ben1_regressed	5.617524534886292	0	NA	NA	NA	NA	NA	NA	NA	NA	NA
I	I:727377	727377	A	G	0.0892019	-4.1605	2.44221	0.0884599	1.053253555916819	Thiabendazole_mean_TOF_ben1_regressed	5.617524534886292	0	NA	NA	NA	NA	NA	NA	NA	NA	NA
I	I:730439	730439	T	C	0.0892019	-0.380158	2.43	0.875684	0.05765258540159752	Thiabendazole_mean_TOF_ben1_regressed	5.617524534886292	0	NA	NA	NA	NA	NA	NA	NA	NA	NA
I	I:736799	736799	T	C	0.0516432	-1.10813	3.02998	0.714572	0.14595400532324512	Thiabendazole_mean_TOF_ben1_regressed	5.617524534886292	0	NA	NA	NA	NA	NA	NA	NA	NA	NA
I	I:736943	736943	G	T	0.248826	3.03055	1.56561	0.0529045	1.276507385771056	Thiabendazole_mean_TOF_ben1_regressed	5.617524534886292	0	NA	NA	NA	NA	NA	NA	NA	NA	NA
I	I:740461	740461	T	C	0.0704225	-4.40636	2.7162	0.104749	0.979850114390831	Thiabendazole_mean_TOF_ben1_regressed	5.617524534886292	0	NA	NA	NA	NA	NA	NA	NA	NA	NA
I	I:758742	758742	C	T	0.084507	0.99171	2.5201	0.693936	0.15868058160354187	Thiabendazole_mean_TOF_ben1_regressed	5.617524534886292	0	NA	NA	NA	NA	NA	NA	NA	NA	NA
I	I:761505	761505	G	T	0.13615	-2.44107	1.94309	0.209013	0.6798267011966778	Thiabendazole_mean_TOF_ben1_regressed	5.617524534886292	0	NA	NA	NA	NA	NA	NA	NA	NA	NA
I	I:783283	783283	T	C	0.338028	1.05128	1.3968	0.451667	0.3451816389968234	Thiabendazole_mean_TOF_ben1_regressed	5.617524534886292	0	NA	NA	NA	NA	NA	NA	NA	NA	NA
I	I:785894	785894	A	C	0.29108	0.188567	1.42401	0.894653	0.04834537742902673	Thiabendazole_mean_TOF_ben1_regressed	5.617524534886292	0	NA	NA	NA	NA	NA	NA	NA	NA	NA
I	I:789909	789909	G	T	0.0516432	-1.10813	3.02998	0.714572	0.14595400532324512	Thiabendazole_mean_TOF_ben1_regressed	5.617524534886292	0	NA	NA	NA	NA	NA	NA	NA	NA	NA
I	I:790898	790898	A	T	0.319249	-0.788556	1.5241	0.604883	0.21832862099759165	Thiabendazole_mean_TOF_ben1_regressed	5.617524534886292	0	NA	NA	NA	NA	NA	NA	NA	NA	NA
I	I:794211	794211	C	G	0.347418	-1.42023	1.51751	0.349328	0.4567666025726746	Thiabendazole_mean_TOF_ben1_regressed	5.617524534886292	0	NA	NA	NA	NA	NA	NA	NA	NA	NA
I	I:805361	805361	C	T	0.29108	-1.67648	1.62316	0.301675	0.5204606785950261	Thiabendazole_mean_TOF_ben1_regressed	5.617524534886292	0	NA	NA	NA	NA	NA	NA	NA	NA	NA
I	I:807505	807505	T	A	0.164319	-2.84108	1.84641	0.123877	0.9070093207451985	Thiabendazole_mean_TOF_ben1_regressed	5.617524534886292	0	NA	NA	NA	NA	NA	NA	NA	NA	NA
I	I:810217	810217	T	C	0.0751174	-4.65207	2.64298	0.0783807	1.1057908622564896	Thiabendazole_mean_TOF_ben1_regressed	5.617524534886292	0	NA	NA	NA	NA	NA	NA	NA	NA	NA
I	I:811002	811002	T	C	0.084507	0.99171	2.5201	0.693936	0.15868058160354187	Thiabendazole_mean_TOF_ben1_regressed	5.617524534886292	0	NA	NA	NA	NA	NA	NA	NA	NA	NA
I	I:814139	814139	C	T	0.384977	-0.642706	1.35548	0.635392	0.19695825752543944	Thiabendazole_mean_TOF_ben1_regressed	5.617524534886292	0	NA	NA	NA	NA	NA	NA	NA	NA	NA
I	I:816631	816631	A	T	0.0985915	-2.20182	2.34815	0.348407	0.4579131279731186	Thiabendazole_mean_TOF_ben1_regressed	5.617524534886292	0	NA	NA	NA	NA	NA	NA	NA	NA	NA
I	I:824619	824619	T	C	0.276995	2.8168	1.522	0.0642099	1.1923980064498347	Thiabendazole_mean_TOF_ben1_regressed	5.617524534886292	0	NA	NA	NA	NA	NA	NA	NA	NA	NA
I	I:826108	826108	T	C	0.0516432	-1.10813	3.02998	0.714572	0.14595400532324512	Thiabendazole_mean_TOF_ben1_regressed	5.617524534886292	0	NA	NA	NA	NA	NA	NA	NA	NA	NA
I	I:831728	831728	G	T	0.28169	-0.661682	1.56042	0.671537	0.17293005380219892	Thiabendazole_mean_TOF_ben1_regressed	5.617524534886292	0	NA	NA	NA	NA	NA	NA	NA	NA	NA
I	I:833289	833289	G	T	0.431925	0.402692	1.34616	0.764832	0.11643394979486439	Thiabendazole_mean_TOF_ben1_regressed	5.617524534886292	0	NA	NA	NA	NA	NA	NA	NA	NA	NA
I	I:835064	835064	T	C	0.0610329	-3.55613	3.14151	0.257643	0.5889816525534644	Thiabendazole_mean_TOF_ben1_regressed	5.617524534886292	0	NA	NA	NA	NA	NA	NA	NA	NA	NA
I	I:835423	835423	A	T	0.164319	-4.08247	1.91916	0.0334014	1.4762353296096258	Thiabendazole_mean_TOF_ben1_regressed	5.617524534886292	0	NA	NA	NA	NA	NA	NA	NA	NA	NA
I	I:837659	837659	G	T	0.0985915	-4.27475	2.35375	0.0693483	1.1589641807286704	Thiabendazole_mean_TOF_ben1_regressed	5.617524534886292	0	NA	NA	NA	NA	NA	NA	NA	NA	NA
I	I:839222	839222	G	A	0.0516432	-3.94662	3.63088	0.277054	0.5574355752806981	Thiabendazole_mean_TOF_ben1_regressed	5.617524534886292	0	NA	NA	NA	NA	NA	NA	NA	NA	NA
I	I:844234	844234	T	C	0.29108	0.346986	1.41512	0.806302	0.09350226294914443	Thiabendazole_mean_TOF_ben1_regressed	5.617524534886292	0	NA	NA	NA	NA	NA	NA	NA	NA	NA
I	I:846665	846665	T	C	0.333333	1.27417	1.41428	0.367625	0.4345949624848743	Thiabendazole_mean_TOF_ben1_regressed	5.617524534886292	0	NA	NA	NA	NA	NA	NA	NA	NA	NA
I	I:847638	847638	T	C	0.244131	-1.02851	1.6559	0.534522	0.27203441527844674	Thiabendazole_mean_TOF_ben1_regressed	5.617524534886292	0	NA	NA	NA	NA	NA	NA	NA	NA	NA
I	I:850499	850499	G	A	0.131455	-4.59243	2.18108	0.035241	1.4529517765278652	Thiabendazole_mean_TOF_ben1_regressed	5.617524534886292	0	NA	NA	NA	NA	NA	NA	NA	NA	NA
I	I:868535	868535	A	T	0.056338	-10.0892	3.21421	0.00169563	2.77066890826376	Thiabendazole_mean_TOF_ben1_regressed	5.617524534886292	0	NA	NA	NA	NA	NA	NA	NA	NA	NA
I	I:873273	873273	G	C	0.056338	-4.67375	3.0661	0.127427	0.894738541320597	Thiabendazole_mean_TOF_ben1_regressed	5.617524534886292	0	NA	NA	NA	NA	NA	NA	NA	NA	NA
I	I:874770	874770	T	C	0.126761	-6.26824	2.52157	0.0129244	1.8885896093742542	Thiabendazole_mean_TOF_ben1_regressed	5.617524534886292	0	NA	NA	NA	NA	NA	NA	NA	NA	NA
I	I:876547	876547	A	G	0.0610329	-0.614484	3.26409	0.850676	0.07023581971019918	Thiabendazole_mean_TOF_ben1_regressed	5.617524534886292	0	NA	NA	NA	NA	NA	NA	NA	NA	NA
I	I:877962	877962	G	T	0.422535	-2.80667	1.43306	0.0501689	1.2995654211800884	Thiabendazole_mean_TOF_ben1_regressed	5.617524534886292	0	NA	NA	NA	NA	NA	NA	NA	NA	NA
I	I:881269	881269	G	T	0.0657277	-4.63364	3.25678	0.154803	0.8102206271749541	Thiabendazole_mean_TOF_ben1_regressed	5.617524534886292	0	NA	NA	NA	NA	NA	NA	NA	NA	NA
I	I:882088	882088	T	C	0.0516432	-5.63897	3.3716	0.0944275	1.0249015082549302	Thiabendazole_mean_TOF_ben1_regressed	5.617524534886292	0	NA	NA	NA	NA	NA	NA	NA	NA	NA
I	I:884389	884389	T	G	0.15493	4.4038	1.9888	0.0268083	1.5717307251453465	Thiabendazole_mean_TOF_ben1_regressed	5.617524534886292	0	NA	NA	NA	NA	NA	NA	NA	NA	NA
I	I:888488	888488	A	G	0.248826	2.8275	1.55787	0.0695276	1.1578427616218039	Thiabendazole_mean_TOF_ben1_regressed	5.617524534886292	0	NA	NA	NA	NA	NA	NA	NA	NA	NA
I	I:913928	913928	G	A	0.328638	1.21071	1.44562	0.402312	0.39543701327497705	Thiabendazole_mean_TOF_ben1_regressed	5.617524534886292	0	NA	NA	NA	NA	NA	NA	NA	NA	NA
I	I:922115	922115	G	A	0.0516432	-0.0287117	4.27843	0.994646	0.0023314595576410745	Thiabendazole_mean_TOF_ben1_regressed	5.617524534886292	0	NA	NA	NA	NA	NA	NA	NA	NA	NA
I	I:935842	935842	T	C	0.084507	-3.45691	2.55151	0.175465	0.7558094992709108	Thiabendazole_mean_TOF_ben1_regressed	5.617524534886292	0	NA	NA	NA	NA	NA	NA	NA	NA	NA
I	I:951158	951158	A	G	0.0892019	-4.02022	2.40983	0.0952638	1.0210720988047368	Thiabendazole_mean_TOF_ben1_regressed	5.617524534886292	0	NA	NA	NA	NA	NA	NA	NA	NA	NA
I	I:951190	951190	C	T	0.450704	-3.95836	1.4295	0.00562204	2.2501060687752736	Thiabendazole_mean_TOF_ben1_regressed	5.617524534886292	0	NA	NA	NA	NA	NA	NA	NA	NA	NA
I	I:952797	952797	A	G	0.342723	-2.95504	1.50846	0.0501145	1.30003659830677	Thiabendazole_mean_TOF_ben1_regressed	5.617524534886292	0	NA	NA	NA	NA	NA	NA	NA	NA	NA
I	I:973119	973119	C	T	0.276995	1.86652	1.48316	0.20822	0.6814775578587436	Thiabendazole_mean_TOF_ben1_regressed	5.617524534886292	0	NA	NA	NA	NA	NA	NA	NA	NA	NA
I	I:975649	975649	T	C	0.28169	-2.85389	1.586	0.0719518	1.1429583369561576	Thiabendazole_mean_TOF_ben1_regressed	5.617524534886292	0	NA	NA	NA	NA	NA	NA	NA	NA	NA
I	I:978053	978053	G	T	0.159624	4.07734	1.94526	0.0360788	1.4427479157544059	Thiabendazole_mean_TOF_ben1_regressed	5.617524534886292	0	NA	NA	NA	NA	NA	NA	NA	NA	NA
I	I:984659	984659	C	T	0.474178	0.891633	1.35204	0.509594	0.29277569406013065	Thiabendazole_mean_TOF_ben1_regressed	5.617524534886292	0	NA	NA	NA	NA	NA	NA	NA	NA	NA
I	I:986279	986279	G	A	0.356808	2.40941	1.46034	0.0989649	1.0045188098393432	Thiabendazole_mean_TOF_ben1_regressed	5.617524534886292	0	NA	NA	NA	NA	NA	NA	NA	NA	NA
I	I:992266	992266	T	A	0.380282	1.01003	1.38051	0.46439	0.3331171407671812	Thiabendazole_mean_TOF_ben1_regressed	5.617524534886292	0	NA	NA	NA	NA	NA	NA	NA	NA	NA
I	I:992525	992525	G	A	0.173709	-2.5714	1.95868	0.189243	0.7229801758574683	Thiabendazole_mean_TOF_ben1_regressed	5.617524534886292	0	NA	NA	NA	NA	NA	NA	NA	NA	NA
I	I:998519	998519	G	A	0.107981	-4.18067	2.31957	0.0714914	1.1457461981594887	Thiabendazole_mean_TOF_ben1_regressed	5.617524534886292	0	NA	NA	NA	NA	NA	NA	NA	NA	NA
I	I:1003648	1003648	G	A	0.13615	-3.57654	2.07573	0.0848843	1.0711726284119574	Thiabendazole_mean_TOF_ben1_regressed	5.617524534886292	0	NA	NA	NA	NA	NA	NA	NA	NA	NA
I	I:1010086	1010086	A	C	0.314554	1.59863	1.48052	0.280244	0.5524636768410565	Thiabendazole_mean_TOF_ben1_regressed	5.617524534886292	0	NA	NA	NA	NA	NA	NA	NA	NA	NA
I	I:1015443	1015443	C	T	0.380282	-0.280662	1.4426	0.845743	0.07276158807022619	Thiabendazole_mean_TOF_ben1_regressed	5.617524534886292	0	NA	NA	NA	NA	NA	NA	NA	NA	NA
I	I:1031227	1031227	G	T	0.286385	-1.22929	1.53285	0.422571	0.37410031081454154	Thiabendazole_mean_TOF_ben1_regressed	5.617524534886292	0	NA	NA	NA	NA	NA	NA	NA	NA	NA
I	I:1033036	1033036	T	C	0.0657277	-5.81943	2.78084	0.0363768	1.4391755076767914	Thiabendazole_mean_TOF_ben1_regressed	5.617524534886292	0	NA	NA	NA	NA	NA	NA	NA	NA	NA
I	I:1038311	1038311	T	C	0.201878	0.00433215	1.7472	0.998022	8.598851922947027e-4	Thiabendazole_mean_TOF_ben1_regressed	5.617524534886292	0	NA	NA	NA	NA	NA	NA	NA	NA	NA
I	I:1038911	1038911	G	A	0.366197	1.20764	1.43953	0.40152	0.39629281732599947	Thiabendazole_mean_TOF_ben1_regressed	5.617524534886292	0	NA	NA	NA	NA	NA	NA	NA	NA	NA
I	I:1051761	1051761	A	T	0.305164	-2.0413	1.59939	0.201849	0.69497339782938	Thiabendazole_mean_TOF_ben1_regressed	5.617524534886292	0	NA	NA	NA	NA	NA	NA	NA	NA	NA
I	I:1059258	1059258	C	T	0.140845	-5.04107	1.92567	0.00884903	2.0531043325491174	Thiabendazole_mean_TOF_ben1_regressed	5.617524534886292	0	NA	NA	NA	NA	NA	NA	NA	NA	NA
I	I:1059600	1059600	G	A	0.2723	1.66421	1.47162	0.258111	0.5881934865932761	Thiabendazole_mean_TOF_ben1_regressed	5.617524534886292	0	NA	NA	NA	NA	NA	NA	NA	NA	NA
I	I:1062730	1062730	G	A	0.2723	-1.77387	1.6069	0.269634	0.5692253455144192	Thiabendazole_mean_TOF_ben1_regressed	5.617524534886292	0	NA	NA	NA	NA	NA	NA	NA	NA	NA
I	I:1064448	1064448	A	G	0.347418	1.11891	1.43213	0.434632	0.36187830168828317	Thiabendazole_mean_TOF_ben1_regressed	5.617524534886292	0	NA	NA	NA	NA	NA	NA	NA	NA	NA
I	I:1068572	1068572	T	C	0.169014	4.22491	1.91847	0.0276489	1.558322142241127	Thiabendazole_mean_TOF_ben1_regressed	5.617524534886292	0	NA	NA	NA	NA	NA	NA	NA	NA	NA
I	I:1069226	1069226	C	T	0.258216	-1.72414	1.72074	0.316356	0.4998239243084176	Thiabendazole_mean_TOF_ben1_regressed	5.617524534886292	0	NA	NA	NA	NA	NA	NA	NA	NA	NA
I	I:1071327	1071327	A	G	0.0751174	-1.17986	2.79151	0.672543	0.17227994319809944	Thiabendazole_mean_TOF_ben1_regressed	5.617524534886292	0	NA	NA	NA	NA	NA	NA	NA	NA	NA
I	I:1072123	1072123	A	G	0.43662	0.642676	1.41756	0.650284	0.18689693151754352	Thiabendazole_mean_TOF_ben1_regressed	5.617524534886292	0	NA	NA	NA	NA	NA	NA	NA	NA	NA
I	I:1073789	1073789	A	C	0.43662	0.349106	1.44848	0.809543	0.09176007814377886	Thiabendazole_mean_TOF_ben1_regressed	5.617524534886292	0	NA	NA	NA	NA	NA	NA	NA	NA	NA
I	I:1084252	1084252	T	C	0.314554	3.10334	1.51543	0.0405772	1.3917179244417512	Thiabendazole_mean_TOF_ben1_regressed	5.617524534886292	0	NA	NA	NA	NA	NA	NA	NA	NA	NA
I	I:1086755	1086755	A	C	0.399061	1.98666	1.42241	0.162509	0.7891225821183279	Thiabendazole_mean_TOF_ben1_regressed	5.617524534886292	0	NA	NA	NA	NA	NA	NA	NA	NA	NA
I	I:1088775	1088775	A	G	0.0516432	-2.61133	2.89758	0.367477	0.4347698377652847	Thiabendazole_mean_TOF_ben1_regressed	5.617524534886292	0	NA	NA	NA	NA	NA	NA	NA	NA	NA
I	I:1089080	1089080	C	T	0.164319	-0.611712	1.95011	0.753764	0.12276460842886444	Thiabendazole_mean_TOF_ben1_regressed	5.617524534886292	0	NA	NA	NA	NA	NA	NA	NA	NA	NA
I	I:1090252	1090252	C	T	0.234742	3.41133	1.72776	0.0483335	1.3157517549200906	Thiabendazole_mean_TOF_ben1_regressed	5.617524534886292	0	NA	NA	NA	NA	NA	NA	NA	NA	NA
I	I:1096611	1096611	A	T	0.164319	-0.20814	1.93168	0.914193	0.0389621084383006	Thiabendazole_mean_TOF_ben1_regressed	5.617524534886292	0	NA	NA	NA	NA	NA	NA	NA	NA	NA
I	I:1097132	1097132	T	C	0.112676	0.81494	2.32956	0.726469	0.13878291325334477	Thiabendazole_mean_TOF_ben1_regressed	5.617524534886292	0	NA	NA	NA	NA	NA	NA	NA	NA	NA
I	I:1099355	1099355	G	A	0.206573	-0.50929	1.84998	0.78309	0.10618832190477355	Thiabendazole_mean_TOF_ben1_regressed	5.617524534886292	0	NA	NA	NA	NA	NA	NA	NA	NA	NA
I	I:1103626	1103626	A	C	0.0610329	-1.35699	3.00453	0.651522	0.18607091484427965	Thiabendazole_mean_TOF_ben1_regressed	5.617524534886292	0	NA	NA	NA	NA	NA	NA	NA	NA	NA
I	I:1109879	1109879	G	A	0.056338	-1.75256	3.09228	0.570883	0.24345288940900886	Thiabendazole_mean_TOF_ben1_regressed	5.617524534886292	0	NA	NA	NA	NA	NA	NA	NA	NA	NA
I	I:1109928	1109928	G	A	0.178404	0.143969	1.95214	0.94121	0.026313467257015187	Thiabendazole_mean_TOF_ben1_regressed	5.617524534886292	0	NA	NA	NA	NA	NA	NA	NA	NA	NA
I	I:1110623	1110623	G	A	0.117371	0.961124	2.29095	0.674829	0.17080626237610536	Thiabendazole_mean_TOF_ben1_regressed	5.617524534886292	0	NA	NA	NA	NA	NA	NA	NA	NA	NA
I	I:1127578	1127578	T	C	0.112676	0.81494	2.32956	0.726469	0.13878291325334477	Thiabendazole_mean_TOF_ben1_regressed	5.617524534886292	0	NA	NA	NA	NA	NA	NA	NA	NA	NA
I	I:1128934	1128934	T	C	0.15493	-3.72728	1.97928	0.0596802	1.2241697301273642	Thiabendazole_mean_TOF_ben1_regressed	5.617524534886292	0	NA	NA	NA	NA	NA	NA	NA	NA	NA
I	I:1130075	1130075	T	G	0.262911	-1.89163	1.7046	0.267119	0.5732952197971075	Thiabendazole_mean_TOF_ben1_regressed	5.617524534886292	0	NA	NA	NA	NA	NA	NA	NA	NA	NA
I	I:1132440	1132440	C	A	0.295775	0.415827	1.45722	0.775371	0.11049044626858086	Thiabendazole_mean_TOF_ben1_regressed	5.617524534886292	0	NA	NA	NA	NA	NA	NA	NA	NA	NA
I	I:1132495	1132495	G	T	0.42723	-0.926357	1.40221	0.508842	0.29341704905886423	Thiabendazole_mean_TOF_ben1_regressed	5.617524534886292	0	NA	NA	NA	NA	NA	NA	NA	NA	NA
I	I:1135670	1135670	A	G	0.375587	-1.07216	1.46311	0.463684	0.3337778897233375	Thiabendazole_mean_TOF_ben1_regressed	5.617524534886292	0	NA	NA	NA	NA	NA	NA	NA	NA	NA
I	I:1137920	1137920	A	C	0.314554	2.54142	1.52356	0.0952989	1.0209121122335223	Thiabendazole_mean_TOF_ben1_regressed	5.617524534886292	0	NA	NA	NA	NA	NA	NA	NA	NA	NA
I	I:1138155	1138155	A	G	0.230047	1.89005	1.65125	0.252367	0.59796743490684	Thiabendazole_mean_TOF_ben1_regressed	5.617524534886292	0	NA	NA	NA	NA	NA	NA	NA	NA	NA
I	I:1139198	1139198	G	C	0.474178	-0.554592	1.36902	0.685404	0.16405336536740292	Thiabendazole_mean_TOF_ben1_regressed	5.617524534886292	0	NA	NA	NA	NA	NA	NA	NA	NA	NA
I	I:1139786	1139786	T	A	0.267606	0.880171	1.59224	0.580409	0.23626586187862875	Thiabendazole_mean_TOF_ben1_regressed	5.617524534886292	0	NA	NA	NA	NA	NA	NA	NA	NA	NA
I	I:1140126	1140126	G	A	0.0704225	-4.56752	2.70374	0.0911552	1.0402185517277018	Thiabendazole_mean_TOF_ben1_regressed	5.617524534886292	0	NA	NA	NA	NA	NA	NA	NA	NA	NA
I	I:1140583	1140583	T	C	0.173709	-1.11266	1.88973	0.556	0.25492520841794253	Thiabendazole_mean_TOF_ben1_regressed	5.617524534886292	0	NA	NA	NA	NA	NA	NA	NA	NA	NA
I	I:1140724	1140724	A	C	0.488263	0.0191305	1.44114	0.989409	0.004624143463893516	Thiabendazole_mean_TOF_ben1_regressed	5.617524534886292	0	NA	NA	NA	NA	NA	NA	NA	NA	NA
I	I:1141287	1141287	C	G	0.361502	0.550996	1.43232	0.700469	0.15461108011674643	Thiabendazole_mean_TOF_ben1_regressed	5.617524534886292	0	NA	NA	NA	NA	NA	NA	NA	NA	NA
I	I:1142129	1142129	G	A	0.375587	0.505706	1.41751	0.721273	0.14190032480491815	Thiabendazole_mean_TOF_ben1_regressed	5.617524534886292	0	NA	NA	NA	NA	NA	NA	NA	NA	NA
I	I:1143558	1143558	G	T	0.056338	-5.76308	2.94317	0.0502158	1.2991596140663897	Thiabendazole_mean_TOF_ben1_regressed	5.617524534886292	0	NA	NA	NA	NA	NA	NA	NA	NA	NA
I	I:1148298	1148298	C	T	0.112676	0.81494	2.32956	0.726469	0.13878291325334477	Thiabendazole_mean_TOF_ben1_regressed	5.617524534886292	0	NA	NA	NA	NA	NA	NA	NA	NA	NA
I	I:1154615	1154615	T	G	0.192488	4.01474	1.89269	0.0339065	1.4697170379758677	Thiabendazole_mean_TOF_ben1_regressed	5.617524534886292	0	NA	NA	NA	NA	NA	NA	NA	NA	NA
I	I:1156492	1156492	G	A	0.262911	-1.89163	1.7046	0.267119	0.5732952197971075	Thiabendazole_mean_TOF_ben1_regressed	5.617524534886292	0	NA	NA	NA	NA	NA	NA	NA	NA	NA
I	I:1156845	1156845	G	A	0.15493	4.54656	2.0229	0.0246054	1.6089695704234088	Thiabendazole_mean_TOF_ben1_regressed	5.617524534886292	0	NA	NA	NA	NA	NA	NA	NA	NA	NA
I	I:1157239	1157239	A	T	0.422535	0.34442	1.37913	0.802791	0.09539750498406221	Thiabendazole_mean_TOF_ben1_regressed	5.617524534886292	0	NA	NA	NA	NA	NA	NA	NA	NA	NA
I	I:1157254	1157254	A	T	0.173709	-0.44226	1.91377	0.817242	0.08764932204506716	Thiabendazole_mean_TOF_ben1_regressed	5.617524534886292	0	NA	NA	NA	NA	NA	NA	NA	NA	NA
I	I:1159042	1159042	A	T	0.366197	2.12259	1.45693	0.145146	0.8381949281537981	Thiabendazole_mean_TOF_ben1_regressed	5.617524534886292	0	NA	NA	NA	NA	NA	NA	NA	NA	NA
I	I:1159684	1159684	A	T	0.140845	-0.690742	2.0435	0.735349	0.13350649383978347	Thiabendazole_mean_TOF_ben1_regressed	5.617524534886292	0	NA	NA	NA	NA	NA	NA	NA	NA	NA
I	I:1166051	1166051	G	A	0.0516432	-6.88275	3.05306	0.0241723	1.6166820244047135	Thiabendazole_mean_TOF_ben1_regressed	5.617524534886292	0	NA	NA	NA	NA	NA	NA	NA	NA	NA
I	I:1166365	1166365	G	C	0.356808	2.14972	1.44767	0.137556	0.861520461544304	Thiabendazole_mean_TOF_ben1_regressed	5.617524534886292	0	NA	NA	NA	NA	NA	NA	NA	NA	NA
I	I:1169002	1169002	T	G	0.309859	3.12359	1.54485	0.0431828	1.3646892011605518	Thiabendazole_mean_TOF_ben1_regressed	5.617524534886292	0	NA	NA	NA	NA	NA	NA	NA	NA	NA
I	I:1169040	1169040	C	A	0.2723	1.97084	1.4927	0.186729	0.7287882285858693	Thiabendazole_mean_TOF_ben1_regressed	5.617524534886292	0	NA	NA	NA	NA	NA	NA	NA	NA	NA
I	I:1178132	1178132	G	A	0.323944	2.22126	1.48783	0.13544900000000001	0.8682241969511161	Thiabendazole_mean_TOF_ben1_regressed	5.617524534886292	0	NA	NA	NA	NA	NA	NA	NA	NA	NA
I	I:1179424	1179424	C	T	0.370892	-3.25927	1.54655	0.0350793	1.4549490814739134	Thiabendazole_mean_TOF_ben1_regressed	5.617524534886292	0	NA	NA	NA	NA	NA	NA	NA	NA	NA
I	I:1181220	1181220	A	T	0.319249	0.86515	1.4727	0.556895	0.2542266813419838	Thiabendazole_mean_TOF_ben1_regressed	5.617524534886292	0	NA	NA	NA	NA	NA	NA	NA	NA	NA
I	I:1185263	1185263	T	C	0.450704	-4.71972	1.46316	0.00125666	2.900782208469487	Thiabendazole_mean_TOF_ben1_regressed	5.617524534886292	0	NA	NA	NA	NA	NA	NA	NA	NA	NA
I	I:1189297	1189297	A	G	0.276995	-3.06291	1.67155	0.0668954	1.174603745061804	Thiabendazole_mean_TOF_ben1_regressed	5.617524534886292	0	NA	NA	NA	NA	NA	NA	NA	NA	NA
I	I:1198656	1198656	T	C	0.220657	2.11067	1.60243	0.187783	0.7263437269813783	Thiabendazole_mean_TOF_ben1_regressed	5.617524534886292	0	NA	NA	NA	NA	NA	NA	NA	NA	NA
I	I:1199049	1199049	C	G	0.2723	2.02112	1.52793	0.185908	0.7307019212496192	Thiabendazole_mean_TOF_ben1_regressed	5.617524534886292	0	NA	NA	NA	NA	NA	NA	NA	NA	NA
I	I:1199350	1199350	T	A	0.056338	-1.02843	3.13494	0.74287	0.129087179809241	Thiabendazole_mean_TOF_ben1_regressed	5.617524534886292	0	NA	NA	NA	NA	NA	NA	NA	NA	NA
I	I:1199489	1199489	G	A	0.29108	-1.24638	1.54662	0.420317	0.37642304431080126	Thiabendazole_mean_TOF_ben1_regressed	5.617524534886292	0	NA	NA	NA	NA	NA	NA	NA	NA	NA
I	I:1210926	1210926	C	G	0.42723	0.457468	1.4039	0.744534	0.12811546490277062	Thiabendazole_mean_TOF_ben1_regressed	5.617524534886292	0	NA	NA	NA	NA	NA	NA	NA	NA	NA
I	I:1211278	1211278	C	G	0.352113	0.109786	1.42152	0.93844	0.027593489160809195	Thiabendazole_mean_TOF_ben1_regressed	5.617524534886292	0	NA	NA	NA	NA	NA	NA	NA	NA	NA
I	I:1217125	1217125	T	C	0.328638	1.84737	1.50531	0.219734	0.6581027383915767	Thiabendazole_mean_TOF_ben1_regressed	5.617524534886292	0	NA	NA	NA	NA	NA	NA	NA	NA	NA
I	I:1221128	1221128	C	T	0.225352	1.9441	1.5786	0.218124	0.6612965467361829	Thiabendazole_mean_TOF_ben1_regressed	5.617524534886292	0	NA	NA	NA	NA	NA	NA	NA	NA	NA
I	I:1229099	1229099	C	T	0.0610329	-3.57539	2.7538299999999998	0.194173	0.7118111594240372	Thiabendazole_mean_TOF_ben1_regressed	5.617524534886292	0	NA	NA	NA	NA	NA	NA	NA	NA	NA
I	I:1229336	1229336	G	T	0.103286	-2.69051	2.41998	0.266228	0.5747462704015163	Thiabendazole_mean_TOF_ben1_regressed	5.617524534886292	0	NA	NA	NA	NA	NA	NA	NA	NA	NA
I	I:1229366	1229366	C	T	0.0798122	-3.02075	2.66403	0.256835	0.5903457934103717	Thiabendazole_mean_TOF_ben1_regressed	5.617524534886292	0	NA	NA	NA	NA	NA	NA	NA	NA	NA
I	I:1233542	1233542	G	A	0.450704	0.612981	1.40193	0.661937	0.17918334266655672	Thiabendazole_mean_TOF_ben1_regressed	5.617524534886292	0	NA	NA	NA	NA	NA	NA	NA	NA	NA
I	I:1234526	1234526	T	G	0.323944	2.35814	1.52074	0.120985	0.9172684711798154	Thiabendazole_mean_TOF_ben1_regressed	5.617524534886292	0	NA	NA	NA	NA	NA	NA	NA	NA	NA
I	I:1247724	1247724	G	A	0.309859	-1.70485	1.51426	0.260224	0.5846526517140931	Thiabendazole_mean_TOF_ben1_regressed	5.617524534886292	0	NA	NA	NA	NA	NA	NA	NA	NA	NA
I	I:1248064	1248064	T	C	0.342723	1.93341	1.461	0.18572	0.7311413250058636	Thiabendazole_mean_TOF_ben1_regressed	5.617524534886292	0	NA	NA	NA	NA	NA	NA	NA	NA	NA
I	I:1251884	1251884	T	C	0.0938967	-2.98184	2.40157	0.214376	0.6688238367544068	Thiabendazole_mean_TOF_ben1_regressed	5.617524534886292	0	NA	NA	NA	NA	NA	NA	NA	NA	NA
I	I:1252221	1252221	A	G	0.0751174	7.27207	3.41904	0.0334257	1.475919488988818	Thiabendazole_mean_TOF_ben1_regressed	5.617524534886292	0	NA	NA	NA	NA	NA	NA	NA	NA	NA
I	I:1253769	1253769	A	G	0.14554	-3.49344	2.04721	0.0879271	1.0558772504489402	Thiabendazole_mean_TOF_ben1_regressed	5.617524534886292	0	NA	NA	NA	NA	NA	NA	NA	NA	NA
I	I:1255890	1255890	T	C	0.0751174	-1.65025	2.71851	0.543823	0.2645424286686137	Thiabendazole_mean_TOF_ben1_regressed	5.617524534886292	0	NA	NA	NA	NA	NA	NA	NA	NA	NA
I	I:1258563	1258563	C	G	0.13615	-1.12149	2.16311	0.604137	0.21886456535685117	Thiabendazole_mean_TOF_ben1_regressed	5.617524534886292	0	NA	NA	NA	NA	NA	NA	NA	NA	NA
I	I:1258706	1258706	G	A	0.319249	2.27962	1.51865	0.133333	0.875062349129262	Thiabendazole_mean_TOF_ben1_regressed	5.617524534886292	0	NA	NA	NA	NA	NA	NA	NA	NA	NA
I	I:1259971	1259971	T	G	0.0798122	-0.600737	2.55055	0.813795	0.08948498280305833	Thiabendazole_mean_TOF_ben1_regressed	5.617524534886292	0	NA	NA	NA	NA	NA	NA	NA	NA	NA
I	I:1260215	1260215	A	T	0.107981	0.472691	2.33955	0.839883	0.07578120916839905	Thiabendazole_mean_TOF_ben1_regressed	5.617524534886292	0	NA	NA	NA	NA	NA	NA	NA	NA	NA
I	I:1260822	1260822	A	G	0.159624	4.57132	1.97712	0.0207716	1.68253004923245	Thiabendazole_mean_TOF_ben1_regressed	5.617524534886292	0	NA	NA	NA	NA	NA	NA	NA	NA	NA
I	I:1261893	1261893	G	A	0.42723	0.844248	1.43501	0.556315	0.2546792299577822	Thiabendazole_mean_TOF_ben1_regressed	5.617524534886292	0	NA	NA	NA	NA	NA	NA	NA	NA	NA
I	I:1269630	1269630	T	A	0.29108	3.06329	1.53643	0.0461774	1.3355705235072133	Thiabendazole_mean_TOF_ben1_regressed	5.617524534886292	0	NA	NA	NA	NA	NA	NA	NA	NA	NA
I	I:1281806	1281806	C	G	0.230047	1.42248	1.61038	0.377064	0.4235849296672456	Thiabendazole_mean_TOF_ben1_regressed	5.617524534886292	0	NA	NA	NA	NA	NA	NA	NA	NA	NA
I	I:1287916	1287916	C	A	0.13615	-3.8194	2.07429	0.0655767	1.1832504420102072	Thiabendazole_mean_TOF_ben1_regressed	5.617524534886292	0	NA	NA	NA	NA	NA	NA	NA	NA	NA
I	I:1294288	1294288	A	G	0.0704225	-0.931727	2.75027	0.734777	0.13384444644545695	Thiabendazole_mean_TOF_ben1_regressed	5.617524534886292	0	NA	NA	NA	NA	NA	NA	NA	NA	NA
I	I:1298408	1298408	A	T	0.42723	0.844248	1.43501	0.556315	0.2546792299577822	Thiabendazole_mean_TOF_ben1_regressed	5.617524534886292	0	NA	NA	NA	NA	NA	NA	NA	NA	NA
I	I:1304376	1304376	C	T	0.2723	-0.482908	1.56868	0.758201	0.12021564711323031	Thiabendazole_mean_TOF_ben1_regressed	5.617524534886292	0	NA	NA	NA	NA	NA	NA	NA	NA	NA
I	I:1320687	1320687	C	G	0.2723	0.98525	1.57833	0.532473	0.273702409012791	Thiabendazole_mean_TOF_ben1_regressed	5.617524534886292	0	NA	NA	NA	NA	NA	NA	NA	NA	NA
I	I:1359466	1359466	G	A	0.192488	2.40427	1.78513	0.178033	0.7494994898845608	Thiabendazole_mean_TOF_ben1_regressed	5.617524534886292	0	NA	NA	NA	NA	NA	NA	NA	NA	NA
I	I:1377006	1377006	C	A	0.239437	0.899852	1.58462	0.570125	0.2440299147510053	Thiabendazole_mean_TOF_ben1_regressed	5.617524534886292	0	NA	NA	NA	NA	NA	NA	NA	NA	NA
I	I:1392873	1392873	G	A	0.0516432	-3.00129	3.28032	0.360224	0.4434273555910595	Thiabendazole_mean_TOF_ben1_regressed	5.617524534886292	0	NA	NA	NA	NA	NA	NA	NA	NA	NA
I	I:1400428	1400428	G	A	0.244131	0.2233	1.70053	0.895529	0.047920345788095495	Thiabendazole_mean_TOF_ben1_regressed	5.617524534886292	0	NA	NA	NA	NA	NA	NA	NA	NA	NA
I	I:1402717	1402717	T	G	0.159624	-1.61463	2.04056	0.428787	0.367758390091987	Thiabendazole_mean_TOF_ben1_regressed	5.617524534886292	0	NA	NA	NA	NA	NA	NA	NA	NA	NA
I	I:1404829	1404829	T	C	0.455399	-0.100953	1.40215	0.942603	0.025671182355533933	Thiabendazole_mean_TOF_ben1_regressed	5.617524534886292	0	NA	NA	NA	NA	NA	NA	NA	NA	NA
I	I:1416044	1416044	C	T	0.215962	1.5764	1.80548	0.382598	0.4172573045419536	Thiabendazole_mean_TOF_ben1_regressed	5.617524534886292	0	NA	NA	NA	NA	NA	NA	NA	NA	NA
I	I:1416193	1416193	T	G	0.305164	-0.905811	1.52533	0.552616	0.2575765450237134	Thiabendazole_mean_TOF_ben1_regressed	5.617524534886292	0	NA	NA	NA	NA	NA	NA	NA	NA	NA
I	I:1427548	1427548	A	G	0.492958	-0.618114	1.32021	0.639645	0.19406099057273726	Thiabendazole_mean_TOF_ben1_regressed	5.617524534886292	0	NA	NA	NA	NA	NA	NA	NA	NA	NA
I	I:1427715	1427715	G	T	0.107981	-2.99826	2.25455	0.183561	0.73621958503001	Thiabendazole_mean_TOF_ben1_regressed	5.617524534886292	0	NA	NA	NA	NA	NA	NA	NA	NA	NA
I	I:1445264	1445264	T	C	0.112676	-3.00006	2.28125	0.188478	0.7247393353054087	Thiabendazole_mean_TOF_ben1_regressed	5.617524534886292	0	NA	NA	NA	NA	NA	NA	NA	NA	NA
I	I:1447328	1447328	T	G	0.361502	0.283699	1.47228	0.847199	0.07201456552420007	Thiabendazole_mean_TOF_ben1_regressed	5.617524534886292	0	NA	NA	NA	NA	NA	NA	NA	NA	NA
I	I:1452762	1452762	T	A	0.112676	-0.838808	2.39816	0.72651	0.13875840350645546	Thiabendazole_mean_TOF_ben1_regressed	5.617524534886292	0	NA	NA	NA	NA	NA	NA	NA	NA	NA
I	I:1454936	1454936	T	A	0.0892019	-1.97752	2.57436	0.442391	0.3541937168979686	Thiabendazole_mean_TOF_ben1_regressed	5.617524534886292	0	NA	NA	NA	NA	NA	NA	NA	NA	NA
I	I:1460652	1460652	A	G	0.14554	3.69095	2.10442	0.0794462	1.0999268707473366	Thiabendazole_mean_TOF_ben1_regressed	5.617524534886292	0	NA	NA	NA	NA	NA	NA	NA	NA	NA
I	I:1466443	1466443	A	G	0.492958	0.571159	1.32816	0.667168	0.17576479234139553	Thiabendazole_mean_TOF_ben1_regressed	5.617524534886292	0	NA	NA	NA	NA	NA	NA	NA	NA	NA
I	I:1471432	1471432	A	T	0.150235	-2.95048	2.01348	0.142822	0.845204889599843	Thiabendazole_mean_TOF_ben1_regressed	5.617524534886292	0	NA	NA	NA	NA	NA	NA	NA	NA	NA
I	I:1476055	1476055	A	G	0.0798122	-4.05982	2.62398	0.121815	0.9142992304541498	Thiabendazole_mean_TOF_ben1_regressed	5.617524534886292	0	NA	NA	NA	NA	NA	NA	NA	NA	NA
I	I:1487987	1487987	C	G	0.131455	-1.07413	2.15405	0.618021	0.20899676758243185	Thiabendazole_mean_TOF_ben1_regressed	5.617524534886292	0	NA	NA	NA	NA	NA	NA	NA	NA	NA
I	I:1489001	1489001	C	G	0.14554	3.69095	2.10442	0.0794462	1.0999268707473366	Thiabendazole_mean_TOF_ben1_regressed	5.617524534886292	0	NA	NA	NA	NA	NA	NA	NA	NA	NA
I	I:1501105	1501105	A	G	0.488263	0.485926	1.35642	0.720162	0.14256979830173372	Thiabendazole_mean_TOF_ben1_regressed	5.617524534886292	0	NA	NA	NA	NA	NA	NA	NA	NA	NA
I	I:1503260	1503260	C	T	0.0751174	0.791178	2.75712	0.774145	0.1111776868597341	Thiabendazole_mean_TOF_ben1_regressed	5.617524534886292	0	NA	NA	NA	NA	NA	NA	NA	NA	NA
I	I:1514332	1514332	G	A	0.084507	-1.98725	2.71293	0.463858	0.33361494887378546	Thiabendazole_mean_TOF_ben1_regressed	5.617524534886292	0	NA	NA	NA	NA	NA	NA	NA	NA	NA
I	I:1534024	1534024	T	C	0.0704225	-2.87258	2.86599	0.3162	0.5000381344038098	Thiabendazole_mean_TOF_ben1_regressed	5.617524534886292	0	NA	NA	NA	NA	NA	NA	NA	NA	NA
I	I:1537385	1537385	C	T	0.441315	0.447373	1.44745	0.757263	0.12075326235984317	Thiabendazole_mean_TOF_ben1_regressed	5.617524534886292	0	NA	NA	NA	NA	NA	NA	NA	NA	NA
I	I:1538229	1538229	T	A	0.103286	-0.470403	2.61274	0.85712	0.06695837097121585	Thiabendazole_mean_TOF_ben1_regressed	5.617524534886292	0	NA	NA	NA	NA	NA	NA	NA	NA	NA
I	I:1544694	1544694	C	T	0.497653	0.346178	1.38511	0.802642	0.09547811859794633	Thiabendazole_mean_TOF_ben1_regressed	5.617524534886292	0	NA	NA	NA	NA	NA	NA	NA	NA	NA
I	I:1549172	1549172	T	C	0.0704225	3.4429	2.98069	0.248062	0.6054397591227489	Thiabendazole_mean_TOF_ben1_regressed	5.617524534886292	0	NA	NA	NA	NA	NA	NA	NA	NA	NA
I	I:1549341	1549341	A	C	0.43662	-0.161856	1.39737	0.907788	0.04201556247026611	Thiabendazole_mean_TOF_ben1_regressed	5.617524534886292	0	NA	NA	NA	NA	NA	NA	NA	NA	NA
I	I:1552914	1552914	G	T	0.056338	2.84435	3.18007	0.371092	0.4305184080691771	Thiabendazole_mean_TOF_ben1_regressed	5.617524534886292	0	NA	NA	NA	NA	NA	NA	NA	NA	NA
I	I:1557902	1557902	C	A	0.0751174	-1.28731	2.72256	0.636333	0.19631555382447421	Thiabendazole_mean_TOF_ben1_regressed	5.617524534886292	0	NA	NA	NA	NA	NA	NA	NA	NA	NA
I	I:1570831	1570831	T	G	0.488263	1.2297	1.42151	0.387004	0.41228454617243226	Thiabendazole_mean_TOF_ben1_regressed	5.617524534886292	0	NA	NA	NA	NA	NA	NA	NA	NA	NA
I	I:1572898	1572898	A	C	0.0516432	-5.16048	3.05349	0.0910231	1.040848377685177	Thiabendazole_mean_TOF_ben1_regressed	5.617524534886292	0	NA	NA	NA	NA	NA	NA	NA	NA	NA
I	I:1575606	1575606	A	G	0.0751174	-7.74884	2.57763	0.00264543	2.577503725727442	Thiabendazole_mean_TOF_ben1_regressed	5.617524534886292	0	NA	NA	NA	NA	NA	NA	NA	NA	NA
I	I:1575836	1575836	T	G	0.323944	1.3785	1.53758	0.369968	0.4318358381611812	Thiabendazole_mean_TOF_ben1_regressed	5.617524534886292	0	NA	NA	NA	NA	NA	NA	NA	NA	NA
I	I:1582461	1582461	A	G	0.0938967	-1.42854	2.62637	0.586495	0.23173568598948457	Thiabendazole_mean_TOF_ben1_regressed	5.617524534886292	0	NA	NA	NA	NA	NA	NA	NA	NA	NA
I	I:1582532	1582532	G	A	0.497653	-0.644749	1.37885	0.640071	0.19377184914428816	Thiabendazole_mean_TOF_ben1_regressed	5.617524534886292	0	NA	NA	NA	NA	NA	NA	NA	NA	NA
I	I:1588561	1588561	A	G	0.474178	1.18606	1.44794	0.412706	0.38435921721914384	Thiabendazole_mean_TOF_ben1_regressed	5.617524534886292	0	NA	NA	NA	NA	NA	NA	NA	NA	NA
I	I:1592540	1592540	A	C	0.0704225	-2.87258	2.86599	0.3162	0.5000381344038098	Thiabendazole_mean_TOF_ben1_regressed	5.617524534886292	0	NA	NA	NA	NA	NA	NA	NA	NA	NA
I	I:1594392	1594392	G	A	0.0938967	-0.438764	2.30173	0.84882	0.07118439608679554	Thiabendazole_mean_TOF_ben1_regressed	5.617524534886292	0	NA	NA	NA	NA	NA	NA	NA	NA	NA
I	I:1598497	1598497	C	A	0.488263	-0.629881	1.41849	0.657005	0.1824313253197524	Thiabendazole_mean_TOF_ben1_regressed	5.617524534886292	0	NA	NA	NA	NA	NA	NA	NA	NA	NA
I	I:1604842	1604842	A	G	0.159624	2.55059	2.03739	0.21061	0.6765210118698417	Thiabendazole_mean_TOF_ben1_regressed	5.617524534886292	0	NA	NA	NA	NA	NA	NA	NA	NA	NA
I	I:1610723	1610723	G	A	0.13615	-4.0753	2.03948	0.0456941	1.3401398722027973	Thiabendazole_mean_TOF_ben1_regressed	5.617524534886292	0	NA	NA	NA	NA	NA	NA	NA	NA	NA
I	I:1615904	1615904	G	C	0.460094	-1.26759	1.42747	0.374543	0.4264983152390307	Thiabendazole_mean_TOF_ben1_regressed	5.617524534886292	0	NA	NA	NA	NA	NA	NA	NA	NA	NA
I	I:1622635	1622635	G	T	0.408451	-2.41406	1.49119	0.105472	0.9768628186550159	Thiabendazole_mean_TOF_ben1_regressed	5.617524534886292	0	NA	NA	NA	NA	NA	NA	NA	NA	NA
I	I:1625311	1625311	A	T	0.084507	0.565304	2.6433	0.830654	0.08057983925104586	Thiabendazole_mean_TOF_ben1_regressed	5.617524534886292	0	NA	NA	NA	NA	NA	NA	NA	NA	NA
I	I:1626141	1626141	T	C	0.333333	2.71458	1.53215	0.0764367	1.1166980709985919	Thiabendazole_mean_TOF_ben1_regressed	5.617524534886292	0	NA	NA	NA	NA	NA	NA	NA	NA	NA
I	I:1627088	1627088	C	A	0.126761	-3.9535	2.20108	0.0724679	1.139854323635858	Thiabendazole_mean_TOF_ben1_regressed	5.617524534886292	0	NA	NA	NA	NA	NA	NA	NA	NA	NA
I	I:1628515	1628515	G	A	0.352113	-0.792592	1.4723	0.590345	0.2288941107194985	Thiabendazole_mean_TOF_ben1_regressed	5.617524534886292	0	NA	NA	NA	NA	NA	NA	NA	NA	NA
I	I:1628742	1628742	A	G	0.173709	-0.0865339	1.8299	0.962283	0.016697186523672306	Thiabendazole_mean_TOF_ben1_regressed	5.617524534886292	0	NA	NA	NA	NA	NA	NA	NA	NA	NA
I	I:1635216	1635216	A	G	0.394366	0.648891	1.45798	0.656274	0.18291480110678351	Thiabendazole_mean_TOF_ben1_regressed	5.617524534886292	0	NA	NA	NA	NA	NA	NA	NA	NA	NA
I	I:1638691	1638691	A	C	0.469484	0.522154	1.44176	0.71723	0.14434155323984504	Thiabendazole_mean_TOF_ben1_regressed	5.617524534886292	0	NA	NA	NA	NA	NA	NA	NA	NA	NA
I	I:1639890	1639890	C	G	0.408451	2.4339	1.48593	0.10143	0.9938335745145686	Thiabendazole_mean_TOF_ben1_regressed	5.617524534886292	0	NA	NA	NA	NA	NA	NA	NA	NA	NA
I	I:1640743	1640743	T	A	0.323944	-0.545461	1.49723	0.715624	0.14531510285482718	Thiabendazole_mean_TOF_ben1_regressed	5.617524534886292	0	NA	NA	NA	NA	NA	NA	NA	NA	NA
I	I:1651849	1651849	G	T	0.441315	1.00733	1.40499	0.473396	0.32477541599981063	Thiabendazole_mean_TOF_ben1_regressed	5.617524534886292	0	NA	NA	NA	NA	NA	NA	NA	NA	NA
I	I:1653702	1653702	T	A	0.338028	-2.47551	1.4667	0.091449	1.0388210391963824	Thiabendazole_mean_TOF_ben1_regressed	5.617524534886292	0	NA	NA	NA	NA	NA	NA	NA	NA	NA
I	I:1654055	1654055	A	T	0.164319	0.622114	1.84743	0.736308	0.1329404808801085	Thiabendazole_mean_TOF_ben1_regressed	5.617524534886292	0	NA	NA	NA	NA	NA	NA	NA	NA	NA
I	I:1654122	1654122	C	G	0.0751174	-0.419199	2.78452	0.880334	0.055352524626469994	Thiabendazole_mean_TOF_ben1_regressed	5.617524534886292	0	NA	NA	NA	NA	NA	NA	NA	NA	NA
I	I:1654361	1654361	C	T	0.0610329	-3.01379	3.03923	0.321378	0.4929838562771589	Thiabendazole_mean_TOF_ben1_regressed	5.617524534886292	0	NA	NA	NA	NA	NA	NA	NA	NA	NA
I	I:1656062	1656062	A	G	0.150235	-4.13531	1.95426	0.0343408	1.4641895917744447	Thiabendazole_mean_TOF_ben1_regressed	5.617524534886292	0	NA	NA	NA	NA	NA	NA	NA	NA	NA
I	I:1656763	1656763	G	A	0.211268	-2.16681	1.70021	0.202508	0.6935578154753483	Thiabendazole_mean_TOF_ben1_regressed	5.617524534886292	0	NA	NA	NA	NA	NA	NA	NA	NA	NA
I	I:1657013	1657013	A	G	0.112676	-2.74174	2.25791	0.22464	0.6485129095502887	Thiabendazole_mean_TOF_ben1_regressed	5.617524534886292	0	NA	NA	NA	NA	NA	NA	NA	NA	NA
I	I:1657899	1657899	C	T	0.356808	2.79134	1.50172	0.0630599	1.2002467222890756	Thiabendazole_mean_TOF_ben1_regressed	5.617524534886292	0	NA	NA	NA	NA	NA	NA	NA	NA	NA
I	I:1657940	1657940	T	C	0.41784	-1.72523	1.50455	0.251515	0.5994361091250743	Thiabendazole_mean_TOF_ben1_regressed	5.617524534886292	0	NA	NA	NA	NA	NA	NA	NA	NA	NA
I	I:1664043	1664043	T	G	0.197183	-0.473767	1.74505	0.786013	0.10457027103237859	Thiabendazole_mean_TOF_ben1_regressed	5.617524534886292	0	NA	NA	NA	NA	NA	NA	NA	NA	NA
I	I:1667421	1667421	C	T	0.0657277	-1.44667	2.81341	0.607109	0.21673332894328334	Thiabendazole_mean_TOF_ben1_regressed	5.617524534886292	0	NA	NA	NA	NA	NA	NA	NA	NA	NA
I	I:1668607	1668607	T	C	0.0610329	-2.02121	2.89718	0.485398	0.31390201743703267	Thiabendazole_mean_TOF_ben1_regressed	5.617524534886292	0	NA	NA	NA	NA	NA	NA	NA	NA	NA
I	I:1673141	1673141	T	C	0.342723	-1.7454	1.57003	0.266267	0.57468265483771	Thiabendazole_mean_TOF_ben1_regressed	5.617524534886292	0	NA	NA	NA	NA	NA	NA	NA	NA	NA
I	I:1673170	1673170	C	T	0.211268	-1.66185	1.82744	0.363144	0.4399211270179873	Thiabendazole_mean_TOF_ben1_regressed	5.617524534886292	0	NA	NA	NA	NA	NA	NA	NA	NA	NA
I	I:1673864	1673864	T	C	0.084507	-3.97924	2.62721	0.129867	0.8865011917956189	Thiabendazole_mean_TOF_ben1_regressed	5.617524534886292	0	NA	NA	NA	NA	NA	NA	NA	NA	NA
I	I:1675492	1675492	A	G	0.0985915	0.641253	2.27125	0.777687	0.10919516075357168	Thiabendazole_mean_TOF_ben1_regressed	5.617524534886292	0	NA	NA	NA	NA	NA	NA	NA	NA	NA
I	I:1677771	1677771	T	C	0.140845	0.419434	2.13803	0.844471	0.07341525995469833	Thiabendazole_mean_TOF_ben1_regressed	5.617524534886292	0	NA	NA	NA	NA	NA	NA	NA	NA	NA
I	I:1677916	1677916	A	G	0.14554	-2.00358	1.96097	0.306908	0.5129917909081162	Thiabendazole_mean_TOF_ben1_regressed	5.617524534886292	0	NA	NA	NA	NA	NA	NA	NA	NA	NA
I	I:1679070	1679070	C	T	0.399061	-1.8469	1.42219	0.194071	0.712039356321727	Thiabendazole_mean_TOF_ben1_regressed	5.617524534886292	0	NA	NA	NA	NA	NA	NA	NA	NA	NA
I	I:1679350	1679350	T	A	0.258216	-0.320559	1.53908	0.835011	0.07830780330941069	Thiabendazole_mean_TOF_ben1_regressed	5.617524534886292	0	NA	NA	NA	NA	NA	NA	NA	NA	NA
I	I:1681731	1681731	A	T	0.164319	-0.552622	2.05404	0.787898	0.10353000193228035	Thiabendazole_mean_TOF_ben1_regressed	5.617524534886292	0	NA	NA	NA	NA	NA	NA	NA	NA	NA
I	I:1683528	1683528	T	A	0.211268	-2.47871	1.74056	0.154422	0.8112908270704134	Thiabendazole_mean_TOF_ben1_regressed	5.617524534886292	0	NA	NA	NA	NA	NA	NA	NA	NA	NA
I	I:1683529	1683529	T	A	0.140845	-1.18316	1.9927	0.55268	0.25752625108096355	Thiabendazole_mean_TOF_ben1_regressed	5.617524534886292	0	NA	NA	NA	NA	NA	NA	NA	NA	NA
I	I:1687738	1687738	C	A	0.323944	2.19368	1.50461	0.144848	0.8390874969735803	Thiabendazole_mean_TOF_ben1_regressed	5.617524534886292	0	NA	NA	NA	NA	NA	NA	NA	NA	NA
I	I:1688960	1688960	T	G	0.2723	-0.250961	1.57907	0.873725	0.058625237589469754	Thiabendazole_mean_TOF_ben1_regressed	5.617524534886292	0	NA	NA	NA	NA	NA	NA	NA	NA	NA
I	I:1689321	1689321	T	C	0.0610329	-6.76435	3.16071	0.0323435	1.4902129854055035	Thiabendazole_mean_TOF_ben1_regressed	5.617524534886292	0	NA	NA	NA	NA	NA	NA	NA	NA	NA
I	I:1691463	1691463	T	G	0.0610329	-7.57169	3.2252	0.0188914	1.7237358562790726	Thiabendazole_mean_TOF_ben1_regressed	5.617524534886292	0	NA	NA	NA	NA	NA	NA	NA	NA	NA
I	I:1692857	1692857	T	C	0.375587	-0.256586	1.41765	0.856372	0.06733754086882679	Thiabendazole_mean_TOF_ben1_regressed	5.617524534886292	0	NA	NA	NA	NA	NA	NA	NA	NA	NA
I	I:1693624	1693624	A	C	0.178404	2.40711	1.9051	0.206407	0.6852755783150634	Thiabendazole_mean_TOF_ben1_regressed	5.617524534886292	0	NA	NA	NA	NA	NA	NA	NA	NA	NA
I	I:1695159	1695159	G	C	0.497653	-0.850027	1.44861	0.557348	0.25387355296488584	Thiabendazole_mean_TOF_ben1_regressed	5.617524534886292	0	NA	NA	NA	NA	NA	NA	NA	NA	NA
I	I:1695429	1695429	C	T	0.300469	0.197425	1.59143	0.901272	0.045144121038685134	Thiabendazole_mean_TOF_ben1_regressed	5.617524534886292	0	NA	NA	NA	NA	NA	NA	NA	NA	NA
I	I:1698158	1698158	T	C	0.446009	-0.945693	1.5374	0.538473	0.26883606812270633	Thiabendazole_mean_TOF_ben1_regressed	5.617524534886292	0	NA	NA	NA	NA	NA	NA	NA	NA	NA
I	I:1698671	1698671	G	A	0.13615	-0.380963	2.04829	0.852452	0.06933006596833746	Thiabendazole_mean_TOF_ben1_regressed	5.617524534886292	0	NA	NA	NA	NA	NA	NA	NA	NA	NA
I	I:1700392	1700392	C	T	0.13615	0.405588	2.16636	0.851487	0.06982197820210019	Thiabendazole_mean_TOF_ben1_regressed	5.617524534886292	0	NA	NA	NA	NA	NA	NA	NA	NA	NA
I	I:1700479	1700479	C	T	0.230047	0.181306	1.68763	0.914446	0.03884193545213703	Thiabendazole_mean_TOF_ben1_regressed	5.617524534886292	0	NA	NA	NA	NA	NA	NA	NA	NA	NA
I	I:1701178	1701178	A	G	0.497653	-0.12123	1.43007	0.932442	0.030378172777551463	Thiabendazole_mean_TOF_ben1_regressed	5.617524534886292	0	NA	NA	NA	NA	NA	NA	NA	NA	NA
I	I:1715496	1715496	T	G	0.338028	-1.63138	1.5554	0.294247	0.5312879563183	Thiabendazole_mean_TOF_ben1_regressed	5.617524534886292	0	NA	NA	NA	NA	NA	NA	NA	NA	NA
I	I:1715834	1715834	G	T	0.183099	0.971624	1.95647	0.619457	0.20798883506816568	Thiabendazole_mean_TOF_ben1_regressed	5.617524534886292	0	NA	NA	NA	NA	NA	NA	NA	NA	NA
I	I:1717957	1717957	G	C	0.150235	0.865311	2.04574	0.672309	0.17243107493570461	Thiabendazole_mean_TOF_ben1_regressed	5.617524534886292	0	NA	NA	NA	NA	NA	NA	NA	NA	NA
I	I:1718739	1718739	T	C	0.215962	0.855889	1.67176	0.608673	0.21561596259902385	Thiabendazole_mean_TOF_ben1_regressed	5.617524534886292	0	NA	NA	NA	NA	NA	NA	NA	NA	NA
I	I:1718986	1718986	A	T	0.056338	-7.87905	2.88159	0.00625189	2.2039886718577892	Thiabendazole_mean_TOF_ben1_regressed	5.617524534886292	0	NA	NA	NA	NA	NA	NA	NA	NA	NA
I	I:1719435	1719435	A	T	0.42723	-0.078207	1.45547	0.957148	0.019020903797110206	Thiabendazole_mean_TOF_ben1_regressed	5.617524534886292	0	NA	NA	NA	NA	NA	NA	NA	NA	NA
I	I:1721593	1721593	G	C	0.117371	-1.81794	2.09545	0.385633	0.41382580904130994	Thiabendazole_mean_TOF_ben1_regressed	5.617524534886292	0	NA	NA	NA	NA	NA	NA	NA	NA	NA
I	I:1725858	1725858	C	T	0.361502	0.285266	1.46388	0.845495	0.07288895634398068	Thiabendazole_mean_TOF_ben1_regressed	5.617524534886292	0	NA	NA	NA	NA	NA	NA	NA	NA	NA
I	I:1726396	1726396	A	G	0.286385	0.56341	1.53589	0.713745	0.14645692109988248	Thiabendazole_mean_TOF_ben1_regressed	5.617524534886292	0	NA	NA	NA	NA	NA	NA	NA	NA	NA
I	I:1727192	1727192	G	T	0.0704225	-1.47581	2.82949	0.601962	0.22043092354483168	Thiabendazole_mean_TOF_ben1_regressed	5.617524534886292	0	NA	NA	NA	NA	NA	NA	NA	NA	NA
I	I:1731008	1731008	T	A	0.0610329	5.99776	3.61775	0.0973433	1.0116939349828218	Thiabendazole_mean_TOF_ben1_regressed	5.617524534886292	0	NA	NA	NA	NA	NA	NA	NA	NA	NA
I	I:1731821	1731821	C	A	0.126761	0.394346	2.23587	0.860001	0.06550104376314225	Thiabendazole_mean_TOF_ben1_regressed	5.617524534886292	0	NA	NA	NA	NA	NA	NA	NA	NA	NA
I	I:1732348	1732348	T	C	0.244131	1.23425	1.71229	0.471022	0.3269588078276471	Thiabendazole_mean_TOF_ben1_regressed	5.617524534886292	0	NA	NA	NA	NA	NA	NA	NA	NA	NA
I	I:1738955	1738955	G	T	0.464789	1.4866	1.44576	0.303833	0.5173650581902363	Thiabendazole_mean_TOF_ben1_regressed	5.617524534886292	0	NA	NA	NA	NA	NA	NA	NA	NA	NA
I	I:1739301	1739301	T	A	0.15493	-0.294192	2.02592	0.884542	0.053281541007297414	Thiabendazole_mean_TOF_ben1_regressed	5.617524534886292	0	NA	NA	NA	NA	NA	NA	NA	NA	NA
I	I:1740998	1740998	T	C	0.300469	-0.795128	1.56691	0.61184	0.2133621337400127	Thiabendazole_mean_TOF_ben1_regressed	5.617524534886292	0	NA	NA	NA	NA	NA	NA	NA	NA	NA
I	I:1748330	1748330	T	C	0.29108	1.2202	1.59586	0.444506	0.35212237249060696	Thiabendazole_mean_TOF_ben1_regressed	5.617524534886292	0	NA	NA	NA	NA	NA	NA	NA	NA	NA
I	I:1748522	1748522	A	G	0.220657	1.90932	1.71153	0.26461	0.5773937472129362	Thiabendazole_mean_TOF_ben1_regressed	5.617524534886292	0	NA	NA	NA	NA	NA	NA	NA	NA	NA
I	I:1762305	1762305	A	G	0.0892019	-2.87035	2.47691	0.246521	0.6081460792441326	Thiabendazole_mean_TOF_ben1_regressed	5.617524534886292	0	NA	NA	NA	NA	NA	NA	NA	NA	NA
I	I:1763719	1763719	T	C	0.403756	-1.55897	1.48686	0.294409	0.5310489178719255	Thiabendazole_mean_TOF_ben1_regressed	5.617524534886292	0	NA	NA	NA	NA	NA	NA	NA	NA	NA
I	I:1768295	1768295	G	A	0.0516432	-5.99661	3.00558	0.0460261	1.3369958232862753	Thiabendazole_mean_TOF_ben1_regressed	5.617524534886292	0	NA	NA	NA	NA	NA	NA	NA	NA	NA
I	I:1775350	1775350	G	T	0.0610329	-3.57754	3.06487	0.2431	0.6142150411566643	Thiabendazole_mean_TOF_ben1_regressed	5.617524534886292	0	NA	NA	NA	NA	NA	NA	NA	NA	NA
I	I:1775399	1775399	C	A	0.43662	-0.799422	1.49179	0.592041	0.2276482164912845	Thiabendazole_mean_TOF_ben1_regressed	5.617524534886292	0	NA	NA	NA	NA	NA	NA	NA	NA	NA
I	I:1777085	1777085	C	T	0.295775	0.670516	1.64404	0.683386	0.1653339225010043	Thiabendazole_mean_TOF_ben1_regressed	5.617524534886292	0	NA	NA	NA	NA	NA	NA	NA	NA	NA
I	I:1778576	1778576	C	A	0.131455	1.0906	2.08128	0.600275	0.22164974358088418	Thiabendazole_mean_TOF_ben1_regressed	5.617524534886292	0	NA	NA	NA	NA	NA	NA	NA	NA	NA
I	I:1778736	1778736	G	A	0.103286	0.374659	2.23015	0.866585	0.06218883258021344	Thiabendazole_mean_TOF_ben1_regressed	5.617524534886292	0	NA	NA	NA	NA	NA	NA	NA	NA	NA
I	I:1779845	1779845	A	G	0.0704225	-6.60819	2.65469	0.0128011	1.8927527097736887	Thiabendazole_mean_TOF_ben1_regressed	5.617524534886292	0	NA	NA	NA	NA	NA	NA	NA	NA	NA
I	I:1780524	1780524	C	A	0.43662	0.366392	1.44382	0.799676	0.09708593790042307	Thiabendazole_mean_TOF_ben1_regressed	5.617524534886292	0	NA	NA	NA	NA	NA	NA	NA	NA	NA
I	I:1780544	1780544	T	C	0.286385	-0.452878	1.62024	0.779851	0.10798836661620391	Thiabendazole_mean_TOF_ben1_regressed	5.617524534886292	0	NA	NA	NA	NA	NA	NA	NA	NA	NA
I	I:1785437	1785437	C	T	0.319249	0.327754	1.51906	0.829174	0.08135432432246174	Thiabendazole_mean_TOF_ben1_regressed	5.617524534886292	0	NA	NA	NA	NA	NA	NA	NA	NA	NA
I	I:1789897	1789897	A	G	0.28169	-0.104876	1.68614	0.950404	0.02209174452799956	Thiabendazole_mean_TOF_ben1_regressed	5.617524534886292	0	NA	NA	NA	NA	NA	NA	NA	NA	NA
I	I:1790278	1790278	A	G	0.408451	-0.496312	1.5816	0.75367	0.1228187715714655	Thiabendazole_mean_TOF_ben1_regressed	5.617524534886292	0	NA	NA	NA	NA	NA	NA	NA	NA	NA
I	I:1791364	1791364	A	T	0.112676	0.821037	2.3783	0.729929	0.1367193815340895	Thiabendazole_mean_TOF_ben1_regressed	5.617524534886292	0	NA	NA	NA	NA	NA	NA	NA	NA	NA
I	I:1792401	1792401	C	A	0.0610329	-3.13264	2.85617	0.27273	0.5642670875154582	Thiabendazole_mean_TOF_ben1_regressed	5.617524534886292	0	NA	NA	NA	NA	NA	NA	NA	NA	NA
I	I:1792410	1792410	G	A	0.366197	1.03117	1.46332	0.481008	0.3178477004931895	Thiabendazole_mean_TOF_ben1_regressed	5.617524534886292	0	NA	NA	NA	NA	NA	NA	NA	NA	NA
I	I:1795635	1795635	T	C	0.276995	1.13216	1.59033	0.476525	0.32191430997374104	Thiabendazole_mean_TOF_ben1_regressed	5.617524534886292	0	NA	NA	NA	NA	NA	NA	NA	NA	NA
I	I:1800531	1800531	T	A	0.056338	-2.26715	2.8824	0.431545	0.3649739108811022	Thiabendazole_mean_TOF_ben1_regressed	5.617524534886292	0	NA	NA	NA	NA	NA	NA	NA	NA	NA
I	I:1804162	1804162	A	G	0.474178	0.74049	1.43735	0.606428	0.21722075466367197	Thiabendazole_mean_TOF_ben1_regressed	5.617524534886292	0	NA	NA	NA	NA	NA	NA	NA	NA	NA
I	I:1805726	1805726	T	C	0.187793	-2.01041	1.79404	0.262458	0.5809401849346911	Thiabendazole_mean_TOF_ben1_regressed	5.617524534886292	0	NA	NA	NA	NA	NA	NA	NA	NA	NA
I	I:1806009	1806009	T	G	0.084507	0.322632	2.45199	0.895317	0.048023169180607825	Thiabendazole_mean_TOF_ben1_regressed	5.617524534886292	0	NA	NA	NA	NA	NA	NA	NA	NA	NA
I	I:1806250	1806250	A	T	0.206573	-1.59175	1.8351	0.385728	0.41371883454820124	Thiabendazole_mean_TOF_ben1_regressed	5.617524534886292	0	NA	NA	NA	NA	NA	NA	NA	NA	NA
I	I:1809996	1809996	T	A	0.43662	0.489181	1.45837	0.737301	0.1323551770636893	Thiabendazole_mean_TOF_ben1_regressed	5.617524534886292	0	NA	NA	NA	NA	NA	NA	NA	NA	NA
I	I:1810726	1810726	C	T	0.258216	-1.32921	1.77819	0.454759	0.34221869718661313	Thiabendazole_mean_TOF_ben1_regressed	5.617524534886292	0	NA	NA	NA	NA	NA	NA	NA	NA	NA
I	I:1811043	1811043	G	A	0.215962	2.01543	1.75881	0.251835	0.5988839118351887	Thiabendazole_mean_TOF_ben1_regressed	5.617524534886292	0	NA	NA	NA	NA	NA	NA	NA	NA	NA
I	I:1811283	1811283	G	A	0.2723	1.25614	1.6319	0.441452	0.3551165112674143	Thiabendazole_mean_TOF_ben1_regressed	5.617524534886292	0	NA	NA	NA	NA	NA	NA	NA	NA	NA
I	I:1817570	1817570	C	T	0.258216	-0.561404	1.69032	0.739792	0.1308903693907798	Thiabendazole_mean_TOF_ben1_regressed	5.617524534886292	0	NA	NA	NA	NA	NA	NA	NA	NA	NA
I	I:1818743	1818743	A	C	0.0657277	6.45618	3.52006	0.0666376	1.176280652740615	Thiabendazole_mean_TOF_ben1_regressed	5.617524534886292	0	NA	NA	NA	NA	NA	NA	NA	NA	NA
I	I:1819127	1819127	A	G	0.056338	-3.53166	2.8931	0.222192	0.6532715818416021	Thiabendazole_mean_TOF_ben1_regressed	5.617524534886292	0	NA	NA	NA	NA	NA	NA	NA	NA	NA
I	I:1819339	1819339	G	A	0.323944	-0.0883614	1.58635	0.95558	0.019732948479018197	Thiabendazole_mean_TOF_ben1_regressed	5.617524534886292	0	NA	NA	NA	NA	NA	NA	NA	NA	NA
I	I:1819404	1819404	T	C	0.384977	-0.656251	1.55162	0.672335	0.17241427992300107	Thiabendazole_mean_TOF_ben1_regressed	5.617524534886292	0	NA	NA	NA	NA	NA	NA	NA	NA	NA
I	I:1820185	1820185	A	C	0.117371	0.759466	2.33047	0.744511	0.1281288812509462	Thiabendazole_mean_TOF_ben1_regressed	5.617524534886292	0	NA	NA	NA	NA	NA	NA	NA	NA	NA
I	I:1823335	1823335	T	C	0.474178	-1.93867	1.55447	0.212339	0.6729702322623705	Thiabendazole_mean_TOF_ben1_regressed	5.617524534886292	0	NA	NA	NA	NA	NA	NA	NA	NA	NA
I	I:1828340	1828340	G	C	0.248826	2.3491	1.71895	0.171755	0.7650906112360855	Thiabendazole_mean_TOF_ben1_regressed	5.617524534886292	0	NA	NA	NA	NA	NA	NA	NA	NA	NA
I	I:1829726	1829726	G	A	0.220657	-0.982617	1.75328	0.575176	0.24019924377437576	Thiabendazole_mean_TOF_ben1_regressed	5.617524534886292	0	NA	NA	NA	NA	NA	NA	NA	NA	NA
I	I:1830678	1830678	G	A	0.0798122	-0.36217	2.48457	0.884105	0.05349615329844861	Thiabendazole_mean_TOF_ben1_regressed	5.617524534886292	0	NA	NA	NA	NA	NA	NA	NA	NA	NA
I	I:1831796	1831796	T	C	0.295775	-0.386641	1.64439	0.81411	0.0893169106323765	Thiabendazole_mean_TOF_ben1_regressed	5.617524534886292	0	NA	NA	NA	NA	NA	NA	NA	NA	NA
I	I:1836625	1836625	T	C	0.248826	-0.501708	1.59211	0.752669	0.12339597078143917	Thiabendazole_mean_TOF_ben1_regressed	5.617524534886292	0	NA	NA	NA	NA	NA	NA	NA	NA	NA
I	I:1840800	1840800	C	T	0.328638	-0.259855	1.61004	0.871781	0.05959260043083202	Thiabendazole_mean_TOF_ben1_regressed	5.617524534886292	0	NA	NA	NA	NA	NA	NA	NA	NA	NA
I	I:1845174	1845174	C	T	0.460094	1.17723	1.43803	0.412991	0.3840594124911194	Thiabendazole_mean_TOF_ben1_regressed	5.617524534886292	0	NA	NA	NA	NA	NA	NA	NA	NA	NA
I	I:1856583	1856583	C	G	0.192488	-0.877473	1.88314	0.641242	0.19297804001272428	Thiabendazole_mean_TOF_ben1_regressed	5.617524534886292	0	NA	NA	NA	NA	NA	NA	NA	NA	NA
I	I:1857126	1857126	G	A	0.13615	0.542821	1.94182	0.779828	0.10800117537119067	Thiabendazole_mean_TOF_ben1_regressed	5.617524534886292	0	NA	NA	NA	NA	NA	NA	NA	NA	NA
I	I:1857446	1857446	A	G	0.248826	2.3491	1.71895	0.171755	0.7650906112360855	Thiabendazole_mean_TOF_ben1_regressed	5.617524534886292	0	NA	NA	NA	NA	NA	NA	NA	NA	NA
I	I:1858273	1858273	C	T	0.126761	0.575579	2.25996	0.798966	0.09747170169547559	Thiabendazole_mean_TOF_ben1_regressed	5.617524534886292	0	NA	NA	NA	NA	NA	NA	NA	NA	NA
I	I:1859641	1859641	G	A	0.478873	0.41334	1.48615	0.780913	0.1073973473321072	Thiabendazole_mean_TOF_ben1_regressed	5.617524534886292	0	NA	NA	NA	NA	NA	NA	NA	NA	NA
I	I:1861201	1861201	A	G	0.084507	-4.41233	2.47233	0.0743124	1.1289387124540866	Thiabendazole_mean_TOF_ben1_regressed	5.617524534886292	0	NA	NA	NA	NA	NA	NA	NA	NA	NA
I	I:1861893	1861893	T	C	0.0704225	4.90009	3.38307	0.147502	0.8312020909870038	Thiabendazole_mean_TOF_ben1_regressed	5.617524534886292	0	NA	NA	NA	NA	NA	NA	NA	NA	NA
I	I:1861912	1861912	T	C	0.0657277	-3.66794	2.77249	0.185843	0.7308537924839206	Thiabendazole_mean_TOF_ben1_regressed	5.617524534886292	0	NA	NA	NA	NA	NA	NA	NA	NA	NA
I	I:1862163	1862163	T	A	0.230047	-0.686941	1.79307	0.701639	0.15388627908606128	Thiabendazole_mean_TOF_ben1_regressed	5.617524534886292	0	NA	NA	NA	NA	NA	NA	NA	NA	NA
I	I:1863579	1863579	A	G	0.0751174	-0.430034	2.52594	0.864816	0.06307628407853093	Thiabendazole_mean_TOF_ben1_regressed	5.617524534886292	0	NA	NA	NA	NA	NA	NA	NA	NA	NA
I	I:1875169	1875169	T	A	0.169014	-0.740303	1.92891	0.701132	0.1542002110277861	Thiabendazole_mean_TOF_ben1_regressed	5.617524534886292	0	NA	NA	NA	NA	NA	NA	NA	NA	NA
I	I:1875698	1875698	T	C	0.262911	-0.140469	1.7872	0.937353	0.028096826314398308	Thiabendazole_mean_TOF_ben1_regressed	5.617524534886292	0	NA	NA	NA	NA	NA	NA	NA	NA	NA
I	I:1876381	1876381	G	A	0.211268	1.70634	1.85027	0.356419	0.4480391526283894	Thiabendazole_mean_TOF_ben1_regressed	5.617524534886292	0	NA	NA	NA	NA	NA	NA	NA	NA	NA
I	I:1876789	1876789	A	T	0.197183	0.0689604	1.88996	0.970893	0.01282863010241865	Thiabendazole_mean_TOF_ben1_regressed	5.617524534886292	0	NA	NA	NA	NA	NA	NA	NA	NA	NA
I	I:1876790	1876790	T	A	0.211268	1.7086	1.91493	0.372258	0.4291559602822411	Thiabendazole_mean_TOF_ben1_regressed	5.617524534886292	0	NA	NA	NA	NA	NA	NA	NA	NA	NA
I	I:1878758	1878758	A	T	0.394366	0.822741	1.53189	0.591215	0.22825455577935438	Thiabendazole_mean_TOF_ben1_regressed	5.617524534886292	0	NA	NA	NA	NA	NA	NA	NA	NA	NA
I	I:1880625	1880625	G	A	0.469484	-0.249669	1.54566	0.871677	0.05964441312281715	Thiabendazole_mean_TOF_ben1_regressed	5.617524534886292	0	NA	NA	NA	NA	NA	NA	NA	NA	NA
I	I:1882333	1882333	G	T	0.399061	-0.66735	1.565	0.6698	0.17405485679615199	Thiabendazole_mean_TOF_ben1_regressed	5.617524534886292	0	NA	NA	NA	NA	NA	NA	NA	NA	NA
I	I:1883323	1883323	C	G	0.215962	-1.13901	1.82517	0.53259	0.2736069922072366	Thiabendazole_mean_TOF_ben1_regressed	5.617524534886292	0	NA	NA	NA	NA	NA	NA	NA	NA	NA
I	I:1883531	1883531	T	A	0.150235	0.62517	2.14986	0.771208	0.11282847399911201	Thiabendazole_mean_TOF_ben1_regressed	5.617524534886292	0	NA	NA	NA	NA	NA	NA	NA	NA	NA
I	I:1884419	1884419	T	C	0.192488	0.333231	1.98592	0.866743	0.06210965711159958	Thiabendazole_mean_TOF_ben1_regressed	5.617524534886292	0	NA	NA	NA	NA	NA	NA	NA	NA	NA
I	I:1892237	1892237	A	G	0.173709	3.41375	2.08034	0.100806	0.9965136177978158	Thiabendazole_mean_TOF_ben1_regressed	5.617524534886292	0	NA	NA	NA	NA	NA	NA	NA	NA	NA
I	I:1892869	1892869	A	G	0.122066	-0.548176	2.12443	0.79638	0.09887965522260936	Thiabendazole_mean_TOF_ben1_regressed	5.617524534886292	0	NA	NA	NA	NA	NA	NA	NA	NA	NA
I	I:1902516	1902516	A	C	0.0704225	-2.50392	2.68292	0.350675	0.45509519433821494	Thiabendazole_mean_TOF_ben1_regressed	5.617524534886292	0	NA	NA	NA	NA	NA	NA	NA	NA	NA
I	I:1908402	1908402	A	G	0.323944	-0.0638231	1.57363	0.967648	0.014282596678400537	Thiabendazole_mean_TOF_ben1_regressed	5.617524534886292	0	NA	NA	NA	NA	NA	NA	NA	NA	NA
I	I:1911932	1911932	A	G	0.492958	-1.95389	1.52831	0.201085	0.6966203245310304	Thiabendazole_mean_TOF_ben1_regressed	5.617524534886292	0	NA	NA	NA	NA	NA	NA	NA	NA	NA
I	I:1915076	1915076	T	C	0.262911	-0.16	1.76791	0.927888	0.03250444179562178	Thiabendazole_mean_TOF_ben1_regressed	5.617524534886292	0	NA	NA	NA	NA	NA	NA	NA	NA	NA
I	I:1916879	1916879	A	G	0.446009	-1.51609	1.4895	0.308747	0.5103972536181905	Thiabendazole_mean_TOF_ben1_regressed	5.617524534886292	0	NA	NA	NA	NA	NA	NA	NA	NA	NA
I	I:1916943	1916943	A	G	0.267606	-0.723781	1.70616	0.671409	0.17301284148517643	Thiabendazole_mean_TOF_ben1_regressed	5.617524534886292	0	NA	NA	NA	NA	NA	NA	NA	NA	NA
I	I:1917960	1917960	G	C	0.0516432	1.54918	3.41357	0.649951	0.1871193837137015	Thiabendazole_mean_TOF_ben1_regressed	5.617524534886292	0	NA	NA	NA	NA	NA	NA	NA	NA	NA
I	I:1918526	1918526	T	C	0.253521	-0.834239	1.63207	0.609242	0.2152101648575034	Thiabendazole_mean_TOF_ben1_regressed	5.617524534886292	0	NA	NA	NA	NA	NA	NA	NA	NA	NA
I	I:1918566	1918566	G	A	0.192488	-0.201282	1.74691	0.908269	0.04178550840183085	Thiabendazole_mean_TOF_ben1_regressed	5.617524534886292	0	NA	NA	NA	NA	NA	NA	NA	NA	NA
I	I:1919171	1919171	C	T	0.192488	-0.326798	1.74206	0.851196	0.06997042591135007	Thiabendazole_mean_TOF_ben1_regressed	5.617524534886292	0	NA	NA	NA	NA	NA	NA	NA	NA	NA
I	I:1919458	1919458	C	G	0.201878	-1.30537	1.7098	0.445188	0.3514565505458208	Thiabendazole_mean_TOF_ben1_regressed	5.617524534886292	0	NA	NA	NA	NA	NA	NA	NA	NA	NA
I	I:1929822	1929822	A	T	0.262911	-1.14992	1.74631	0.510224	0.2922391168308527	Thiabendazole_mean_TOF_ben1_regressed	5.617524534886292	0	NA	NA	NA	NA	NA	NA	NA	NA	NA
I	I:1932062	1932062	G	C	0.192488	0.309541	1.7103	0.856379	0.0673339909524953	Thiabendazole_mean_TOF_ben1_regressed	5.617524534886292	0	NA	NA	NA	NA	NA	NA	NA	NA	NA
I	I:1933111	1933111	C	T	0.0751174	-1.32416	2.6364	0.615483	0.21078393803429427	Thiabendazole_mean_TOF_ben1_regressed	5.617524534886292	0	NA	NA	NA	NA	NA	NA	NA	NA	NA
I	I:1938599	1938599	T	C	0.375587	-1.22762	1.55814	0.430767	0.3657575743314553	Thiabendazole_mean_TOF_ben1_regressed	5.617524534886292	0	NA	NA	NA	NA	NA	NA	NA	NA	NA
I	I:1941143	1941143	C	A	0.319249	-1.05444	1.68797	0.532182	0.27393981868518447	Thiabendazole_mean_TOF_ben1_regressed	5.617524534886292	0	NA	NA	NA	NA	NA	NA	NA	NA	NA
I	I:1942073	1942073	A	G	0.474178	-0.128597	1.54294	0.933577	0.029849856294441382	Thiabendazole_mean_TOF_ben1_regressed	5.617524534886292	0	NA	NA	NA	NA	NA	NA	NA	NA	NA
I	I:1945928	1945928	A	C	0.319249	-0.517126	1.59911	0.746404	0.12702604185899377	Thiabendazole_mean_TOF_ben1_regressed	5.617524534886292	0	NA	NA	NA	NA	NA	NA	NA	NA	NA
I	I:1947747	1947747	G	A	0.117371	1.2866	2.50171	0.607051	0.21677482113536603	Thiabendazole_mean_TOF_ben1_regressed	5.617524534886292	0	NA	NA	NA	NA	NA	NA	NA	NA	NA
I	I:1953384	1953384	A	C	0.112676	0.347752	2.11647	0.869489	0.06073590793328658	Thiabendazole_mean_TOF_ben1_regressed	5.617524534886292	0	NA	NA	NA	NA	NA	NA	NA	NA	NA
I	I:1968800	1968800	G	T	0.0751174	-5.04068	2.61108	0.0535453	1.271278643854459	Thiabendazole_mean_TOF_ben1_regressed	5.617524534886292	0	NA	NA	NA	NA	NA	NA	NA	NA	NA
I	I:1973720	1973720	G	C	0.239437	2.93471	1.80677	0.104314	0.9816574009241764	Thiabendazole_mean_TOF_ben1_regressed	5.617524534886292	0	NA	NA	NA	NA	NA	NA	NA	NA	NA
I	I:1973889	1973889	C	T	0.333333	-2.35064	1.558	0.131361	0.88153355409774	Thiabendazole_mean_TOF_ben1_regressed	5.617524534886292	0	NA	NA	NA	NA	NA	NA	NA	NA	NA
I	I:1973940	1973940	G	A	0.488263	-1.88449	1.60068	0.239074	0.6214676521172141	Thiabendazole_mean_TOF_ben1_regressed	5.617524534886292	0	NA	NA	NA	NA	NA	NA	NA	NA	NA
I	I:1978169	1978169	A	G	0.187793	3.14729	2.01869	0.118978	0.9245333357662746	Thiabendazole_mean_TOF_ben1_regressed	5.617524534886292	0	NA	NA	NA	NA	NA	NA	NA	NA	NA
I	I:1978177	1978177	T	G	0.122066	-1.81577	2.29418	0.428669	0.36787792217103965	Thiabendazole_mean_TOF_ben1_regressed	5.617524534886292	0	NA	NA	NA	NA	NA	NA	NA	NA	NA
I	I:1979742	1979742	G	T	0.248826	-0.943689	1.74251	0.588115	0.23053774368221325	Thiabendazole_mean_TOF_ben1_regressed	5.617524534886292	0	NA	NA	NA	NA	NA	NA	NA	NA	NA
I	I:1981352	1981352	A	T	0.0892019	-4.51876	2.41495	0.0613229	1.212377315262267	Thiabendazole_mean_TOF_ben1_regressed	5.617524534886292	0	NA	NA	NA	NA	NA	NA	NA	NA	NA
I	I:1983516	1983516	A	G	0.384977	0.900467	1.57762	0.568152	0.2455354601866372	Thiabendazole_mean_TOF_ben1_regressed	5.617524534886292	0	NA	NA	NA	NA	NA	NA	NA	NA	NA
I	I:1984230	1984230	G	A	0.380282	0.438866	1.59416	0.783089	0.10618887649589229	Thiabendazole_mean_TOF_ben1_regressed	5.617524534886292	0	NA	NA	NA	NA	NA	NA	NA	NA	NA
I	I:1986153	1986153	G	A	0.276995	1.89381	1.60353	0.237593	0.6241663587504243	Thiabendazole_mean_TOF_ben1_regressed	5.617524534886292	0	NA	NA	NA	NA	NA	NA	NA	NA	NA
I	I:1988632	1988632	A	G	0.0516432	2.07365	3.1483	0.510116	0.29233105442855684	Thiabendazole_mean_TOF_ben1_regressed	5.617524534886292	0	NA	NA	NA	NA	NA	NA	NA	NA	NA
I	I:1999736	1999736	T	G	0.13615	-0.398314	2.20187	0.856447	0.06729950756097168	Thiabendazole_mean_TOF_ben1_regressed	5.617524534886292	0	NA	NA	NA	NA	NA	NA	NA	NA	NA
I	I:2005986	2005986	A	T	0.0798122	1.44304	2.486	0.5616	0.2505729008782511	Thiabendazole_mean_TOF_ben1_regressed	5.617524534886292	0	NA	NA	NA	NA	NA	NA	NA	NA	NA
I	I:2009926	2009926	A	G	0.14554	-1.64274	2.15669	0.446242	0.350429556620923	Thiabendazole_mean_TOF_ben1_regressed	5.617524534886292	0	NA	NA	NA	NA	NA	NA	NA	NA	NA
I	I:2011482	2011482	A	G	0.43662	0.549434	1.67835	0.743391	0.12878270107456438	Thiabendazole_mean_TOF_ben1_regressed	5.617524534886292	0	NA	NA	NA	NA	NA	NA	NA	NA	NA
I	I:2013029	2013029	C	A	0.0798122	3.18785	2.87775	0.267966	0.5719203065276066	Thiabendazole_mean_TOF_ben1_regressed	5.617524534886292	0	NA	NA	NA	NA	NA	NA	NA	NA	NA
I	I:2016939	2016939	A	G	0.323944	1.80336	1.61646	0.264583	0.5774380635626293	Thiabendazole_mean_TOF_ben1_regressed	5.617524534886292	0	NA	NA	NA	NA	NA	NA	NA	NA	NA
I	I:2023053	2023053	A	G	0.356808	0.734371	1.65001	0.656268	0.18291877167213144	Thiabendazole_mean_TOF_ben1_regressed	5.617524534886292	0	NA	NA	NA	NA	NA	NA	NA	NA	NA
I	I:2025524	2025524	C	T	0.0751174	1.66864	2.54418	0.511911	0.29080553818178495	Thiabendazole_mean_TOF_ben1_regressed	5.617524534886292	0	NA	NA	NA	NA	NA	NA	NA	NA	NA
I	I:2026730	2026730	C	T	0.422535	0.406694	1.56121	0.794479	0.09991757775761251	Thiabendazole_mean_TOF_ben1_regressed	5.617524534886292	0	NA	NA	NA	NA	NA	NA	NA	NA	NA
I	I:2026731	2026731	G	C	0.239437	-1.0024	1.7745	0.572148	0.24249161584092144	Thiabendazole_mean_TOF_ben1_regressed	5.617524534886292	0	NA	NA	NA	NA	NA	NA	NA	NA	NA
I	I:2029345	2029345	G	A	0.347418	-0.400381	1.70771	0.814632	0.08903853415861275	Thiabendazole_mean_TOF_ben1_regressed	5.617524534886292	0	NA	NA	NA	NA	NA	NA	NA	NA	NA
I	I:2032213	2032213	G	A	0.366197	-0.203091	1.6608	0.902673	0.04446954759938859	Thiabendazole_mean_TOF_ben1_regressed	5.617524534886292	0	NA	NA	NA	NA	NA	NA	NA	NA	NA
I	I:2033181	2033181	G	A	0.0798122	1.43425	2.50061	0.566266	0.24697951369692064	Thiabendazole_mean_TOF_ben1_regressed	5.617524534886292	0	NA	NA	NA	NA	NA	NA	NA	NA	NA
I	I:2033220	2033220	C	T	0.42723	0.270585	1.71426	0.87458	0.05820045837574021	Thiabendazole_mean_TOF_ben1_regressed	5.617524534886292	0	NA	NA	NA	NA	NA	NA	NA	NA	NA
I	I:2058361	2058361	T	C	0.183099	3.18882	2.03556	0.117218	0.9310056929217587	Thiabendazole_mean_TOF_ben1_regressed	5.617524534886292	0	NA	NA	NA	NA	NA	NA	NA	NA	NA
I	I:2062734	2062734	A	T	0.150235	-1.09333	2.08591	0.600176	0.22172137524899205	Thiabendazole_mean_TOF_ben1_regressed	5.617524534886292	0	NA	NA	NA	NA	NA	NA	NA	NA	NA
I	I:2064331	2064331	G	A	0.305164	0.433053	1.83435	0.813371	0.08971131602842651	Thiabendazole_mean_TOF_ben1_regressed	5.617524534886292	0	NA	NA	NA	NA	NA	NA	NA	NA	NA
I	I:2067700	2067700	T	C	0.0516432	-2.73449	3.22637	0.396692	0.40154655775848946	Thiabendazole_mean_TOF_ben1_regressed	5.617524534886292	0	NA	NA	NA	NA	NA	NA	NA	NA	NA
I	I:2068791	2068791	C	G	0.084507	1.46138	2.45625	0.551868	0.2581647877182721	Thiabendazole_mean_TOF_ben1_regressed	5.617524534886292	0	NA	NA	NA	NA	NA	NA	NA	NA	NA
I	I:2069820	2069820	A	G	0.441315	0.364303	1.70512	0.830819	0.08049358014271298	Thiabendazole_mean_TOF_ben1_regressed	5.617524534886292	0	NA	NA	NA	NA	NA	NA	NA	NA	NA
I	I:2073189	2073189	G	A	0.338028	1.54788	1.58475	0.328699	0.4832016171691895	Thiabendazole_mean_TOF_ben1_regressed	5.617524534886292	0	NA	NA	NA	NA	NA	NA	NA	NA	NA
I	I:2074974	2074974	G	A	0.276995	-0.681875	1.75086	0.696941	0.1568039858316656	Thiabendazole_mean_TOF_ben1_regressed	5.617524534886292	0	NA	NA	NA	NA	NA	NA	NA	NA	NA
I	I:2085129	2085129	T	C	0.333333	-0.943096	1.70366	0.579873	0.23666711236576723	Thiabendazole_mean_TOF_ben1_regressed	5.617524534886292	0	NA	NA	NA	NA	NA	NA	NA	NA	NA
I	I:2085768	2085768	G	T	0.225352	-0.093567	1.81081	0.958791	0.01827605126404293	Thiabendazole_mean_TOF_ben1_regressed	5.617524534886292	0	NA	NA	NA	NA	NA	NA	NA	NA	NA
I	I:2089626	2089626	T	C	0.0892019	-1.27404	2.75049	0.643217	0.19164248585689	Thiabendazole_mean_TOF_ben1_regressed	5.617524534886292	0	NA	NA	NA	NA	NA	NA	NA	NA	NA
I	I:2093221	2093221	A	T	0.248826	2.51122	1.7221	0.144778	0.8392974271202189	Thiabendazole_mean_TOF_ben1_regressed	5.617524534886292	0	NA	NA	NA	NA	NA	NA	NA	NA	NA
I	I:2093842	2093842	G	A	0.187793	3.47621	2.00165	0.0824456	1.0838325170565797	Thiabendazole_mean_TOF_ben1_regressed	5.617524534886292	0	NA	NA	NA	NA	NA	NA	NA	NA	NA
I	I:2095395	2095395	G	A	0.0516432	-2.06387	3.03821	0.496944	0.3036925486132635	Thiabendazole_mean_TOF_ben1_regressed	5.617524534886292	0	NA	NA	NA	NA	NA	NA	NA	NA	NA
I	I:2098566	2098566	T	C	0.084507	1.93454	2.41727	0.423538	0.37310761850929847	Thiabendazole_mean_TOF_ben1_regressed	5.617524534886292	0	NA	NA	NA	NA	NA	NA	NA	NA	NA
I	I:2100488	2100488	T	G	0.384977	-2.89858	1.62283	0.0740788	1.130306061390908	Thiabendazole_mean_TOF_ben1_regressed	5.617524534886292	0	NA	NA	NA	NA	NA	NA	NA	NA	NA
I	I:2100737	2100737	T	A	0.140845	-1.68237	2.15606	0.435216	0.3612951468944815	Thiabendazole_mean_TOF_ben1_regressed	5.617524534886292	0	NA	NA	NA	NA	NA	NA	NA	NA	NA
I	I:2100840	2100840	C	T	0.492958	-2.56607	1.50228	0.0876154	1.057419551968835	Thiabendazole_mean_TOF_ben1_regressed	5.617524534886292	0	NA	NA	NA	NA	NA	NA	NA	NA	NA
I	I:2102058	2102058	T	G	0.328638	1.53599	1.74279	0.378133	0.4223554197215327	Thiabendazole_mean_TOF_ben1_regressed	5.617524534886292	0	NA	NA	NA	NA	NA	NA	NA	NA	NA
I	I:2102101	2102101	T	C	0.0985915	1.65236	2.27157	0.466976	0.3307054392099163	Thiabendazole_mean_TOF_ben1_regressed	5.617524534886292	0	NA	NA	NA	NA	NA	NA	NA	NA	NA
I	I:2102313	2102313	C	T	0.422535	0.405046	1.75639	0.817615	0.08745114955100719	Thiabendazole_mean_TOF_ben1_regressed	5.617524534886292	0	NA	NA	NA	NA	NA	NA	NA	NA	NA
I	I:2102496	2102496	T	G	0.122066	-0.154771	2.04883	0.939784	0.026971953195660796	Thiabendazole_mean_TOF_ben1_regressed	5.617524534886292	0	NA	NA	NA	NA	NA	NA	NA	NA	NA
I	I:2108680	2108680	A	C	0.0516432	0.729078	3.45387	0.832817	0.07945041830679198	Thiabendazole_mean_TOF_ben1_regressed	5.617524534886292	0	NA	NA	NA	NA	NA	NA	NA	NA	NA
I	I:2111366	2111366	A	T	0.295775	-0.734095	1.70543	0.666871	0.175958168192111	Thiabendazole_mean_TOF_ben1_regressed	5.617524534886292	0	NA	NA	NA	NA	NA	NA	NA	NA	NA
I	I:2112458	2112458	A	G	0.13615	-0.649258	2.19584	0.767477	0.1149346307338452	Thiabendazole_mean_TOF_ben1_regressed	5.617524534886292	0	NA	NA	NA	NA	NA	NA	NA	NA	NA
I	I:2113910	2113910	G	A	0.0798122	-0.967039	2.89534	0.738381	0.1317194870922746	Thiabendazole_mean_TOF_ben1_regressed	5.617524534886292	0	NA	NA	NA	NA	NA	NA	NA	NA	NA
I	I:2115511	2115511	G	A	0.361502	0.311597	1.65834	0.850957	0.07009238484436842	Thiabendazole_mean_TOF_ben1_regressed	5.617524534886292	0	NA	NA	NA	NA	NA	NA	NA	NA	NA
I	I:2118322	2118322	G	A	0.258216	-0.540959	1.75702	0.75817	0.12023340415150245	Thiabendazole_mean_TOF_ben1_regressed	5.617524534886292	0	NA	NA	NA	NA	NA	NA	NA	NA	NA
I	I:2118471	2118471	T	A	0.103286	-3.0074	2.22895	0.177257	0.7513966052205208	Thiabendazole_mean_TOF_ben1_regressed	5.617524534886292	0	NA	NA	NA	NA	NA	NA	NA	NA	NA
I	I:2119535	2119535	T	C	0.201878	1.58304	1.92395	0.410619	0.3865609589979502	Thiabendazole_mean_TOF_ben1_regressed	5.617524534886292	0	NA	NA	NA	NA	NA	NA	NA	NA	NA
I	I:2119977	2119977	A	T	0.103286	-2.70701	2.59581	0.297022	0.5272113819125863	Thiabendazole_mean_TOF_ben1_regressed	5.617524534886292	0	NA	NA	NA	NA	NA	NA	NA	NA	NA
I	I:2130328	2130328	T	A	0.464789	1.84659	1.55865	0.23612	0.6268672254508428	Thiabendazole_mean_TOF_ben1_regressed	5.617524534886292	0	NA	NA	NA	NA	NA	NA	NA	NA	NA
I	I:2134803	2134803	A	T	0.464789	-2.37991	1.53478	0.120984	0.9172720608502434	Thiabendazole_mean_TOF_ben1_regressed	5.617524534886292	0	NA	NA	NA	NA	NA	NA	NA	NA	NA
I	I:2138645	2138645	A	G	0.41784	-1.46585	1.60189	0.36015200000000003	0.4435141691517588	Thiabendazole_mean_TOF_ben1_regressed	5.617524534886292	0	NA	NA	NA	NA	NA	NA	NA	NA	NA
I	I:2140481	2140481	A	G	0.0985915	2.26601	2.34658	0.334211	0.4759792601258034	Thiabendazole_mean_TOF_ben1_regressed	5.617524534886292	0	NA	NA	NA	NA	NA	NA	NA	NA	NA
I	I:2145314	2145314	G	A	0.276995	-0.23399	1.72517	0.892111	0.049581105614535076	Thiabendazole_mean_TOF_ben1_regressed	5.617524534886292	0	NA	NA	NA	NA	NA	NA	NA	NA	NA
I	I:2146633	2146633	T	A	0.29108	1.7003	1.58994	0.284884	0.5453319414479143	Thiabendazole_mean_TOF_ben1_regressed	5.617524534886292	0	NA	NA	NA	NA	NA	NA	NA	NA	NA
I	I:2152349	2152349	T	C	0.314554	-0.264519	1.75323	0.880074	0.05548080916745803	Thiabendazole_mean_TOF_ben1_regressed	5.617524534886292	0	NA	NA	NA	NA	NA	NA	NA	NA	NA
I	I:2152746	2152746	T	A	0.225352	-0.478531	1.85054	0.795952	0.09911312166394316	Thiabendazole_mean_TOF_ben1_regressed	5.617524534886292	0	NA	NA	NA	NA	NA	NA	NA	NA	NA
I	I:2162191	2162191	T	G	0.464789	0.762698	1.53543	0.619377	0.208044925809299	Thiabendazole_mean_TOF_ben1_regressed	5.617524534886292	0	NA	NA	NA	NA	NA	NA	NA	NA	NA
I	I:2162932	2162932	T	A	0.474178	-0.551869	1.53068	0.718445	0.14360647333459337	Thiabendazole_mean_TOF_ben1_regressed	5.617524534886292	0	NA	NA	NA	NA	NA	NA	NA	NA	NA
I	I:2170282	2170282	T	G	0.258216	-2.16199	1.75165	0.217105	0.663330174484758	Thiabendazole_mean_TOF_ben1_regressed	5.617524534886292	0	NA	NA	NA	NA	NA	NA	NA	NA	NA
I	I:2170875	2170875	T	C	0.0938967	1.38617	2.32778	0.551515	0.25844267120449993	Thiabendazole_mean_TOF_ben1_regressed	5.617524534886292	0	NA	NA	NA	NA	NA	NA	NA	NA	NA
I	I:2176093	2176093	T	G	0.211268	1.30498	1.91144	0.494783	0.3055852304920386	Thiabendazole_mean_TOF_ben1_regressed	5.617524534886292	0	NA	NA	NA	NA	NA	NA	NA	NA	NA
I	I:2176315	2176315	A	G	0.399061	1.17282	1.51233	0.438042	0.35848424681608854	Thiabendazole_mean_TOF_ben1_regressed	5.617524534886292	0	NA	NA	NA	NA	NA	NA	NA	NA	NA
I	I:2179331	2179331	G	A	0.0985915	-0.579018	2.56166	0.821176	0.08556375197056221	Thiabendazole_mean_TOF_ben1_regressed	5.617524534886292	0	NA	NA	NA	NA	NA	NA	NA	NA	NA
I	I:2179585	2179585	G	C	0.248826	0.0581357	1.78728	0.974051	0.011418303451240184	Thiabendazole_mean_TOF_ben1_regressed	5.617524534886292	0	NA	NA	NA	NA	NA	NA	NA	NA	NA
I	I:2183613	2183613	G	C	0.117371	-3.6853	2.13	0.0835959	1.0778150222145775	Thiabendazole_mean_TOF_ben1_regressed	5.617524534886292	0	NA	NA	NA	NA	NA	NA	NA	NA	NA
I	I:2186078	2186078	T	C	0.338028	2.41889	1.53455	0.11496	0.9394532448738308	Thiabendazole_mean_TOF_ben1_regressed	5.617524534886292	0	NA	NA	NA	NA	NA	NA	NA	NA	NA
I	I:2187602	2187602	G	T	0.450704	-2.31516	1.60763	0.149838	0.824378032447826	Thiabendazole_mean_TOF_ben1_regressed	5.617524534886292	0	NA	NA	NA	NA	NA	NA	NA	NA	NA
I	I:2188308	2188308	T	A	0.0938967	1.26936	2.35641	0.590105	0.22907070553858094	Thiabendazole_mean_TOF_ben1_regressed	5.617524534886292	0	NA	NA	NA	NA	NA	NA	NA	NA	NA
I	I:2190874	2190874	G	A	0.469484	2.33958	1.57314	0.136961	0.8634030817199563	Thiabendazole_mean_TOF_ben1_regressed	5.617524534886292	0	NA	NA	NA	NA	NA	NA	NA	NA	NA
I	I:2194349	2194349	T	G	0.084507	0.789382	2.60411	0.761792	0.11816359241817867	Thiabendazole_mean_TOF_ben1_regressed	5.617524534886292	0	NA	NA	NA	NA	NA	NA	NA	NA	NA
I	I:2197419	2197419	A	T	0.253521	1.48546	1.89061	0.43204	0.3644760425946325	Thiabendazole_mean_TOF_ben1_regressed	5.617524534886292	0	NA	NA	NA	NA	NA	NA	NA	NA	NA
I	I:2197540	2197540	G	A	0.197183	1.63758	1.92293	0.394433	0.40402675722383147	Thiabendazole_mean_TOF_ben1_regressed	5.617524534886292	0	NA	NA	NA	NA	NA	NA	NA	NA	NA
I	I:2198487	2198487	T	A	0.28169	1.43535	1.63091	0.378808	0.42158085775966253	Thiabendazole_mean_TOF_ben1_regressed	5.617524534886292	0	NA	NA	NA	NA	NA	NA	NA	NA	NA
I	I:2199785	2199785	A	C	0.0751174	-0.16636	2.5872	0.948731	0.02285690851705025	Thiabendazole_mean_TOF_ben1_regressed	5.617524534886292	0	NA	NA	NA	NA	NA	NA	NA	NA	NA
I	I:2201824	2201824	C	T	0.262911	0.496081	1.73197	0.774552	0.110949420312819	Thiabendazole_mean_TOF_ben1_regressed	5.617524534886292	0	NA	NA	NA	NA	NA	NA	NA	NA	NA
I	I:2207376	2207376	T	A	0.056338	-0.486469	2.86261	0.865058	0.06295477318778839	Thiabendazole_mean_TOF_ben1_regressed	5.617524534886292	0	NA	NA	NA	NA	NA	NA	NA	NA	NA
I	I:2207614	2207614	A	C	0.460094	-1.27733	1.51661	0.399664	0.39830496934178633	Thiabendazole_mean_TOF_ben1_regressed	5.617524534886292	0	NA	NA	NA	NA	NA	NA	NA	NA	NA
I	I:2210363	2210363	G	A	0.103286	0.339318	2.49866	0.891979	0.04964537016589274	Thiabendazole_mean_TOF_ben1_regressed	5.617524534886292	0	NA	NA	NA	NA	NA	NA	NA	NA	NA
I	I:2212164	2212164	A	C	0.0657277	4.74432	3.22341	0.141066	0.8505776481287719	Thiabendazole_mean_TOF_ben1_regressed	5.617524534886292	0	NA	NA	NA	NA	NA	NA	NA	NA	NA
I	I:2216296	2216296	A	G	0.197183	1.76119	1.97587	0.372743	0.4285905037164671	Thiabendazole_mean_TOF_ben1_regressed	5.617524534886292	0	NA	NA	NA	NA	NA	NA	NA	NA	NA
I	I:2220876	2220876	G	A	0.497653	-1.63677	1.42652	0.251221	0.5999440599868983	Thiabendazole_mean_TOF_ben1_regressed	5.617524534886292	0	NA	NA	NA	NA	NA	NA	NA	NA	NA
I	I:2221814	2221814	T	G	0.215962	-3.83877	1.76861	0.0299688	1.5233306465709406	Thiabendazole_mean_TOF_ben1_regressed	5.617524534886292	0	NA	NA	NA	NA	NA	NA	NA	NA	NA
I	I:2222271	2222271	T	A	0.206573	2.81749	1.83311	0.124293	0.9055533294997681	Thiabendazole_mean_TOF_ben1_regressed	5.617524534886292	0	NA	NA	NA	NA	NA	NA	NA	NA	NA
I	I:2224155	2224155	T	C	0.248826	0.35109	1.75316	0.841276	0.0750615005010533	Thiabendazole_mean_TOF_ben1_regressed	5.617524534886292	0	NA	NA	NA	NA	NA	NA	NA	NA	NA
I	I:2224768	2224768	A	T	0.215962	-3.83877	1.76861	0.0299688	1.5233306465709406	Thiabendazole_mean_TOF_ben1_regressed	5.617524534886292	0	NA	NA	NA	NA	NA	NA	NA	NA	NA
I	I:2225016	2225016	A	T	0.14554	0.285728	2.18442	0.895931	0.04772543617844134	Thiabendazole_mean_TOF_ben1_regressed	5.617524534886292	0	NA	NA	NA	NA	NA	NA	NA	NA	NA
I	I:2226458	2226458	C	T	0.103286	0.339318	2.49866	0.891979	0.04964537016589274	Thiabendazole_mean_TOF_ben1_regressed	5.617524534886292	0	NA	NA	NA	NA	NA	NA	NA	NA	NA
I	I:2228029	2228029	A	G	0.056338	-0.486469	2.86261	0.865058	0.06295477318778839	Thiabendazole_mean_TOF_ben1_regressed	5.617524534886292	0	NA	NA	NA	NA	NA	NA	NA	NA	NA
I	I:2228753	2228753	C	T	0.488263	-1.21945	1.42742	0.392937	0.4056770749314834	Thiabendazole_mean_TOF_ben1_regressed	5.617524534886292	0	NA	NA	NA	NA	NA	NA	NA	NA	NA
I	I:2230008	2230008	C	G	0.197183	2.25662	1.97496	0.253198	0.5965397291143756	Thiabendazole_mean_TOF_ben1_regressed	5.617524534886292	0	NA	NA	NA	NA	NA	NA	NA	NA	NA
I	I:2230073	2230073	A	C	0.0704225	0.629289	2.66711	0.813476	0.08965525553759587	Thiabendazole_mean_TOF_ben1_regressed	5.617524534886292	0	NA	NA	NA	NA	NA	NA	NA	NA	NA
I	I:2231151	2231151	T	C	0.276995	1.37074	1.63459	0.401704	0.39609384372444373	Thiabendazole_mean_TOF_ben1_regressed	5.617524534886292	0	NA	NA	NA	NA	NA	NA	NA	NA	NA
I	I:2231641	2231641	A	G	0.0610329	6.1288	3.33962	0.066479	1.177315521981892	Thiabendazole_mean_TOF_ben1_regressed	5.617524534886292	0	NA	NA	NA	NA	NA	NA	NA	NA	NA
I	I:2236543	2236543	A	T	0.084507	-0.768795	2.48048	0.756608	0.12112907100324426	Thiabendazole_mean_TOF_ben1_regressed	5.617524534886292	0	NA	NA	NA	NA	NA	NA	NA	NA	NA
I	I:2237532	2237532	A	C	0.187793	3.27354	1.86845	0.0797714	1.0981527859487796	Thiabendazole_mean_TOF_ben1_regressed	5.617524534886292	0	NA	NA	NA	NA	NA	NA	NA	NA	NA
I	I:2237611	2237611	T	C	0.14554	0.285728	2.18442	0.895931	0.04772543617844134	Thiabendazole_mean_TOF_ben1_regressed	5.617524534886292	0	NA	NA	NA	NA	NA	NA	NA	NA	NA
I	I:2237686	2237686	C	T	0.234742	-4.63812	1.65087	0.00496201	2.304342364823898	Thiabendazole_mean_TOF_ben1_regressed	5.617524534886292	0	NA	NA	NA	NA	NA	NA	NA	NA	NA
I	I:2244734	2244734	A	C	0.253521	1.98197	1.78671	0.267306	0.5729912928796527	Thiabendazole_mean_TOF_ben1_regressed	5.617524534886292	0	NA	NA	NA	NA	NA	NA	NA	NA	NA
I	I:2245087	2245087	G	A	0.0751174	-0.190781	2.56116	0.94062	0.02658579127429479	Thiabendazole_mean_TOF_ben1_regressed	5.617524534886292	0	NA	NA	NA	NA	NA	NA	NA	NA	NA
I	I:2248139	2248139	A	T	0.056338	-0.486469	2.86261	0.865058	0.06295477318778839	Thiabendazole_mean_TOF_ben1_regressed	5.617524534886292	0	NA	NA	NA	NA	NA	NA	NA	NA	NA
I	I:2252536	2252536	T	G	0.253521	0.378494	1.72715	0.826538	0.08273717498915771	Thiabendazole_mean_TOF_ben1_regressed	5.617524534886292	0	NA	NA	NA	NA	NA	NA	NA	NA	NA
I	I:2254096	2254096	C	T	0.244131	-2.99636	1.68761	0.0758156	1.1202414236970974	Thiabendazole_mean_TOF_ben1_regressed	5.617524534886292	0	NA	NA	NA	NA	NA	NA	NA	NA	NA
I	I:2254635	2254635	A	T	0.201878	-3.77256	1.80489	0.0366007	1.4365106085064034	Thiabendazole_mean_TOF_ben1_regressed	5.617524534886292	0	NA	NA	NA	NA	NA	NA	NA	NA	NA
I	I:2260201	2260201	A	T	0.262911	-0.151803	1.66309	0.927272	0.032792854019564124	Thiabendazole_mean_TOF_ben1_regressed	5.617524534886292	0	NA	NA	NA	NA	NA	NA	NA	NA	NA
I	I:2260247	2260247	A	G	0.187793	1.208	1.98919	0.543663	0.26467022271397317	Thiabendazole_mean_TOF_ben1_regressed	5.617524534886292	0	NA	NA	NA	NA	NA	NA	NA	NA	NA
I	I:2261070	2261070	T	G	0.262911	-3.15256	1.57615	0.045483	1.3421508975358307	Thiabendazole_mean_TOF_ben1_regressed	5.617524534886292	0	NA	NA	NA	NA	NA	NA	NA	NA	NA
I	I:2263365	2263365	G	T	0.347418	-3.15013	1.46772	0.031851	1.4968769279231604	Thiabendazole_mean_TOF_ben1_regressed	5.617524534886292	0	NA	NA	NA	NA	NA	NA	NA	NA	NA
I	I:2265598	2265598	T	A	0.0798122	-1.49218	2.60503	0.566775	0.24658931439052448	Thiabendazole_mean_TOF_ben1_regressed	5.617524534886292	0	NA	NA	NA	NA	NA	NA	NA	NA	NA
I	I:2268669	2268669	T	C	0.206573	4.33668	1.92561	0.0243154	1.6141185816843753	Thiabendazole_mean_TOF_ben1_regressed	5.617524534886292	0	NA	NA	NA	NA	NA	NA	NA	NA	NA
I	I:2273911	2273911	T	C	0.0657277	-1.50777	2.78762	0.58859	0.2301871207306512	Thiabendazole_mean_TOF_ben1_regressed	5.617524534886292	0	NA	NA	NA	NA	NA	NA	NA	NA	NA
I	I:2276443	2276443	G	T	0.2723	2.97764	1.74709	0.0883181	1.053950282554091	Thiabendazole_mean_TOF_ben1_regressed	5.617524534886292	0	NA	NA	NA	NA	NA	NA	NA	NA	NA
I	I:2276500	2276500	A	T	0.28169	-3.54897	1.59081	0.0256862	1.5903001402295194	Thiabendazole_mean_TOF_ben1_regressed	5.617524534886292	0	NA	NA	NA	NA	NA	NA	NA	NA	NA
I	I:2280193	2280193	C	T	0.0516432	-1.85744	3.00322	0.536256	0.27062783559544534	Thiabendazole_mean_TOF_ben1_regressed	5.617524534886292	0	NA	NA	NA	NA	NA	NA	NA	NA	NA
I	I:2284631	2284631	G	C	0.258216	0.497105	1.7028	0.770337	0.11331924207139189	Thiabendazole_mean_TOF_ben1_regressed	5.617524534886292	0	NA	NA	NA	NA	NA	NA	NA	NA	NA
I	I:2284719	2284719	A	C	0.394366	3.71225	1.58652	0.0192903	1.7146610182176265	Thiabendazole_mean_TOF_ben1_regressed	5.617524534886292	0	NA	NA	NA	NA	NA	NA	NA	NA	NA
I	I:2284930	2284930	A	G	0.122066	3.04825	2.1131	0.149148	0.82638256593441906	Thiabendazole_mean_TOF_ben1_regressed	5.617524534886292	0	NA	NA	NA	NA	NA	NA	NA	NA	NA
I	I:2295276	2295276	T	A	0.319249	2.16056	1.73572	0.21322	0.6711720609857195	Thiabendazole_mean_TOF_ben1_regressed	5.617524534886292	0	NA	NA	NA	NA	NA	NA	NA	NA	NA
I	I:2296007	2296007	A	G	0.187793	-3.42981	1.89521	0.0703379	1.1528106020700633	Thiabendazole_mean_TOF_ben1_regressed	5.617524534886292	0	NA	NA	NA	NA	NA	NA	NA	NA	NA
I	I:2297636	2297636	A	G	0.159624	0.443152	2.09387	0.832386	0.07967523284998003	Thiabendazole_mean_TOF_ben1_regressed	5.617524534886292	0	NA	NA	NA	NA	NA	NA	NA	NA	NA
I	I:2297690	2297690	A	T	0.187793	1.208	1.98919	0.543663	0.26467022271397317	Thiabendazole_mean_TOF_ben1_regressed	5.617524534886292	0	NA	NA	NA	NA	NA	NA	NA	NA	NA
I	I:2300013	2300013	C	T	0.206573	4.33668	1.92561	0.0243154	1.6141185816843753	Thiabendazole_mean_TOF_ben1_regressed	5.617524534886292	0	NA	NA	NA	NA	NA	NA	NA	NA	NA
I	I:2310074	2310074	T	C	0.488263	0.27139	1.54285	0.860371	0.0653142365368194	Thiabendazole_mean_TOF_ben1_regressed	5.617524534886292	0	NA	NA	NA	NA	NA	NA	NA	NA	NA
I	I:2312495	2312495	A	G	0.103286	-0.388865	2.44248	0.873504	0.05873510193010568	Thiabendazole_mean_TOF_ben1_regressed	5.617524534886292	0	NA	NA	NA	NA	NA	NA	NA	NA	NA
I	I:2312629	2312629	C	T	0.347418	1.284	1.77755	0.470084	0.3278245304113303	Thiabendazole_mean_TOF_ben1_regressed	5.617524534886292	0	NA	NA	NA	NA	NA	NA	NA	NA	NA
I	I:2315968	2315968	C	T	0.0704225	-0.67313	2.80676	0.810466	0.0912651995965966	Thiabendazole_mean_TOF_ben1_regressed	5.617524534886292	0	NA	NA	NA	NA	NA	NA	NA	NA	NA
I	I:2324039	2324039	T	C	0.0892019	-0.362248	2.56256	0.887584	0.05179053516281027	Thiabendazole_mean_TOF_ben1_regressed	5.617524534886292	0	NA	NA	NA	NA	NA	NA	NA	NA	NA
I	I:2324491	2324491	A	C	0.342723	1.83119	1.80363	0.309972	0.5086775345357232	Thiabendazole_mean_TOF_ben1_regressed	5.617524534886292	0	NA	NA	NA	NA	NA	NA	NA	NA	NA
I	I:2325367	2325367	G	T	0.187793	1.208	1.98919	0.543663	0.26467022271397317	Thiabendazole_mean_TOF_ben1_regressed	5.617524534886292	0	NA	NA	NA	NA	NA	NA	NA	NA	NA
I	I:2325824	2325824	A	T	0.211268	2.95587	1.87936	0.115764	0.9364264754281096	Thiabendazole_mean_TOF_ben1_regressed	5.617524534886292	0	NA	NA	NA	NA	NA	NA	NA	NA	NA
I	I:2329102	2329102	A	C	0.0516432	-1.30438	3.07251	0.671177	0.17316293439662409	Thiabendazole_mean_TOF_ben1_regressed	5.617524534886292	0	NA	NA	NA	NA	NA	NA	NA	NA	NA
I	I:2329917	2329917	C	T	0.159624	0.443152	2.09387	0.832386	0.07967523284998003	Thiabendazole_mean_TOF_ben1_regressed	5.617524534886292	0	NA	NA	NA	NA	NA	NA	NA	NA	NA
I	I:2357768	2357768	C	T	0.187793	4.1197	1.9016	0.0302775	1.5188799871979857	Thiabendazole_mean_TOF_ben1_regressed	5.617524534886292	0	NA	NA	NA	NA	NA	NA	NA	NA	NA
I	I:2358961	2358961	T	C	0.333333	2.1123	1.80872	0.24287	0.6146261271837682	Thiabendazole_mean_TOF_ben1_regressed	5.617524534886292	0	NA	NA	NA	NA	NA	NA	NA	NA	NA
I	I:2359948	2359948	C	T	0.14554	-2.43	2.21879	0.273432	0.5631506609087414	Thiabendazole_mean_TOF_ben1_regressed	5.617524534886292	0	NA	NA	NA	NA	NA	NA	NA	NA	NA
I	I:2359992	2359992	T	C	0.159624	0.443152	2.09387	0.832386	0.07967523284998003	Thiabendazole_mean_TOF_ben1_regressed	5.617524534886292	0	NA	NA	NA	NA	NA	NA	NA	NA	NA
I	I:2373940	2373940	G	A	0.380282	-2.13146	1.57223	0.175197	0.7564733347809556	Thiabendazole_mean_TOF_ben1_regressed	5.617524534886292	0	NA	NA	NA	NA	NA	NA	NA	NA	NA
I	I:2376526	2376526	C	T	0.478873	-2.31128	1.56579	0.139914	0.8541388271912067	Thiabendazole_mean_TOF_ben1_regressed	5.617524534886292	0	NA	NA	NA	NA	NA	NA	NA	NA	NA
I	I:2386041	2386041	A	G	0.0798122	0.303193	2.71165	0.910973	0.040494494733676036	Thiabendazole_mean_TOF_ben1_regressed	5.617524534886292	0	NA	NA	NA	NA	NA	NA	NA	NA	NA
I	I:2386469	2386469	A	T	0.206573	2.81839	1.82725	0.12297	0.9102008269638359	Thiabendazole_mean_TOF_ben1_regressed	5.617524534886292	0	NA	NA	NA	NA	NA	NA	NA	NA	NA
I	I:2386495	2386495	A	C	0.0985915	0.784435	2.49421	0.753139	0.12312486262804505	Thiabendazole_mean_TOF_ben1_regressed	5.617524534886292	0	NA	NA	NA	NA	NA	NA	NA	NA	NA
I	I:2386530	2386530	C	G	0.0610329	-1.21366	2.84254	0.669407	0.1743097505299622	Thiabendazole_mean_TOF_ben1_regressed	5.617524534886292	0	NA	NA	NA	NA	NA	NA	NA	NA	NA
I	I:2386545	2386545	G	T	0.347418	1.284	1.77755	0.470084	0.3278245304113303	Thiabendazole_mean_TOF_ben1_regressed	5.617524534886292	0	NA	NA	NA	NA	NA	NA	NA	NA	NA
I	I:2393626	2393626	T	C	0.197183	0.756991	1.93381	0.695465	0.15772472144381952	Thiabendazole_mean_TOF_ben1_regressed	5.617524534886292	0	NA	NA	NA	NA	NA	NA	NA	NA	NA
I	I:2393645	2393645	G	A	0.267606	3.46058	1.76317	0.0496808	1.3038114194178658	Thiabendazole_mean_TOF_ben1_regressed	5.617524534886292	0	NA	NA	NA	NA	NA	NA	NA	NA	NA
I	I:2393726	2393726	A	C	0.187793	-3.42981	1.89521	0.0703379	1.1528106020700633	Thiabendazole_mean_TOF_ben1_regressed	5.617524534886292	0	NA	NA	NA	NA	NA	NA	NA	NA	NA
I	I:2394565	2394565	C	A	0.352113	-3.01602	1.56445	0.0538742	1.268619165799474	Thiabendazole_mean_TOF_ben1_regressed	5.617524534886292	0	NA	NA	NA	NA	NA	NA	NA	NA	NA
I	I:2395228	2395228	A	T	0.215962	3.34733	1.85082	0.0705178	1.1517012451923974	Thiabendazole_mean_TOF_ben1_regressed	5.617524534886292	0	NA	NA	NA	NA	NA	NA	NA	NA	NA
I	I:2402433	2402433	C	T	0.464789	2.86809	1.4314	0.0451018	1.3458061252070084	Thiabendazole_mean_TOF_ben1_regressed	5.617524534886292	0	NA	NA	NA	NA	NA	NA	NA	NA	NA
I	I:2403348	2403348	A	G	0.225352	-1.01359	1.67886	0.546015	0.26279542629206415	Thiabendazole_mean_TOF_ben1_regressed	5.617524534886292	0	NA	NA	NA	NA	NA	NA	NA	NA	NA
I	I:2403870	2403870	A	T	0.0610329	6.1288	3.33962	0.066479	1.177315521981892	Thiabendazole_mean_TOF_ben1_regressed	5.617524534886292	0	NA	NA	NA	NA	NA	NA	NA	NA	NA
I	I:2404847	2404847	G	C	0.173709	-0.128688	1.99037	0.948448	0.02298647493043585	Thiabendazole_mean_TOF_ben1_regressed	5.617524534886292	0	NA	NA	NA	NA	NA	NA	NA	NA	NA
I	I:2406650	2406650	T	C	0.0610329	-1.52855	2.77582	0.581863	0.23517925821597377	Thiabendazole_mean_TOF_ben1_regressed	5.617524534886292	0	NA	NA	NA	NA	NA	NA	NA	NA	NA
I	I:2408324	2408324	A	C	0.084507	0.653269	2.71424	0.809801	0.09162169126949012	Thiabendazole_mean_TOF_ben1_regressed	5.617524534886292	0	NA	NA	NA	NA	NA	NA	NA	NA	NA
I	I:2408396	2408396	T	A	0.295775	-2.02222	1.69108	0.23177	0.6349427792336748	Thiabendazole_mean_TOF_ben1_regressed	5.617524534886292	0	NA	NA	NA	NA	NA	NA	NA	NA	NA
I	I:2417713	2417713	A	G	0.0657277	-6.4219	2.76941	0.020402	1.6903272567707337	Thiabendazole_mean_TOF_ben1_regressed	5.617524534886292	0	NA	NA	NA	NA	NA	NA	NA	NA	NA
I	I:2421655	2421655	G	A	0.187793	1.208	1.98919	0.543663	0.26467022271397317	Thiabendazole_mean_TOF_ben1_regressed	5.617524534886292	0	NA	NA	NA	NA	NA	NA	NA	NA	NA
I	I:2421753	2421753	A	G	0.483568	0.414532	1.46919	0.777828	0.10911642731530068	Thiabendazole_mean_TOF_ben1_regressed	5.617524534886292	0	NA	NA	NA	NA	NA	NA	NA	NA	NA
I	I:2424407	2424407	A	G	0.28169	0.975512	1.70674	0.567617	0.24594460599886314	Thiabendazole_mean_TOF_ben1_regressed	5.617524534886292	0	NA	NA	NA	NA	NA	NA	NA	NA	NA
I	I:2429938	2429938	T	C	0.056338	-1.35529	2.94241	0.645081	0.19038574948197698	Thiabendazole_mean_TOF_ben1_regressed	5.617524534886292	0	NA	NA	NA	NA	NA	NA	NA	NA	NA
I	I:2433062	2433062	A	T	0.258216	-2.1871	1.67837	0.192538	0.7154835437573489	Thiabendazole_mean_TOF_ben1_regressed	5.617524534886292	0	NA	NA	NA	NA	NA	NA	NA	NA	NA
I	I:2433505	2433505	A	G	0.295775	-2.02222	1.69108	0.23177	0.6349427792336748	Thiabendazole_mean_TOF_ben1_regressed	5.617524534886292	0	NA	NA	NA	NA	NA	NA	NA	NA	NA
I	I:2433866	2433866	A	G	0.455399	-0.763868	1.54994	0.622127	0.20612095008546494	Thiabendazole_mean_TOF_ben1_regressed	5.617524534886292	0	NA	NA	NA	NA	NA	NA	NA	NA	NA
I	I:2434057	2434057	G	A	0.192488	4.19686	1.8846	0.0259526	1.585819126867945	Thiabendazole_mean_TOF_ben1_regressed	5.617524534886292	0	NA	NA	NA	NA	NA	NA	NA	NA	NA
I	I:2437731	2437731	T	C	0.164319	-2.85459	1.99289	0.152033	0.8180621346711336	Thiabendazole_mean_TOF_ben1_regressed	5.617524534886292	0	NA	NA	NA	NA	NA	NA	NA	NA	NA
I	I:2438425	2438425	T	A	0.211268	-1.65506	1.79518	0.356558	0.44786981495340306	Thiabendazole_mean_TOF_ben1_regressed	5.617524534886292	0	NA	NA	NA	NA	NA	NA	NA	NA	NA
I	I:2445488	2445488	C	A	0.187793	1.208	1.98919	0.543663	0.26467022271397317	Thiabendazole_mean_TOF_ben1_regressed	5.617524534886292	0	NA	NA	NA	NA	NA	NA	NA	NA	NA
I	I:2447699	2447699	C	A	0.248826	3.00985	1.71352	0.0789982	1.1023828041396009	Thiabendazole_mean_TOF_ben1_regressed	5.617524534886292	0	NA	NA	NA	NA	NA	NA	NA	NA	NA
I	I:2447922	2447922	T	C	0.056338	0.252795	3.65896	0.944918	0.02460587793802037	Thiabendazole_mean_TOF_ben1_regressed	5.617524534886292	0	NA	NA	NA	NA	NA	NA	NA	NA	NA
I	I:2451164	2451164	T	C	0.0892019	-0.908856	2.6347	0.730127	0.13660159110968945	Thiabendazole_mean_TOF_ben1_regressed	5.617524534886292	0	NA	NA	NA	NA	NA	NA	NA	NA	NA
I	I:2452512	2452512	G	A	0.0516432	-3.26747	3.61531	0.366108	0.43639078103954226	Thiabendazole_mean_TOF_ben1_regressed	5.617524534886292	0	NA	NA	NA	NA	NA	NA	NA	NA	NA
I	I:2454099	2454099	T	C	0.164319	0.490099	2.02104	0.808394	0.09237691853199534	Thiabendazole_mean_TOF_ben1_regressed	5.617524534886292	0	NA	NA	NA	NA	NA	NA	NA	NA	NA
I	I:2457298	2457298	G	T	0.122066	-0.794335	2.37309	0.737832	0.1320425132159532	Thiabendazole_mean_TOF_ben1_regressed	5.617524534886292	0	NA	NA	NA	NA	NA	NA	NA	NA	NA
I	I:2461240	2461240	T	G	0.206573	3.07749	1.84485	0.0952861	1.0209704480876212	Thiabendazole_mean_TOF_ben1_regressed	5.617524534886292	0	NA	NA	NA	NA	NA	NA	NA	NA	NA
I	I:2463037	2463037	A	T	0.361502	2.65381	1.44992	0.067204	1.1726048768534971	Thiabendazole_mean_TOF_ben1_regressed	5.617524534886292	0	NA	NA	NA	NA	NA	NA	NA	NA	NA
I	I:2474219	2474219	C	T	0.497653	1.27516	1.50218	0.395953	0.40235636218573523	Thiabendazole_mean_TOF_ben1_regressed	5.617524534886292	0	NA	NA	NA	NA	NA	NA	NA	NA	NA
I	I:2485346	2485346	C	T	0.384977	-1.15287	1.55322	0.457938	0.339193316931856	Thiabendazole_mean_TOF_ben1_regressed	5.617524534886292	0	NA	NA	NA	NA	NA	NA	NA	NA	NA
I	I:2485628	2485628	A	G	0.2723	-1.8572	1.64736	0.259582	0.5857254257842361	Thiabendazole_mean_TOF_ben1_regressed	5.617524534886292	0	NA	NA	NA	NA	NA	NA	NA	NA	NA
I	I:2495444	2495444	T	A	0.28169	-1.48359	1.57302	0.345604	0.46142123966572945	Thiabendazole_mean_TOF_ben1_regressed	5.617524534886292	0	NA	NA	NA	NA	NA	NA	NA	NA	NA
I	I:2500102	2500102	G	T	0.112676	-3.65398	2.19417	0.0958493	1.0184110544838574	Thiabendazole_mean_TOF_ben1_regressed	5.617524534886292	0	NA	NA	NA	NA	NA	NA	NA	NA	NA
I	I:2502049	2502049	A	C	0.150235	1.25255	2.09486	0.549898	0.25971785986084384	Thiabendazole_mean_TOF_ben1_regressed	5.617524534886292	0	NA	NA	NA	NA	NA	NA	NA	NA	NA
I	I:2504331	2504331	A	T	0.295775	0.153096	1.6191	0.924667	0.034014641423490956	Thiabendazole_mean_TOF_ben1_regressed	5.617524534886292	0	NA	NA	NA	NA	NA	NA	NA	NA	NA
I	I:2505659	2505659	T	G	0.0985915	-3.85564	2.48295	0.12046	0.9191571411654383	Thiabendazole_mean_TOF_ben1_regressed	5.617524534886292	0	NA	NA	NA	NA	NA	NA	NA	NA	NA
I	I:2506559	2506559	G	A	0.0798122	0.701559	2.59063	0.78654	0.1042791861525289	Thiabendazole_mean_TOF_ben1_regressed	5.617524534886292	0	NA	NA	NA	NA	NA	NA	NA	NA	NA
I	I:2508199	2508199	T	A	0.0704225	-1.95061	2.51241	0.437518	0.35900407489340364	Thiabendazole_mean_TOF_ben1_regressed	5.617524534886292	0	NA	NA	NA	NA	NA	NA	NA	NA	NA
I	I:2509721	2509721	A	C	0.455399	1.65033	1.49741	0.270405	0.5679852822114176	Thiabendazole_mean_TOF_ben1_regressed	5.617524534886292	0	NA	NA	NA	NA	NA	NA	NA	NA	NA
I	I:2511511	2511511	A	G	0.0516432	-0.399015	2.86114	0.889087	0.051055739849537284	Thiabendazole_mean_TOF_ben1_regressed	5.617524534886292	0	NA	NA	NA	NA	NA	NA	NA	NA	NA
I	I:2512357	2512357	T	C	0.352113	-0.280094	1.63029	0.86359	0.06369239525161374	Thiabendazole_mean_TOF_ben1_regressed	5.617524534886292	0	NA	NA	NA	NA	NA	NA	NA	NA	NA
I	I:2512545	2512545	G	C	0.474178	-0.3556	1.41929	0.802164	0.09573683244683374	Thiabendazole_mean_TOF_ben1_regressed	5.617524534886292	0	NA	NA	NA	NA	NA	NA	NA	NA	NA
I	I:2512903	2512903	T	C	0.399061	-0.995346	1.5409	0.518311	0.28540957412669027	Thiabendazole_mean_TOF_ben1_regressed	5.617524534886292	0	NA	NA	NA	NA	NA	NA	NA	NA	NA
I	I:2514389	2514389	A	G	0.14554	1.15543	2.13931	0.589133	0.22978664978734195	Thiabendazole_mean_TOF_ben1_regressed	5.617524534886292	0	NA	NA	NA	NA	NA	NA	NA	NA	NA
I	I:2522142	2522142	A	C	0.220657	-0.653652	1.66243	0.694179	0.15852852855292213	Thiabendazole_mean_TOF_ben1_regressed	5.617524534886292	0	NA	NA	NA	NA	NA	NA	NA	NA	NA
I	I:2525398	2525398	T	C	0.300469	1.37115	1.79797	0.445695	0.35096223799053383	Thiabendazole_mean_TOF_ben1_regressed	5.617524534886292	0	NA	NA	NA	NA	NA	NA	NA	NA	NA
I	I:2526193	2526193	A	T	0.474178	-0.52329	1.43998	0.716305	0.14490201733945055	Thiabendazole_mean_TOF_ben1_regressed	5.617524534886292	0	NA	NA	NA	NA	NA	NA	NA	NA	NA
I	I:2529627	2529627	A	C	0.084507	-1.85649	2.35118	0.429763	0.36677097736837266	Thiabendazole_mean_TOF_ben1_regressed	5.617524534886292	0	NA	NA	NA	NA	NA	NA	NA	NA	NA
I	I:2529719	2529719	T	A	0.0751174	-1.06316	2.56178	0.678137	0.1686825593282655	Thiabendazole_mean_TOF_ben1_regressed	5.617524534886292	0	NA	NA	NA	NA	NA	NA	NA	NA	NA
I	I:2534153	2534153	A	T	0.399061	1.24036	1.712	0.468752	0.3290568662783883	Thiabendazole_mean_TOF_ben1_regressed	5.617524534886292	0	NA	NA	NA	NA	NA	NA	NA	NA	NA
I	I:2535188	2535188	C	G	0.0657277	-2.16706	2.57254	0.399574	0.39840277876410235	Thiabendazole_mean_TOF_ben1_regressed	5.617524534886292	0	NA	NA	NA	NA	NA	NA	NA	NA	NA
I	I:2535189	2535189	A	G	0.164319	-2.43068	1.85168	0.189288	0.7228769174623688	Thiabendazole_mean_TOF_ben1_regressed	5.617524534886292	0	NA	NA	NA	NA	NA	NA	NA	NA	NA
I	I:2535580	2535580	C	T	0.0516432	-0.399015	2.86114	0.889087	0.051055739849537284	Thiabendazole_mean_TOF_ben1_regressed	5.617524534886292	0	NA	NA	NA	NA	NA	NA	NA	NA	NA
I	I:2535596	2535596	C	T	0.399061	-0.0705414	1.52645	0.963141	0.016310129241600933	Thiabendazole_mean_TOF_ben1_regressed	5.617524534886292	0	NA	NA	NA	NA	NA	NA	NA	NA	NA
I	I:2539856	2539856	T	C	0.178404	-0.712045	1.91485	0.710001	0.1487410395989866	Thiabendazole_mean_TOF_ben1_regressed	5.617524534886292	0	NA	NA	NA	NA	NA	NA	NA	NA	NA
I	I:2546154	2546154	C	A	0.15493	1.39893	2.09418	0.504128	0.29745918054679643	Thiabendazole_mean_TOF_ben1_regressed	5.617524534886292	0	NA	NA	NA	NA	NA	NA	NA	NA	NA
I	I:2547881	2547881	A	C	0.084507	-0.0551548	2.49612	0.982371	0.00772446656719031	Thiabendazole_mean_TOF_ben1_regressed	5.617524534886292	0	NA	NA	NA	NA	NA	NA	NA	NA	NA
I	I:2548389	2548389	A	G	0.0516432	-0.399015	2.86114	0.889087	0.051055739849537284	Thiabendazole_mean_TOF_ben1_regressed	5.617524534886292	0	NA	NA	NA	NA	NA	NA	NA	NA	NA
I	I:2548408	2548408	A	T	0.122066	-2.61892	2.16613	0.226651	0.6446423604635602	Thiabendazole_mean_TOF_ben1_regressed	5.617524534886292	0	NA	NA	NA	NA	NA	NA	NA	NA	NA
I	I:2550777	2550777	C	G	0.323944	-1.11619	1.78854	0.532574	0.27362003942195845	Thiabendazole_mean_TOF_ben1_regressed	5.617524534886292	0	NA	NA	NA	NA	NA	NA	NA	NA	NA
I	I:2550778	2550778	T	C	0.474178	-0.763537	1.67683	0.648861	0.1878483284669211	Thiabendazole_mean_TOF_ben1_regressed	5.617524534886292	0	NA	NA	NA	NA	NA	NA	NA	NA	NA
I	I:2550846	2550846	G	A	0.15493	0.214499	1.92907	0.911464	0.040260479954812405	Thiabendazole_mean_TOF_ben1_regressed	5.617524534886292	0	NA	NA	NA	NA	NA	NA	NA	NA	NA
I	I:2551534	2551534	G	T	0.370892	-1.18538	1.64961	0.472397	0.3256928690762678	Thiabendazole_mean_TOF_ben1_regressed	5.617524534886292	0	NA	NA	NA	NA	NA	NA	NA	NA	NA
I	I:2556949	2556949	T	C	0.140845	1.4517	2.18533	0.506503	0.2954179779846736	Thiabendazole_mean_TOF_ben1_regressed	5.617524534886292	0	NA	NA	NA	NA	NA	NA	NA	NA	NA
I	I:2558588	2558588	G	A	0.084507	-0.0551548	2.49612	0.982371	0.00772446656719031	Thiabendazole_mean_TOF_ben1_regressed	5.617524534886292	0	NA	NA	NA	NA	NA	NA	NA	NA	NA
I	I:2558789	2558789	G	C	0.295775	1.28181	1.82178	0.48168	0.31724138580090844	Thiabendazole_mean_TOF_ben1_regressed	5.617524534886292	0	NA	NA	NA	NA	NA	NA	NA	NA	NA
I	I:2561261	2561261	T	A	0.497653	-1.40192	1.42272	0.324439	0.4888669458704158	Thiabendazole_mean_TOF_ben1_regressed	5.617524534886292	0	NA	NA	NA	NA	NA	NA	NA	NA	NA
I	I:2561952	2561952	C	T	0.389671	-0.126927	1.55979	0.935144	0.029121508282458897	Thiabendazole_mean_TOF_ben1_regressed	5.617524534886292	0	NA	NA	NA	NA	NA	NA	NA	NA	NA
I	I:2561962	2561962	G	A	0.43662	1.57201	1.50918	0.297582	0.5263933417319858	Thiabendazole_mean_TOF_ben1_regressed	5.617524534886292	0	NA	NA	NA	NA	NA	NA	NA	NA	NA
I	I:2562473	2562473	G	A	0.0704225	-0.162812	2.61237	0.950305	0.022136985702474278	Thiabendazole_mean_TOF_ben1_regressed	5.617524534886292	0	NA	NA	NA	NA	NA	NA	NA	NA	NA
I	I:2562737	2562737	A	G	0.140845	1.4517	2.18533	0.506503	0.2954179779846736	Thiabendazole_mean_TOF_ben1_regressed	5.617524534886292	0	NA	NA	NA	NA	NA	NA	NA	NA	NA
I	I:2562945	2562945	C	T	0.126761	-2.81603	2.15031	0.190334	0.7204836253049131	Thiabendazole_mean_TOF_ben1_regressed	5.617524534886292	0	NA	NA	NA	NA	NA	NA	NA	NA	NA
I	I:2565493	2565493	C	G	0.056338	-0.516542	2.74634	0.850811	0.07016690380877888	Thiabendazole_mean_TOF_ben1_regressed	5.617524534886292	0	NA	NA	NA	NA	NA	NA	NA	NA	NA
I	I:2565763	2565763	A	G	0.2723	1.92151	1.83726	0.295627	0.5292559037835656	Thiabendazole_mean_TOF_ben1_regressed	5.617524534886292	0	NA	NA	NA	NA	NA	NA	NA	NA	NA
I	I:2566152	2566152	T	C	0.399061	-0.228609	1.70096	0.893087	0.04910623228780114	Thiabendazole_mean_TOF_ben1_regressed	5.617524534886292	0	NA	NA	NA	NA	NA	NA	NA	NA	NA
I	I:2568037	2568037	T	C	0.0892019	-0.889302	2.34098	0.704031	0.15240821751622677	Thiabendazole_mean_TOF_ben1_regressed	5.617524534886292	0	NA	NA	NA	NA	NA	NA	NA	NA	NA
I	I:2568805	2568805	T	G	0.384977	-0.0799917	1.5706	0.959381	0.018008886742400903	Thiabendazole_mean_TOF_ben1_regressed	5.617524534886292	0	NA	NA	NA	NA	NA	NA	NA	NA	NA
I	I:2571411	2571411	G	A	0.0704225	-1.11272	2.53763	0.661032	0.17977751617694038	Thiabendazole_mean_TOF_ben1_regressed	5.617524534886292	0	NA	NA	NA	NA	NA	NA	NA	NA	NA
I	I:2572366	2572366	A	C	0.483568	-0.711633	1.43286	0.619434	0.20800496041427752	Thiabendazole_mean_TOF_ben1_regressed	5.617524534886292	0	NA	NA	NA	NA	NA	NA	NA	NA	NA
I	I:2572477	2572477	T	G	0.413146	1.97521	1.50399	0.189075	0.7233658909318541	Thiabendazole_mean_TOF_ben1_regressed	5.617524534886292	0	NA	NA	NA	NA	NA	NA	NA	NA	NA
I	I:2575574	2575574	A	G	0.140845	1.4517	2.18533	0.506503	0.2954179779846736	Thiabendazole_mean_TOF_ben1_regressed	5.617524534886292	0	NA	NA	NA	NA	NA	NA	NA	NA	NA
I	I:2579084	2579084	G	T	0.0657277	-1.35287	2.56423	0.597781	0.22345789278668457	Thiabendazole_mean_TOF_ben1_regressed	5.617524534886292	0	NA	NA	NA	NA	NA	NA	NA	NA	NA
I	I:2579235	2579235	T	C	0.244131	-0.575923	1.60838	0.720287	0.14249442345628732	Thiabendazole_mean_TOF_ben1_regressed	5.617524534886292	0	NA	NA	NA	NA	NA	NA	NA	NA	NA
I	I:2580256	2580256	G	A	0.478873	-0.677845	1.44004	0.637846	0.195284163635263	Thiabendazole_mean_TOF_ben1_regressed	5.617524534886292	0	NA	NA	NA	NA	NA	NA	NA	NA	NA
I	I:2585688	2585688	T	C	0.140845	1.4517	2.18533	0.506503	0.2954179779846736	Thiabendazole_mean_TOF_ben1_regressed	5.617524534886292	0	NA	NA	NA	NA	NA	NA	NA	NA	NA
I	I:2586116	2586116	T	A	0.29108	1.58477	1.82402	0.384938	0.4146092144556528	Thiabendazole_mean_TOF_ben1_regressed	5.617524534886292	0	NA	NA	NA	NA	NA	NA	NA	NA	NA
I	I:2587176	2587176	A	G	0.0751174	0.770611	2.57264	0.764527	0.11660717245708636	Thiabendazole_mean_TOF_ben1_regressed	5.617524534886292	0	NA	NA	NA	NA	NA	NA	NA	NA	NA
I	I:2588623	2588623	C	T	0.201878	0.140288	1.86974	0.94019	0.026784372343591663	Thiabendazole_mean_TOF_ben1_regressed	5.617524534886292	0	NA	NA	NA	NA	NA	NA	NA	NA	NA
I	I:2588658	2588658	T	G	0.497653	-0.762672	1.60913	0.635525	0.19686736069062802	Thiabendazole_mean_TOF_ben1_regressed	5.617524534886292	0	NA	NA	NA	NA	NA	NA	NA	NA	NA
I	I:2588704	2588704	A	T	0.103286	-0.0814316	2.36946	0.972584	0.012072879296801774	Thiabendazole_mean_TOF_ben1_regressed	5.617524534886292	0	NA	NA	NA	NA	NA	NA	NA	NA	NA
I	I:2591521	2591521	G	T	0.422535	0.531269	1.57824	0.736403	0.1328844509111084	Thiabendazole_mean_TOF_ben1_regressed	5.617524534886292	0	NA	NA	NA	NA	NA	NA	NA	NA	NA
I	I:2591578	2591578	C	T	0.126761	-0.863805	2.23498	0.699131	0.15544144049657943	Thiabendazole_mean_TOF_ben1_regressed	5.617524534886292	0	NA	NA	NA	NA	NA	NA	NA	NA	NA
I	I:2592355	2592355	A	G	0.375587	1.78414	1.67151	0.285799	0.5439392951225213	Thiabendazole_mean_TOF_ben1_regressed	5.617524534886292	0	NA	NA	NA	NA	NA	NA	NA	NA	NA
I	I:2594023	2594023	G	A	0.201878	-0.610628	1.81905	0.737109	0.13246828609170286	Thiabendazole_mean_TOF_ben1_regressed	5.617524534886292	0	NA	NA	NA	NA	NA	NA	NA	NA	NA
I	I:2594661	2594661	A	G	0.056338	-0.881404	2.73925	0.747628	0.12631444188686658	Thiabendazole_mean_TOF_ben1_regressed	5.617524534886292	0	NA	NA	NA	NA	NA	NA	NA	NA	NA
I	I:2603764	2603764	G	A	0.0751174	-0.75495	2.57377	0.769274	0.11391894564277463	Thiabendazole_mean_TOF_ben1_regressed	5.617524534886292	0	NA	NA	NA	NA	NA	NA	NA	NA	NA
I	I:2604074	2604074	G	T	0.323944	1.23208	1.82877	0.50049	0.3006045954837748	Thiabendazole_mean_TOF_ben1_regressed	5.617524534886292	0	NA	NA	NA	NA	NA	NA	NA	NA	NA
I	I:2604212	2604212	C	T	0.497653	0.808162	1.61705	0.617234	0.2095501590740735	Thiabendazole_mean_TOF_ben1_regressed	5.617524534886292	0	NA	NA	NA	NA	NA	NA	NA	NA	NA
I	I:2608857	2608857	C	T	0.131455	-0.595889	2.27699	0.793552	0.10042460945970468	Thiabendazole_mean_TOF_ben1_regressed	5.617524534886292	0	NA	NA	NA	NA	NA	NA	NA	NA	NA
I	I:2613141	2613141	C	T	0.107981	0.16841	2.38634	0.943738	0.025148557552865082	Thiabendazole_mean_TOF_ben1_regressed	5.617524534886292	0	NA	NA	NA	NA	NA	NA	NA	NA	NA
I	I:2615064	2615064	T	C	0.431925	-0.323826	1.62985	0.842509	0.07442545113382235	Thiabendazole_mean_TOF_ben1_regressed	5.617524534886292	0	NA	NA	NA	NA	NA	NA	NA	NA	NA
I	I:2616658	2616658	C	A	0.0516432	-0.399015	2.86114	0.889087	0.051055739849537284	Thiabendazole_mean_TOF_ben1_regressed	5.617524534886292	0	NA	NA	NA	NA	NA	NA	NA	NA	NA
I	I:2622713	2622713	G	T	0.492958	-1.3501	1.58721	0.394985	0.40341939688220596	Thiabendazole_mean_TOF_ben1_regressed	5.617524534886292	0	NA	NA	NA	NA	NA	NA	NA	NA	NA
I	I:2624069	2624069	G	A	0.42723	1.01617	1.72156	0.555015	0.2556952793472382	Thiabendazole_mean_TOF_ben1_regressed	5.617524534886292	0	NA	NA	NA	NA	NA	NA	NA	NA	NA
I	I:2626895	2626895	G	A	0.0985915	-0.989581	2.38699	0.678454	0.1684795926960689	Thiabendazole_mean_TOF_ben1_regressed	5.617524534886292	0	NA	NA	NA	NA	NA	NA	NA	NA	NA
I	I:2628844	2628844	G	A	0.0985915	0.340736	2.49736	0.891475	0.04989083141659618	Thiabendazole_mean_TOF_ben1_regressed	5.617524534886292	0	NA	NA	NA	NA	NA	NA	NA	NA	NA
I	I:2631261	2631261	T	C	0.0798122	-0.799547	2.48918	0.748052	0.12606821158993184	Thiabendazole_mean_TOF_ben1_regressed	5.617524534886292	0	NA	NA	NA	NA	NA	NA	NA	NA	NA
I	I:2638525	2638525	A	C	0.328638	1.71828	1.79892	0.33949	0.4691730137510235	Thiabendazole_mean_TOF_ben1_regressed	5.617524534886292	0	NA	NA	NA	NA	NA	NA	NA	NA	NA
I	I:2643819	2643819	A	G	0.220657	-0.759787	1.96091	0.698411	0.1558889290938958	Thiabendazole_mean_TOF_ben1_regressed	5.617524534886292	0	NA	NA	NA	NA	NA	NA	NA	NA	NA
I	I:2644590	2644590	C	T	0.0516432	-0.399015	2.86114	0.889087	0.051055739849537284	Thiabendazole_mean_TOF_ben1_regressed	5.617524534886292	0	NA	NA	NA	NA	NA	NA	NA	NA	NA
I	I:2655213	2655213	T	A	0.0985915	0.340736	2.49736	0.891475	0.04989083141659618	Thiabendazole_mean_TOF_ben1_regressed	5.617524534886292	0	NA	NA	NA	NA	NA	NA	NA	NA	NA
I	I:2657571	2657571	C	A	0.431925	0.482459	1.69523	0.775953	0.11016458345678126	Thiabendazole_mean_TOF_ben1_regressed	5.617524534886292	0	NA	NA	NA	NA	NA	NA	NA	NA	NA
I	I:2659488	2659488	G	A	0.0657277	-0.971226	2.67048	0.71609	0.1450323910342909	Thiabendazole_mean_TOF_ben1_regressed	5.617524534886292	0	NA	NA	NA	NA	NA	NA	NA	NA	NA
I	I:2678210	2678210	A	T	0.0516432	0.309082	2.91733	0.915624	0.038282832280848056	Thiabendazole_mean_TOF_ben1_regressed	5.617524534886292	0	NA	NA	NA	NA	NA	NA	NA	NA	NA
I	I:2679492	2679492	C	G	0.0938967	-2.64815	2.30722	0.251065	0.6002138263803686	Thiabendazole_mean_TOF_ben1_regressed	5.617524534886292	0	NA	NA	NA	NA	NA	NA	NA	NA	NA
I	I:2683510	2683510	C	G	0.474178	-1.04143	1.61863	0.519964	0.2840267239470686	Thiabendazole_mean_TOF_ben1_regressed	5.617524534886292	0	NA	NA	NA	NA	NA	NA	NA	NA	NA
I	I:2683778	2683778	A	C	0.41784	-1.14763	1.6214	0.479068	0.3196028374648754	Thiabendazole_mean_TOF_ben1_regressed	5.617524534886292	0	NA	NA	NA	NA	NA	NA	NA	NA	NA
I	I:2684648	2684648	G	C	0.0938967	1.54608	2.59487	0.551293	0.2586175219061358	Thiabendazole_mean_TOF_ben1_regressed	5.617524534886292	0	NA	NA	NA	NA	NA	NA	NA	NA	NA
I	I:2685709	2685709	G	A	0.314554	2.6117	1.72482	0.129977	0.8861334912070882	Thiabendazole_mean_TOF_ben1_regressed	5.617524534886292	0	NA	NA	NA	NA	NA	NA	NA	NA	NA
I	I:2688866	2688866	A	C	0.215962	-1.07353	1.98173	0.588014	0.23061233370215165	Thiabendazole_mean_TOF_ben1_regressed	5.617524534886292	0	NA	NA	NA	NA	NA	NA	NA	NA	NA
I	I:2693609	2693609	C	T	0.0892019	-1.56842	2.41874	0.516696	0.2867649005303045	Thiabendazole_mean_TOF_ben1_regressed	5.617524534886292	0	NA	NA	NA	NA	NA	NA	NA	NA	NA
I	I:2699885	2699885	C	T	0.107981	-2.60778	2.21617	0.239314	0.6210318941784644	Thiabendazole_mean_TOF_ben1_regressed	5.617524534886292	0	NA	NA	NA	NA	NA	NA	NA	NA	NA
I	I:2705167	2705167	G	A	0.497653	0.118446	1.65337	0.942889	0.02553943083096959	Thiabendazole_mean_TOF_ben1_regressed	5.617524534886292	0	NA	NA	NA	NA	NA	NA	NA	NA	NA
I	I:2707175	2707175	G	A	0.084507	5.17189	3.201	0.106157	0.9740513631452722	Thiabendazole_mean_TOF_ben1_regressed	5.617524534886292	0	NA	NA	NA	NA	NA	NA	NA	NA	NA
I	I:2708044	2708044	T	C	0.150235	-1.61556	2.18404	0.459474	0.33773905876318183	Thiabendazole_mean_TOF_ben1_regressed	5.617524534886292	0	NA	NA	NA	NA	NA	NA	NA	NA	NA
I	I:2708465	2708465	A	G	0.403756	-0.732227	1.62978	0.653229	0.18493454307130835	Thiabendazole_mean_TOF_ben1_regressed	5.617524534886292	0	NA	NA	NA	NA	NA	NA	NA	NA	NA
I	I:2723482	2723482	A	T	0.0938967	-2.04087	2.3169	0.378392	0.4220580540688245	Thiabendazole_mean_TOF_ben1_regressed	5.617524534886292	0	NA	NA	NA	NA	NA	NA	NA	NA	NA
I	I:2725644	2725644	A	G	0.342723	1.27975	1.75302	0.465372	0.3321997504246825	Thiabendazole_mean_TOF_ben1_regressed	5.617524534886292	0	NA	NA	NA	NA	NA	NA	NA	NA	NA
I	I:2728998	2728998	T	C	0.15493	-2.19672	2.07184	0.28902	0.5390721033019223	Thiabendazole_mean_TOF_ben1_regressed	5.617524534886292	0	NA	NA	NA	NA	NA	NA	NA	NA	NA
I	I:2730716	2730716	C	T	0.107981	-2.5092	2.2555	0.265932	0.5752294002117261	Thiabendazole_mean_TOF_ben1_regressed	5.617524534886292	0	NA	NA	NA	NA	NA	NA	NA	NA	NA
I	I:2733130	2733130	G	A	0.0610329	-0.164471	4.08338	0.967871	0.014182522569189527	Thiabendazole_mean_TOF_ben1_regressed	5.617524534886292	0	NA	NA	NA	NA	NA	NA	NA	NA	NA
I	I:2735588	2735588	C	G	0.42723	0.0786257	1.60014	0.96081	0.01736248549459818	Thiabendazole_mean_TOF_ben1_regressed	5.617524534886292	0	NA	NA	NA	NA	NA	NA	NA	NA	NA
I	I:2742824	2742824	G	A	0.497653	-1.64027	1.68103	0.329187	0.4825573239450157	Thiabendazole_mean_TOF_ben1_regressed	5.617524534886292	0	NA	NA	NA	NA	NA	NA	NA	NA	NA
I	I:2744758	2744758	C	A	0.131455	-2.55419	2.13818	0.232259	0.6340274481648638	Thiabendazole_mean_TOF_ben1_regressed	5.617524534886292	0	NA	NA	NA	NA	NA	NA	NA	NA	NA
I	I:2745367	2745367	A	G	0.0985915	-4.3207	2.29705	0.0599755	1.222026122745946	Thiabendazole_mean_TOF_ben1_regressed	5.617524534886292	0	NA	NA	NA	NA	NA	NA	NA	NA	NA
I	I:2747038	2747038	T	C	0.0751174	4.20686	2.96637	0.156138	0.8064913878925988	Thiabendazole_mean_TOF_ben1_regressed	5.617524534886292	0	NA	NA	NA	NA	NA	NA	NA	NA	NA
I	I:2752673	2752673	G	A	0.380282	1.19495	1.78074	0.502194	0.29912848035757994	Thiabendazole_mean_TOF_ben1_regressed	5.617524534886292	0	NA	NA	NA	NA	NA	NA	NA	NA	NA
I	I:2757232	2757232	A	G	0.497653	-1.8639	1.66769	0.263716	0.5788635201841447	Thiabendazole_mean_TOF_ben1_regressed	5.617524534886292	0	NA	NA	NA	NA	NA	NA	NA	NA	NA
I	I:2758746	2758746	C	T	0.173709	2.84971	1.88729	0.131057	0.8825397776156318	Thiabendazole_mean_TOF_ben1_regressed	5.617524534886292	0	NA	NA	NA	NA	NA	NA	NA	NA	NA
I	I:2765220	2765220	G	A	0.131455	-1.90154	2.11841	0.369386	0.43251956866287466	Thiabendazole_mean_TOF_ben1_regressed	5.617524534886292	0	NA	NA	NA	NA	NA	NA	NA	NA	NA
I	I:2769417	2769417	T	C	0.0516432	-4.49734	3.5204	0.201423	0.6958909399255723	Thiabendazole_mean_TOF_ben1_regressed	5.617524534886292	0	NA	NA	NA	NA	NA	NA	NA	NA	NA
I	I:2769653	2769653	T	C	0.244131	1.49278	1.8692	0.42451	0.3721120748106853	Thiabendazole_mean_TOF_ben1_regressed	5.617524534886292	0	NA	NA	NA	NA	NA	NA	NA	NA	NA
I	I:2772888	2772888	T	C	0.107981	-3.4329	2.24046	0.125466	0.9014739475926882	Thiabendazole_mean_TOF_ben1_regressed	5.617524534886292	0	NA	NA	NA	NA	NA	NA	NA	NA	NA
I	I:2773797	2773797	C	T	0.150235	-4.74532	2.00809	0.0181228	1.741774702321144	Thiabendazole_mean_TOF_ben1_regressed	5.617524534886292	0	NA	NA	NA	NA	NA	NA	NA	NA	NA
I	I:2777129	2777129	A	T	0.394366	1.24564	1.74237	0.474664	0.32361370528231836	Thiabendazole_mean_TOF_ben1_regressed	5.617524534886292	0	NA	NA	NA	NA	NA	NA	NA	NA	NA
I	I:2777596	2777596	A	G	0.0516432	4.80433	2.85293	0.0921816	1.035355758078058	Thiabendazole_mean_TOF_ben1_regressed	5.617524534886292	0	NA	NA	NA	NA	NA	NA	NA	NA	NA
I	I:2798340	2798340	G	A	0.173709	-0.96588	2.06206	0.639495	0.19416284677703718	Thiabendazole_mean_TOF_ben1_regressed	5.617524534886292	0	NA	NA	NA	NA	NA	NA	NA	NA	NA
I	I:2802304	2802304	T	C	0.497653	1.13994	1.65649	0.491347	0.3086116912603201	Thiabendazole_mean_TOF_ben1_regressed	5.617524534886292	0	NA	NA	NA	NA	NA	NA	NA	NA	NA
I	I:2804940	2804940	A	G	0.375587	0.939238	1.77885	0.597497	0.2236642709433671	Thiabendazole_mean_TOF_ben1_regressed	5.617524534886292	0	NA	NA	NA	NA	NA	NA	NA	NA	NA
I	I:2818332	2818332	A	G	0.248826	1.87312	1.84693	0.310496	0.5079439902993729	Thiabendazole_mean_TOF_ben1_regressed	5.617524534886292	0	NA	NA	NA	NA	NA	NA	NA	NA	NA
I	I:2820424	2820424	T	A	0.0610329	4.10118	3.31952	0.216655	0.664231283793915	Thiabendazole_mean_TOF_ben1_regressed	5.617524534886292	0	NA	NA	NA	NA	NA	NA	NA	NA	NA
I	I:2820691	2820691	A	T	0.056338	5.40544	2.75508	0.0497637	1.3030873367206877	Thiabendazole_mean_TOF_ben1_regressed	5.617524534886292	0	NA	NA	NA	NA	NA	NA	NA	NA	NA
I	I:2823448	2823448	T	C	0.248826	-0.426713	1.78664	0.811233	0.09085439106497965	Thiabendazole_mean_TOF_ben1_regressed	5.617524534886292	0	NA	NA	NA	NA	NA	NA	NA	NA	NA
I	I:2833660	2833660	T	A	0.497653	1.00167	1.6744	0.549687	0.2598845339002429	Thiabendazole_mean_TOF_ben1_regressed	5.617524534886292	0	NA	NA	NA	NA	NA	NA	NA	NA	NA
I	I:2839737	2839737	G	A	0.267606	1.69803	1.82236	0.351454	0.454131509487655	Thiabendazole_mean_TOF_ben1_regressed	5.617524534886292	0	NA	NA	NA	NA	NA	NA	NA	NA	NA
I	I:2842240	2842240	A	G	0.126761	-2.8843	2.15038	0.179825	0.7451499310271761	Thiabendazole_mean_TOF_ben1_regressed	5.617524534886292	0	NA	NA	NA	NA	NA	NA	NA	NA	NA
I	I:2842684	2842684	C	A	0.173709	2.21762	1.89082	0.24086	0.6182353179828757	Thiabendazole_mean_TOF_ben1_regressed	5.617524534886292	0	NA	NA	NA	NA	NA	NA	NA	NA	NA
I	I:2847512	2847512	A	C	0.0516432	5.18026	2.88817	0.0728751	1.1374208362889378	Thiabendazole_mean_TOF_ben1_regressed	5.617524534886292	0	NA	NA	NA	NA	NA	NA	NA	NA	NA
I	I:2850177	2850177	C	T	0.361502	0.773794	1.76336	0.660794	0.1799339090574102	Thiabendazole_mean_TOF_ben1_regressed	5.617524534886292	0	NA	NA	NA	NA	NA	NA	NA	NA	NA
I	I:2850956	2850956	T	A	0.234742	0.513272	1.88124	0.784979	0.1051419614790938	Thiabendazole_mean_TOF_ben1_regressed	5.617524534886292	0	NA	NA	NA	NA	NA	NA	NA	NA	NA
I	I:2853836	2853836	T	G	0.0892019	2.76801	3.11564	0.374313	0.42676508944923564	Thiabendazole_mean_TOF_ben1_regressed	5.617524534886292	0	NA	NA	NA	NA	NA	NA	NA	NA	NA
I	I:2869435	2869435	A	G	0.112676	-2.68442	2.2725	0.237498	0.6243400432712033	Thiabendazole_mean_TOF_ben1_regressed	5.617524534886292	0	NA	NA	NA	NA	NA	NA	NA	NA	NA
I	I:2870760	2870760	C	A	0.492958	-2.5166	1.70489	0.139916	0.8541326192151939	Thiabendazole_mean_TOF_ben1_regressed	5.617524534886292	0	NA	NA	NA	NA	NA	NA	NA	NA	NA
I	I:2895875	2895875	T	A	0.126761	-0.333179	2.6654	0.900523	0.0455051905118299	Thiabendazole_mean_TOF_ben1_regressed	5.617524534886292	0	NA	NA	NA	NA	NA	NA	NA	NA	NA
I	I:2895883	2895883	T	C	0.0657277	3.42547	3.16647	0.279344	0.5538606523685231	Thiabendazole_mean_TOF_ben1_regressed	5.617524534886292	0	NA	NA	NA	NA	NA	NA	NA	NA	NA
I	I:2895884	2895884	A	C	0.258216	1.03616	1.77047	0.558382	0.2530685900744944	Thiabendazole_mean_TOF_ben1_regressed	5.617524534886292	0	NA	NA	NA	NA	NA	NA	NA	NA	NA
I	I:2896967	2896967	T	A	0.422535	0.128971	1.59285	0.935467	0.028971528282288994	Thiabendazole_mean_TOF_ben1_regressed	5.617524534886292	0	NA	NA	NA	NA	NA	NA	NA	NA	NA
I	I:2903989	2903989	G	T	0.122066	-2.06293	2.3053	0.37086	0.4307900060245309	Thiabendazole_mean_TOF_ben1_regressed	5.617524534886292	0	NA	NA	NA	NA	NA	NA	NA	NA	NA
I	I:2921033	2921033	T	C	0.112676	-0.284366	2.82364	0.919781	0.036315565930042266	Thiabendazole_mean_TOF_ben1_regressed	5.617524534886292	0	NA	NA	NA	NA	NA	NA	NA	NA	NA
I	I:2921444	2921444	A	G	0.234742	-1.41212	1.86682	0.44939	0.3473765958980628	Thiabendazole_mean_TOF_ben1_regressed	5.617524534886292	0	NA	NA	NA	NA	NA	NA	NA	NA	NA
I	I:2921522	2921522	G	A	0.483568	-0.592396	1.59919	0.711058	0.14809497303591085	Thiabendazole_mean_TOF_ben1_regressed	5.617524534886292	0	NA	NA	NA	NA	NA	NA	NA	NA	NA
I	I:2923206	2923206	A	G	0.262911	-0.201408	1.74005	0.907852	0.04198494533597374	Thiabendazole_mean_TOF_ben1_regressed	5.617524534886292	0	NA	NA	NA	NA	NA	NA	NA	NA	NA
I	I:2923930	2923930	C	A	0.173709	-1.41692	2.10023	0.499898	0.30111860077631825	Thiabendazole_mean_TOF_ben1_regressed	5.617524534886292	0	NA	NA	NA	NA	NA	NA	NA	NA	NA
I	I:2930431	2930431	G	C	0.201878	-1.14726	1.97816	0.561938	0.25031159856482404	Thiabendazole_mean_TOF_ben1_regressed	5.617524534886292	0	NA	NA	NA	NA	NA	NA	NA	NA	NA
I	I:2933149	2933149	A	G	0.403756	-0.78801	1.59662	0.621625	0.20647152775971864	Thiabendazole_mean_TOF_ben1_regressed	5.617524534886292	0	NA	NA	NA	NA	NA	NA	NA	NA	NA
I	I:2940742	2940742	C	T	0.333333	0.84165	1.63061	0.605745	0.21771016197191964	Thiabendazole_mean_TOF_ben1_regressed	5.617524534886292	0	NA	NA	NA	NA	NA	NA	NA	NA	NA
I	I:2941076	2941076	T	C	0.0610329	2.22977	3.33677	0.50398	0.2975866978044384	Thiabendazole_mean_TOF_ben1_regressed	5.617524534886292	0	NA	NA	NA	NA	NA	NA	NA	NA	NA
I	I:2941401	2941401	A	G	0.230047	-0.626906	1.85917	0.735968	0.13314106844177775	Thiabendazole_mean_TOF_ben1_regressed	5.617524534886292	0	NA	NA	NA	NA	NA	NA	NA	NA	NA
I	I:2943423	2943423	G	A	0.492958	0.334213	1.58522	0.83302	0.07934457147992628	Thiabendazole_mean_TOF_ben1_regressed	5.617524534886292	0	NA	NA	NA	NA	NA	NA	NA	NA	NA
I	I:2945126	2945126	A	G	0.140845	2.75306	1.9758	0.163501	0.7864795867764548	Thiabendazole_mean_TOF_ben1_regressed	5.617524534886292	0	NA	NA	NA	NA	NA	NA	NA	NA	NA
I	I:2945651	2945651	A	G	0.2723	0.78156	1.6005	0.625322	0.20389629175667723	Thiabendazole_mean_TOF_ben1_regressed	5.617524534886292	0	NA	NA	NA	NA	NA	NA	NA	NA	NA
I	I:2945776	2945776	A	G	0.107981	2.1364899999999998	2.10454	0.31002	0.5086102880706946	Thiabendazole_mean_TOF_ben1_regressed	5.617524534886292	0	NA	NA	NA	NA	NA	NA	NA	NA	NA
I	I:2949375	2949375	A	G	0.333333	1.23191	1.56129	0.430092	0.36643863553976475	Thiabendazole_mean_TOF_ben1_regressed	5.617524534886292	0	NA	NA	NA	NA	NA	NA	NA	NA	NA
I	I:2949439	2949439	T	C	0.159624	-1.66063	2.11177	0.431652	0.36486624250458644	Thiabendazole_mean_TOF_ben1_regressed	5.617524534886292	0	NA	NA	NA	NA	NA	NA	NA	NA	NA
I	I:2949987	2949987	A	C	0.187793	2.65145	1.81276	0.143561	0.8429635251718339	Thiabendazole_mean_TOF_ben1_regressed	5.617524534886292	0	NA	NA	NA	NA	NA	NA	NA	NA	NA
I	I:2952439	2952439	A	G	0.15493	-0.267366	1.94918	0.890898	0.050172016022525384	Thiabendazole_mean_TOF_ben1_regressed	5.617524534886292	0	NA	NA	NA	NA	NA	NA	NA	NA	NA
I	I:2955735	2955735	G	A	0.15493	2.83061	1.92222	0.140867	0.8511907343318864	Thiabendazole_mean_TOF_ben1_regressed	5.617524534886292	0	NA	NA	NA	NA	NA	NA	NA	NA	NA
I	I:2957774	2957774	A	G	0.488263	0.869312	1.58948	0.584437	0.2332622972087051	Thiabendazole_mean_TOF_ben1_regressed	5.617524534886292	0	NA	NA	NA	NA	NA	NA	NA	NA	NA
I	I:2960082	2960082	T	G	0.159624	-1.66063	2.11177	0.431652	0.36486624250458644	Thiabendazole_mean_TOF_ben1_regressed	5.617524534886292	0	NA	NA	NA	NA	NA	NA	NA	NA	NA
I	I:2960974	2960974	T	A	0.126761	-1.60542	2.13504	0.452087	0.3447779811529173	Thiabendazole_mean_TOF_ben1_regressed	5.617524534886292	0	NA	NA	NA	NA	NA	NA	NA	NA	NA
I	I:2965443	2965443	T	A	0.0938967	4.10003	2.21336	0.0639676	1.194039943268829	Thiabendazole_mean_TOF_ben1_regressed	5.617524534886292	0	NA	NA	NA	NA	NA	NA	NA	NA	NA
I	I:2972071	2972071	G	T	0.309859	1.63085	1.56714	0.298034	0.5257341883730993	Thiabendazole_mean_TOF_ben1_regressed	5.617524534886292	0	NA	NA	NA	NA	NA	NA	NA	NA	NA
I	I:2974568	2974568	A	C	0.384977	1.25676	1.52244	0.409095	0.38817582845977694	Thiabendazole_mean_TOF_ben1_regressed	5.617524534886292	0	NA	NA	NA	NA	NA	NA	NA	NA	NA
I	I:2978258	2978258	A	G	0.103286	-0.0979037	2.91675	0.973223	0.011787636018396079	Thiabendazole_mean_TOF_ben1_regressed	5.617524534886292	0	NA	NA	NA	NA	NA	NA	NA	NA	NA
I	I:2978797	2978797	T	C	0.215962	2.53203	1.68068	0.131925	0.8796728971508387	Thiabendazole_mean_TOF_ben1_regressed	5.617524534886292	0	NA	NA	NA	NA	NA	NA	NA	NA	NA
I	I:2987265	2987265	G	A	0.178404	2.80218	1.82202	0.124061	0.906364722504185	Thiabendazole_mean_TOF_ben1_regressed	5.617524534886292	0	NA	NA	NA	NA	NA	NA	NA	NA	NA
I	I:2996463	2996463	T	G	0.14554	-2.37847	2.49938	0.341289	0.4668777091321057	Thiabendazole_mean_TOF_ben1_regressed	5.617524534886292	0	NA	NA	NA	NA	NA	NA	NA	NA	NA
I	I:2998059	2998059	C	T	0.455399	1.48035	1.4609	0.31091	0.5073653092370404	Thiabendazole_mean_TOF_ben1_regressed	5.617524534886292	0	NA	NA	NA	NA	NA	NA	NA	NA	NA
I	I:2999342	2999342	A	G	0.178404	4.022	1.85071	0.0297632	1.5263203773052545	Thiabendazole_mean_TOF_ben1_regressed	5.617524534886292	0	NA	NA	NA	NA	NA	NA	NA	NA	NA
I	I:3001359	3001359	A	T	0.103286	0.161091	2.73671	0.953061	0.0208793017587583	Thiabendazole_mean_TOF_ben1_regressed	5.617524534886292	0	NA	NA	NA	NA	NA	NA	NA	NA	NA
I	I:3010357	3010357	A	C	0.347418	1.85104	1.54396	0.230571	0.6371953168677694	Thiabendazole_mean_TOF_ben1_regressed	5.617524534886292	0	NA	NA	NA	NA	NA	NA	NA	NA	NA
I	I:3011974	3011974	A	G	0.197183	-0.467067	1.91234	0.807046	0.09310171065981711	Thiabendazole_mean_TOF_ben1_regressed	5.617524534886292	0	NA	NA	NA	NA	NA	NA	NA	NA	NA
I	I:3016051	3016051	A	C	0.464789	-0.0467232	1.46837	0.974616	0.011166463204393174	Thiabendazole_mean_TOF_ben1_regressed	5.617524534886292	0	NA	NA	NA	NA	NA	NA	NA	NA	NA
I	I:3018114	3018114	T	C	0.150235	-1.10587	1.98562	0.577568	0.23839687674105808	Thiabendazole_mean_TOF_ben1_regressed	5.617524534886292	0	NA	NA	NA	NA	NA	NA	NA	NA	NA
I	I:3031428	3031428	G	C	0.173709	-0.635056	1.89465	0.737487	0.13224563077763013	Thiabendazole_mean_TOF_ben1_regressed	5.617524534886292	0	NA	NA	NA	NA	NA	NA	NA	NA	NA
I	I:3035873	3035873	A	G	0.41784	1.28341	1.50911	0.395078	0.40331715342313107	Thiabendazole_mean_TOF_ben1_regressed	5.617524534886292	0	NA	NA	NA	NA	NA	NA	NA	NA	NA
I	I:3037936	3037936	C	T	0.14554	-2.37847	2.49938	0.341289	0.4668777091321057	Thiabendazole_mean_TOF_ben1_regressed	5.617524534886292	0	NA	NA	NA	NA	NA	NA	NA	NA	NA
I	I:3041064	3041064	T	G	0.328638	1.11583	1.54193	0.469273	0.32857443255148555	Thiabendazole_mean_TOF_ben1_regressed	5.617524534886292	0	NA	NA	NA	NA	NA	NA	NA	NA	NA
I	I:3042553	3042553	G	A	0.126761	2.98757	2.01766	0.138684	0.8579736406753247	Thiabendazole_mean_TOF_ben1_regressed	5.617524534886292	0	NA	NA	NA	NA	NA	NA	NA	NA	NA
I	I:3042556	3042556	C	A	0.164319	2.96689	1.85846	0.110394	0.957054530209201	Thiabendazole_mean_TOF_ben1_regressed	5.617524534886292	0	NA	NA	NA	NA	NA	NA	NA	NA	NA
I	I:3049950	3049950	A	G	0.164319	-0.855406	1.90373	0.653193	0.184958478065288	Thiabendazole_mean_TOF_ben1_regressed	5.617524534886292	0	NA	NA	NA	NA	NA	NA	NA	NA	NA
I	I:3058635	3058635	G	A	0.29108	-0.580059	1.68705	0.730975	0.13609747604858444	Thiabendazole_mean_TOF_ben1_regressed	5.617524534886292	0	NA	NA	NA	NA	NA	NA	NA	NA	NA
I	I:3062251	3062251	G	A	0.403756	1.01163	1.51005	0.502902	0.29851663722211	Thiabendazole_mean_TOF_ben1_regressed	5.617524534886292	0	NA	NA	NA	NA	NA	NA	NA	NA	NA
I	I:3064995	3064995	G	A	0.192488	-0.775918	1.81932	0.669753	0.1740853323960839	Thiabendazole_mean_TOF_ben1_regressed	5.617524534886292	0	NA	NA	NA	NA	NA	NA	NA	NA	NA
I	I:3073760	3073760	G	C	0.117371	3.30414	2.09271	0.114363	0.941714460638666	Thiabendazole_mean_TOF_ben1_regressed	5.617524534886292	0	NA	NA	NA	NA	NA	NA	NA	NA	NA
I	I:3074184	3074184	T	A	0.0892019	3.92112	2.25774	0.0824317	1.083905743550618	Thiabendazole_mean_TOF_ben1_regressed	5.617524534886292	0	NA	NA	NA	NA	NA	NA	NA	NA	NA
I	I:3077310	3077310	G	A	0.262911	0.696777	1.61875	0.666875	0.1759555632314549	Thiabendazole_mean_TOF_ben1_regressed	5.617524534886292	0	NA	NA	NA	NA	NA	NA	NA	NA	NA
I	I:3078696	3078696	T	C	0.117371	0.452601	2.93217	0.877328	0.05683800987380506	Thiabendazole_mean_TOF_ben1_regressed	5.617524534886292	0	NA	NA	NA	NA	NA	NA	NA	NA	NA
I	I:3079695	3079695	A	G	0.117371	2.13508	2.09723	0.308656	0.5105252763137051	Thiabendazole_mean_TOF_ben1_regressed	5.617524534886292	0	NA	NA	NA	NA	NA	NA	NA	NA	NA
I	I:3079880	3079880	T	G	0.107981	1.49728	2.81656	0.595004	0.22548011465449516	Thiabendazole_mean_TOF_ben1_regressed	5.617524534886292	0	NA	NA	NA	NA	NA	NA	NA	NA	NA
I	I:3080241	3080241	A	C	0.239437	2.40411	1.73543	0.165959	0.7799991907133366	Thiabendazole_mean_TOF_ben1_regressed	5.617524534886292	0	NA	NA	NA	NA	NA	NA	NA	NA	NA
I	I:3087273	3087273	A	G	0.15493	-1.30279	1.97462	0.509405	0.29293679658922234	Thiabendazole_mean_TOF_ben1_regressed	5.617524534886292	0	NA	NA	NA	NA	NA	NA	NA	NA	NA
I	I:3092773	3092773	T	C	0.262911	0.541562	1.62741	0.739304	0.1311769440483529	Thiabendazole_mean_TOF_ben1_regressed	5.617524534886292	0	NA	NA	NA	NA	NA	NA	NA	NA	NA
I	I:3094411	3094411	C	G	0.112676	2.47263	2.13905	0.247702	0.6060704868115905	Thiabendazole_mean_TOF_ben1_regressed	5.617524534886292	0	NA	NA	NA	NA	NA	NA	NA	NA	NA
I	I:3109660	3109660	G	A	0.399061	0.365696	1.53822	0.812083	0.0903995808575335	Thiabendazole_mean_TOF_ben1_regressed	5.617524534886292	0	NA	NA	NA	NA	NA	NA	NA	NA	NA
I	I:3110638	3110638	T	A	0.0516432	-6.50723	3.10342	0.0360119	1.4435539645007673	Thiabendazole_mean_TOF_ben1_regressed	5.617524534886292	0	NA	NA	NA	NA	NA	NA	NA	NA	NA
I	I:3110963	3110963	G	A	0.0985915	0.890327	3.05046	0.770389	0.1132899269133852	Thiabendazole_mean_TOF_ben1_regressed	5.617524534886292	0	NA	NA	NA	NA	NA	NA	NA	NA	NA
I	I:3114971	3114971	A	C	0.225352	1.07139	1.72773	0.535183	0.27149769031394616	Thiabendazole_mean_TOF_ben1_regressed	5.617524534886292	0	NA	NA	NA	NA	NA	NA	NA	NA	NA
I	I:3116679	3116679	C	T	0.169014	-1.28621	2.22644	0.563468	0.24913074300392404	Thiabendazole_mean_TOF_ben1_regressed	5.617524534886292	0	NA	NA	NA	NA	NA	NA	NA	NA	NA
I	I:3129222	3129222	A	T	0.056338	-5.34065	2.72929	0.050372	1.2978108053122295	Thiabendazole_mean_TOF_ben1_regressed	5.617524534886292	0	NA	NA	NA	NA	NA	NA	NA	NA	NA
I	I:3132901	3132901	T	A	0.333333	0.739459	1.5493	0.633159	0.19848721549360268	Thiabendazole_mean_TOF_ben1_regressed	5.617524534886292	0	NA	NA	NA	NA	NA	NA	NA	NA	NA
I	I:3135288	3135288	C	T	0.14554	-0.428247	2.44737	0.861094	0.06494943687039786	Thiabendazole_mean_TOF_ben1_regressed	5.617524534886292	0	NA	NA	NA	NA	NA	NA	NA	NA	NA
I	I:3136939	3136939	C	A	0.056338	-1.14731	3.19479	0.719506	0.14296558010676924	Thiabendazole_mean_TOF_ben1_regressed	5.617524534886292	0	NA	NA	NA	NA	NA	NA	NA	NA	NA
I	I:3139978	3139978	A	G	0.13615	-1.20111	2.32894	0.606043	0.21749656065186024	Thiabendazole_mean_TOF_ben1_regressed	5.617524534886292	0	NA	NA	NA	NA	NA	NA	NA	NA	NA
I	I:3141089	3141089	T	C	0.084507	-0.556466	3.01768	0.853698	0.06869573602002908	Thiabendazole_mean_TOF_ben1_regressed	5.617524534886292	0	NA	NA	NA	NA	NA	NA	NA	NA	NA
I	I:3143070	3143070	T	C	0.211268	0.738551	1.76222	0.675142	0.17060487408662128	Thiabendazole_mean_TOF_ben1_regressed	5.617524534886292	0	NA	NA	NA	NA	NA	NA	NA	NA	NA
I	I:3143116	3143116	A	G	0.375587	0.312508	1.57331	0.842551	0.07440380161600843	Thiabendazole_mean_TOF_ben1_regressed	5.617524534886292	0	NA	NA	NA	NA	NA	NA	NA	NA	NA
I	I:3147807	3147807	T	A	0.220657	0.490115	1.79854	0.785231	0.10500256329620201	Thiabendazole_mean_TOF_ben1_regressed	5.617524534886292	0	NA	NA	NA	NA	NA	NA	NA	NA	NA
I	I:3150370	3150370	G	T	0.262911	0.315669	1.65394	0.848636	0.07127854896614347	Thiabendazole_mean_TOF_ben1_regressed	5.617524534886292	0	NA	NA	NA	NA	NA	NA	NA	NA	NA
I	I:3159013	3159013	C	T	0.234742	0.416123	1.71371	0.808144	0.09251124710495978	Thiabendazole_mean_TOF_ben1_regressed	5.617524534886292	0	NA	NA	NA	NA	NA	NA	NA	NA	NA
I	I:3164951	3164951	G	A	0.084507	0.184859	2.9625	0.950245	0.022164406889944043	Thiabendazole_mean_TOF_ben1_regressed	5.617524534886292	0	NA	NA	NA	NA	NA	NA	NA	NA	NA
I	I:3173070	3173070	G	T	0.0516432	-1.32655	3.32781	0.690169	0.16104455160972034	Thiabendazole_mean_TOF_ben1_regressed	5.617524534886292	0	NA	NA	NA	NA	NA	NA	NA	NA	NA
I	I:3173877	3173877	A	T	0.0938967	-0.451177	2.78253	0.871191	0.05988661978869854	Thiabendazole_mean_TOF_ben1_regressed	5.617524534886292	0	NA	NA	NA	NA	NA	NA	NA	NA	NA
I	I:3176074	3176074	G	C	0.15493	-0.815701	2.21971	0.713261	0.14675152187563448	Thiabendazole_mean_TOF_ben1_regressed	5.617524534886292	0	NA	NA	NA	NA	NA	NA	NA	NA	NA
I	I:3179739	3179739	A	G	0.112676	-2.23324	2.23567	0.317836	0.49779691356073175	Thiabendazole_mean_TOF_ben1_regressed	5.617524534886292	0	NA	NA	NA	NA	NA	NA	NA	NA	NA
I	I:3188224	3188224	A	G	0.248826	1.0188	1.63023	0.532009	0.2740810206799977	Thiabendazole_mean_TOF_ben1_regressed	5.617524534886292	0	NA	NA	NA	NA	NA	NA	NA	NA	NA
I	I:3190352	3190352	A	T	0.333333	0.277335	1.53424	0.856553	0.06724575949892787	Thiabendazole_mean_TOF_ben1_regressed	5.617524534886292	0	NA	NA	NA	NA	NA	NA	NA	NA	NA
I	I:3190585	3190585	A	G	0.0985915	-0.886051	2.67069	0.740064	0.1307307212893322	Thiabendazole_mean_TOF_ben1_regressed	5.617524534886292	0	NA	NA	NA	NA	NA	NA	NA	NA	NA
I	I:3193751	3193751	T	A	0.173709	1.22497	1.84033	0.505652	0.29614827065958527	Thiabendazole_mean_TOF_ben1_regressed	5.617524534886292	0	NA	NA	NA	NA	NA	NA	NA	NA	NA
I	I:3201918	3201918	A	T	0.295775	0.798908	1.61065	0.619884	0.20768957320059175	Thiabendazole_mean_TOF_ben1_regressed	5.617524534886292	0	NA	NA	NA	NA	NA	NA	NA	NA	NA
I	I:3207055	3207055	C	G	0.0892019	-2.69537	2.42257	0.265877	0.5753192301942568	Thiabendazole_mean_TOF_ben1_regressed	5.617524534886292	0	NA	NA	NA	NA	NA	NA	NA	NA	NA
I	I:3210073	3210073	A	C	0.056338	-4.0866	2.7547	0.137941	0.8603066299281437	Thiabendazole_mean_TOF_ben1_regressed	5.617524534886292	0	NA	NA	NA	NA	NA	NA	NA	NA	NA
I	I:3213691	3213691	C	T	0.173709	1.52599	1.91375	0.425228	0.3713781462062985	Thiabendazole_mean_TOF_ben1_regressed	5.617524534886292	0	NA	NA	NA	NA	NA	NA	NA	NA	NA
I	I:3218941	3218941	G	T	0.248826	1.70454	1.67665	0.309327	0.5095821703969527	Thiabendazole_mean_TOF_ben1_regressed	5.617524534886292	0	NA	NA	NA	NA	NA	NA	NA	NA	NA
I	I:3221811	3221811	T	A	0.084507	2.046	3.03376	0.50005	0.3009865683871185	Thiabendazole_mean_TOF_ben1_regressed	5.617524534886292	0	NA	NA	NA	NA	NA	NA	NA	NA	NA
I	I:3242515	3242515	A	T	0.0704225	-0.406749	2.88517	0.887887	0.05164230268895497	Thiabendazole_mean_TOF_ben1_regressed	5.617524534886292	0	NA	NA	NA	NA	NA	NA	NA	NA	NA
I	I:3243020	3243020	G	A	0.056338	-0.865878	2.94243	0.768549	0.11432843818217239	Thiabendazole_mean_TOF_ben1_regressed	5.617524534886292	0	NA	NA	NA	NA	NA	NA	NA	NA	NA
I	I:3244786	3244786	A	G	0.211268	0.28133	1.73607	0.871267	0.05984873493793535	Thiabendazole_mean_TOF_ben1_regressed	5.617524534886292	0	NA	NA	NA	NA	NA	NA	NA	NA	NA
I	I:3247687	3247687	A	G	0.0516432	3.00364	3.21479	0.350139	0.45575951293826944	Thiabendazole_mean_TOF_ben1_regressed	5.617524534886292	0	NA	NA	NA	NA	NA	NA	NA	NA	NA
I	I:3251320	3251320	A	G	0.286385	0.374745	1.65136	0.820477	0.08593358878893487	Thiabendazole_mean_TOF_ben1_regressed	5.617524534886292	0	NA	NA	NA	NA	NA	NA	NA	NA	NA
I	I:3257894	3257894	T	A	0.0938967	1.03869	2.4354	0.669744	0.17409116839323385	Thiabendazole_mean_TOF_ben1_regressed	5.617524534886292	0	NA	NA	NA	NA	NA	NA	NA	NA	NA
I	I:3258107	3258107	C	T	0.173709	0.0303408	1.85697	0.986964	0.005698688147470642	Thiabendazole_mean_TOF_ben1_regressed	5.617524534886292	0	NA	NA	NA	NA	NA	NA	NA	NA	NA
I	I:3261566	3261566	T	G	0.0657277	-1.51899	2.64286	0.565459	0.24759887918994775	Thiabendazole_mean_TOF_ben1_regressed	5.617524534886292	0	NA	NA	NA	NA	NA	NA	NA	NA	NA
I	I:3264493	3264493	A	T	0.056338	-6.08213	2.79914	0.0297913	1.525910545106273	Thiabendazole_mean_TOF_ben1_regressed	5.617524534886292	0	NA	NA	NA	NA	NA	NA	NA	NA	NA
I	I:3266089	3266089	G	A	0.0516432	1.68748	3.5265	0.632285	0.199087121040649	Thiabendazole_mean_TOF_ben1_regressed	5.617524534886292	0	NA	NA	NA	NA	NA	NA	NA	NA	NA
I	I:3274507	3274507	A	G	0.0751174	0.476936	3.2894	0.884717	0.05319562759995469	Thiabendazole_mean_TOF_ben1_regressed	5.617524534886292	0	NA	NA	NA	NA	NA	NA	NA	NA	NA
I	I:3282224	3282224	A	C	0.117371	1.79108	2.24626	0.425241	0.37136486923026485	Thiabendazole_mean_TOF_ben1_regressed	5.617524534886292	0	NA	NA	NA	NA	NA	NA	NA	NA	NA
I	I:3284364	3284364	C	A	0.215962	0.703033	1.72302	0.683256	0.1654165458695496	Thiabendazole_mean_TOF_ben1_regressed	5.617524534886292	0	NA	NA	NA	NA	NA	NA	NA	NA	NA
I	I:3290751	3290751	A	T	0.126761	-0.144524	2.15128	0.946438	0.023907830870614356	Thiabendazole_mean_TOF_ben1_regressed	5.617524534886292	0	NA	NA	NA	NA	NA	NA	NA	NA	NA
I	I:3294095	3294095	A	T	0.220657	-1.996	1.76428	0.257911	0.5885301346459944	Thiabendazole_mean_TOF_ben1_regressed	5.617524534886292	0	NA	NA	NA	NA	NA	NA	NA	NA	NA
I	I:3297353	3297353	T	A	0.0892019	1.70106	2.51921	0.499525	0.3014427715213805	Thiabendazole_mean_TOF_ben1_regressed	5.617524534886292	0	NA	NA	NA	NA	NA	NA	NA	NA	NA
I	I:3305568	3305568	A	G	0.056338	-7.45237	3.04375	0.0143485	1.8431934979385396	Thiabendazole_mean_TOF_ben1_regressed	5.617524534886292	0	NA	NA	NA	NA	NA	NA	NA	NA	NA
I	I:3309647	3309647	T	C	0.41784	-0.857585	1.53085	0.575342	0.24007392129442115	Thiabendazole_mean_TOF_ben1_regressed	5.617524534886292	0	NA	NA	NA	NA	NA	NA	NA	NA	NA
I	I:3311606	3311606	A	C	0.0798122	0.378774	2.49259	0.879218	0.055903429296289046	Thiabendazole_mean_TOF_ben1_regressed	5.617524534886292	0	NA	NA	NA	NA	NA	NA	NA	NA	NA
I	I:3313010	3313010	A	T	0.0516432	1.1093	3.31245	0.73771	0.13211432943929755	Thiabendazole_mean_TOF_ben1_regressed	5.617524534886292	0	NA	NA	NA	NA	NA	NA	NA	NA	NA
I	I:3314476	3314476	G	A	0.366197	1.16936	1.62039	0.470508	0.32743298790873704	Thiabendazole_mean_TOF_ben1_regressed	5.617524534886292	0	NA	NA	NA	NA	NA	NA	NA	NA	NA
I	I:3316474	3316474	T	C	0.15493	3.40887	1.94519	0.0796939	1.098574919478738	Thiabendazole_mean_TOF_ben1_regressed	5.617524534886292	0	NA	NA	NA	NA	NA	NA	NA	NA	NA
I	I:3328006	3328006	C	A	0.0985915	-0.631392	2.39481	0.792049	0.1012479500123445	Thiabendazole_mean_TOF_ben1_regressed	5.617524534886292	0	NA	NA	NA	NA	NA	NA	NA	NA	NA
I	I:3331481	3331481	T	C	0.126761	0.00662142	2.2647	0.997667	0.0010143927760933895	Thiabendazole_mean_TOF_ben1_regressed	5.617524534886292	0	NA	NA	NA	NA	NA	NA	NA	NA	NA
I	I:3333530	3333530	T	C	0.225352	-0.192901	1.75874	0.912662	0.039690031571176725	Thiabendazole_mean_TOF_ben1_regressed	5.617524534886292	0	NA	NA	NA	NA	NA	NA	NA	NA	NA
I	I:3334519	3334519	T	A	0.056338	-6.08213	2.79914	0.0297913	1.525910545106273	Thiabendazole_mean_TOF_ben1_regressed	5.617524534886292	0	NA	NA	NA	NA	NA	NA	NA	NA	NA
I	I:3336549	3336549	A	T	0.13615	3.95322	2.13181	0.0636832	1.1959751219753951	Thiabendazole_mean_TOF_ben1_regressed	5.617524534886292	0	NA	NA	NA	NA	NA	NA	NA	NA	NA
I	I:3351378	3351378	C	T	0.0798122	-0.021793	2.69532	0.993549	0.0028107094249774033	Thiabendazole_mean_TOF_ben1_regressed	5.617524534886292	0	NA	NA	NA	NA	NA	NA	NA	NA	NA
I	I:3354678	3354678	G	T	0.0516432	7.7696	3.1248	0.0129031	1.8893059368981515	Thiabendazole_mean_TOF_ben1_regressed	5.617524534886292	0	NA	NA	NA	NA	NA	NA	NA	NA	NA
I	I:3355500	3355500	C	T	0.0751174	5.14549	2.80262	0.066364	1.1780674453484976	Thiabendazole_mean_TOF_ben1_regressed	5.617524534886292	0	NA	NA	NA	NA	NA	NA	NA	NA	NA
I	I:3369462	3369462	G	A	0.0751174	0.476936	3.2894	0.884717	0.05319562759995469	Thiabendazole_mean_TOF_ben1_regressed	5.617524534886292	0	NA	NA	NA	NA	NA	NA	NA	NA	NA
I	I:3380891	3380891	A	G	0.295775	0.328442	1.68244	0.845223	0.07302869354450359	Thiabendazole_mean_TOF_ben1_regressed	5.617524534886292	0	NA	NA	NA	NA	NA	NA	NA	NA	NA
I	I:3382467	3382467	T	A	0.122066	4.32011	2.31396	0.061905	1.2082742720669029	Thiabendazole_mean_TOF_ben1_regressed	5.617524534886292	0	NA	NA	NA	NA	NA	NA	NA	NA	NA
I	I:3386183	3386183	T	G	0.15493	-3.25589	1.92107	0.0901065	1.0452438792505503	Thiabendazole_mean_TOF_ben1_regressed	5.617524534886292	0	NA	NA	NA	NA	NA	NA	NA	NA	NA
I	I:3396263	3396263	A	T	0.0751174	0.476936	3.2894	0.884717	0.05319562759995469	Thiabendazole_mean_TOF_ben1_regressed	5.617524534886292	0	NA	NA	NA	NA	NA	NA	NA	NA	NA
I	I:3398116	3398116	T	A	0.164319	0.286839	2.09508	0.891102	0.05007258159525796	Thiabendazole_mean_TOF_ben1_regressed	5.617524534886292	0	NA	NA	NA	NA	NA	NA	NA	NA	NA
I	I:3398967	3398967	C	A	0.206573	-0.0629291	1.98684	0.974733	0.011114330462186763	Thiabendazole_mean_TOF_ben1_regressed	5.617524534886292	0	NA	NA	NA	NA	NA	NA	NA	NA	NA
I	I:3399040	3399040	G	T	0.164319	3.32197	2.13977	0.120545	0.9188507987037268	Thiabendazole_mean_TOF_ben1_regressed	5.617524534886292	0	NA	NA	NA	NA	NA	NA	NA	NA	NA
I	I:3399293	3399293	G	T	0.084507	-0.0579356	2.63927	0.982487	0.007673187380644198	Thiabendazole_mean_TOF_ben1_regressed	5.617524534886292	0	NA	NA	NA	NA	NA	NA	NA	NA	NA
I	I:3402432	3402432	G	C	0.056338	-1.59479	3.1946	0.617627	0.20927372676768366	Thiabendazole_mean_TOF_ben1_regressed	5.617524534886292	0	NA	NA	NA	NA	NA	NA	NA	NA	NA
I	I:3403331	3403331	C	T	0.244131	-2.33085	1.81761	0.199712	0.6995958390992112	Thiabendazole_mean_TOF_ben1_regressed	5.617524534886292	0	NA	NA	NA	NA	NA	NA	NA	NA	NA
I	I:3407492	3407492	T	C	0.0892019	-3.67004	2.35799	0.119607	0.9222434025180779	Thiabendazole_mean_TOF_ben1_regressed	5.617524534886292	0	NA	NA	NA	NA	NA	NA	NA	NA	NA
I	I:3411710	3411710	T	A	0.0657277	0.560054	2.7894	0.840871	0.07527062523101972	Thiabendazole_mean_TOF_ben1_regressed	5.617524534886292	0	NA	NA	NA	NA	NA	NA	NA	NA	NA
I	I:3412353	3412353	C	A	0.300469	0.296831	1.67055	0.85897	0.0660220038776914	Thiabendazole_mean_TOF_ben1_regressed	5.617524534886292	0	NA	NA	NA	NA	NA	NA	NA	NA	NA
I	I:3416900	3416900	T	C	0.0657277	5.58807	2.9931	0.0619036	1.2082840938769335	Thiabendazole_mean_TOF_ben1_regressed	5.617524534886292	0	NA	NA	NA	NA	NA	NA	NA	NA	NA
I	I:3418129	3418129	C	G	0.0516432	5.54479	3.11179	0.0747714	1.1262644876616996	Thiabendazole_mean_TOF_ben1_regressed	5.617524534886292	0	NA	NA	NA	NA	NA	NA	NA	NA	NA
I	I:3423262	3423262	C	G	0.164319	-1.71795	1.90661	0.367561	0.43467057558662536	Thiabendazole_mean_TOF_ben1_regressed	5.617524534886292	0	NA	NA	NA	NA	NA	NA	NA	NA	NA
I	I:3426142	3426142	T	A	0.122066	-5.14742	2.15236	0.0167787	1.7752416909863185	Thiabendazole_mean_TOF_ben1_regressed	5.617524534886292	0	NA	NA	NA	NA	NA	NA	NA	NA	NA
I	I:3435469	3435469	G	A	0.0892019	-4.71531	2.34298	0.0441643	1.3549286486992038	Thiabendazole_mean_TOF_ben1_regressed	5.617524534886292	0	NA	NA	NA	NA	NA	NA	NA	NA	NA
I	I:3437575	3437575	A	T	0.234742	-1.31666	1.82938	0.471694	0.32633964799314524	Thiabendazole_mean_TOF_ben1_regressed	5.617524534886292	0	NA	NA	NA	NA	NA	NA	NA	NA	NA
I	I:3441198	3441198	C	T	0.0657277	-1.30735	2.77827	0.637954	0.19521063517600984	Thiabendazole_mean_TOF_ben1_regressed	5.617524534886292	0	NA	NA	NA	NA	NA	NA	NA	NA	NA
I	I:3449032	3449032	A	T	0.126761	-0.73036	2.07283	0.724576	0.13991605512094715	Thiabendazole_mean_TOF_ben1_regressed	5.617524534886292	0	NA	NA	NA	NA	NA	NA	NA	NA	NA
I	I:3452648	3452648	G	A	0.328638	-1.01406	1.59184	0.5241	0.28058584029740663	Thiabendazole_mean_TOF_ben1_regressed	5.617524534886292	0	NA	NA	NA	NA	NA	NA	NA	NA	NA
I	I:3455323	3455323	C	G	0.0610329	2.76622	2.89965	0.340091	0.46840486086955657	Thiabendazole_mean_TOF_ben1_regressed	5.617524534886292	0	NA	NA	NA	NA	NA	NA	NA	NA	NA
I	I:3473157	3473157	T	C	0.131455	0.802585	2.4030300000000002	0.738387	0.13171595807906272	Thiabendazole_mean_TOF_ben1_regressed	5.617524534886292	0	NA	NA	NA	NA	NA	NA	NA	NA	NA
I	I:3474343	3474343	C	T	0.056338	-8.54769	3.72768	0.0218463	1.6606221067782658	Thiabendazole_mean_TOF_ben1_regressed	5.617524534886292	0	NA	NA	NA	NA	NA	NA	NA	NA	NA
I	I:3475273	3475273	C	A	0.150235	-0.38556	2.34601	0.869458	0.06075139216476738	Thiabendazole_mean_TOF_ben1_regressed	5.617524534886292	0	NA	NA	NA	NA	NA	NA	NA	NA	NA
I	I:3479286	3479286	A	G	0.103286	2.5512	2.264	0.259804	0.5853541667173614	Thiabendazole_mean_TOF_ben1_regressed	5.617524534886292	0	NA	NA	NA	NA	NA	NA	NA	NA	NA
I	I:3514539	3514539	A	G	0.15493	-2.49225	1.91479	0.19306	0.7143076981459122	Thiabendazole_mean_TOF_ben1_regressed	5.617524534886292	0	NA	NA	NA	NA	NA	NA	NA	NA	NA
I	I:3520430	3520430	A	G	0.131455	1.40468	2.45855	0.567764	0.24583214808527024	Thiabendazole_mean_TOF_ben1_regressed	5.617524534886292	0	NA	NA	NA	NA	NA	NA	NA	NA	NA
I	I:3524078	3524078	C	A	0.140845	3.46967	2.4703	0.160154	0.7954622099428158	Thiabendazole_mean_TOF_ben1_regressed	5.617524534886292	0	NA	NA	NA	NA	NA	NA	NA	NA	NA
I	I:3531091	3531091	C	T	0.28169	-0.447213	1.71715	0.794525	0.09989243301767085	Thiabendazole_mean_TOF_ben1_regressed	5.617524534886292	0	NA	NA	NA	NA	NA	NA	NA	NA	NA
I	I:3533391	3533391	C	G	0.14554	-0.921377	2.29875	0.688555	0.1620613636968246	Thiabendazole_mean_TOF_ben1_regressed	5.617524534886292	0	NA	NA	NA	NA	NA	NA	NA	NA	NA
I	I:3539083	3539083	A	G	0.150235	0.787441	2.08478	0.705646	0.1514131159502158	Thiabendazole_mean_TOF_ben1_regressed	5.617524534886292	0	NA	NA	NA	NA	NA	NA	NA	NA	NA
I	I:3539818	3539818	A	T	0.408451	-1.24731	1.55575	0.4227	0.3739677521709811	Thiabendazole_mean_TOF_ben1_regressed	5.617524534886292	0	NA	NA	NA	NA	NA	NA	NA	NA	NA
I	I:3544442	3544442	G	A	0.112676	0.774176	2.16466	0.720611	0.14229911273407356	Thiabendazole_mean_TOF_ben1_regressed	5.617524534886292	0	NA	NA	NA	NA	NA	NA	NA	NA	NA
I	I:3552124	3552124	G	A	0.0516432	1.41177	3.14346	0.653349	0.18485476928363562	Thiabendazole_mean_TOF_ben1_regressed	5.617524534886292	0	NA	NA	NA	NA	NA	NA	NA	NA	NA
I	I:3552248	3552248	T	C	0.122066	1.14584	2.56134	0.654615	0.18401404738946953	Thiabendazole_mean_TOF_ben1_regressed	5.617524534886292	0	NA	NA	NA	NA	NA	NA	NA	NA	NA
I	I:3553390	3553390	A	C	0.0657277	-2.65357	2.68007	0.322121	0.4919809613435253	Thiabendazole_mean_TOF_ben1_regressed	5.617524534886292	0	NA	NA	NA	NA	NA	NA	NA	NA	NA
I	I:3554258	3554258	A	C	0.056338	-0.467687	2.92156	0.872817	0.05907680351241406	Thiabendazole_mean_TOF_ben1_regressed	5.617524534886292	0	NA	NA	NA	NA	NA	NA	NA	NA	NA
I	I:3558475	3558475	C	T	0.276995	-0.107835	1.73204	0.950357	0.02211322207373374	Thiabendazole_mean_TOF_ben1_regressed	5.617524534886292	0	NA	NA	NA	NA	NA	NA	NA	NA	NA
I	I:3558941	3558941	T	A	0.230047	-0.633569	1.89682	0.738367	0.13172772156795606	Thiabendazole_mean_TOF_ben1_regressed	5.617524534886292	0	NA	NA	NA	NA	NA	NA	NA	NA	NA
I	I:3559058	3559058	T	G	0.15493	2.21685	2.38943	0.353526	0.4515786405904255	Thiabendazole_mean_TOF_ben1_regressed	5.617524534886292	0	NA	NA	NA	NA	NA	NA	NA	NA	NA
I	I:3571927	3571927	T	C	0.201878	2.1862	2.034	0.282453	0.5490538081589282	Thiabendazole_mean_TOF_ben1_regressed	5.617524534886292	0	NA	NA	NA	NA	NA	NA	NA	NA	NA
I	I:3572464	3572464	G	T	0.084507	-2.62676	2.47176	0.287915	0.540735708350368	Thiabendazole_mean_TOF_ben1_regressed	5.617524534886292	0	NA	NA	NA	NA	NA	NA	NA	NA	NA
I	I:3574667	3574667	T	C	0.131455	-1.70847	1.99778	0.39245	0.4062156665806804	Thiabendazole_mean_TOF_ben1_regressed	5.617524534886292	0	NA	NA	NA	NA	NA	NA	NA	NA	NA
I	I:3576583	3576583	A	G	0.126761	2.64799	2.50347	0.290179	0.5373340202722383	Thiabendazole_mean_TOF_ben1_regressed	5.617524534886292	0	NA	NA	NA	NA	NA	NA	NA	NA	NA
I	I:3588201	3588201	C	T	0.15493	1.48085	2.15412	0.491798	0.3082132417435602	Thiabendazole_mean_TOF_ben1_regressed	5.617524534886292	0	NA	NA	NA	NA	NA	NA	NA	NA	NA
I	I:3591403	3591403	G	T	0.0892019	-1.30093	2.60375	0.61733	0.20948261738267995	Thiabendazole_mean_TOF_ben1_regressed	5.617524534886292	0	NA	NA	NA	NA	NA	NA	NA	NA	NA
I	I:3591406	3591406	A	G	0.0657277	-2.20166	2.74018	0.4217	0.37499639898513654	Thiabendazole_mean_TOF_ben1_regressed	5.617524534886292	0	NA	NA	NA	NA	NA	NA	NA	NA	NA
I	I:3598596	3598596	A	T	0.103286	-2.34838	2.33825	0.315219	0.5013876130528299	Thiabendazole_mean_TOF_ben1_regressed	5.617524534886292	0	NA	NA	NA	NA	NA	NA	NA	NA	NA
I	I:3613179	3613179	G	C	0.244131	1.06495	1.7911300000000001	0.552131	0.2579578682357341	Thiabendazole_mean_TOF_ben1_regressed	5.617524534886292	0	NA	NA	NA	NA	NA	NA	NA	NA	NA
I	I:3632198	3632198	T	C	0.0610329	1.60121	2.80581	0.568219	0.24548424851312345	Thiabendazole_mean_TOF_ben1_regressed	5.617524534886292	0	NA	NA	NA	NA	NA	NA	NA	NA	NA
I	I:3673319	3673319	C	A	0.103286	2.39151	2.19758	0.276487	0.5583252837480418	Thiabendazole_mean_TOF_ben1_regressed	5.617524534886292	0	NA	NA	NA	NA	NA	NA	NA	NA	NA
I	I:3688342	3688342	A	T	0.15493	2.37552	2.26503	0.294281	0.5312377768454417	Thiabendazole_mean_TOF_ben1_regressed	5.617524534886292	0	NA	NA	NA	NA	NA	NA	NA	NA	NA
I	I:3701578	3701578	T	G	0.0704225	2.89936	2.70559	0.283892	0.5468468456030895	Thiabendazole_mean_TOF_ben1_regressed	5.617524534886292	0	NA	NA	NA	NA	NA	NA	NA	NA	NA
I	I:3701633	3701633	T	C	0.122066	3.44088	2.5656	0.179869	0.7450436798397833	Thiabendazole_mean_TOF_ben1_regressed	5.617524534886292	0	NA	NA	NA	NA	NA	NA	NA	NA	NA
I	I:3705590	3705590	C	T	0.0516432	3.71009	3.25023	0.253668	0.5957343151982852	Thiabendazole_mean_TOF_ben1_regressed	5.617524534886292	0	NA	NA	NA	NA	NA	NA	NA	NA	NA
I	I:3720914	3720914	C	G	0.0610329	1.80896	2.70713	0.503993	0.29757549546416723	Thiabendazole_mean_TOF_ben1_regressed	5.617524534886292	0	NA	NA	NA	NA	NA	NA	NA	NA	NA
I	I:3733769	3733769	G	C	0.239437	3.44519	1.75743	0.049954	1.3014297304935614	Thiabendazole_mean_TOF_ben1_regressed	5.617524534886292	0	NA	NA	NA	NA	NA	NA	NA	NA	NA
I	I:3757514	3757514	A	G	0.239437	2.55168	1.72326	0.138679	0.8579892986571734	Thiabendazole_mean_TOF_ben1_regressed	5.617524534886292	0	NA	NA	NA	NA	NA	NA	NA	NA	NA
I	I:3757739	3757739	C	A	0.29108	1.64008	1.62297	0.312235	0.5055184162803433	Thiabendazole_mean_TOF_ben1_regressed	5.617524534886292	0	NA	NA	NA	NA	NA	NA	NA	NA	NA
I	I:3805936	3805936	T	G	0.15493	3.45925	2.14906	0.107473	0.968700628062974	Thiabendazole_mean_TOF_ben1_regressed	5.617524534886292	0	NA	NA	NA	NA	NA	NA	NA	NA	NA
I	I:3844573	3844573	C	T	0.239437	3.44519	1.75743	0.049954	1.3014297304935614	Thiabendazole_mean_TOF_ben1_regressed	5.617524534886292	0	NA	NA	NA	NA	NA	NA	NA	NA	NA
I	I:3864155	3864155	C	T	0.126761	2.81237	2.58539	0.276686	0.5580128151148043	Thiabendazole_mean_TOF_ben1_regressed	5.617524534886292	0	NA	NA	NA	NA	NA	NA	NA	NA	NA
I	I:3896968	3896968	G	T	0.0610329	1.46457	2.69669	0.587062	0.23131603020727798	Thiabendazole_mean_TOF_ben1_regressed	5.617524534886292	0	NA	NA	NA	NA	NA	NA	NA	NA	NA
I	I:3904748	3904748	A	T	0.0516432	-2.59918	2.88975	0.368413	0.43366505347884543	Thiabendazole_mean_TOF_ben1_regressed	5.617524534886292	0	NA	NA	NA	NA	NA	NA	NA	NA	NA
I	I:3946535	3946535	A	T	0.234742	3.24566	1.76908	0.0665562	1.176811481881733	Thiabendazole_mean_TOF_ben1_regressed	5.617524534886292	0	NA	NA	NA	NA	NA	NA	NA	NA	NA
I	I:3988704	3988704	T	C	0.286385	1.9499	1.63906	0.234184	0.6304427802674182	Thiabendazole_mean_TOF_ben1_regressed	5.617524534886292	0	NA	NA	NA	NA	NA	NA	NA	NA	NA
I	I:4004615	4004615	A	G	0.112676	2.68192	2.69375	0.31944	0.4956107028137189	Thiabendazole_mean_TOF_ben1_regressed	5.617524534886292	0	NA	NA	NA	NA	NA	NA	NA	NA	NA
I	I:4035088	4035088	C	T	0.140845	2.66251	2.26882	0.240586	0.6187296483995331	Thiabendazole_mean_TOF_ben1_regressed	5.617524534886292	0	NA	NA	NA	NA	NA	NA	NA	NA	NA
I	I:4074724	4074724	G	A	0.234742	3.24566	1.76908	0.0665562	1.176811481881733	Thiabendazole_mean_TOF_ben1_regressed	5.617524534886292	0	NA	NA	NA	NA	NA	NA	NA	NA	NA
I	I:4083512	4083512	C	T	0.0610329	1.73336	2.64879	0.512857	0.2900037124093478	Thiabendazole_mean_TOF_ben1_regressed	5.617524534886292	0	NA	NA	NA	NA	NA	NA	NA	NA	NA
I	I:4126926	4126926	G	A	0.183099	3.0321	2.03587	0.136399	0.8651888136683514	Thiabendazole_mean_TOF_ben1_regressed	5.617524534886292	0	NA	NA	NA	NA	NA	NA	NA	NA	NA
I	I:4144586	4144586	A	G	0.0938967	2.51288	2.24426	0.262846	0.5802986277045088	Thiabendazole_mean_TOF_ben1_regressed	5.617524534886292	0	NA	NA	NA	NA	NA	NA	NA	NA	NA
I	I:4148135	4148135	A	C	0.0516432	-2.59918	2.88975	0.368413	0.43366505347884543	Thiabendazole_mean_TOF_ben1_regressed	5.617524534886292	0	NA	NA	NA	NA	NA	NA	NA	NA	NA
I	I:4152549	4152549	T	C	0.13615	3.0018	2.47706	0.225572	0.6467148098313411	Thiabendazole_mean_TOF_ben1_regressed	5.617524534886292	0	NA	NA	NA	NA	NA	NA	NA	NA	NA
I	I:4155685	4155685	G	C	0.230047	3.17855	1.79352	0.0763538	1.1171693439649437	Thiabendazole_mean_TOF_ben1_regressed	5.617524534886292	0	NA	NA	NA	NA	NA	NA	NA	NA	NA
I	I:4164036	4164036	C	A	0.0610329	3.27423	2.9169	0.261648	0.582282580596716	Thiabendazole_mean_TOF_ben1_regressed	5.617524534886292	0	NA	NA	NA	NA	NA	NA	NA	NA	NA
I	I:4194553	4194553	T	C	0.230047	3.17855	1.79352	0.0763538	1.1171693439649437	Thiabendazole_mean_TOF_ben1_regressed	5.617524534886292	0	NA	NA	NA	NA	NA	NA	NA	NA	NA
I	I:4201400	4201400	A	G	0.112676	2.68192	2.69375	0.31944	0.4956107028137189	Thiabendazole_mean_TOF_ben1_regressed	5.617524534886292	0	NA	NA	NA	NA	NA	NA	NA	NA	NA
I	I:4209517	4209517	T	A	0.0516432	3.1495	2.97259	0.289367	0.5385509982172607	Thiabendazole_mean_TOF_ben1_regressed	5.617524534886292	0	NA	NA	NA	NA	NA	NA	NA	NA	NA
I	I:4225803	4225803	C	T	0.117371	3.18994	2.16394	0.140445	0.8524937175593237	Thiabendazole_mean_TOF_ben1_regressed	5.617524534886292	0	NA	NA	NA	NA	NA	NA	NA	NA	NA
I	I:4254486	4254486	A	G	0.131455	3.13064	2.54182	0.218079	0.6613861529596843	Thiabendazole_mean_TOF_ben1_regressed	5.617524534886292	0	NA	NA	NA	NA	NA	NA	NA	NA	NA
I	I:4255650	4255650	C	T	0.0938967	2.93661	2.21597	0.185104	0.7325841962705549	Thiabendazole_mean_TOF_ben1_regressed	5.617524534886292	0	NA	NA	NA	NA	NA	NA	NA	NA	NA
I	I:4316016	4316016	G	A	0.0657277	3.08389	2.78347	0.267892	0.5720402554389419	Thiabendazole_mean_TOF_ben1_regressed	5.617524534886292	0	NA	NA	NA	NA	NA	NA	NA	NA	NA
I	I:4317557	4317557	A	T	0.117371	0.677291	2.37244	0.775274	0.11054478051632884	Thiabendazole_mean_TOF_ben1_regressed	5.617524534886292	0	NA	NA	NA	NA	NA	NA	NA	NA	NA
I	I:4319318	4319318	T	G	0.0516432	2.19441	3.0953	0.478357	0.32024786644029557	Thiabendazole_mean_TOF_ben1_regressed	5.617524534886292	0	NA	NA	NA	NA	NA	NA	NA	NA	NA
I	I:4321774	4321774	T	G	0.230047	3.22124	1.79777	0.0731652	1.135695435904042	Thiabendazole_mean_TOF_ben1_regressed	5.617524534886292	0	NA	NA	NA	NA	NA	NA	NA	NA	NA
I	I:4326017	4326017	G	T	0.41784	0.00939169	1.53535	0.995119	0.0021249816129495073	Thiabendazole_mean_TOF_ben1_regressed	5.617524534886292	0	NA	NA	NA	NA	NA	NA	NA	NA	NA
I	I:4332127	4332127	C	T	0.117371	2.92538	2.15988	0.175604	0.7554655957297893	Thiabendazole_mean_TOF_ben1_regressed	5.617524534886292	0	NA	NA	NA	NA	NA	NA	NA	NA	NA
I	I:4340232	4340232	T	G	0.112676	2.68192	2.69375	0.31944	0.4956107028137189	Thiabendazole_mean_TOF_ben1_regressed	5.617524534886292	0	NA	NA	NA	NA	NA	NA	NA	NA	NA
I	I:4357553	4357553	G	T	0.0892019	1.31548	2.16656	0.543734	0.2646135094652535	Thiabendazole_mean_TOF_ben1_regressed	5.617524534886292	0	NA	NA	NA	NA	NA	NA	NA	NA	NA
I	I:4357952	4357952	A	C	0.234742	1.50263	1.93862	0.438278	0.35825032884044716	Thiabendazole_mean_TOF_ben1_regressed	5.617524534886292	0	NA	NA	NA	NA	NA	NA	NA	NA	NA
I	I:4370151	4370151	A	T	0.0704225	3.28269	2.82423	0.2451	0.610656688747922	Thiabendazole_mean_TOF_ben1_regressed	5.617524534886292	0	NA	NA	NA	NA	NA	NA	NA	NA	NA
I	I:4434616	4434616	C	T	0.0798122	4.39467	2.87716	0.126653	0.8973845187197417	Thiabendazole_mean_TOF_ben1_regressed	5.617524534886292	0	NA	NA	NA	NA	NA	NA	NA	NA	NA
I	I:4439242	4439242	A	G	0.056338	3.15314	3.16601	0.319281	0.49582692499538816	Thiabendazole_mean_TOF_ben1_regressed	5.617524534886292	0	NA	NA	NA	NA	NA	NA	NA	NA	NA
I	I:4449247	4449247	A	G	0.112676	3.17319	2.21809	0.152547	0.8165963288033304	Thiabendazole_mean_TOF_ben1_regressed	5.617524534886292	0	NA	NA	NA	NA	NA	NA	NA	NA	NA
I	I:4517109	4517109	G	A	0.0704225	3.80014	2.51424	0.130674	0.8838108147132319	Thiabendazole_mean_TOF_ben1_regressed	5.617524534886292	0	NA	NA	NA	NA	NA	NA	NA	NA	NA
I	I:4524005	4524005	T	A	0.14554	3.92663	1.93539	0.0424733	1.371883994810755	Thiabendazole_mean_TOF_ben1_regressed	5.617524534886292	0	NA	NA	NA	NA	NA	NA	NA	NA	NA
I	I:4563660	4563660	T	G	0.107981	4.63059	2.3089	0.0449054	1.347701430729666	Thiabendazole_mean_TOF_ben1_regressed	5.617524534886292	0	NA	NA	NA	NA	NA	NA	NA	NA	NA
I	I:4593675	4593675	T	G	0.0657277	-2.73714	2.58279	0.289253	0.5387221280488517	Thiabendazole_mean_TOF_ben1_regressed	5.617524534886292	0	NA	NA	NA	NA	NA	NA	NA	NA	NA
I	I:4617437	4617437	C	T	0.117371	0.449232	2.67133	0.866451	0.062255992709248316	Thiabendazole_mean_TOF_ben1_regressed	5.617524534886292	0	NA	NA	NA	NA	NA	NA	NA	NA	NA
I	I:4636111	4636111	G	A	0.0657277	5.7543	2.65994	0.0305165	1.5154652779861955	Thiabendazole_mean_TOF_ben1_regressed	5.617524534886292	0	NA	NA	NA	NA	NA	NA	NA	NA	NA
I	I:4653739	4653739	T	C	0.206573	0.0106336	2.2249	0.996187	0.0016591300048629956	Thiabendazole_mean_TOF_ben1_regressed	5.617524534886292	0	NA	NA	NA	NA	NA	NA	NA	NA	NA
I	I:4654052	4654052	G	A	0.13615	5.07868	2.01763	0.0118309	1.9269822164738113	Thiabendazole_mean_TOF_ben1_regressed	5.617524534886292	0	NA	NA	NA	NA	NA	NA	NA	NA	NA
I	I:4673538	4673538	T	C	0.084507	3.8107	2.2992	0.097438	1.011271638893035	Thiabendazole_mean_TOF_ben1_regressed	5.617524534886292	0	NA	NA	NA	NA	NA	NA	NA	NA	NA
I	I:4679850	4679850	G	T	0.0657277	3.31293	2.5304	0.19045	0.720219023003035	Thiabendazole_mean_TOF_ben1_regressed	5.617524534886292	0	NA	NA	NA	NA	NA	NA	NA	NA	NA
I	I:4696211	4696211	C	T	0.056338	6.92974	3.19461	0.0300674	1.521904124758557	Thiabendazole_mean_TOF_ben1_regressed	5.617524534886292	0	NA	NA	NA	NA	NA	NA	NA	NA	NA
I	I:4696683	4696683	C	A	0.0704225	7.31906	3.16604	0.0207921	1.6821016447544586	Thiabendazole_mean_TOF_ben1_regressed	5.617524534886292	0	NA	NA	NA	NA	NA	NA	NA	NA	NA
I	I:4710525	4710525	T	G	0.42723	-0.235576	1.56729	0.880522	0.055259788635669965	Thiabendazole_mean_TOF_ben1_regressed	5.617524534886292	0	NA	NA	NA	NA	NA	NA	NA	NA	NA
I	I:4711316	4711316	T	C	0.0985915	6.41659	2.45125	0.00885291	2.0529139508602436	Thiabendazole_mean_TOF_ben1_regressed	5.617524534886292	0	NA	NA	NA	NA	NA	NA	NA	NA	NA
I	I:4727684	4727684	A	T	0.0798122	6.29267	2.5324	0.0129602	1.8873882964418005	Thiabendazole_mean_TOF_ben1_regressed	5.617524534886292	0	NA	NA	NA	NA	NA	NA	NA	NA	NA
I	I:4739487	4739487	T	C	0.150235	-0.210997	2.23493	0.924784	0.03395969273390634	Thiabendazole_mean_TOF_ben1_regressed	5.617524534886292	0	NA	NA	NA	NA	NA	NA	NA	NA	NA
I	I:4741347	4741347	C	T	0.0657277	-2.73714	2.58279	0.289253	0.5387221280488517	Thiabendazole_mean_TOF_ben1_regressed	5.617524534886292	0	NA	NA	NA	NA	NA	NA	NA	NA	NA
I	I:4754801	4754801	C	G	0.0657277	6.83182	3.25971	0.0360968	1.4425312968184683	Thiabendazole_mean_TOF_ben1_regressed	5.617524534886292	0	NA	NA	NA	NA	NA	NA	NA	NA	NA
I	I:4764655	4764655	T	G	0.0516432	6.08639	3.18007	0.055631	1.2546831332898294	Thiabendazole_mean_TOF_ben1_regressed	5.617524534886292	0	NA	NA	NA	NA	NA	NA	NA	NA	NA
I	I:4812351	4812351	G	A	0.140845	5.4802	1.99183	0.00593521	2.226563910200927	Thiabendazole_mean_TOF_ben1_regressed	5.617524534886292	0	NA	NA	NA	NA	NA	NA	NA	NA	NA
I	I:4820355	4820355	T	C	0.0751174	4.35457	2.4285	0.0729552	1.1369437476249384	Thiabendazole_mean_TOF_ben1_regressed	5.617524534886292	0	NA	NA	NA	NA	NA	NA	NA	NA	NA
I	I:4825843	4825843	C	T	0.0516432	2.28918	3.14919	0.46728	0.33042280676836233	Thiabendazole_mean_TOF_ben1_regressed	5.617524534886292	0	NA	NA	NA	NA	NA	NA	NA	NA	NA
I	I:4837797	4837797	T	C	0.0892019	-0.479592	2.80845	0.864406	0.06328222726097599	Thiabendazole_mean_TOF_ben1_regressed	5.617524534886292	0	NA	NA	NA	NA	NA	NA	NA	NA	NA
I	I:4842353	4842353	A	C	0.0657277	2.39352	2.85335	0.401555	0.39625496206496846	Thiabendazole_mean_TOF_ben1_regressed	5.617524534886292	0	NA	NA	NA	NA	NA	NA	NA	NA	NA
I	I:4843830	4843830	T	C	0.122066	-4.53862	2.81892	0.107386	0.9690523342702126	Thiabendazole_mean_TOF_ben1_regressed	5.617524534886292	0	NA	NA	NA	NA	NA	NA	NA	NA	NA
I	I:4853605	4853605	C	T	0.0892019	3.89037	2.47416	0.115858	0.936073972785527	Thiabendazole_mean_TOF_ben1_regressed	5.617524534886292	0	NA	NA	NA	NA	NA	NA	NA	NA	NA
I	I:4884561	4884561	A	T	0.0985915	4.92779	2.15775	0.0223852	1.6500390210702005	Thiabendazole_mean_TOF_ben1_regressed	5.617524534886292	0	NA	NA	NA	NA	NA	NA	NA	NA	NA
I	I:4894043	4894043	A	T	0.0516432	2.24403	4.08463	0.582741	0.23452442510986546	Thiabendazole_mean_TOF_ben1_regressed	5.617524534886292	0	NA	NA	NA	NA	NA	NA	NA	NA	NA
I	I:4930428	4930428	A	G	0.150235	-1.54592	2.57188	0.547783	0.26139144984904167	Thiabendazole_mean_TOF_ben1_regressed	5.617524534886292	0	NA	NA	NA	NA	NA	NA	NA	NA	NA
I	I:4961504	4961504	C	T	0.150235	1.95868	1.92562	0.309072	0.5099403375322885	Thiabendazole_mean_TOF_ben1_regressed	5.617524534886292	0	NA	NA	NA	NA	NA	NA	NA	NA	NA
I	I:4972927	4972927	A	G	0.0892019	4.81404	2.49539	0.0537093	1.2699505078017186	Thiabendazole_mean_TOF_ben1_regressed	5.617524534886292	0	NA	NA	NA	NA	NA	NA	NA	NA	NA
I	I:4977432	4977432	G	A	0.126761	-3.25217	2.69607	0.227715	0.6426083606774984	Thiabendazole_mean_TOF_ben1_regressed	5.617524534886292	0	NA	NA	NA	NA	NA	NA	NA	NA	NA
I	I:4978135	4978135	G	A	0.0704225	-2.97509	2.49154	0.232448	0.6336741861670654	Thiabendazole_mean_TOF_ben1_regressed	5.617524534886292	0	NA	NA	NA	NA	NA	NA	NA	NA	NA
I	I:5018389	5018389	T	C	0.0657277	4.74711	2.67884	0.0763815	1.1170118170896162	Thiabendazole_mean_TOF_ben1_regressed	5.617524534886292	0	NA	NA	NA	NA	NA	NA	NA	NA	NA
I	I:5103580	5103580	A	T	0.0610329	2.48862	2.92305	0.39456	0.40388694508436235	Thiabendazole_mean_TOF_ben1_regressed	5.617524534886292	0	NA	NA	NA	NA	NA	NA	NA	NA	NA
I	I:5194004	5194004	G	A	0.206573	-0.906549	2.08633	0.663912	0.17788948154635553	Thiabendazole_mean_TOF_ben1_regressed	5.617524534886292	0	NA	NA	NA	NA	NA	NA	NA	NA	NA
I	I:5247988	5247988	C	T	0.0892019	-0.479592	2.80845	0.864406	0.06328222726097599	Thiabendazole_mean_TOF_ben1_regressed	5.617524534886292	0	NA	NA	NA	NA	NA	NA	NA	NA	NA
I	I:5294573	5294573	G	A	0.0985915	7.00465	2.41713	0.00375645	2.4252223874361256	Thiabendazole_mean_TOF_ben1_regressed	5.617524534886292	0	NA	NA	NA	NA	NA	NA	NA	NA	NA
I	I:5299367	5299367	A	C	0.150235	1.95868	1.92562	0.309072	0.5099403375322885	Thiabendazole_mean_TOF_ben1_regressed	5.617524534886292	0	NA	NA	NA	NA	NA	NA	NA	NA	NA
I	I:5325338	5325338	T	C	0.319249	-0.225507	1.54843	0.884209	0.053445068902611664	Thiabendazole_mean_TOF_ben1_regressed	5.617524534886292	0	NA	NA	NA	NA	NA	NA	NA	NA	NA
I	I:5330184	5330184	A	T	0.0798122	7.44604	2.67594	0.00539267	2.268196155191909	Thiabendazole_mean_TOF_ben1_regressed	5.617524534886292	0	NA	NA	NA	NA	NA	NA	NA	NA	NA
I	I:5375394	5375394	C	T	0.0704225	-2.97509	2.49154	0.232448	0.6336741861670654	Thiabendazole_mean_TOF_ben1_regressed	5.617524534886292	0	NA	NA	NA	NA	NA	NA	NA	NA	NA
I	I:5430067	5430067	C	A	0.0516432	2.24403	4.08463	0.582741	0.23452442510986546	Thiabendazole_mean_TOF_ben1_regressed	5.617524534886292	0	NA	NA	NA	NA	NA	NA	NA	NA	NA
I	I:5434072	5434072	G	C	0.122066	-4.53862	2.81892	0.107386	0.9690523342702126	Thiabendazole_mean_TOF_ben1_regressed	5.617524534886292	0	NA	NA	NA	NA	NA	NA	NA	NA	NA
I	I:5514941	5514941	T	A	0.0610329	7.12654	3.33636	0.0326775	1.485751176672546	Thiabendazole_mean_TOF_ben1_regressed	5.617524534886292	0	NA	NA	NA	NA	NA	NA	NA	NA	NA
I	I:5606674	5606674	T	C	0.0985915	7.00465	2.41713	0.00375645	2.4252223874361256	Thiabendazole_mean_TOF_ben1_regressed	5.617524534886292	0	NA	NA	NA	NA	NA	NA	NA	NA	NA
I	I:5636057	5636057	T	A	0.056338	3.52968	2.86631	0.218159	0.661226865786436	Thiabendazole_mean_TOF_ben1_regressed	5.617524534886292	0	NA	NA	NA	NA	NA	NA	NA	NA	NA
I	I:5677647	5677647	T	A	0.0798122	-3.02152	2.97157	0.309245	0.50969731349339	Thiabendazole_mean_TOF_ben1_regressed	5.617524534886292	0	NA	NA	NA	NA	NA	NA	NA	NA	NA
I	I:5684855	5684855	T	C	0.0704225	-2.97509	2.49154	0.232448	0.6336741861670654	Thiabendazole_mean_TOF_ben1_regressed	5.617524534886292	0	NA	NA	NA	NA	NA	NA	NA	NA	NA
I	I:5685673	5685673	T	C	0.056338	7.2836	3.50571	0.0377426	1.4231681856030096	Thiabendazole_mean_TOF_ben1_regressed	5.617524534886292	0	NA	NA	NA	NA	NA	NA	NA	NA	NA
I	I:5720189	5720189	C	T	0.0798122	6.092	2.45903	0.0132343	1.878299024833133	Thiabendazole_mean_TOF_ben1_regressed	5.617524534886292	0	NA	NA	NA	NA	NA	NA	NA	NA	NA
I	I:5774560	5774560	A	T	0.122066	-2.33554	2.59823	0.368709	0.43331626135609486	Thiabendazole_mean_TOF_ben1_regressed	5.617524534886292	0	NA	NA	NA	NA	NA	NA	NA	NA	NA
I	I:5941237	5941237	T	C	0.0516432	2.24403	4.08463	0.582741	0.23452442510986546	Thiabendazole_mean_TOF_ben1_regressed	5.617524534886292	0	NA	NA	NA	NA	NA	NA	NA	NA	NA
I	I:5951134	5951134	A	G	0.0516432	3.18907	3.0428	0.294606	0.5307584124819946	Thiabendazole_mean_TOF_ben1_regressed	5.617524534886292	0	NA	NA	NA	NA	NA	NA	NA	NA	NA
I	I:6001199	6001199	G	A	0.103286	2.42401	2.34705	0.301702	0.5204218108522412	Thiabendazole_mean_TOF_ben1_regressed	5.617524534886292	0	NA	NA	NA	NA	NA	NA	NA	NA	NA
I	I:6205512	6205512	A	T	0.0610329	-2.26579	2.82313	0.422217	0.3744642843927467	Thiabendazole_mean_TOF_ben1_regressed	5.617524534886292	0	NA	NA	NA	NA	NA	NA	NA	NA	NA
I	I:6298524	6298524	G	A	0.103286	0.778973	2.1287	0.71441	0.1460524750119742	Thiabendazole_mean_TOF_ben1_regressed	5.617524534886292	0	NA	NA	NA	NA	NA	NA	NA	NA	NA
I	I:6335450	6335450	T	C	0.192488	0.797859	1.73115	0.644883	0.19051907150971134	Thiabendazole_mean_TOF_ben1_regressed	5.617524534886292	0	NA	NA	NA	NA	NA	NA	NA	NA	NA
I	I:6344194	6344194	A	T	0.0798122	1.25451	2.56125	0.624273	0.20462544803296379	Thiabendazole_mean_TOF_ben1_regressed	5.617524534886292	0	NA	NA	NA	NA	NA	NA	NA	NA	NA
I	I:6389800	6389800	A	G	0.0798122	-1.4719	2.82534	0.602392	0.22012080436865314	Thiabendazole_mean_TOF_ben1_regressed	5.617524534886292	0	NA	NA	NA	NA	NA	NA	NA	NA	NA
I	I:6397704	6397704	C	T	0.239437	1.169	1.60404	0.466136	0.33148735491423365	Thiabendazole_mean_TOF_ben1_regressed	5.617524534886292	0	NA	NA	NA	NA	NA	NA	NA	NA	NA
I	I:6406238	6406238	A	T	0.464789	0.977687	1.52061	0.520251	0.28378707633677847	Thiabendazole_mean_TOF_ben1_regressed	5.617524534886292	0	NA	NA	NA	NA	NA	NA	NA	NA	NA
I	I:6414428	6414428	A	G	0.0892019	0.651283	2.62773	0.804251	0.09460839042697247	Thiabendazole_mean_TOF_ben1_regressed	5.617524534886292	0	NA	NA	NA	NA	NA	NA	NA	NA	NA
I	I:6425151	6425151	A	G	0.126761	-1.99433	2.52419	0.429475	0.3670621116419316	Thiabendazole_mean_TOF_ben1_regressed	5.617524534886292	0	NA	NA	NA	NA	NA	NA	NA	NA	NA
I	I:6457730	6457730	A	G	0.323944	2.13581	1.60231	0.182546	0.7386276789945071	Thiabendazole_mean_TOF_ben1_regressed	5.617524534886292	0	NA	NA	NA	NA	NA	NA	NA	NA	NA
I	I:6506624	6506624	C	T	0.333333	0.226746	1.52411	0.881733	0.05466290486984601	Thiabendazole_mean_TOF_ben1_regressed	5.617524534886292	0	NA	NA	NA	NA	NA	NA	NA	NA	NA
I	I:6662728	6662728	A	C	0.0516432	2.24403	4.08463	0.582741	0.23452442510986546	Thiabendazole_mean_TOF_ben1_regressed	5.617524534886292	0	NA	NA	NA	NA	NA	NA	NA	NA	NA
I	I:6749355	6749355	T	C	0.140845	2.08259	1.90538	0.274391	0.5616301375514308	Thiabendazole_mean_TOF_ben1_regressed	5.617524534886292	0	NA	NA	NA	NA	NA	NA	NA	NA	NA
I	I:6908375	6908375	T	A	0.0516432	2.3421	3.0177	0.437676	0.3588472673081456	Thiabendazole_mean_TOF_ben1_regressed	5.617524534886292	0	NA	NA	NA	NA	NA	NA	NA	NA	NA
I	I:6931056	6931056	C	A	0.244131	1.53298	1.60601	0.339816	0.4687561765319518	Thiabendazole_mean_TOF_ben1_regressed	5.617524534886292	0	NA	NA	NA	NA	NA	NA	NA	NA	NA
I	I:6936570	6936570	A	G	0.0798122	-1.4719	2.82534	0.602392	0.22012080436865314	Thiabendazole_mean_TOF_ben1_regressed	5.617524534886292	0	NA	NA	NA	NA	NA	NA	NA	NA	NA
I	I:6977217	6977217	C	G	0.084507	0.943652	2.74907	0.731401	0.1358444502131987	Thiabendazole_mean_TOF_ben1_regressed	5.617524534886292	0	NA	NA	NA	NA	NA	NA	NA	NA	NA
I	I:6988617	6988617	C	T	0.319249	1.79307	1.60983	0.265355	0.5761727246844874	Thiabendazole_mean_TOF_ben1_regressed	5.617524534886292	0	NA	NA	NA	NA	NA	NA	NA	NA	NA
I	I:7045340	7045340	T	A	0.0892019	-1.32268	2.42735	0.585817	0.23223802954915126	Thiabendazole_mean_TOF_ben1_regressed	5.617524534886292	0	NA	NA	NA	NA	NA	NA	NA	NA	NA
I	I:7099887	7099887	A	G	0.112676	-3.1206	2.66634	0.241853	0.6164485211539008	Thiabendazole_mean_TOF_ben1_regressed	5.617524534886292	0	NA	NA	NA	NA	NA	NA	NA	NA	NA
I	I:7132732	7132732	C	T	0.112676	1.85837	2.70892	0.492702	0.3074156748121603	Thiabendazole_mean_TOF_ben1_regressed	5.617524534886292	0	NA	NA	NA	NA	NA	NA	NA	NA	NA
I	I:7139720	7139720	G	A	0.0516432	2.24403	4.08463	0.582741	0.23452442510986546	Thiabendazole_mean_TOF_ben1_regressed	5.617524534886292	0	NA	NA	NA	NA	NA	NA	NA	NA	NA
I	I:7226216	7226216	T	A	0.0516432	5.99543	3.16765	0.058397	1.233609463108685	Thiabendazole_mean_TOF_ben1_regressed	5.617524534886292	0	NA	NA	NA	NA	NA	NA	NA	NA	NA
I	I:7242603	7242603	G	C	0.0704225	-1.79826	2.7384	0.511384	0.2912528641478017	Thiabendazole_mean_TOF_ben1_regressed	5.617524534886292	0	NA	NA	NA	NA	NA	NA	NA	NA	NA
I	I:7320538	7320538	G	T	0.084507	1.21118	2.77637	0.662657	0.17871120998625406	Thiabendazole_mean_TOF_ben1_regressed	5.617524534886292	0	NA	NA	NA	NA	NA	NA	NA	NA	NA
I	I:7433753	7433753	A	T	0.0798122	-0.811812	2.94381	0.782726	0.10639023987503365	Thiabendazole_mean_TOF_ben1_regressed	5.617524534886292	0	NA	NA	NA	NA	NA	NA	NA	NA	NA
I	I:7506668	7506668	G	A	0.084507	1.21118	2.77637	0.662657	0.17871120998625406	Thiabendazole_mean_TOF_ben1_regressed	5.617524534886292	0	NA	NA	NA	NA	NA	NA	NA	NA	NA
I	I:7515501	7515501	C	T	0.0516432	2.24403	4.08463	0.582741	0.23452442510986546	Thiabendazole_mean_TOF_ben1_regressed	5.617524534886292	0	NA	NA	NA	NA	NA	NA	NA	NA	NA
I	I:7517442	7517442	G	A	0.192488	2.09233	1.75877	0.23418	0.6304501983351076	Thiabendazole_mean_TOF_ben1_regressed	5.617524534886292	0	NA	NA	NA	NA	NA	NA	NA	NA	NA
I	I:7570359	7570359	A	T	0.0798122	0.301278	2.62841	0.908743	0.04155892146779656	Thiabendazole_mean_TOF_ben1_regressed	5.617524534886292	0	NA	NA	NA	NA	NA	NA	NA	NA	NA
I	I:7652237	7652237	C	T	0.0892019	0.394195	2.68533	0.883293	0.053895211285520564	Thiabendazole_mean_TOF_ben1_regressed	5.617524534886292	0	NA	NA	NA	NA	NA	NA	NA	NA	NA
I	I:7686873	7686873	G	A	0.0892019	0.394195	2.68533	0.883293	0.053895211285520564	Thiabendazole_mean_TOF_ben1_regressed	5.617524534886292	0	NA	NA	NA	NA	NA	NA	NA	NA	NA
I	I:7751771	7751771	A	T	0.107981	1.17581	2.75226	0.669221	0.17443043943554892	Thiabendazole_mean_TOF_ben1_regressed	5.617524534886292	0	NA	NA	NA	NA	NA	NA	NA	NA	NA
I	I:7759192	7759192	T	G	0.103286	-2.09445	2.82723	0.458807	0.3383699647067286	Thiabendazole_mean_TOF_ben1_regressed	5.617524534886292	0	NA	NA	NA	NA	NA	NA	NA	NA	NA
I	I:7759923	7759923	A	G	0.0892019	0.394195	2.68533	0.883293	0.053895211285520564	Thiabendazole_mean_TOF_ben1_regressed	5.617524534886292	0	NA	NA	NA	NA	NA	NA	NA	NA	NA
I	I:7802091	7802091	T	A	0.0657277	-0.831526	2.73265	0.760905	0.11866956208781106	Thiabendazole_mean_TOF_ben1_regressed	5.617524534886292	0	NA	NA	NA	NA	NA	NA	NA	NA	NA
I	I:7803471	7803471	A	G	0.0892019	2.41953	2.35391	0.304008	0.5171149877394672	Thiabendazole_mean_TOF_ben1_regressed	5.617524534886292	0	NA	NA	NA	NA	NA	NA	NA	NA	NA
I	I:7808938	7808938	T	A	0.0892019	0.394195	2.68533	0.883293	0.053895211285520564	Thiabendazole_mean_TOF_ben1_regressed	5.617524534886292	0	NA	NA	NA	NA	NA	NA	NA	NA	NA
I	I:7830004	7830004	T	C	0.107981	1.17581	2.75226	0.669221	0.17443043943554892	Thiabendazole_mean_TOF_ben1_regressed	5.617524534886292	0	NA	NA	NA	NA	NA	NA	NA	NA	NA
I	I:7862818	7862818	T	G	0.0892019	0.394195	2.68533	0.883293	0.053895211285520564	Thiabendazole_mean_TOF_ben1_regressed	5.617524534886292	0	NA	NA	NA	NA	NA	NA	NA	NA	NA
I	I:7904985	7904985	C	G	0.107981	1.17581	2.75226	0.669221	0.17443043943554892	Thiabendazole_mean_TOF_ben1_regressed	5.617524534886292	0	NA	NA	NA	NA	NA	NA	NA	NA	NA
I	I:7919011	7919011	C	A	0.084507	-0.332039	2.76747	0.904499	0.04359190895311378	Thiabendazole_mean_TOF_ben1_regressed	5.617524534886292	0	NA	NA	NA	NA	NA	NA	NA	NA	NA
I	I:7926310	7926310	T	C	0.0657277	-0.83992	2.79707	0.76396	0.11692937995055436	Thiabendazole_mean_TOF_ben1_regressed	5.617524534886292	0	NA	NA	NA	NA	NA	NA	NA	NA	NA
I	I:7933871	7933871	T	A	0.0516432	4.09716	3.04054	0.177816	0.7500291635059836	Thiabendazole_mean_TOF_ben1_regressed	5.617524534886292	0	NA	NA	NA	NA	NA	NA	NA	NA	NA
I	I:7945399	7945399	A	T	0.107981	-1.02018	2.71614	0.707215	0.15044853652984924	Thiabendazole_mean_TOF_ben1_regressed	5.617524534886292	0	NA	NA	NA	NA	NA	NA	NA	NA	NA
I	I:7961783	7961783	T	C	0.276995	1.19283	1.55352	0.442591	0.35399742161092457	Thiabendazole_mean_TOF_ben1_regressed	5.617524534886292	0	NA	NA	NA	NA	NA	NA	NA	NA	NA
I	I:7971037	7971037	C	T	0.0657277	0.0931078	3.31364	0.977584	0.009845915089015363	Thiabendazole_mean_TOF_ben1_regressed	5.617524534886292	0	NA	NA	NA	NA	NA	NA	NA	NA	NA
I	I:7977345	7977345	C	T	0.084507	-0.332039	2.76747	0.904499	0.04359190895311378	Thiabendazole_mean_TOF_ben1_regressed	5.617524534886292	0	NA	NA	NA	NA	NA	NA	NA	NA	NA
I	I:8064240	8064240	C	G	0.107981	1.17581	2.75226	0.669221	0.17443043943554892	Thiabendazole_mean_TOF_ben1_regressed	5.617524534886292	0	NA	NA	NA	NA	NA	NA	NA	NA	NA
I	I:8071557	8071557	A	G	0.201878	2.14458	1.74293	0.218532	0.6604849595820721	Thiabendazole_mean_TOF_ben1_regressed	5.617524534886292	0	NA	NA	NA	NA	NA	NA	NA	NA	NA
I	I:8099472	8099472	C	T	0.0892019	-0.989018	2.7222	0.716369	0.14486321598357987	Thiabendazole_mean_TOF_ben1_regressed	5.617524534886292	0	NA	NA	NA	NA	NA	NA	NA	NA	NA
I	I:8109977	8109977	G	A	0.0657277	0.0931078	3.31364	0.977584	0.009845915089015363	Thiabendazole_mean_TOF_ben1_regressed	5.617524534886292	0	NA	NA	NA	NA	NA	NA	NA	NA	NA
I	I:8130509	8130509	G	T	0.0516432	2.24403	4.08463	0.582741	0.23452442510986546	Thiabendazole_mean_TOF_ben1_regressed	5.617524534886292	0	NA	NA	NA	NA	NA	NA	NA	NA	NA
I	I:8131241	8131241	G	A	0.375587	0.645538	1.50467	0.667907	0.17528400488764986	Thiabendazole_mean_TOF_ben1_regressed	5.617524534886292	0	NA	NA	NA	NA	NA	NA	NA	NA	NA
I	I:8188244	8188244	G	A	0.201878	2.14458	1.74293	0.218532	0.6604849595820721	Thiabendazole_mean_TOF_ben1_regressed	5.617524534886292	0	NA	NA	NA	NA	NA	NA	NA	NA	NA
I	I:8220239	8220239	C	T	0.286385	1.6554	1.6142	0.305117	0.515533594388037	Thiabendazole_mean_TOF_ben1_regressed	5.617524534886292	0	NA	NA	NA	NA	NA	NA	NA	NA	NA
I	I:8318265	8318265	T	A	0.0985915	0.688291	2.50247	0.783282	0.10608185352951778	Thiabendazole_mean_TOF_ben1_regressed	5.617524534886292	0	NA	NA	NA	NA	NA	NA	NA	NA	NA
I	I:8365480	8365480	T	G	0.0798122	0.291715	2.52084	0.907874	0.041974421194553364	Thiabendazole_mean_TOF_ben1_regressed	5.617524534886292	0	NA	NA	NA	NA	NA	NA	NA	NA	NA
I	I:8368174	8368174	A	G	0.206573	2.00613	1.73209	0.246775	0.6076988394199614	Thiabendazole_mean_TOF_ben1_regressed	5.617524534886292	0	NA	NA	NA	NA	NA	NA	NA	NA	NA
I	I:8416678	8416678	T	A	0.169014	-1.52171	2.11681	0.472222	0.3258537837629353	Thiabendazole_mean_TOF_ben1_regressed	5.617524534886292	0	NA	NA	NA	NA	NA	NA	NA	NA	NA
I	I:8453905	8453905	A	T	0.0938967	-0.21515	2.53215	0.932287	0.03045037162773296	Thiabendazole_mean_TOF_ben1_regressed	5.617524534886292	0	NA	NA	NA	NA	NA	NA	NA	NA	NA
I	I:8458046	8458046	C	T	0.0657277	-2.48032	3.42897	0.469471	0.3283912296576359	Thiabendazole_mean_TOF_ben1_regressed	5.617524534886292	0	NA	NA	NA	NA	NA	NA	NA	NA	NA
I	I:8481375	8481375	T	A	0.0892019	2.41953	2.35391	0.304008	0.5171149877394672	Thiabendazole_mean_TOF_ben1_regressed	5.617524534886292	0	NA	NA	NA	NA	NA	NA	NA	NA	NA
I	I:8499050	8499050	A	T	0.0657277	2.11067	2.72659	0.438868	0.35766608452315835	Thiabendazole_mean_TOF_ben1_regressed	5.617524534886292	0	NA	NA	NA	NA	NA	NA	NA	NA	NA
I	I:8556080	8556080	A	G	0.103286	-2.09445	2.82723	0.458807	0.3383699647067286	Thiabendazole_mean_TOF_ben1_regressed	5.617524534886292	0	NA	NA	NA	NA	NA	NA	NA	NA	NA
I	I:8561987	8561987	T	C	0.0938967	-0.21515	2.53215	0.932287	0.03045037162773296	Thiabendazole_mean_TOF_ben1_regressed	5.617524534886292	0	NA	NA	NA	NA	NA	NA	NA	NA	NA
I	I:8570306	8570306	C	A	0.206573	2.00613	1.73209	0.246775	0.6076988394199614	Thiabendazole_mean_TOF_ben1_regressed	5.617524534886292	0	NA	NA	NA	NA	NA	NA	NA	NA	NA
I	I:8618425	8618425	G	A	0.0938967	-0.21515	2.53215	0.932287	0.03045037162773296	Thiabendazole_mean_TOF_ben1_regressed	5.617524534886292	0	NA	NA	NA	NA	NA	NA	NA	NA	NA
I	I:8672201	8672201	G	T	0.2723	1.34948	1.6191	0.404576	0.3929998837419686	Thiabendazole_mean_TOF_ben1_regressed	5.617524534886292	0	NA	NA	NA	NA	NA	NA	NA	NA	NA
I	I:8709713	8709713	C	A	0.0985915	-1.48438	2.48078	0.549606	0.25994853476825136	Thiabendazole_mean_TOF_ben1_regressed	5.617524534886292	0	NA	NA	NA	NA	NA	NA	NA	NA	NA
I	I:8776718	8776718	T	C	0.0657277	-2.48032	3.42897	0.469471	0.3283912296576359	Thiabendazole_mean_TOF_ben1_regressed	5.617524534886292	0	NA	NA	NA	NA	NA	NA	NA	NA	NA
I	I:8782523	8782523	C	T	0.0938967	-0.21515	2.53215	0.932287	0.03045037162773296	Thiabendazole_mean_TOF_ben1_regressed	5.617524534886292	0	NA	NA	NA	NA	NA	NA	NA	NA	NA
I	I:8803255	8803255	A	T	0.107981	1.17581	2.75226	0.669221	0.17443043943554892	Thiabendazole_mean_TOF_ben1_regressed	5.617524534886292	0	NA	NA	NA	NA	NA	NA	NA	NA	NA
I	I:8825655	8825655	C	T	0.267606	1.52611	1.62269	0.34697	0.4597080739056556	Thiabendazole_mean_TOF_ben1_regressed	5.617524534886292	0	NA	NA	NA	NA	NA	NA	NA	NA	NA
I	I:8845377	8845377	C	T	0.0938967	-0.21515	2.53215	0.932287	0.03045037162773296	Thiabendazole_mean_TOF_ben1_regressed	5.617524534886292	0	NA	NA	NA	NA	NA	NA	NA	NA	NA
I	I:8851692	8851692	T	C	0.0751174	1.86984	2.59584	0.471326	0.3266786023683506	Thiabendazole_mean_TOF_ben1_regressed	5.617524534886292	0	NA	NA	NA	NA	NA	NA	NA	NA	NA
I	I:8928983	8928983	C	T	0.0938967	-0.882689	2.52241	0.726385	0.1388331326649588	Thiabendazole_mean_TOF_ben1_regressed	5.617524534886292	0	NA	NA	NA	NA	NA	NA	NA	NA	NA
I	I:8940615	8940615	A	G	0.0516432	-1.56274	4.28959	0.715627	0.14531328223294365	Thiabendazole_mean_TOF_ben1_regressed	5.617524534886292	0	NA	NA	NA	NA	NA	NA	NA	NA	NA
I	I:8955010	8955010	T	C	0.408451	-0.388644	1.48363	0.793356	0.10053188942664151	Thiabendazole_mean_TOF_ben1_regressed	5.617524534886292	0	NA	NA	NA	NA	NA	NA	NA	NA	NA
I	I:8987059	8987059	T	A	0.0751174	0.121437	2.61486	0.962959	0.016392203480676416	Thiabendazole_mean_TOF_ben1_regressed	5.617524534886292	0	NA	NA	NA	NA	NA	NA	NA	NA	NA
I	I:9046450	9046450	G	T	0.0751174	3.49326	2.89279	0.22721	0.6435725583076453	Thiabendazole_mean_TOF_ben1_regressed	5.617524534886292	0	NA	NA	NA	NA	NA	NA	NA	NA	NA
I	I:9087596	9087596	A	G	0.338028	0.348022	1.49341	0.815732	0.08845250060710823	Thiabendazole_mean_TOF_ben1_regressed	5.617524534886292	0	NA	NA	NA	NA	NA	NA	NA	NA	NA
I	I:9125275	9125275	C	T	0.0516432	6.42987	3.21743	0.0456682	1.3403861056575728	Thiabendazole_mean_TOF_ben1_regressed	5.617524534886292	0	NA	NA	NA	NA	NA	NA	NA	NA	NA
I	I:9126239	9126239	G	T	0.0751174	3.49326	2.89279	0.22721	0.6435725583076453	Thiabendazole_mean_TOF_ben1_regressed	5.617524534886292	0	NA	NA	NA	NA	NA	NA	NA	NA	NA
I	I:9171551	9171551	T	C	0.239437	0.899567	1.64318	0.584066	0.23353807443512245	Thiabendazole_mean_TOF_ben1_regressed	5.617524534886292	0	NA	NA	NA	NA	NA	NA	NA	NA	NA
I	I:9193206	9193206	C	T	0.0751174	3.49326	2.89279	0.22721	0.6435725583076453	Thiabendazole_mean_TOF_ben1_regressed	5.617524534886292	0	NA	NA	NA	NA	NA	NA	NA	NA	NA
I	I:9194339	9194339	G	T	0.0516432	6.42987	3.21743	0.0456682	1.3403861056575728	Thiabendazole_mean_TOF_ben1_regressed	5.617524534886292	0	NA	NA	NA	NA	NA	NA	NA	NA	NA
I	I:9213520	9213520	A	C	0.0610329	-1.91969	3.42388	0.575018	0.2403185602176407	Thiabendazole_mean_TOF_ben1_regressed	5.617524534886292	0	NA	NA	NA	NA	NA	NA	NA	NA	NA
I	I:9230821	9230821	C	G	0.431925	-0.341944	1.46311	0.81521	0.08873050157500839	Thiabendazole_mean_TOF_ben1_regressed	5.617524534886292	0	NA	NA	NA	NA	NA	NA	NA	NA	NA
I	I:9232521	9232521	C	T	0.342723	1.90299	1.4766	0.197479	0.7044790806401786	Thiabendazole_mean_TOF_ben1_regressed	5.617524534886292	0	NA	NA	NA	NA	NA	NA	NA	NA	NA
I	I:9319861	9319861	G	T	0.056338	7.73743	3.06766	0.0116604	1.933286551222536	Thiabendazole_mean_TOF_ben1_regressed	5.617524534886292	0	NA	NA	NA	NA	NA	NA	NA	NA	NA
I	I:9337804	9337804	A	G	0.0751174	6.77951	2.86462	0.0179506	1.7459210305210828	Thiabendazole_mean_TOF_ben1_regressed	5.617524534886292	0	NA	NA	NA	NA	NA	NA	NA	NA	NA
I	I:9377462	9377462	T	A	0.0610329	-1.91969	3.42388	0.575018	0.2403185602176407	Thiabendazole_mean_TOF_ben1_regressed	5.617524534886292	0	NA	NA	NA	NA	NA	NA	NA	NA	NA
I	I:9485127	9485127	G	A	0.122066	3.16155	2.1257	0.136936	0.8634823623406109	Thiabendazole_mean_TOF_ben1_regressed	5.617524534886292	0	NA	NA	NA	NA	NA	NA	NA	NA	NA
I	I:9490102	9490102	A	G	0.126761	0.657683	2.67195	0.805571	0.09389617647463432	Thiabendazole_mean_TOF_ben1_regressed	5.617524534886292	0	NA	NA	NA	NA	NA	NA	NA	NA	NA
I	I:9495302	9495302	G	A	0.370892	0.269704	1.47319	0.854739	0.06816647961594331	Thiabendazole_mean_TOF_ben1_regressed	5.617524534886292	0	NA	NA	NA	NA	NA	NA	NA	NA	NA
I	I:9513527	9513527	G	A	0.0610329	-3.26524	2.8608	0.253714	0.5956555676423125	Thiabendazole_mean_TOF_ben1_regressed	5.617524534886292	0	NA	NA	NA	NA	NA	NA	NA	NA	NA
I	I:9525977	9525977	T	G	0.0610329	2.92503	3.11949	0.348417	0.45790066300400356	Thiabendazole_mean_TOF_ben1_regressed	5.617524534886292	0	NA	NA	NA	NA	NA	NA	NA	NA	NA
I	I:9567168	9567168	T	C	0.103286	1.34274	2.74826	0.625141	0.20402201687093252	Thiabendazole_mean_TOF_ben1_regressed	5.617524534886292	0	NA	NA	NA	NA	NA	NA	NA	NA	NA
I	I:9585642	9585642	G	A	0.28169	0.611209	1.60353	0.70308	0.15299525594485833	Thiabendazole_mean_TOF_ben1_regressed	5.617524534886292	0	NA	NA	NA	NA	NA	NA	NA	NA	NA
I	I:9594302	9594302	A	T	0.0938967	-1.76112	2.64583	0.505652	0.29614827065958527	Thiabendazole_mean_TOF_ben1_regressed	5.617524534886292	0	NA	NA	NA	NA	NA	NA	NA	NA	NA
I	I:9630933	9630933	T	C	0.084507	-0.440548	2.7583	0.873104	0.058934022118033745	Thiabendazole_mean_TOF_ben1_regressed	5.617524534886292	0	NA	NA	NA	NA	NA	NA	NA	NA	NA
I	I:9636235	9636235	G	A	0.262911	1.60649	1.63278	0.325165	0.4878962070044762	Thiabendazole_mean_TOF_ben1_regressed	5.617524534886292	0	NA	NA	NA	NA	NA	NA	NA	NA	NA
I	I:9646091	9646091	A	G	0.356808	0.786567	1.47948	0.594967	0.2255071218602768	Thiabendazole_mean_TOF_ben1_regressed	5.617524534886292	0	NA	NA	NA	NA	NA	NA	NA	NA	NA
I	I:9654725	9654725	G	A	0.084507	-0.440548	2.7583	0.873104	0.058934022118033745	Thiabendazole_mean_TOF_ben1_regressed	5.617524534886292	0	NA	NA	NA	NA	NA	NA	NA	NA	NA
I	I:9671721	9671721	C	T	0.056338	-2.93514	3.01616	0.330485	0.48084824741907917	Thiabendazole_mean_TOF_ben1_regressed	5.617524534886292	0	NA	NA	NA	NA	NA	NA	NA	NA	NA
I	I:9721557	9721557	C	T	0.267606	1.22865	1.62646	0.450002	0.3467855560312483	Thiabendazole_mean_TOF_ben1_regressed	5.617524534886292	0	NA	NA	NA	NA	NA	NA	NA	NA	NA
I	I:9731891	9731891	C	A	0.0892019	-0.737294	2.64863	0.78073	0.10749913229903249	Thiabendazole_mean_TOF_ben1_regressed	5.617524534886292	0	NA	NA	NA	NA	NA	NA	NA	NA	NA
I	I:9740192	9740192	A	T	0.0657277	-2.91659	2.7405	0.287214	0.5417943946018854	Thiabendazole_mean_TOF_ben1_regressed	5.617524534886292	0	NA	NA	NA	NA	NA	NA	NA	NA	NA
I	I:9788144	9788144	C	T	0.084507	-0.440548	2.7583	0.873104	0.058934022118033745	Thiabendazole_mean_TOF_ben1_regressed	5.617524534886292	0	NA	NA	NA	NA	NA	NA	NA	NA	NA
I	I:9792175	9792175	A	C	0.2723	1.15172	1.6394	0.482352	0.3166359163992511	Thiabendazole_mean_TOF_ben1_regressed	5.617524534886292	0	NA	NA	NA	NA	NA	NA	NA	NA	NA
I	I:9816207	9816207	C	A	0.131455	0.0485102	2.60118	0.985121	0.006510422898421934	Thiabendazole_mean_TOF_ben1_regressed	5.617524534886292	0	NA	NA	NA	NA	NA	NA	NA	NA	NA
I	I:9830718	9830718	A	T	0.0610329	5.05664	2.95961	0.0875348	1.0578192561965465	Thiabendazole_mean_TOF_ben1_regressed	5.617524534886292	0	NA	NA	NA	NA	NA	NA	NA	NA	NA
I	I:9853604	9853604	T	C	0.267606	1.53419	1.64541	0.351128	0.45453453720900605	Thiabendazole_mean_TOF_ben1_regressed	5.617524534886292	0	NA	NA	NA	NA	NA	NA	NA	NA	NA
I	I:9867243	9867243	A	G	0.126761	0.657683	2.67195	0.805571	0.09389617647463432	Thiabendazole_mean_TOF_ben1_regressed	5.617524534886292	0	NA	NA	NA	NA	NA	NA	NA	NA	NA
I	I:9867828	9867828	G	A	0.0892019	-1.91257	2.66649	0.473213	0.32494333304090867	Thiabendazole_mean_TOF_ben1_regressed	5.617524534886292	0	NA	NA	NA	NA	NA	NA	NA	NA	NA
I	I:9875633	9875633	C	T	0.0516432	3.57428	3.17243	0.259881	0.5852254707751994	Thiabendazole_mean_TOF_ben1_regressed	5.617524534886292	0	NA	NA	NA	NA	NA	NA	NA	NA	NA
I	I:9893189	9893189	A	T	0.267606	1.53419	1.64541	0.351128	0.45453453720900605	Thiabendazole_mean_TOF_ben1_regressed	5.617524534886292	0	NA	NA	NA	NA	NA	NA	NA	NA	NA
I	I:9897985	9897985	G	A	0.0892019	-1.91257	2.66649	0.473213	0.32494333304090867	Thiabendazole_mean_TOF_ben1_regressed	5.617524534886292	0	NA	NA	NA	NA	NA	NA	NA	NA	NA
I	I:9915074	9915074	T	C	0.0610329	0.466235	2.62375	0.85896	0.0660270598983897	Thiabendazole_mean_TOF_ben1_regressed	5.617524534886292	0	NA	NA	NA	NA	NA	NA	NA	NA	NA
I	I:9930472	9930472	A	G	0.366197	0.247046	1.48293	0.86769	0.061635407699564965	Thiabendazole_mean_TOF_ben1_regressed	5.617524534886292	0	NA	NA	NA	NA	NA	NA	NA	NA	NA
I	I:9958073	9958073	G	A	0.056338	5.08885	3.07166	0.0975777	1.0106494228406877	Thiabendazole_mean_TOF_ben1_regressed	5.617524534886292	0	NA	NA	NA	NA	NA	NA	NA	NA	NA
I	I:9962259	9962259	A	T	0.0704225	-0.842306	2.7792	0.761832	0.11814078918157948	Thiabendazole_mean_TOF_ben1_regressed	5.617524534886292	0	NA	NA	NA	NA	NA	NA	NA	NA	NA
I	I:10003347	10003347	A	G	0.13615	-0.833832	2.52319	0.741046	0.13015483260622185	Thiabendazole_mean_TOF_ben1_regressed	5.617524534886292	0	NA	NA	NA	NA	NA	NA	NA	NA	NA
I	I:10018106	10018106	T	A	0.0892019	-1.91257	2.66649	0.473213	0.32494333304090867	Thiabendazole_mean_TOF_ben1_regressed	5.617524534886292	0	NA	NA	NA	NA	NA	NA	NA	NA	NA
I	I:10057643	10057643	A	G	0.112676	1.8783	2.14759	0.381788	0.41817772606200626	Thiabendazole_mean_TOF_ben1_regressed	5.617524534886292	0	NA	NA	NA	NA	NA	NA	NA	NA	NA
I	I:10108145	10108145	A	G	0.0516432	0.823938	3.16371	0.794529	0.09989024658734487	Thiabendazole_mean_TOF_ben1_regressed	5.617524534886292	0	NA	NA	NA	NA	NA	NA	NA	NA	NA
I	I:10124799	10124799	A	T	0.0704225	-0.732653	3.0753	0.811697	0.09060605916515196	Thiabendazole_mean_TOF_ben1_regressed	5.617524534886292	0	NA	NA	NA	NA	NA	NA	NA	NA	NA
I	I:10130327	10130327	C	T	0.0516432	-2.45196	3.48562	0.481775	0.31715573992037527	Thiabendazole_mean_TOF_ben1_regressed	5.617524534886292	0	NA	NA	NA	NA	NA	NA	NA	NA	NA
I	I:10133975	10133975	T	C	0.497653	0.458034	1.45744	0.753313	0.12302453783815832	Thiabendazole_mean_TOF_ben1_regressed	5.617524534886292	0	NA	NA	NA	NA	NA	NA	NA	NA	NA
I	I:10148482	10148482	A	C	0.084507	3.35461	2.5218	0.183437	0.7365130608408061	Thiabendazole_mean_TOF_ben1_regressed	5.617524534886292	0	NA	NA	NA	NA	NA	NA	NA	NA	NA
I	I:10174743	10174743	C	T	0.225352	0.844155	1.82827	0.644281	0.19092467591242404	Thiabendazole_mean_TOF_ben1_regressed	5.617524534886292	0	NA	NA	NA	NA	NA	NA	NA	NA	NA
I	I:10278773	10278773	T	A	0.455399	-0.191454	1.45569	0.895363	0.048000856376341355	Thiabendazole_mean_TOF_ben1_regressed	5.617524534886292	0	NA	NA	NA	NA	NA	NA	NA	NA	NA
I	I:10421748	10421748	C	T	0.446009	-0.00630617	1.50508	0.996657	0.0014542786363875618	Thiabendazole_mean_TOF_ben1_regressed	5.617524534886292	0	NA	NA	NA	NA	NA	NA	NA	NA	NA
I	I:10438869	10438869	T	C	0.0516432	-3.69805	3.54518	0.296892	0.5274015046695818	Thiabendazole_mean_TOF_ben1_regressed	5.617524534886292	0	NA	NA	NA	NA	NA	NA	NA	NA	NA
I	I:10439544	10439544	A	G	0.107981	-1.96426	2.65599	0.459568	0.3376502191205077	Thiabendazole_mean_TOF_ben1_regressed	5.617524534886292	0	NA	NA	NA	NA	NA	NA	NA	NA	NA
I	I:10444317	10444317	A	G	0.0704225	-3.83726	2.97213	0.196676	0.7062486329809857	Thiabendazole_mean_TOF_ben1_regressed	5.617524534886292	0	NA	NA	NA	NA	NA	NA	NA	NA	NA
I	I:10474714	10474714	A	G	0.267606	1.41533	1.65364	0.392061	0.4066463566979791	Thiabendazole_mean_TOF_ben1_regressed	5.617524534886292	0	NA	NA	NA	NA	NA	NA	NA	NA	NA
I	I:10558540	10558540	A	C	0.084507	3.35461	2.5218	0.183437	0.7365130608408061	Thiabendazole_mean_TOF_ben1_regressed	5.617524534886292	0	NA	NA	NA	NA	NA	NA	NA	NA	NA
I	I:10596755	10596755	T	G	0.0516432	-2.46115	3.05957	0.42116	0.37555288298559947	Thiabendazole_mean_TOF_ben1_regressed	5.617524534886292	0	NA	NA	NA	NA	NA	NA	NA	NA	NA
I	I:10647199	10647199	T	C	0.131455	-0.00561013	2.66581	0.998321	7.297932681513419e-4	Thiabendazole_mean_TOF_ben1_regressed	5.617524534886292	0	NA	NA	NA	NA	NA	NA	NA	NA	NA
I	I:10649252	10649252	G	A	0.497653	-0.766532	1.43913	0.594286	0.2260045005921403	Thiabendazole_mean_TOF_ben1_regressed	5.617524534886292	0	NA	NA	NA	NA	NA	NA	NA	NA	NA
I	I:10672652	10672652	C	T	0.0798122	0.849449	2.68716	0.751916	0.12383067373564437	Thiabendazole_mean_TOF_ben1_regressed	5.617524534886292	0	NA	NA	NA	NA	NA	NA	NA	NA	NA
I	I:10680886	10680886	A	T	0.0704225	-1.2018	2.66972	0.652597	0.185354927003002	Thiabendazole_mean_TOF_ben1_regressed	5.617524534886292	0	NA	NA	NA	NA	NA	NA	NA	NA	NA
I	I:10693877	10693877	T	C	0.0938967	-3.66343	2.43467	0.132403	0.8781021744983947	Thiabendazole_mean_TOF_ben1_regressed	5.617524534886292	0	NA	NA	NA	NA	NA	NA	NA	NA	NA
I	I:10723425	10723425	T	A	0.431925	1.19038	1.5031	0.42839	0.3681606755514513	Thiabendazole_mean_TOF_ben1_regressed	5.617524534886292	0	NA	NA	NA	NA	NA	NA	NA	NA	NA
I	I:10724577	10724577	A	C	0.107981	-1.96426	2.65599	0.459568	0.3376502191205077	Thiabendazole_mean_TOF_ben1_regressed	5.617524534886292	0	NA	NA	NA	NA	NA	NA	NA	NA	NA
I	I:10732655	10732655	A	G	0.0938967	2.85995	2.23917	0.201517	0.6956883108391599	Thiabendazole_mean_TOF_ben1_regressed	5.617524534886292	0	NA	NA	NA	NA	NA	NA	NA	NA	NA
I	I:10780254	10780254	A	C	0.173709	-0.997245	2.10415	0.635542	0.19685574366934935	Thiabendazole_mean_TOF_ben1_regressed	5.617524534886292	0	NA	NA	NA	NA	NA	NA	NA	NA	NA
I	I:10839219	10839219	C	A	0.056338	3.11725	3.29375	0.343938	0.46351983848853895	Thiabendazole_mean_TOF_ben1_regressed	5.617524534886292	0	NA	NA	NA	NA	NA	NA	NA	NA	NA
I	I:10857191	10857191	A	T	0.0798122	1.10307	2.80355	0.693985	0.15864991641492943	Thiabendazole_mean_TOF_ben1_regressed	5.617524534886292	0	NA	NA	NA	NA	NA	NA	NA	NA	NA
I	I:10874829	10874829	G	A	0.267606	2.28965	1.66219	0.168361	0.7737585033730998	Thiabendazole_mean_TOF_ben1_regressed	5.617524534886292	0	NA	NA	NA	NA	NA	NA	NA	NA	NA
I	I:10877818	10877818	C	T	0.413146	1.76429	1.59241	0.26789	0.5720434977612439	Thiabendazole_mean_TOF_ben1_regressed	5.617524534886292	0	NA	NA	NA	NA	NA	NA	NA	NA	NA
I	I:10903241	10903241	A	G	0.0516432	-0.585353	3.24034	0.856646	0.0671986086578911	Thiabendazole_mean_TOF_ben1_regressed	5.617524534886292	0	NA	NA	NA	NA	NA	NA	NA	NA	NA
I	I:10912629	10912629	T	A	0.492958	0.314241	1.52206	0.836433	0.07756884118771981	Thiabendazole_mean_TOF_ben1_regressed	5.617524534886292	0	NA	NA	NA	NA	NA	NA	NA	NA	NA
I	I:10927486	10927486	G	A	0.488263	1.65428	1.53939	0.282539	0.5489215962843101	Thiabendazole_mean_TOF_ben1_regressed	5.617524534886292	0	NA	NA	NA	NA	NA	NA	NA	NA	NA
I	I:10930872	10930872	T	G	0.450704	-0.165133	1.54019	0.914618	0.038760255804943085	Thiabendazole_mean_TOF_ben1_regressed	5.617524534886292	0	NA	NA	NA	NA	NA	NA	NA	NA	NA
I	I:10990769	10990769	G	A	0.0798122	-5.03484	2.69981	0.0621969	1.206231260750413	Thiabendazole_mean_TOF_ben1_regressed	5.617524534886292	0	NA	NA	NA	NA	NA	NA	NA	NA	NA
I	I:10994178	10994178	T	C	0.276995	-2.2827	1.79065	0.202384	0.6938238247688865	Thiabendazole_mean_TOF_ben1_regressed	5.617524534886292	0	NA	NA	NA	NA	NA	NA	NA	NA	NA
I	I:11004762	11004762	G	T	0.14554	-0.790382	2.43812	0.745804	0.12737529169974635	Thiabendazole_mean_TOF_ben1_regressed	5.617524534886292	0	NA	NA	NA	NA	NA	NA	NA	NA	NA
I	I:11039963	11039963	T	G	0.0985915	-0.0698175	2.56912	0.97832	0.009519068010868657	Thiabendazole_mean_TOF_ben1_regressed	5.617524534886292	0	NA	NA	NA	NA	NA	NA	NA	NA	NA
I	I:11050623	11050623	C	T	0.0704225	-1.79839	2.76485	0.51540300000000006	0.28785305788512594	Thiabendazole_mean_TOF_ben1_regressed	5.617524534886292	0	NA	NA	NA	NA	NA	NA	NA	NA	NA
I	I:11077447	11077447	T	C	0.131455	-2.99515	2.27451	0.187895	0.7260847765854848	Thiabendazole_mean_TOF_ben1_regressed	5.617524534886292	0	NA	NA	NA	NA	NA	NA	NA	NA	NA
I	I:11085596	11085596	T	C	0.0704225	2.73812	3.10067	0.377196	0.4234329214149282	Thiabendazole_mean_TOF_ben1_regressed	5.617524534886292	0	NA	NA	NA	NA	NA	NA	NA	NA	NA
I	I:11091427	11091427	C	T	0.0892019	1.52148	2.83063	0.590919	0.22847204579204328	Thiabendazole_mean_TOF_ben1_regressed	5.617524534886292	0	NA	NA	NA	NA	NA	NA	NA	NA	NA
I	I:11094134	11094134	T	C	0.14554	-0.790382	2.43812	0.745804	0.12737529169974635	Thiabendazole_mean_TOF_ben1_regressed	5.617524534886292	0	NA	NA	NA	NA	NA	NA	NA	NA	NA
I	I:11115753	11115753	T	C	0.305164	-2.74915	1.86571	0.140613	0.8519745259216593	Thiabendazole_mean_TOF_ben1_regressed	5.617524534886292	0	NA	NA	NA	NA	NA	NA	NA	NA	NA
I	I:11122708	11122708	C	T	0.0892019	0.0862571	2.83642	0.97574	0.010665890948147011	Thiabendazole_mean_TOF_ben1_regressed	5.617524534886292	0	NA	NA	NA	NA	NA	NA	NA	NA	NA
I	I:11125799	11125799	A	T	0.0751174	3.35376	3.0179	0.266444	0.5743940551049256	Thiabendazole_mean_TOF_ben1_regressed	5.617524534886292	0	NA	NA	NA	NA	NA	NA	NA	NA	NA
I	I:11129375	11129375	C	T	0.103286	1.42583	2.70065	0.597528	0.22364173898137127	Thiabendazole_mean_TOF_ben1_regressed	5.617524534886292	0	NA	NA	NA	NA	NA	NA	NA	NA	NA
I	I:11138410	11138410	T	A	0.305164	0.544032	1.5976	0.733456	0.13462593435016698	Thiabendazole_mean_TOF_ben1_regressed	5.617524534886292	0	NA	NA	NA	NA	NA	NA	NA	NA	NA
I	I:11146440	11146440	G	A	0.441315	0.0869414	1.47125	0.952878	0.020962699905742586	Thiabendazole_mean_TOF_ben1_regressed	5.617524534886292	0	NA	NA	NA	NA	NA	NA	NA	NA	NA
I	I:11153380	11153380	C	G	0.178404	0.116314	2.3031	0.959721	0.01785500213867268	Thiabendazole_mean_TOF_ben1_regressed	5.617524534886292	0	NA	NA	NA	NA	NA	NA	NA	NA	NA
I	I:11153417	11153417	G	A	0.244131	0.153631	2.10416	0.941796	0.02604315842676064	Thiabendazole_mean_TOF_ben1_regressed	5.617524534886292	0	NA	NA	NA	NA	NA	NA	NA	NA	NA
I	I:11180632	11180632	C	T	0.239437	-2.07557	2.1052399999999998	0.324179	0.4892151217500329	Thiabendazole_mean_TOF_ben1_regressed	5.617524534886292	0	NA	NA	NA	NA	NA	NA	NA	NA	NA
I	I:11185024	11185024	A	T	0.159624	-3.2013	2.30941	0.165686	0.7807141866899936	Thiabendazole_mean_TOF_ben1_regressed	5.617524534886292	0	NA	NA	NA	NA	NA	NA	NA	NA	NA
I	I:11186362	11186362	C	G	0.328638	1.55597	1.51462	0.30428	0.5167265924170183	Thiabendazole_mean_TOF_ben1_regressed	5.617524534886292	0	NA	NA	NA	NA	NA	NA	NA	NA	NA
I	I:11189958	11189958	T	C	0.478873	-0.031139	1.52103	0.983667	0.0071518980511471155	Thiabendazole_mean_TOF_ben1_regressed	5.617524534886292	0	NA	NA	NA	NA	NA	NA	NA	NA	NA
I	I:11200928	11200928	G	A	0.478873	-1.01195	1.58025	0.521929	0.28238857172075577	Thiabendazole_mean_TOF_ben1_regressed	5.617524534886292	0	NA	NA	NA	NA	NA	NA	NA	NA	NA
I	I:11214134	11214134	A	T	0.0704225	-3.87923	2.82586	0.169827	0.7699932621554646	Thiabendazole_mean_TOF_ben1_regressed	5.617524534886292	0	NA	NA	NA	NA	NA	NA	NA	NA	NA
I	I:11221500	11221500	T	C	0.319249	-0.36395	1.56021	0.815552	0.08854834290931904	Thiabendazole_mean_TOF_ben1_regressed	5.617524534886292	0	NA	NA	NA	NA	NA	NA	NA	NA	NA
I	I:11235630	11235630	T	C	0.0516432	2.01541	4.09759	0.622824	0.2056346606081867	Thiabendazole_mean_TOF_ben1_regressed	5.617524534886292	0	NA	NA	NA	NA	NA	NA	NA	NA	NA
I	I:11258815	11258815	T	C	0.084507	3.35461	2.5218	0.183437	0.7365130608408061	Thiabendazole_mean_TOF_ben1_regressed	5.617524534886292	0	NA	NA	NA	NA	NA	NA	NA	NA	NA
I	I:11267668	11267668	C	T	0.422535	-0.181243	1.57789	0.908553	0.04164973325834938	Thiabendazole_mean_TOF_ben1_regressed	5.617524534886292	0	NA	NA	NA	NA	NA	NA	NA	NA	NA
I	I:11274843	11274843	G	C	0.187793	-0.267292	1.99873	0.893616	0.048849063874651384	Thiabendazole_mean_TOF_ben1_regressed	5.617524534886292	0	NA	NA	NA	NA	NA	NA	NA	NA	NA
I	I:11276156	11276156	A	G	0.366197	0.398602	1.47843	0.787459	0.10377204901429496	Thiabendazole_mean_TOF_ben1_regressed	5.617524534886292	0	NA	NA	NA	NA	NA	NA	NA	NA	NA
I	I:11291140	11291140	T	C	0.15493	-1.51961	2.29742	0.508329	0.2938551132351063	Thiabendazole_mean_TOF_ben1_regressed	5.617524534886292	0	NA	NA	NA	NA	NA	NA	NA	NA	NA
I	I:11332514	11332514	T	G	0.0751174	2.41161	2.91386	0.407878	0.38946971889538523	Thiabendazole_mean_TOF_ben1_regressed	5.617524534886292	0	NA	NA	NA	NA	NA	NA	NA	NA	NA
I	I:11345969	11345969	A	G	0.131455	0.768477	2.32261	0.740744	0.13033185760348973	Thiabendazole_mean_TOF_ben1_regressed	5.617524534886292	0	NA	NA	NA	NA	NA	NA	NA	NA	NA
I	I:11351920	11351920	T	C	0.0985915	1.23453	2.65211	0.641581	0.19274850587934453	Thiabendazole_mean_TOF_ben1_regressed	5.617524534886292	0	NA	NA	NA	NA	NA	NA	NA	NA	NA
I	I:11353512	11353512	G	A	0.117371	-3.0557	2.39488	0.20198	0.6946916321358564	Thiabendazole_mean_TOF_ben1_regressed	5.617524534886292	0	NA	NA	NA	NA	NA	NA	NA	NA	NA
I	I:11381034	11381034	A	G	0.422535	0.4819	1.59984	0.763248	0.1173343250445011	Thiabendazole_mean_TOF_ben1_regressed	5.617524534886292	0	NA	NA	NA	NA	NA	NA	NA	NA	NA
I	I:11381435	11381435	G	C	0.0516432	2.01541	4.09759	0.622824	0.2056346606081867	Thiabendazole_mean_TOF_ben1_regressed	5.617524534886292	0	NA	NA	NA	NA	NA	NA	NA	NA	NA
I	I:11381518	11381518	G	A	0.112676	-1.01489	2.56128	0.691926	0.15994034992204778	Thiabendazole_mean_TOF_ben1_regressed	5.617524534886292	0	NA	NA	NA	NA	NA	NA	NA	NA	NA
I	I:11381744	11381744	C	G	0.150235	0.189994	2.3991	0.936879	0.028316495585663532	Thiabendazole_mean_TOF_ben1_regressed	5.617524534886292	0	NA	NA	NA	NA	NA	NA	NA	NA	NA
I	I:11381920	11381920	G	A	0.103286	0.237783	2.27043	0.91659	0.037824885219652125	Thiabendazole_mean_TOF_ben1_regressed	5.617524534886292	0	NA	NA	NA	NA	NA	NA	NA	NA	NA
I	I:11383522	11383522	G	T	0.323944	0.969147	1.52605	0.525384	0.2795231573160641	Thiabendazole_mean_TOF_ben1_regressed	5.617524534886292	0	NA	NA	NA	NA	NA	NA	NA	NA	NA
I	I:11396184	11396184	T	C	0.29108	-2.85683	1.94228	0.141329	0.849768713963765	Thiabendazole_mean_TOF_ben1_regressed	5.617524534886292	0	NA	NA	NA	NA	NA	NA	NA	NA	NA
I	I:11404101	11404101	T	C	0.169014	-0.941897	2.1324	0.658701	0.18131167723838265	Thiabendazole_mean_TOF_ben1_regressed	5.617524534886292	0	NA	NA	NA	NA	NA	NA	NA	NA	NA
I	I:11422128	11422128	C	T	0.0938967	-5.74706	2.63248	0.029026	1.5372128090742916	Thiabendazole_mean_TOF_ben1_regressed	5.617524534886292	0	NA	NA	NA	NA	NA	NA	NA	NA	NA
I	I:11462393	11462393	A	T	0.0704225	-6.68223	2.77876	0.0161834	1.7909302314186362	Thiabendazole_mean_TOF_ben1_regressed	5.617524534886292	0	NA	NA	NA	NA	NA	NA	NA	NA	NA
I	I:11466719	11466719	G	A	0.497653	-1.37001	1.48811	0.35724	0.4470399193056504	Thiabendazole_mean_TOF_ben1_regressed	5.617524534886292	0	NA	NA	NA	NA	NA	NA	NA	NA	NA
I	I:11474945	11474945	G	A	0.446009	0.98885	1.48937	0.506729	0.29522424041117057	Thiabendazole_mean_TOF_ben1_regressed	5.617524534886292	0	NA	NA	NA	NA	NA	NA	NA	NA	NA
I	I:11475178	11475178	A	T	0.408451	0.445367	1.58478	0.778689	0.1086359602377714	Thiabendazole_mean_TOF_ben1_regressed	5.617524534886292	0	NA	NA	NA	NA	NA	NA	NA	NA	NA
I	I:11492030	11492030	T	C	0.389671	1.55964	1.41476	0.270286	0.5681764488636495	Thiabendazole_mean_TOF_ben1_regressed	5.617524534886292	0	NA	NA	NA	NA	NA	NA	NA	NA	NA
I	I:11494594	11494594	T	C	0.0985915	-5.37183	2.45218	0.028478	1.5454905143140942	Thiabendazole_mean_TOF_ben1_regressed	5.617524534886292	0	NA	NA	NA	NA	NA	NA	NA	NA	NA
I	I:11494670	11494670	G	A	0.140845	-3.954	2.37374	0.0957677	1.0187809426656527	Thiabendazole_mean_TOF_ben1_regressed	5.617524534886292	0	NA	NA	NA	NA	NA	NA	NA	NA	NA
I	I:11495563	11495563	A	C	0.0798122	-6.20046	2.63005	0.0183961	1.7352742382950999	Thiabendazole_mean_TOF_ben1_regressed	5.617524534886292	0	NA	NA	NA	NA	NA	NA	NA	NA	NA
I	I:11499132	11499132	T	G	0.323944	1.11806	1.50527	0.457625	0.3394902581104125	Thiabendazole_mean_TOF_ben1_regressed	5.617524534886292	0	NA	NA	NA	NA	NA	NA	NA	NA	NA
I	I:11502201	11502201	T	A	0.0657277	-2.8918	3.16547	0.360956	0.4425457347199187	Thiabendazole_mean_TOF_ben1_regressed	5.617524534886292	0	NA	NA	NA	NA	NA	NA	NA	NA	NA
I	I:11504592	11504592	G	A	0.0610329	-7.11357	2.86349	0.0129832	1.8866182527543338	Thiabendazole_mean_TOF_ben1_regressed	5.617524534886292	0	NA	NA	NA	NA	NA	NA	NA	NA	NA
I	I:11512427	11512427	G	A	0.469484	-0.429726	1.44584	0.766302	0.115600040960565	Thiabendazole_mean_TOF_ben1_regressed	5.617524534886292	0	NA	NA	NA	NA	NA	NA	NA	NA	NA
I	I:11513653	11513653	A	G	0.342723	-0.471593	1.47797	0.749664	0.1251333441315334	Thiabendazole_mean_TOF_ben1_regressed	5.617524534886292	0	NA	NA	NA	NA	NA	NA	NA	NA	NA
I	I:11516788	11516788	C	T	0.394366	0.765257	1.60507	0.633523	0.19823761346915741	Thiabendazole_mean_TOF_ben1_regressed	5.617524534886292	0	NA	NA	NA	NA	NA	NA	NA	NA	NA
I	I:11538079	11538079	T	C	0.286385	0.904154	1.59523	0.570859	0.2434711475926742	Thiabendazole_mean_TOF_ben1_regressed	5.617524534886292	0	NA	NA	NA	NA	NA	NA	NA	NA	NA
I	I:11541682	11541682	G	T	0.13615	-0.197115	2.64686	0.940635	0.026578865666412092	Thiabendazole_mean_TOF_ben1_regressed	5.617524534886292	0	NA	NA	NA	NA	NA	NA	NA	NA	NA
I	I:11545461	11545461	G	A	0.497653	-2.30421	1.56475	0.140867	0.8511907343318864	Thiabendazole_mean_TOF_ben1_regressed	5.617524534886292	0	NA	NA	NA	NA	NA	NA	NA	NA	NA
I	I:11555190	11555190	C	T	0.234742	1.03867	2.22272	0.640287	0.19362531573881708	Thiabendazole_mean_TOF_ben1_regressed	5.617524534886292	0	NA	NA	NA	NA	NA	NA	NA	NA	NA
I	I:11557202	11557202	A	G	0.0751174	-6.23687	2.57452	0.0154126	1.8121240925984958	Thiabendazole_mean_TOF_ben1_regressed	5.617524534886292	0	NA	NA	NA	NA	NA	NA	NA	NA	NA
I	I:11559159	11559159	G	A	0.342723	-0.969951	1.49719	0.517082	0.2864405800711629	Thiabendazole_mean_TOF_ben1_regressed	5.617524534886292	0	NA	NA	NA	NA	NA	NA	NA	NA	NA
I	I:11560466	11560466	C	T	0.450704	-0.532645	1.46182	0.715582	0.14534059236262012	Thiabendazole_mean_TOF_ben1_regressed	5.617524534886292	0	NA	NA	NA	NA	NA	NA	NA	NA	NA
I	I:11560587	11560587	T	A	0.0516432	1.81837	3.59124	0.612621	0.2128081201187327	Thiabendazole_mean_TOF_ben1_regressed	5.617524534886292	0	NA	NA	NA	NA	NA	NA	NA	NA	NA
I	I:11562419	11562419	G	T	0.056338	2.54376	3.46992	0.463504	0.33394651357896254	Thiabendazole_mean_TOF_ben1_regressed	5.617524534886292	0	NA	NA	NA	NA	NA	NA	NA	NA	NA
I	I:11569952	11569952	A	C	0.394366	-1.06917	1.46131	0.464382	0.333124622379149	Thiabendazole_mean_TOF_ben1_regressed	5.617524534886292	0	NA	NA	NA	NA	NA	NA	NA	NA	NA
I	I:11571128	11571128	T	A	0.0610329	-0.930562	3.09437	0.763622	0.11712156804556834	Thiabendazole_mean_TOF_ben1_regressed	5.617524534886292	0	NA	NA	NA	NA	NA	NA	NA	NA	NA
I	I:11571207	11571207	C	T	0.122066	-0.370335	2.662	0.889356	0.05092436064140643	Thiabendazole_mean_TOF_ben1_regressed	5.617524534886292	0	NA	NA	NA	NA	NA	NA	NA	NA	NA
I	I:11574114	11574114	C	A	0.150235	-1.88319	2.03015	0.353608	0.45147791810310156	Thiabendazole_mean_TOF_ben1_regressed	5.617524534886292	0	NA	NA	NA	NA	NA	NA	NA	NA	NA
I	I:11584346	11584346	A	G	0.41784	1.39878	1.60806	0.384379	0.41524034741673255	Thiabendazole_mean_TOF_ben1_regressed	5.617524534886292	0	NA	NA	NA	NA	NA	NA	NA	NA	NA
I	I:11584708	11584708	C	A	0.300469	-0.390712	1.56272	0.802571	0.09551653706108514	Thiabendazole_mean_TOF_ben1_regressed	5.617524534886292	0	NA	NA	NA	NA	NA	NA	NA	NA	NA
I	I:11593575	11593575	C	G	0.131455	3.62083	2.1144	0.0868118	1.0614212388029802	Thiabendazole_mean_TOF_ben1_regressed	5.617524534886292	0	NA	NA	NA	NA	NA	NA	NA	NA	NA
I	I:11595647	11595647	T	C	0.056338	0.87177	3.00538	0.771763	0.11251604628938662	Thiabendazole_mean_TOF_ben1_regressed	5.617524534886292	0	NA	NA	NA	NA	NA	NA	NA	NA	NA
I	I:11597689	11597689	T	G	0.309859	0.107949	1.52	0.943383	0.025311954116089486	Thiabendazole_mean_TOF_ben1_regressed	5.617524534886292	0	NA	NA	NA	NA	NA	NA	NA	NA	NA
I	I:11598685	11598685	A	G	0.0798122	-2.85603	2.80989	0.30943	0.509437582676574	Thiabendazole_mean_TOF_ben1_regressed	5.617524534886292	0	NA	NA	NA	NA	NA	NA	NA	NA	NA
I	I:11600964	11600964	G	A	0.446009	-0.470967	1.46818	0.748375	0.12588072884625873	Thiabendazole_mean_TOF_ben1_regressed	5.617524534886292	0	NA	NA	NA	NA	NA	NA	NA	NA	NA
I	I:11601879	11601879	C	T	0.14554	-2.89511	2.24879	0.197953	0.7034379120801373	Thiabendazole_mean_TOF_ben1_regressed	5.617524534886292	0	NA	NA	NA	NA	NA	NA	NA	NA	NA
I	I:11602517	11602517	T	C	0.0798122	-7.6021	2.62602	0.00379258	2.421065249514966	Thiabendazole_mean_TOF_ben1_regressed	5.617524534886292	0	NA	NA	NA	NA	NA	NA	NA	NA	NA
I	I:11603856	11603856	A	T	0.107981	0.831615	2.54214	0.743568	0.128679308682898	Thiabendazole_mean_TOF_ben1_regressed	5.617524534886292	0	NA	NA	NA	NA	NA	NA	NA	NA	NA
I	I:11607363	11607363	A	T	0.497653	0.207998	1.51062	0.890485	0.050373391722461545	Thiabendazole_mean_TOF_ben1_regressed	5.617524534886292	0	NA	NA	NA	NA	NA	NA	NA	NA	NA
I	I:11613439	11613439	A	G	0.375587	1.1265	1.45945	0.44019200000000003	0.35635785453011815	Thiabendazole_mean_TOF_ben1_regressed	5.617524534886292	0	NA	NA	NA	NA	NA	NA	NA	NA	NA
I	I:11645308	11645308	T	A	0.126761	-1.74599	2.57487	0.497717	0.3030175252593843	Thiabendazole_mean_TOF_ben1_regressed	5.617524534886292	0	NA	NA	NA	NA	NA	NA	NA	NA	NA
I	I:11647026	11647026	C	T	0.422535	1.18494	1.59555	0.457692	0.3394266785410623	Thiabendazole_mean_TOF_ben1_regressed	5.617524534886292	0	NA	NA	NA	NA	NA	NA	NA	NA	NA
I	I:11647030	11647030	A	T	0.0704225	4.42552	3.33723	0.184805	0.7332862828830438	Thiabendazole_mean_TOF_ben1_regressed	5.617524534886292	0	NA	NA	NA	NA	NA	NA	NA	NA	NA
I	I:11648672	11648672	C	T	0.131455	-1.01099	2.34144	0.665901	0.17659033291620177	Thiabendazole_mean_TOF_ben1_regressed	5.617524534886292	0	NA	NA	NA	NA	NA	NA	NA	NA	NA
I	I:11654532	11654532	A	C	0.084507	-3.87153	2.66363	0.146091	0.8353765381432645	Thiabendazole_mean_TOF_ben1_regressed	5.617524534886292	0	NA	NA	NA	NA	NA	NA	NA	NA	NA
I	I:11658091	11658091	T	C	0.0704225	-3.51879	2.70508	0.193324	0.7137142276033216	Thiabendazole_mean_TOF_ben1_regressed	5.617524534886292	0	NA	NA	NA	NA	NA	NA	NA	NA	NA
I	I:11662123	11662123	T	C	0.446009	-0.234059	1.44565	0.87138	0.059792412255804235	Thiabendazole_mean_TOF_ben1_regressed	5.617524534886292	0	NA	NA	NA	NA	NA	NA	NA	NA	NA
I	I:11670232	11670232	A	G	0.056338	-0.21515	3.22701	0.946843	0.02372202721246359	Thiabendazole_mean_TOF_ben1_regressed	5.617524534886292	0	NA	NA	NA	NA	NA	NA	NA	NA	NA
I	I:11671479	11671479	A	C	0.380282	-0.915662	1.47528	0.534817	0.27179479645707855	Thiabendazole_mean_TOF_ben1_regressed	5.617524534886292	0	NA	NA	NA	NA	NA	NA	NA	NA	NA
I	I:11672560	11672560	T	C	0.0657277	-8.13681	2.66597	0.00227245	2.643505663645262	Thiabendazole_mean_TOF_ben1_regressed	5.617524534886292	0	NA	NA	NA	NA	NA	NA	NA	NA	NA
I	I:11681858	11681858	G	T	0.122066	-0.370335	2.662	0.889356	0.05092436064140643	Thiabendazole_mean_TOF_ben1_regressed	5.617524534886292	0	NA	NA	NA	NA	NA	NA	NA	NA	NA
I	I:11688867	11688867	G	A	0.126761	-2.46596	2.28764	0.281057	0.5512055937066949	Thiabendazole_mean_TOF_ben1_regressed	5.617524534886292	0	NA	NA	NA	NA	NA	NA	NA	NA	NA
I	I:11689317	11689317	T	C	0.262911	0.779786	1.6046	0.626989	0.20274007843755631	Thiabendazole_mean_TOF_ben1_regressed	5.617524534886292	0	NA	NA	NA	NA	NA	NA	NA	NA	NA
I	I:11689713	11689713	A	C	0.0751174	-4.39658	2.74148	0.108775	0.9634709080352455	Thiabendazole_mean_TOF_ben1_regressed	5.617524534886292	0	NA	NA	NA	NA	NA	NA	NA	NA	NA
I	I:11692364	11692364	C	A	0.0985915	-4.74225	2.41302	0.0493822	1.3064295659517364	Thiabendazole_mean_TOF_ben1_regressed	5.617524534886292	0	NA	NA	NA	NA	NA	NA	NA	NA	NA
I	I:11695758	11695758	C	T	0.107981	-2.86533	2.53417	0.25819	0.5880605824759564	Thiabendazole_mean_TOF_ben1_regressed	5.617524534886292	0	NA	NA	NA	NA	NA	NA	NA	NA	NA
I	I:11695783	11695783	T	C	0.0516432	2.40754	3.57607	0.500796	0.30033914861724587	Thiabendazole_mean_TOF_ben1_regressed	5.617524534886292	0	NA	NA	NA	NA	NA	NA	NA	NA	NA
I	I:11699378	11699378	A	T	0.084507	0.166392	2.55452	0.948066	0.023161428022615095	Thiabendazole_mean_TOF_ben1_regressed	5.617524534886292	0	NA	NA	NA	NA	NA	NA	NA	NA	NA
I	I:11701489	11701489	G	A	0.0798122	2.00181	3.02643	0.508328	0.29385596759303023	Thiabendazole_mean_TOF_ben1_regressed	5.617524534886292	0	NA	NA	NA	NA	NA	NA	NA	NA	NA
I	I:11705847	11705847	T	A	0.056338	2.87146	3.20531	0.370335	0.4314052412625723	Thiabendazole_mean_TOF_ben1_regressed	5.617524534886292	0	NA	NA	NA	NA	NA	NA	NA	NA	NA
I	I:11706561	11706561	A	T	0.333333	1.65791	1.48289	0.263557	0.5791254445562088	Thiabendazole_mean_TOF_ben1_regressed	5.617524534886292	0	NA	NA	NA	NA	NA	NA	NA	NA	NA
I	I:11710782	11710782	G	A	0.356808	-0.630446	1.47754	0.669608	0.17417936634230455	Thiabendazole_mean_TOF_ben1_regressed	5.617524534886292	0	NA	NA	NA	NA	NA	NA	NA	NA	NA
I	I:11711911	11711911	C	T	0.431925	1.27885	1.60502	0.425576	0.37102287169388276	Thiabendazole_mean_TOF_ben1_regressed	5.617524534886292	0	NA	NA	NA	NA	NA	NA	NA	NA	NA
I	I:11715584	11715584	A	G	0.122066	-0.370335	2.662	0.889356	0.05092436064140643	Thiabendazole_mean_TOF_ben1_regressed	5.617524534886292	0	NA	NA	NA	NA	NA	NA	NA	NA	NA
I	I:11719523	11719523	T	G	0.431925	-0.533018	1.4449	0.712206	0.14739437191995777	Thiabendazole_mean_TOF_ben1_regressed	5.617524534886292	0	NA	NA	NA	NA	NA	NA	NA	NA	NA
I	I:11719676	11719676	A	T	0.056338	-5.69336	2.96247	0.0546272	1.2625910593373924	Thiabendazole_mean_TOF_ben1_regressed	5.617524534886292	0	NA	NA	NA	NA	NA	NA	NA	NA	NA
I	I:11739919	11739919	T	A	0.0516432	-0.0328591	3.53851	0.992591	0.0032296669465307027	Thiabendazole_mean_TOF_ben1_regressed	5.617524534886292	0	NA	NA	NA	NA	NA	NA	NA	NA	NA
I	I:11740158	11740158	G	A	0.0751174	2.96167	3.21136	0.356398	0.44806474176030575	Thiabendazole_mean_TOF_ben1_regressed	5.617524534886292	0	NA	NA	NA	NA	NA	NA	NA	NA	NA
I	I:11748136	11748136	C	T	0.2723	1.05988	1.58608	0.503981	0.29758583607569705	Thiabendazole_mean_TOF_ben1_regressed	5.617524534886292	0	NA	NA	NA	NA	NA	NA	NA	NA	NA
I	I:11769205	11769205	T	A	0.431925	1.27885	1.60502	0.425576	0.37102287169388276	Thiabendazole_mean_TOF_ben1_regressed	5.617524534886292	0	NA	NA	NA	NA	NA	NA	NA	NA	NA
I	I:11771405	11771405	A	G	0.122066	-0.370335	2.662	0.889356	0.05092436064140643	Thiabendazole_mean_TOF_ben1_regressed	5.617524534886292	0	NA	NA	NA	NA	NA	NA	NA	NA	NA
I	I:11774654	11774654	T	G	0.431925	-0.533018	1.4449	0.712206	0.14739437191995777	Thiabendazole_mean_TOF_ben1_regressed	5.617524534886292	0	NA	NA	NA	NA	NA	NA	NA	NA	NA
I	I:11777238	11777238	C	A	0.370892	-0.995199	1.48434	0.50256	0.29881208094557044	Thiabendazole_mean_TOF_ben1_regressed	5.617524534886292	0	NA	NA	NA	NA	NA	NA	NA	NA	NA
I	I:11779027	11779027	G	A	0.159624	-2.93497	2.08271	0.158774	0.7992206138800204	Thiabendazole_mean_TOF_ben1_regressed	5.617524534886292	0	NA	NA	NA	NA	NA	NA	NA	NA	NA
I	I:11780044	11780044	G	A	0.0985915	-4.64153	2.3058	0.0441165	1.3553989497898975	Thiabendazole_mean_TOF_ben1_regressed	5.617524534886292	0	NA	NA	NA	NA	NA	NA	NA	NA	NA
I	I:11783091	11783091	C	T	0.0657277	3.30235	3.40378	0.331947	0.47893125197363007	Thiabendazole_mean_TOF_ben1_regressed	5.617524534886292	0	NA	NA	NA	NA	NA	NA	NA	NA	NA
I	I:11788608	11788608	A	G	0.0751174	3.33197	2.96027	0.260351	0.5844407498736437	Thiabendazole_mean_TOF_ben1_regressed	5.617524534886292	0	NA	NA	NA	NA	NA	NA	NA	NA	NA
I	I:11790316	11790316	A	C	0.0516432	3.36545	3.35428	0.315702	0.5007226668052407	Thiabendazole_mean_TOF_ben1_regressed	5.617524534886292	0	NA	NA	NA	NA	NA	NA	NA	NA	NA
I	I:11800580	11800580	A	C	0.0704225	-5.34494	2.67808	0.0459547	1.3376700646983115	Thiabendazole_mean_TOF_ben1_regressed	5.617524534886292	0	NA	NA	NA	NA	NA	NA	NA	NA	NA
I	I:11800672	11800672	T	G	0.43662	1.15667	1.59553	0.468485	0.3293043098381391	Thiabendazole_mean_TOF_ben1_regressed	5.617524534886292	0	NA	NA	NA	NA	NA	NA	NA	NA	NA
I	I:11802899	11802899	T	A	0.0798122	0.0964246	2.50225	0.969261	0.013559261548822782	Thiabendazole_mean_TOF_ben1_regressed	5.617524534886292	0	NA	NA	NA	NA	NA	NA	NA	NA	NA
I	I:11803138	11803138	C	T	0.286385	1.30278	1.54106	0.397898	0.40022824379190464	Thiabendazole_mean_TOF_ben1_regressed	5.617524534886292	0	NA	NA	NA	NA	NA	NA	NA	NA	NA
I	I:11803246	11803246	A	T	0.347418	2.01694	1.47591	0.171759	0.7650804970752204	Thiabendazole_mean_TOF_ben1_regressed	5.617524534886292	0	NA	NA	NA	NA	NA	NA	NA	NA	NA
I	I:11809858	11809858	A	G	0.084507	0.0264948	2.55948	0.991741	0.0036017320366427104	Thiabendazole_mean_TOF_ben1_regressed	5.617524534886292	0	NA	NA	NA	NA	NA	NA	NA	NA	NA
I	I:11811859	11811859	C	T	0.42723	-0.439255	1.43525	0.759568	0.11943334003317768	Thiabendazole_mean_TOF_ben1_regressed	5.617524534886292	0	NA	NA	NA	NA	NA	NA	NA	NA	NA
I	I:11814695	11814695	C	A	0.338028	-0.201171	1.44675	0.889411	0.05089750361458701	Thiabendazole_mean_TOF_ben1_regressed	5.617524534886292	0	NA	NA	NA	NA	NA	NA	NA	NA	NA
I	I:11819736	11819736	C	G	0.084507	2.92284	3.15324	0.353962	0.45104335965822395	Thiabendazole_mean_TOF_ben1_regressed	5.617524534886292	0	NA	NA	NA	NA	NA	NA	NA	NA	NA
I	I:11831126	11831126	C	T	0.112676	-2.96126	2.48029	0.23251	0.6335583638431669	Thiabendazole_mean_TOF_ben1_regressed	5.617524534886292	0	NA	NA	NA	NA	NA	NA	NA	NA	NA
I	I:11834253	11834253	C	T	0.305164	1.04968	1.53902	0.49521	0.3052105939940588	Thiabendazole_mean_TOF_ben1_regressed	5.617524534886292	0	NA	NA	NA	NA	NA	NA	NA	NA	NA
I	I:11845863	11845863	C	T	0.0751174	0.405134	2.85845	0.887292	0.051933434148271694	Thiabendazole_mean_TOF_ben1_regressed	5.617524534886292	0	NA	NA	NA	NA	NA	NA	NA	NA	NA
I	I:11851742	11851742	T	C	0.370892	0.620869	1.44654	0.667771	0.1753724454395538	Thiabendazole_mean_TOF_ben1_regressed	5.617524534886292	0	NA	NA	NA	NA	NA	NA	NA	NA	NA
I	I:11851859	11851859	A	G	0.122066	-0.370335	2.662	0.889356	0.05092436064140643	Thiabendazole_mean_TOF_ben1_regressed	5.617524534886292	0	NA	NA	NA	NA	NA	NA	NA	NA	NA
I	I:11859127	11859127	A	G	0.0516432	-8.51501	3.27187	0.00925484	2.0336310850383335	Thiabendazole_mean_TOF_ben1_regressed	5.617524534886292	0	NA	NA	NA	NA	NA	NA	NA	NA	NA
I	I:11860532	11860532	T	C	0.28169	0.938638	1.54122	0.54251	0.26559225212497684	Thiabendazole_mean_TOF_ben1_regressed	5.617524534886292	0	NA	NA	NA	NA	NA	NA	NA	NA	NA
I	I:11870429	11870429	A	G	0.403756	-0.178916	1.42339	0.899972	0.045771002154738005	Thiabendazole_mean_TOF_ben1_regressed	5.617524534886292	0	NA	NA	NA	NA	NA	NA	NA	NA	NA
I	I:11887312	11887312	C	T	0.464789	0.921099	1.56014	0.554925	0.25576570928661685	Thiabendazole_mean_TOF_ben1_regressed	5.617524534886292	0	NA	NA	NA	NA	NA	NA	NA	NA	NA
I	I:11888841	11888841	A	C	0.056338	-6.06626	2.92065	0.0377998	1.4225104980232552	Thiabendazole_mean_TOF_ben1_regressed	5.617524534886292	0	NA	NA	NA	NA	NA	NA	NA	NA	NA
I	I:11888958	11888958	T	C	0.333333	-1.13909	1.47833	0.44099	0.3555712585912533	Thiabendazole_mean_TOF_ben1_regressed	5.617524534886292	0	NA	NA	NA	NA	NA	NA	NA	NA	NA
I	I:11889903	11889903	T	C	0.0751174	-0.489838	2.54353	0.847286	0.0719699695319561	Thiabendazole_mean_TOF_ben1_regressed	5.617524534886292	0	NA	NA	NA	NA	NA	NA	NA	NA	NA
I	I:11891849	11891849	G	C	0.084507	-3.28221	2.52094	0.192923	0.7146159933118614	Thiabendazole_mean_TOF_ben1_regressed	5.617524534886292	0	NA	NA	NA	NA	NA	NA	NA	NA	NA
I	I:11893893	11893893	C	T	0.117371	-4.02207	2.2698	0.0763962	1.1169282429959666	Thiabendazole_mean_TOF_ben1_regressed	5.617524534886292	0	NA	NA	NA	NA	NA	NA	NA	NA	NA
I	I:11895117	11895117	G	T	0.248826	0.637266	1.60783	0.691846	0.15999056564919215	Thiabendazole_mean_TOF_ben1_regressed	5.617524534886292	0	NA	NA	NA	NA	NA	NA	NA	NA	NA
I	I:11895976	11895976	C	G	0.333333	1.22007	1.45548	0.401886	0.395897122518212	Thiabendazole_mean_TOF_ben1_regressed	5.617524534886292	0	NA	NA	NA	NA	NA	NA	NA	NA	NA
I	I:11910843	11910843	G	A	0.295775	0.895134	1.52403	0.556971	0.2541674167972794	Thiabendazole_mean_TOF_ben1_regressed	5.617524534886292	0	NA	NA	NA	NA	NA	NA	NA	NA	NA
I	I:11913263	11913263	C	T	0.403756	-0.178916	1.42339	0.899972	0.045771002154738005	Thiabendazole_mean_TOF_ben1_regressed	5.617524534886292	0	NA	NA	NA	NA	NA	NA	NA	NA	NA
I	I:11922136	11922136	A	C	0.0516432	-7.7669	2.98364	0.00923681	2.0344779896671934	Thiabendazole_mean_TOF_ben1_regressed	5.617524534886292	0	NA	NA	NA	NA	NA	NA	NA	NA	NA
I	I:11926133	11926133	T	C	0.323944	-0.0912878	1.48065	0.950839	0.02189301337903605	Thiabendazole_mean_TOF_ben1_regressed	5.617524534886292	0	NA	NA	NA	NA	NA	NA	NA	NA	NA
I	I:11928955	11928955	C	T	0.0516432	6.40741	3.30342	0.0524251	1.2804607324523798	Thiabendazole_mean_TOF_ben1_regressed	5.617524534886292	0	NA	NA	NA	NA	NA	NA	NA	NA	NA
I	I:11929552	11929552	A	G	0.478873	-2.15511	1.46358	0.140887	0.8511290784927312	Thiabendazole_mean_TOF_ben1_regressed	5.617524534886292	0	NA	NA	NA	NA	NA	NA	NA	NA	NA
I	I:11930538	11930538	G	A	0.131455	1.1754	2.5793	0.648601	0.18802238607601687	Thiabendazole_mean_TOF_ben1_regressed	5.617524534886292	0	NA	NA	NA	NA	NA	NA	NA	NA	NA
I	I:11939427	11939427	G	T	0.239437	1.02531	1.63026	0.529399	0.27621688338769684	Thiabendazole_mean_TOF_ben1_regressed	5.617524534886292	0	NA	NA	NA	NA	NA	NA	NA	NA	NA
I	I:11939823	11939823	A	G	0.178404	-3.1643	2.15017	0.141115	0.8504268199027244	Thiabendazole_mean_TOF_ben1_regressed	5.617524534886292	0	NA	NA	NA	NA	NA	NA	NA	NA	NA
I	I:11940259	11940259	G	A	0.328638	0.260423	1.48185	0.860497	0.06525063943952016	Thiabendazole_mean_TOF_ben1_regressed	5.617524534886292	0	NA	NA	NA	NA	NA	NA	NA	NA	NA
I	I:11943825	11943825	A	G	0.056338	-7.92853	2.88045	0.0059136	2.228148054796006	Thiabendazole_mean_TOF_ben1_regressed	5.617524534886292	0	NA	NA	NA	NA	NA	NA	NA	NA	NA
I	I:11949692	11949692	C	T	0.056338	7.45843	3.56115	0.0362255	1.4409856114953699	Thiabendazole_mean_TOF_ben1_regressed	5.617524534886292	0	NA	NA	NA	NA	NA	NA	NA	NA	NA
I	I:11949781	11949781	A	T	0.431925	-0.0570943	1.48179	0.969265	0.01355746928198951	Thiabendazole_mean_TOF_ben1_regressed	5.617524534886292	0	NA	NA	NA	NA	NA	NA	NA	NA	NA
I	I:11955447	11955447	T	C	0.328638	-1.63335	1.46876	0.266111	0.5749371730225936	Thiabendazole_mean_TOF_ben1_regressed	5.617524534886292	0	NA	NA	NA	NA	NA	NA	NA	NA	NA
I	I:11956858	11956858	A	G	0.492958	1.16474	1.53724	0.44864	0.3481020080494542	Thiabendazole_mean_TOF_ben1_regressed	5.617524534886292	0	NA	NA	NA	NA	NA	NA	NA	NA	NA
I	I:11965825	11965825	T	G	0.056338	-2.77315	3.07483	0.367117	0.43519550425861697	Thiabendazole_mean_TOF_ben1_regressed	5.617524534886292	0	NA	NA	NA	NA	NA	NA	NA	NA	NA
I	I:11965842	11965842	G	A	0.103286	-3.22965	2.47698	0.19228	0.7160658865433908	Thiabendazole_mean_TOF_ben1_regressed	5.617524534886292	0	NA	NA	NA	NA	NA	NA	NA	NA	NA
I	I:11967128	11967128	T	C	0.0657277	-2.6766	2.88241	0.353098	0.4521047423389808	Thiabendazole_mean_TOF_ben1_regressed	5.617524534886292	0	NA	NA	NA	NA	NA	NA	NA	NA	NA
I	I:11968238	11968238	T	C	0.140845	-2.06689	2.43622	0.396215	0.40206908686431975	Thiabendazole_mean_TOF_ben1_regressed	5.617524534886292	0	NA	NA	NA	NA	NA	NA	NA	NA	NA
I	I:11968508	11968508	T	C	0.0938967	2.35702	2.90442	0.417062	0.3797993784642181	Thiabendazole_mean_TOF_ben1_regressed	5.617524534886292	0	NA	NA	NA	NA	NA	NA	NA	NA	NA
I	I:11969164	11969164	A	T	0.497653	-0.468319	1.59902	0.769615	0.11372647637338235	Thiabendazole_mean_TOF_ben1_regressed	5.617524534886292	0	NA	NA	NA	NA	NA	NA	NA	NA	NA
I	I:11971035	11971035	C	G	0.347418	0.955227	1.46455	0.51425	0.2888256996332384	Thiabendazole_mean_TOF_ben1_regressed	5.617524534886292	0	NA	NA	NA	NA	NA	NA	NA	NA	NA
I	I:11972059	11972059	A	T	0.0516432	3.44586	3.38122	0.308147	0.511242056035814	Thiabendazole_mean_TOF_ben1_regressed	5.617524534886292	0	NA	NA	NA	NA	NA	NA	NA	NA	NA
I	I:11973656	11973656	A	C	0.0751174	0.808778	3.05896	0.791475	0.10156279846873748	Thiabendazole_mean_TOF_ben1_regressed	5.617524534886292	0	NA	NA	NA	NA	NA	NA	NA	NA	NA
I	I:11977137	11977137	A	T	0.253521	0.97356	1.58938	0.54018	0.26746149947184134	Thiabendazole_mean_TOF_ben1_regressed	5.617524534886292	0	NA	NA	NA	NA	NA	NA	NA	NA	NA
I	I:11979502	11979502	A	T	0.305164	0.41661	1.48182	0.778598	0.10868671619720363	Thiabendazole_mean_TOF_ben1_regressed	5.617524534886292	0	NA	NA	NA	NA	NA	NA	NA	NA	NA
I	I:11981740	11981740	A	G	0.192488	-0.891856	2.31323	0.699834	0.15500496203360584	Thiabendazole_mean_TOF_ben1_regressed	5.617524534886292	0	NA	NA	NA	NA	NA	NA	NA	NA	NA
I	I:11985587	11985587	C	G	0.497653	-0.204428	1.58302	0.897248	0.04708750105260144	Thiabendazole_mean_TOF_ben1_regressed	5.617524534886292	0	NA	NA	NA	NA	NA	NA	NA	NA	NA
I	I:11986096	11986096	T	C	0.13615	-0.865573	2.48114	0.727193	0.13835031030864833	Thiabendazole_mean_TOF_ben1_regressed	5.617524534886292	0	NA	NA	NA	NA	NA	NA	NA	NA	NA
I	I:11987825	11987825	T	C	0.0751174	-2.22092	3.04191	0.465324	0.3322445472974527	Thiabendazole_mean_TOF_ben1_regressed	5.617524534886292	0	NA	NA	NA	NA	NA	NA	NA	NA	NA
I	I:11998938	11998938	G	T	0.230047	0.0865124	2.10845	0.967271	0.014451832725748643	Thiabendazole_mean_TOF_ben1_regressed	5.617524534886292	0	NA	NA	NA	NA	NA	NA	NA	NA	NA
I	I:12000903	12000903	T	C	0.248826	0.763205	1.60371	0.634147	0.19781005775103586	Thiabendazole_mean_TOF_ben1_regressed	5.617524534886292	0	NA	NA	NA	NA	NA	NA	NA	NA	NA
I	I:12002356	12002356	C	T	0.446009	0.409823	1.56931	0.793978	0.10019153108798078	Thiabendazole_mean_TOF_ben1_regressed	5.617524534886292	0	NA	NA	NA	NA	NA	NA	NA	NA	NA
I	I:12005579	12005579	A	G	0.492958	0.557406	1.5503	0.719185	0.14315937923528857	Thiabendazole_mean_TOF_ben1_regressed	5.617524534886292	0	NA	NA	NA	NA	NA	NA	NA	NA	NA
I	I:12006251	12006251	T	A	0.0516432	0.748195	3.76924	0.842654	0.07435071331910482	Thiabendazole_mean_TOF_ben1_regressed	5.617524534886292	0	NA	NA	NA	NA	NA	NA	NA	NA	NA
I	I:12007129	12007129	C	A	0.399061	-0.1471	1.44597	0.91897	0.0366986660318643	Thiabendazole_mean_TOF_ben1_regressed	5.617524534886292	0	NA	NA	NA	NA	NA	NA	NA	NA	NA
I	I:12030495	12030495	G	A	0.441315	0.913285	1.49455	0.541149	0.2666831397578023	Thiabendazole_mean_TOF_ben1_regressed	5.617524534886292	0	NA	NA	NA	NA	NA	NA	NA	NA	NA
I	I:12037102	12037102	G	A	0.13615	-2.65092	2.43335	0.275973	0.5591334053427559	Thiabendazole_mean_TOF_ben1_regressed	5.617524534886292	0	NA	NA	NA	NA	NA	NA	NA	NA	NA
I	I:12056620	12056620	G	A	0.056338	-4.23685	3.3399	0.204599	0.6890964932804727	Thiabendazole_mean_TOF_ben1_regressed	5.617524534886292	0	NA	NA	NA	NA	NA	NA	NA	NA	NA
I	I:12070233	12070233	C	A	0.0938967	-2.01341	2.65636	0.448475	0.3482617614597127	Thiabendazole_mean_TOF_ben1_regressed	5.617524534886292	0	NA	NA	NA	NA	NA	NA	NA	NA	NA
I	I:12070556	12070556	T	A	0.0516432	-5.33001	3.10594	0.0861489	1.0647502635088142	Thiabendazole_mean_TOF_ben1_regressed	5.617524534886292	0	NA	NA	NA	NA	NA	NA	NA	NA	NA
I	I:12086376	12086376	T	C	0.41784	-0.736427	1.44342	0.609914	0.2147313977081059	Thiabendazole_mean_TOF_ben1_regressed	5.617524534886292	0	NA	NA	NA	NA	NA	NA	NA	NA	NA
I	I:12086668	12086668	G	T	0.328638	-0.0945599	1.48011	0.94906	0.02270633041231948	Thiabendazole_mean_TOF_ben1_regressed	5.617524534886292	0	NA	NA	NA	NA	NA	NA	NA	NA	NA
I	I:12088290	12088290	A	G	0.117371	-3.75489	2.6283	0.153108	0.8150021165186895	Thiabendazole_mean_TOF_ben1_regressed	5.617524534886292	0	NA	NA	NA	NA	NA	NA	NA	NA	NA
I	I:12101353	12101353	C	T	0.0610329	-6.91385	3.02413	0.0222408	1.6528495952672808	Thiabendazole_mean_TOF_ben1_regressed	5.617524534886292	0	NA	NA	NA	NA	NA	NA	NA	NA	NA
I	I:12101627	12101627	C	T	0.131455	-0.0565096	2.41247	0.981312	0.008192890341213467	Thiabendazole_mean_TOF_ben1_regressed	5.617524534886292	0	NA	NA	NA	NA	NA	NA	NA	NA	NA
I	I:12101966	12101966	T	A	0.103286	1.97615	2.43436	0.416922	0.37994518756376333	Thiabendazole_mean_TOF_ben1_regressed	5.617524534886292	0	NA	NA	NA	NA	NA	NA	NA	NA	NA
I	I:12102110	12102110	G	A	0.323944	-1.17178	1.47765	0.427777	0.36878256955787275	Thiabendazole_mean_TOF_ben1_regressed	5.617524534886292	0	NA	NA	NA	NA	NA	NA	NA	NA	NA
I	I:12106979	12106979	T	C	0.122066	-0.370335	2.662	0.889356	0.05092436064140643	Thiabendazole_mean_TOF_ben1_regressed	5.617524534886292	0	NA	NA	NA	NA	NA	NA	NA	NA	NA
I	I:12107699	12107699	T	G	0.0798122	0.411392	2.62009	0.875234	0.057875819751989105	Thiabendazole_mean_TOF_ben1_regressed	5.617524534886292	0	NA	NA	NA	NA	NA	NA	NA	NA	NA
I	I:12107713	12107713	T	C	0.107981	-3.37667	2.22097	0.128422	0.891360570814165	Thiabendazole_mean_TOF_ben1_regressed	5.617524534886292	0	NA	NA	NA	NA	NA	NA	NA	NA	NA
I	I:12107731	12107731	G	A	0.230047	-2.7686	1.93845	0.153217	0.8146930454306269	Thiabendazole_mean_TOF_ben1_regressed	5.617524534886292	0	NA	NA	NA	NA	NA	NA	NA	NA	NA
I	I:12107762	12107762	T	G	0.441315	1.19694	1.55089	0.440248	0.3563026083100024	Thiabendazole_mean_TOF_ben1_regressed	5.617524534886292	0	NA	NA	NA	NA	NA	NA	NA	NA	NA
I	I:12108119	12108119	C	T	0.0516432	-1.55192	3.1441	0.62159	0.20649598098280658	Thiabendazole_mean_TOF_ben1_regressed	5.617524534886292	0	NA	NA	NA	NA	NA	NA	NA	NA	NA
I	I:12108392	12108392	T	C	0.0798122	-5.62137	2.49716	0.024379	1.6129841126384294	Thiabendazole_mean_TOF_ben1_regressed	5.617524534886292	0	NA	NA	NA	NA	NA	NA	NA	NA	NA
I	I:12123431	12123431	G	A	0.323944	0.133481	1.49258	0.92874	0.03210584937478664	Thiabendazole_mean_TOF_ben1_regressed	5.617524534886292	0	NA	NA	NA	NA	NA	NA	NA	NA	NA
I	I:12130118	12130118	T	C	0.056338	-4.94227	3.06077	0.106372	0.9731726751030605	Thiabendazole_mean_TOF_ben1_regressed	5.617524534886292	0	NA	NA	NA	NA	NA	NA	NA	NA	NA
I	I:12143743	12143743	C	T	0.300469	-0.844341	1.51868	0.578231	0.2378986287358533	Thiabendazole_mean_TOF_ben1_regressed	5.617524534886292	0	NA	NA	NA	NA	NA	NA	NA	NA	NA
I	I:12147721	12147721	C	A	0.41784	-0.736427	1.44342	0.609914	0.2147313977081059	Thiabendazole_mean_TOF_ben1_regressed	5.617524534886292	0	NA	NA	NA	NA	NA	NA	NA	NA	NA
I	I:12148188	12148188	A	T	0.0516432	-4.95071	3.27505	0.130624	0.8839770213000424	Thiabendazole_mean_TOF_ben1_regressed	5.617524534886292	0	NA	NA	NA	NA	NA	NA	NA	NA	NA
I	I:12148421	12148421	T	C	0.0610329	5.33497	3.08891	0.084143	1.0749820078857066	Thiabendazole_mean_TOF_ben1_regressed	5.617524534886292	0	NA	NA	NA	NA	NA	NA	NA	NA	NA
I	I:12151945	12151945	A	C	0.103286	-3.70666	2.4557	0.131194	0.8820860264426476	Thiabendazole_mean_TOF_ben1_regressed	5.617524534886292	0	NA	NA	NA	NA	NA	NA	NA	NA	NA
I	I:12153773	12153773	T	C	0.0516432	1.53824	3.84025	0.688747	0.16194027980808334	Thiabendazole_mean_TOF_ben1_regressed	5.617524534886292	0	NA	NA	NA	NA	NA	NA	NA	NA	NA
I	I:12161182	12161182	A	C	0.084507	1.6643	2.58039	0.518942	0.2848811787363929	Thiabendazole_mean_TOF_ben1_regressed	5.617524534886292	0	NA	NA	NA	NA	NA	NA	NA	NA	NA
I	I:12162923	12162923	G	A	0.0751174	2.0529	2.80221	0.463802	0.3336673829358688	Thiabendazole_mean_TOF_ben1_regressed	5.617524534886292	0	NA	NA	NA	NA	NA	NA	NA	NA	NA
I	I:12166335	12166335	C	A	0.41784	-0.736427	1.44342	0.609914	0.2147313977081059	Thiabendazole_mean_TOF_ben1_regressed	5.617524534886292	0	NA	NA	NA	NA	NA	NA	NA	NA	NA
I	I:12167052	12167052	G	C	0.338028	-0.901685	1.47593	0.541248	0.2666036954248481	Thiabendazole_mean_TOF_ben1_regressed	5.617524534886292	0	NA	NA	NA	NA	NA	NA	NA	NA	NA
I	I:12168896	12168896	T	G	0.0751174	0.995282	2.81116	0.723304	0.14067913317037437	Thiabendazole_mean_TOF_ben1_regressed	5.617524534886292	0	NA	NA	NA	NA	NA	NA	NA	NA	NA
I	I:12176345	12176345	T	G	0.2723	0.928185	1.53108	0.544362	0.26411219898360705	Thiabendazole_mean_TOF_ben1_regressed	5.617524534886292	0	NA	NA	NA	NA	NA	NA	NA	NA	NA
I	I:12177991	12177991	C	A	0.0704225	-7.53859	2.73989	0.00593384	2.2266641681731913	Thiabendazole_mean_TOF_ben1_regressed	5.617524534886292	0	NA	NA	NA	NA	NA	NA	NA	NA	NA
I	I:12182903	12182903	T	C	0.056338	4.3335	3.27813	0.186187	0.7300506457250437	Thiabendazole_mean_TOF_ben1_regressed	5.617524534886292	0	NA	NA	NA	NA	NA	NA	NA	NA	NA
I	I:12185851	12185851	A	G	0.0704225	3.46373	3.01861	0.251193	0.599992467258614	Thiabendazole_mean_TOF_ben1_regressed	5.617524534886292	0	NA	NA	NA	NA	NA	NA	NA	NA	NA
I	I:12185950	12185950	A	G	0.0516432	1.96531	3.36291	0.558945	0.25263092444213303	Thiabendazole_mean_TOF_ben1_regressed	5.617524534886292	0	NA	NA	NA	NA	NA	NA	NA	NA	NA
I	I:12193433	12193433	G	C	0.464789	0.941207	1.56156	0.546686	0.26226204774846196	Thiabendazole_mean_TOF_ben1_regressed	5.617524534886292	0	NA	NA	NA	NA	NA	NA	NA	NA	NA
I	I:12198706	12198706	T	A	0.122066	-0.370335	2.662	0.889356	0.05092436064140643	Thiabendazole_mean_TOF_ben1_regressed	5.617524534886292	0	NA	NA	NA	NA	NA	NA	NA	NA	NA
I	I:12206969	12206969	A	C	0.258216	0.644439	1.59101	0.68544	0.16403055518425716	Thiabendazole_mean_TOF_ben1_regressed	5.617524534886292	0	NA	NA	NA	NA	NA	NA	NA	NA	NA
I	I:12209362	12209362	A	C	0.0938967	-5.55653	2.51141	0.0269312	1.56974429487043	Thiabendazole_mean_TOF_ben1_regressed	5.617524534886292	0	NA	NA	NA	NA	NA	NA	NA	NA	NA
I	I:12214744	12214744	A	G	0.056338	3.88632	3.74079	0.298849	0.5245481930516767	Thiabendazole_mean_TOF_ben1_regressed	5.617524534886292	0	NA	NA	NA	NA	NA	NA	NA	NA	NA
I	I:12215969	12215969	T	C	0.469484	0.731631	1.59503	0.646454	0.18946237295980686	Thiabendazole_mean_TOF_ben1_regressed	5.617524534886292	0	NA	NA	NA	NA	NA	NA	NA	NA	NA
I	I:12216403	12216403	T	A	0.0610329	-2.79217	2.85383	0.327879	0.48428639814057256	Thiabendazole_mean_TOF_ben1_regressed	5.617524534886292	0	NA	NA	NA	NA	NA	NA	NA	NA	NA
I	I:12218810	12218810	G	T	0.0985915	-1.4624	2.59023	0.572357	0.24233300133469085	Thiabendazole_mean_TOF_ben1_regressed	5.617524534886292	0	NA	NA	NA	NA	NA	NA	NA	NA	NA
I	I:12223956	12223956	T	C	0.0516432	-3.79055	3.29279	0.249663	0.6026458152236421	Thiabendazole_mean_TOF_ben1_regressed	5.617524534886292	0	NA	NA	NA	NA	NA	NA	NA	NA	NA
I	I:12238139	12238139	T	C	0.248826	0.960394	1.60519	0.549635	0.2599256197933222	Thiabendazole_mean_TOF_ben1_regressed	5.617524534886292	0	NA	NA	NA	NA	NA	NA	NA	NA	NA
I	I:12239527	12239527	C	G	0.42723	-0.666945	1.42765	0.640384	0.19355952746872251	Thiabendazole_mean_TOF_ben1_regressed	5.617524534886292	0	NA	NA	NA	NA	NA	NA	NA	NA	NA
I	I:12248901	12248901	T	G	0.305164	-1.04959	1.48554	0.479853	0.31889178567969084	Thiabendazole_mean_TOF_ben1_regressed	5.617524534886292	0	NA	NA	NA	NA	NA	NA	NA	NA	NA
I	I:12265798	12265798	G	A	0.300469	1.09032	1.51981	0.473123	0.32502593901487375	Thiabendazole_mean_TOF_ben1_regressed	5.617524534886292	0	NA	NA	NA	NA	NA	NA	NA	NA	NA
I	I:12275586	12275586	C	A	0.0892019	-5.99421	2.65294	0.0238545	1.6224296819982298	Thiabendazole_mean_TOF_ben1_regressed	5.617524534886292	0	NA	NA	NA	NA	NA	NA	NA	NA	NA
I	I:12281136	12281136	A	T	0.295775	1.78701	1.51727	0.238884	0.621812937501738	Thiabendazole_mean_TOF_ben1_regressed	5.617524534886292	0	NA	NA	NA	NA	NA	NA	NA	NA	NA
I	I:12304202	12304202	T	C	0.258216	-0.675335	1.58246	0.669553	0.1742150397176763	Thiabendazole_mean_TOF_ben1_regressed	5.617524534886292	0	NA	NA	NA	NA	NA	NA	NA	NA	NA
I	I:12304730	12304730	A	G	0.056338	-1.84089	3.03116	0.543636	0.26469179166789253	Thiabendazole_mean_TOF_ben1_regressed	5.617524534886292	0	NA	NA	NA	NA	NA	NA	NA	NA	NA
I	I:12306563	12306563	G	T	0.084507	-1.5207	2.78054	0.584443	0.2332578386382933	Thiabendazole_mean_TOF_ben1_regressed	5.617524534886292	0	NA	NA	NA	NA	NA	NA	NA	NA	NA
I	I:12308958	12308958	C	T	0.0985915	-1.08363	2.50366	0.665146	0.17708301629853535	Thiabendazole_mean_TOF_ben1_regressed	5.617524534886292	0	NA	NA	NA	NA	NA	NA	NA	NA	NA
I	I:12312928	12312928	T	A	0.0985915	-1.3971	2.429	0.565171	0.24782013072845882	Thiabendazole_mean_TOF_ben1_regressed	5.617524534886292	0	NA	NA	NA	NA	NA	NA	NA	NA	NA
I	I:12313936	12313936	T	A	0.0516432	-1.23252	3.25083	0.704584	0.15206722319083513	Thiabendazole_mean_TOF_ben1_regressed	5.617524534886292	0	NA	NA	NA	NA	NA	NA	NA	NA	NA
I	I:12323545	12323545	A	C	0.084507	-0.611907	2.85196	0.830113	0.08086278480935762	Thiabendazole_mean_TOF_ben1_regressed	5.617524534886292	0	NA	NA	NA	NA	NA	NA	NA	NA	NA
I	I:12324736	12324736	C	A	0.14554	-0.261442	2.47218	0.915778	0.03820979386506525	Thiabendazole_mean_TOF_ben1_regressed	5.617524534886292	0	NA	NA	NA	NA	NA	NA	NA	NA	NA
I	I:12327811	12327811	A	C	0.112676	0.361774	2.38368	0.879367	0.05582983617686813	Thiabendazole_mean_TOF_ben1_regressed	5.617524534886292	0	NA	NA	NA	NA	NA	NA	NA	NA	NA
I	I:12330942	12330942	T	G	0.29108	-1.12229	1.54287	0.466978	0.33070357918476767	Thiabendazole_mean_TOF_ben1_regressed	5.617524534886292	0	NA	NA	NA	NA	NA	NA	NA	NA	NA
I	I:12335329	12335329	G	A	0.267606	-0.288325	1.58337	0.855508	0.06777592494274	Thiabendazole_mean_TOF_ben1_regressed	5.617524534886292	0	NA	NA	NA	NA	NA	NA	NA	NA	NA
I	I:12345279	12345279	A	G	0.0516432	-0.771261	3.27356	0.813741	0.0895138017072563	Thiabendazole_mean_TOF_ben1_regressed	5.617524534886292	0	NA	NA	NA	NA	NA	NA	NA	NA	NA
I	I:12421147	12421147	C	T	0.0657277	1.75869	3.13407	0.574693	0.24056409272168405	Thiabendazole_mean_TOF_ben1_regressed	5.617524534886292	0	NA	NA	NA	NA	NA	NA	NA	NA	NA
I	I:12422178	12422178	C	T	0.286385	-0.155355	1.5051	0.917789	0.03725715177094023	Thiabendazole_mean_TOF_ben1_regressed	5.617524534886292	0	NA	NA	NA	NA	NA	NA	NA	NA	NA
I	I:12428839	12428839	T	C	0.338028	-0.104327	1.45724	0.942926	0.02552238897285253	Thiabendazole_mean_TOF_ben1_regressed	5.617524534886292	0	NA	NA	NA	NA	NA	NA	NA	NA	NA
I	I:12435753	12435753	T	C	0.474178	0.555136	1.49401	0.71021	0.1486132169763298	Thiabendazole_mean_TOF_ben1_regressed	5.617524534886292	0	NA	NA	NA	NA	NA	NA	NA	NA	NA
I	I:12435810	12435810	A	T	0.347418	-0.263003	1.47986	0.858942	0.06603616088398087	Thiabendazole_mean_TOF_ben1_regressed	5.617524534886292	0	NA	NA	NA	NA	NA	NA	NA	NA	NA
I	I:12441605	12441605	T	G	0.0610329	0.45258	2.82663	0.872792	0.05908924313898369	Thiabendazole_mean_TOF_ben1_regressed	5.617524534886292	0	NA	NA	NA	NA	NA	NA	NA	NA	NA
I	I:12442111	12442111	A	C	0.408451	-0.353672	1.44491	0.806633	0.09332401463098161	Thiabendazole_mean_TOF_ben1_regressed	5.617524534886292	0	NA	NA	NA	NA	NA	NA	NA	NA	NA
I	I:12442305	12442305	A	C	0.13615	0.0737143	2.24392	0.973794	0.011532905673179593	Thiabendazole_mean_TOF_ben1_regressed	5.617524534886292	0	NA	NA	NA	NA	NA	NA	NA	NA	NA
I	I:12442572	12442572	G	T	0.0985915	0.0291063	2.35949	0.990158	0.004295499288204322	Thiabendazole_mean_TOF_ben1_regressed	5.617524534886292	0	NA	NA	NA	NA	NA	NA	NA	NA	NA
I	I:12444460	12444460	C	G	0.0516432	1.42471	3.24416	0.660545	0.1800975904855281	Thiabendazole_mean_TOF_ben1_regressed	5.617524534886292	0	NA	NA	NA	NA	NA	NA	NA	NA	NA
I	I:12451181	12451181	C	T	0.0751174	1.83958	3.07891	0.550187	0.2594896754784417	Thiabendazole_mean_TOF_ben1_regressed	5.617524534886292	0	NA	NA	NA	NA	NA	NA	NA	NA	NA
I	I:12451236	12451236	G	T	0.056338	2.67696	3.23203	0.407524	0.3898468095972788	Thiabendazole_mean_TOF_ben1_regressed	5.617524534886292	0	NA	NA	NA	NA	NA	NA	NA	NA	NA
I	I:12451915	12451915	C	T	0.234742	1.13714	1.64434	0.48922	0.3104957967050695	Thiabendazole_mean_TOF_ben1_regressed	5.617524534886292	0	NA	NA	NA	NA	NA	NA	NA	NA	NA
I	I:12453161	12453161	A	G	0.286385	0.751629	1.5134	0.619437	0.208002857074308	Thiabendazole_mean_TOF_ben1_regressed	5.617524534886292	0	NA	NA	NA	NA	NA	NA	NA	NA	NA
I	I:12453533	12453533	A	G	0.056338	2.67696	3.23203	0.407524	0.3898468095972788	Thiabendazole_mean_TOF_ben1_regressed	5.617524534886292	0	NA	NA	NA	NA	NA	NA	NA	NA	NA
I	I:12453597	12453597	T	C	0.0751174	1.83958	3.07891	0.550187	0.2594896754784417	Thiabendazole_mean_TOF_ben1_regressed	5.617524534886292	0	NA	NA	NA	NA	NA	NA	NA	NA	NA
I	I:12454591	12454591	G	A	0.394366	1.14817	1.45432	0.429826	0.36670731775334997	Thiabendazole_mean_TOF_ben1_regressed	5.617524534886292	0	NA	NA	NA	NA	NA	NA	NA	NA	NA
I	I:12455403	12455403	A	G	0.056338	2.67696	3.23203	0.407524	0.3898468095972788	Thiabendazole_mean_TOF_ben1_regressed	5.617524534886292	0	NA	NA	NA	NA	NA	NA	NA	NA	NA
I	I:12457916	12457916	C	T	0.248826	0.832781	1.61215	0.605459	0.21791526073997658	Thiabendazole_mean_TOF_ben1_regressed	5.617524534886292	0	NA	NA	NA	NA	NA	NA	NA	NA	NA
I	I:12461778	12461778	A	G	0.117371	-0.564974	2.66908	0.832362	0.07968775494649717	Thiabendazole_mean_TOF_ben1_regressed	5.617524534886292	0	NA	NA	NA	NA	NA	NA	NA	NA	NA
I	I:12465126	12465126	A	G	0.300469	0.946959	1.49034	0.525168	0.2797017445909691	Thiabendazole_mean_TOF_ben1_regressed	5.617524534886292	0	NA	NA	NA	NA	NA	NA	NA	NA	NA
I	I:12490661	12490661	C	T	0.394366	1.22795	1.45506	0.398715	0.39933742549966217	Thiabendazole_mean_TOF_ben1_regressed	5.617524534886292	0	NA	NA	NA	NA	NA	NA	NA	NA	NA
I	I:12505476	12505476	T	G	0.497653	0.329788	1.45015	0.820099	0.0861337176669197	Thiabendazole_mean_TOF_ben1_regressed	5.617524534886292	0	NA	NA	NA	NA	NA	NA	NA	NA	NA
I	I:12507135	12507135	A	C	0.112676	-1.50392	2.34215	0.520801	0.2833281905418903	Thiabendazole_mean_TOF_ben1_regressed	5.617524534886292	0	NA	NA	NA	NA	NA	NA	NA	NA	NA
I	I:12511695	12511695	C	A	0.0892019	0.445371	2.5181	0.859612	0.06569753048002805	Thiabendazole_mean_TOF_ben1_regressed	5.617524534886292	0	NA	NA	NA	NA	NA	NA	NA	NA	NA
I	I:12519814	12519814	C	T	0.225352	1.3582	1.64762	0.409746	0.3874852773826174	Thiabendazole_mean_TOF_ben1_regressed	5.617524534886292	0	NA	NA	NA	NA	NA	NA	NA	NA	NA
I	I:12527236	12527236	T	C	0.43662	0.810689	1.52955	0.5961	0.22468087817052243	Thiabendazole_mean_TOF_ben1_regressed	5.617524534886292	0	NA	NA	NA	NA	NA	NA	NA	NA	NA
I	I:12530021	12530021	C	T	0.178404	-1.66716	2.36399	0.480666	0.31815659668685287	Thiabendazole_mean_TOF_ben1_regressed	5.617524534886292	0	NA	NA	NA	NA	NA	NA	NA	NA	NA
I	I:12530474	12530474	A	G	0.056338	-0.271273	2.88394	0.925059	0.03383056719903319	Thiabendazole_mean_TOF_ben1_regressed	5.617524534886292	0	NA	NA	NA	NA	NA	NA	NA	NA	NA
I	I:12538057	12538057	G	A	0.0610329	-6.58928	2.96249	0.0261326	1.5828173790411673	Thiabendazole_mean_TOF_ben1_regressed	5.617524534886292	0	NA	NA	NA	NA	NA	NA	NA	NA	NA
I	I:12546308	12546308	C	G	0.497653	-0.216361	1.44467	0.88095	0.05504874010136165	Thiabendazole_mean_TOF_ben1_regressed	5.617524534886292	0	NA	NA	NA	NA	NA	NA	NA	NA	NA
I	I:12546414	12546414	A	G	0.0657277	-0.449814	2.96227	0.879307	0.05585946949028988	Thiabendazole_mean_TOF_ben1_regressed	5.617524534886292	0	NA	NA	NA	NA	NA	NA	NA	NA	NA
I	I:12554785	12554785	T	C	0.150235	-3.82762	2.447	0.117769	0.928969012611007	Thiabendazole_mean_TOF_ben1_regressed	5.617524534886292	0	NA	NA	NA	NA	NA	NA	NA	NA	NA
I	I:12556874	12556874	G	T	0.28169	-2.05217	1.80684	0.256049	0.5916769159644415	Thiabendazole_mean_TOF_ben1_regressed	5.617524534886292	0	NA	NA	NA	NA	NA	NA	NA	NA	NA
I	I:12557044	12557044	G	T	0.206573	-1.57688	1.92955	0.413797	0.3832126622642151	Thiabendazole_mean_TOF_ben1_regressed	5.617524534886292	0	NA	NA	NA	NA	NA	NA	NA	NA	NA
I	I:12559752	12559752	A	T	0.169014	-1.13181	2.216	0.60953	0.2150049143051175	Thiabendazole_mean_TOF_ben1_regressed	5.617524534886292	0	NA	NA	NA	NA	NA	NA	NA	NA	NA
I	I:12559875	12559875	A	T	0.0704225	2.19858	2.95399	0.456711	0.340358528174541	Thiabendazole_mean_TOF_ben1_regressed	5.617524534886292	0	NA	NA	NA	NA	NA	NA	NA	NA	NA
I	I:12559887	12559887	T	C	0.300469	0.68358	1.52158	0.653245	0.18492390571961084	Thiabendazole_mean_TOF_ben1_regressed	5.617524534886292	0	NA	NA	NA	NA	NA	NA	NA	NA	NA
I	I:12561479	12561479	G	C	0.492958	0.26805	1.44556	0.852891	0.06910646839088005	Thiabendazole_mean_TOF_ben1_regressed	5.617524534886292	0	NA	NA	NA	NA	NA	NA	NA	NA	NA
I	I:12563152	12563152	A	T	0.112676	-1.31305	2.7406	0.631861	0.19937844952206174	Thiabendazole_mean_TOF_ben1_regressed	5.617524534886292	0	NA	NA	NA	NA	NA	NA	NA	NA	NA
I	I:12563951	12563951	A	C	0.43662	1.29105	1.45847	0.376044	0.424761336351026	Thiabendazole_mean_TOF_ben1_regressed	5.617524534886292	0	NA	NA	NA	NA	NA	NA	NA	NA	NA
I	I:12566623	12566623	C	T	0.0751174	2.9238	2.55617	0.252697	0.5973999139612864	Thiabendazole_mean_TOF_ben1_regressed	5.617524534886292	0	NA	NA	NA	NA	NA	NA	NA	NA	NA
I	I:12570709	12570709	T	A	0.244131	1.4295	1.59979	0.37156	0.4299710457933452	Thiabendazole_mean_TOF_ben1_regressed	5.617524534886292	0	NA	NA	NA	NA	NA	NA	NA	NA	NA
I	I:12570738	12570738	G	T	0.399061	0.397083	1.42518	0.780536	0.1076070615435339	Thiabendazole_mean_TOF_ben1_regressed	5.617524534886292	0	NA	NA	NA	NA	NA	NA	NA	NA	NA
I	I:12574005	12574005	G	A	0.150235	-0.220694	2.1305	0.917497	0.03739534711464773	Thiabendazole_mean_TOF_ben1_regressed	5.617524534886292	0	NA	NA	NA	NA	NA	NA	NA	NA	NA
I	I:12576527	12576527	T	G	0.103286	-2.63048	2.35423	0.263847	0.5786478394851623	Thiabendazole_mean_TOF_ben1_regressed	5.617524534886292	0	NA	NA	NA	NA	NA	NA	NA	NA	NA
I	I:12580124	12580124	G	A	0.0657277	1.49747	2.69816	0.578897	0.23739870105821229	Thiabendazole_mean_TOF_ben1_regressed	5.617524534886292	0	NA	NA	NA	NA	NA	NA	NA	NA	NA
I	I:12583669	12583669	C	T	0.0610329	-1.77369	3.27042	0.587581	0.23093225598689748	Thiabendazole_mean_TOF_ben1_regressed	5.617524534886292	0	NA	NA	NA	NA	NA	NA	NA	NA	NA
I	I:12586621	12586621	T	C	0.0751174	-8.64815	3.16135	0.00622689	2.2057288061615234	Thiabendazole_mean_TOF_ben1_regressed	5.617524534886292	0	NA	NA	NA	NA	NA	NA	NA	NA	NA
I	I:12591430	12591430	C	T	0.258216	0.514957	1.56875	0.742716	0.12917722017102773	Thiabendazole_mean_TOF_ben1_regressed	5.617524534886292	0	NA	NA	NA	NA	NA	NA	NA	NA	NA
I	I:12595073	12595073	G	A	0.056338	-8.41715	3.45326	0.0147911	1.8299995267356486	Thiabendazole_mean_TOF_ben1_regressed	5.617524534886292	0	NA	NA	NA	NA	NA	NA	NA	NA	NA
I	I:12597637	12597637	T	C	0.056338	-2.59421	3.11373	0.404759	0.3928034857323861	Thiabendazole_mean_TOF_ben1_regressed	5.617524534886292	0	NA	NA	NA	NA	NA	NA	NA	NA	NA
I	I:12601596	12601596	G	A	0.450704	0.836864	1.50148	0.577283	0.23861123154502006	Thiabendazole_mean_TOF_ben1_regressed	5.617524534886292	0	NA	NA	NA	NA	NA	NA	NA	NA	NA
I	I:12604675	12604675	C	A	0.0751174	-1.95373	2.57588	0.448167	0.34856012514485646	Thiabendazole_mean_TOF_ben1_regressed	5.617524534886292	0	NA	NA	NA	NA	NA	NA	NA	NA	NA
I	I:12605722	12605722	T	G	0.117371	-2.0763	2.26169	0.358602	0.4453872926139318	Thiabendazole_mean_TOF_ben1_regressed	5.617524534886292	0	NA	NA	NA	NA	NA	NA	NA	NA	NA
I	I:12607056	12607056	C	T	0.389671	0.490595	1.40792	0.7275	0.1381670023420551	Thiabendazole_mean_TOF_ben1_regressed	5.617524534886292	0	NA	NA	NA	NA	NA	NA	NA	NA	NA
I	I:12608796	12608796	T	G	0.253521	1.0282	1.5885	0.517453	0.2861290908326293	Thiabendazole_mean_TOF_ben1_regressed	5.617524534886292	0	NA	NA	NA	NA	NA	NA	NA	NA	NA
I	I:12609340	12609340	A	T	0.0985915	-2.80033	2.33166	0.229751	0.6387425896544223	Thiabendazole_mean_TOF_ben1_regressed	5.617524534886292	0	NA	NA	NA	NA	NA	NA	NA	NA	NA
I	I:12609551	12609551	T	G	0.0516432	-2.22342	3.23707	0.492169	0.3078857444587501	Thiabendazole_mean_TOF_ben1_regressed	5.617524534886292	0	NA	NA	NA	NA	NA	NA	NA	NA	NA
I	I:12614679	12614679	T	C	0.112676	-1.31305	2.7406	0.631861	0.19937844952206174	Thiabendazole_mean_TOF_ben1_regressed	5.617524534886292	0	NA	NA	NA	NA	NA	NA	NA	NA	NA
I	I:12623561	12623561	C	T	0.0704225	0.204767	2.6646	0.938745	0.027452363146968164	Thiabendazole_mean_TOF_ben1_regressed	5.617524534886292	0	NA	NA	NA	NA	NA	NA	NA	NA	NA
I	I:12646282	12646282	A	G	0.478873	-0.787596	1.44292	0.585179	0.23271126755657562	Thiabendazole_mean_TOF_ben1_regressed	5.617524534886292	0	NA	NA	NA	NA	NA	NA	NA	NA	NA
I	I:12650385	12650385	T	C	0.258216	0.191624	1.57538	0.903187	0.04422232204510816	Thiabendazole_mean_TOF_ben1_regressed	5.617524534886292	0	NA	NA	NA	NA	NA	NA	NA	NA	NA
I	I:12652076	12652076	A	T	0.300469	0.773178	1.48837	0.603426	0.21937598117915688	Thiabendazole_mean_TOF_ben1_regressed	5.617524534886292	0	NA	NA	NA	NA	NA	NA	NA	NA	NA
I	I:12652808	12652808	A	C	0.13615	-1.27025	2.49926	0.611279	0.2137605237927103	Thiabendazole_mean_TOF_ben1_regressed	5.617524534886292	0	NA	NA	NA	NA	NA	NA	NA	NA	NA
I	I:12672590	12672590	A	G	0.084507	-3.31502	2.50898	0.186415	0.7295191447978734	Thiabendazole_mean_TOF_ben1_regressed	5.617524534886292	0	NA	NA	NA	NA	NA	NA	NA	NA	NA
I	I:12672668	12672668	C	T	0.314554	-0.481587	1.45598	0.740822	0.13028612900331968	Thiabendazole_mean_TOF_ben1_regressed	5.617524534886292	0	NA	NA	NA	NA	NA	NA	NA	NA	NA
I	I:12675474	12675474	A	G	0.295775	2.02847	1.50886	0.178829	0.7475620519902335	Thiabendazole_mean_TOF_ben1_regressed	5.617524534886292	0	NA	NA	NA	NA	NA	NA	NA	NA	NA
I	I:12676076	12676076	C	T	0.403756	1.5596	1.42858	0.27496	0.5607304808708311	Thiabendazole_mean_TOF_ben1_regressed	5.617524534886292	0	NA	NA	NA	NA	NA	NA	NA	NA	NA
I	I:12676150	12676150	T	C	0.0751174	5.03457	3.07977	0.102107	0.9909444836019788	Thiabendazole_mean_TOF_ben1_regressed	5.617524534886292	0	NA	NA	NA	NA	NA	NA	NA	NA	NA
I	I:12677629	12677629	A	T	0.0704225	-0.756469	2.69092	0.778619	0.10867500275698239	Thiabendazole_mean_TOF_ben1_regressed	5.617524534886292	0	NA	NA	NA	NA	NA	NA	NA	NA	NA
I	I:12677630	12677630	A	T	0.328638	1.39848	1.45094	0.335123	0.47479576485257213	Thiabendazole_mean_TOF_ben1_regressed	5.617524534886292	0	NA	NA	NA	NA	NA	NA	NA	NA	NA
I	I:12681825	12681825	A	T	0.295775	1.99232	1.51541	0.188608	0.7244398901661877	Thiabendazole_mean_TOF_ben1_regressed	5.617524534886292	0	NA	NA	NA	NA	NA	NA	NA	NA	NA
I	I:12685320	12685320	T	C	0.126761	-1.36993	2.57219	0.594316	0.2259825776365002	Thiabendazole_mean_TOF_ben1_regressed	5.617524534886292	0	NA	NA	NA	NA	NA	NA	NA	NA	NA
I	I:12688131	12688131	T	C	0.084507	0.535328	3.0996	0.86288	0.06404959705591283	Thiabendazole_mean_TOF_ben1_regressed	5.617524534886292	0	NA	NA	NA	NA	NA	NA	NA	NA	NA
I	I:12689783	12689783	C	T	0.0610329	-1.61632	3.46312	0.640698	0.19334663169772814	Thiabendazole_mean_TOF_ben1_regressed	5.617524534886292	0	NA	NA	NA	NA	NA	NA	NA	NA	NA
I	I:12706746	12706746	A	T	0.112676	0.920995	2.44112	0.705963	0.15121806002031227	Thiabendazole_mean_TOF_ben1_regressed	5.617524534886292	0	NA	NA	NA	NA	NA	NA	NA	NA	NA
I	I:12720018	12720018	T	A	0.497653	-0.104601	1.41507	0.941074	0.026376225108265726	Thiabendazole_mean_TOF_ben1_regressed	5.617524534886292	0	NA	NA	NA	NA	NA	NA	NA	NA	NA
I	I:12724656	12724656	A	T	0.389671	1.23289	1.4144	0.38339	0.41635921905695794	Thiabendazole_mean_TOF_ben1_regressed	5.617524534886292	0	NA	NA	NA	NA	NA	NA	NA	NA	NA
I	I:12725614	12725614	C	T	0.107981	-2.45859	2.63926	0.351571	0.45398695572398573	Thiabendazole_mean_TOF_ben1_regressed	5.617524534886292	0	NA	NA	NA	NA	NA	NA	NA	NA	NA
I	I:12726281	12726281	T	A	0.328638	0.144531	1.45405	0.920822	0.03582431322224309	Thiabendazole_mean_TOF_ben1_regressed	5.617524534886292	0	NA	NA	NA	NA	NA	NA	NA	NA	NA
I	I:12727129	12727129	G	C	0.244131	0.816347	1.57156	0.603446	0.21936158712636772	Thiabendazole_mean_TOF_ben1_regressed	5.617524534886292	0	NA	NA	NA	NA	NA	NA	NA	NA	NA
I	I:12736422	12736422	T	C	0.300469	1.15932	1.50128	0.439985	0.3565621292598859	Thiabendazole_mean_TOF_ben1_regressed	5.617524534886292	0	NA	NA	NA	NA	NA	NA	NA	NA	NA
I	I:12742812	12742812	T	A	0.0751174	-1.3551	2.75783	0.623168	0.20539485600980956	Thiabendazole_mean_TOF_ben1_regressed	5.617524534886292	0	NA	NA	NA	NA	NA	NA	NA	NA	NA
I	I:12743155	12743155	G	A	0.056338	-2.4418	3.02633	0.419752	0.37700722589415536	Thiabendazole_mean_TOF_ben1_regressed	5.617524534886292	0	NA	NA	NA	NA	NA	NA	NA	NA	NA
I	I:12745094	12745094	A	G	0.122066	1.95996	2.32192	0.398609	0.39945289979957777	Thiabendazole_mean_TOF_ben1_regressed	5.617524534886292	0	NA	NA	NA	NA	NA	NA	NA	NA	NA
I	I:12748818	12748818	C	T	0.300469	1.98309	1.51319	0.190015	0.7212121139940446	Thiabendazole_mean_TOF_ben1_regressed	5.617524534886292	0	NA	NA	NA	NA	NA	NA	NA	NA	NA
I	I:12759682	12759682	A	G	0.103286	-1.7722	2.34229	0.449285	0.34747808068579444	Thiabendazole_mean_TOF_ben1_regressed	5.617524534886292	0	NA	NA	NA	NA	NA	NA	NA	NA	NA
I	I:12760175	12760175	A	T	0.314554	-0.0759164	1.45691	0.958443	0.01843371014278394	Thiabendazole_mean_TOF_ben1_regressed	5.617524534886292	0	NA	NA	NA	NA	NA	NA	NA	NA	NA
I	I:12761731	12761731	A	C	0.084507	3.96614	2.54793	0.119562	0.9224068288142641	Thiabendazole_mean_TOF_ben1_regressed	5.617524534886292	0	NA	NA	NA	NA	NA	NA	NA	NA	NA
I	I:12761899	12761899	A	G	0.225352	0.493687	1.65433	0.765382	0.11612175558499203	Thiabendazole_mean_TOF_ben1_regressed	5.617524534886292	0	NA	NA	NA	NA	NA	NA	NA	NA	NA
I	I:12763211	12763211	A	G	0.084507	-4.77248	2.71068	0.078302	1.1062271449935137	Thiabendazole_mean_TOF_ben1_regressed	5.617524534886292	0	NA	NA	NA	NA	NA	NA	NA	NA	NA
I	I:12763764	12763764	C	T	0.380282	0.719698	1.41294	0.610499	0.21431504309475405	Thiabendazole_mean_TOF_ben1_regressed	5.617524534886292	0	NA	NA	NA	NA	NA	NA	NA	NA	NA
I	I:12766200	12766200	C	G	0.319249	2.04173	1.48976	0.170528	0.7682043014391822	Thiabendazole_mean_TOF_ben1_regressed	5.617524534886292	0	NA	NA	NA	NA	NA	NA	NA	NA	NA
I	I:12766753	12766753	A	T	0.497653	0.377513	1.42317	0.790807	0.10192949508937388	Thiabendazole_mean_TOF_ben1_regressed	5.617524534886292	0	NA	NA	NA	NA	NA	NA	NA	NA	NA
I	I:12768274	12768274	G	C	0.056338	-5.4558	3.13777	0.0820783	1.0857716472159942	Thiabendazole_mean_TOF_ben1_regressed	5.617524534886292	0	NA	NA	NA	NA	NA	NA	NA	NA	NA
I	I:12771585	12771585	C	A	0.084507	-4.77248	2.71068	0.078302	1.1062271449935137	Thiabendazole_mean_TOF_ben1_regressed	5.617524534886292	0	NA	NA	NA	NA	NA	NA	NA	NA	NA
I	I:12772086	12772086	A	G	0.056338	1.14038	3.03097	0.706738	0.15074155684343327	Thiabendazole_mean_TOF_ben1_regressed	5.617524534886292	0	NA	NA	NA	NA	NA	NA	NA	NA	NA
I	I:12772278	12772278	G	A	0.244131	0.455938	1.6009	0.775796	0.11025246395020057	Thiabendazole_mean_TOF_ben1_regressed	5.617524534886292	0	NA	NA	NA	NA	NA	NA	NA	NA	NA
I	I:12773564	12773564	A	C	0.0751174	-0.269327	2.87204	0.925288	0.033723070132954634	Thiabendazole_mean_TOF_ben1_regressed	5.617524534886292	0	NA	NA	NA	NA	NA	NA	NA	NA	NA
I	I:12775084	12775084	G	A	0.380282	0.719698	1.41294	0.610499	0.21431504309475405	Thiabendazole_mean_TOF_ben1_regressed	5.617524534886292	0	NA	NA	NA	NA	NA	NA	NA	NA	NA
I	I:12777501	12777501	G	T	0.0704225	-1.33624	2.85425	0.639671	0.1940433379262746	Thiabendazole_mean_TOF_ben1_regressed	5.617524534886292	0	NA	NA	NA	NA	NA	NA	NA	NA	NA
I	I:12779808	12779808	A	C	0.488263	0.989931	1.42475	0.487176	0.3123141147189822	Thiabendazole_mean_TOF_ben1_regressed	5.617524534886292	0	NA	NA	NA	NA	NA	NA	NA	NA	NA
I	I:12779904	12779904	T	A	0.056338	0.286865	3.1836700000000002	0.928204	0.032356564365400256	Thiabendazole_mean_TOF_ben1_regressed	5.617524534886292	0	NA	NA	NA	NA	NA	NA	NA	NA	NA
I	I:12781995	12781995	C	G	0.276995	0.371294	1.50814	0.805533	0.09391666328407106	Thiabendazole_mean_TOF_ben1_regressed	5.617524534886292	0	NA	NA	NA	NA	NA	NA	NA	NA	NA
I	I:12795791	12795791	T	C	0.131455	-0.178824	2.36165	0.939642	0.027037579420420482	Thiabendazole_mean_TOF_ben1_regressed	5.617524534886292	0	NA	NA	NA	NA	NA	NA	NA	NA	NA
I	I:12795936	12795936	G	T	0.413146	0.100566	1.47833	0.945765	0.02421676199338026	Thiabendazole_mean_TOF_ben1_regressed	5.617524534886292	0	NA	NA	NA	NA	NA	NA	NA	NA	NA
I	I:12796617	12796617	A	G	0.14554	0.704533	2.18985	0.74766	0.1262958535969545	Thiabendazole_mean_TOF_ben1_regressed	5.617524534886292	0	NA	NA	NA	NA	NA	NA	NA	NA	NA
I	I:12802557	12802557	C	T	0.056338	-4.20323	3.15954	0.18341	0.7365769891326147	Thiabendazole_mean_TOF_ben1_regressed	5.617524534886292	0	NA	NA	NA	NA	NA	NA	NA	NA	NA
I	I:12806378	12806378	G	A	0.267606	2.97661	1.58921	0.0610666	1.214196259508703	Thiabendazole_mean_TOF_ben1_regressed	5.617524534886292	0	NA	NA	NA	NA	NA	NA	NA	NA	NA
I	I:12807923	12807923	C	T	0.267606	1.86112	1.56781	0.235195	0.6285719151447553	Thiabendazole_mean_TOF_ben1_regressed	5.617524534886292	0	NA	NA	NA	NA	NA	NA	NA	NA	NA
I	I:12814308	12814308	C	T	0.0516432	-0.620523	3.25592	0.848852	0.07116802375642481	Thiabendazole_mean_TOF_ben1_regressed	5.617524534886292	0	NA	NA	NA	NA	NA	NA	NA	NA	NA
I	I:12815526	12815526	C	A	0.084507	0.409028	2.88072	0.887089	0.052032806019601446	Thiabendazole_mean_TOF_ben1_regressed	5.617524534886292	0	NA	NA	NA	NA	NA	NA	NA	NA	NA
I	I:12817183	12817183	T	C	0.131455	1.45528	2.34958	0.535666	0.2711059184600543	Thiabendazole_mean_TOF_ben1_regressed	5.617524534886292	0	NA	NA	NA	NA	NA	NA	NA	NA	NA
I	I:12821665	12821665	C	T	0.234742	-0.468024	1.61117	0.771443	0.112696157351942	Thiabendazole_mean_TOF_ben1_regressed	5.617524534886292	0	NA	NA	NA	NA	NA	NA	NA	NA	NA
I	I:12822897	12822897	A	G	0.056338	5.38749	3.06311	0.0786057	1.1045459604645174	Thiabendazole_mean_TOF_ben1_regressed	5.617524534886292	0	NA	NA	NA	NA	NA	NA	NA	NA	NA
I	I:12825716	12825716	A	G	0.333333	2.30048	1.53245	0.133308	0.8751437871832701	Thiabendazole_mean_TOF_ben1_regressed	5.617524534886292	0	NA	NA	NA	NA	NA	NA	NA	NA	NA
I	I:12831965	12831965	G	A	0.215962	0.497358	1.6674	0.765486	0.116062747719928	Thiabendazole_mean_TOF_ben1_regressed	5.617524534886292	0	NA	NA	NA	NA	NA	NA	NA	NA	NA
I	I:12833382	12833382	A	C	0.0704225	3.32699	2.63817	0.207273	0.6834572667180394	Thiabendazole_mean_TOF_ben1_regressed	5.617524534886292	0	NA	NA	NA	NA	NA	NA	NA	NA	NA
I	I:12839365	12839365	G	A	0.248826	2.48111	1.62399	0.126566	0.8976829451522945	Thiabendazole_mean_TOF_ben1_regressed	5.617524534886292	0	NA	NA	NA	NA	NA	NA	NA	NA	NA
I	I:12842677	12842677	A	T	0.239437	1.93976	1.6227	0.231935	0.6346337094908927	Thiabendazole_mean_TOF_ben1_regressed	5.617524534886292	0	NA	NA	NA	NA	NA	NA	NA	NA	NA
I	I:12842957	12842957	C	G	0.0892019	3.02734	2.89219	0.295223	0.529849810859921	Thiabendazole_mean_TOF_ben1_regressed	5.617524534886292	0	NA	NA	NA	NA	NA	NA	NA	NA	NA
I	I:12842999	12842999	A	G	0.0516432	0.714821	3.53286	0.839655	0.07589912152582377	Thiabendazole_mean_TOF_ben1_regressed	5.617524534886292	0	NA	NA	NA	NA	NA	NA	NA	NA	NA
I	I:12846212	12846212	A	T	0.056338	2.79607	3.09316	0.36602	0.43649518331507753	Thiabendazole_mean_TOF_ben1_regressed	5.617524534886292	0	NA	NA	NA	NA	NA	NA	NA	NA	NA
I	I:12849723	12849723	G	T	0.319249	2.68197	1.52621	0.0788704	1.103085956595653	Thiabendazole_mean_TOF_ben1_regressed	5.617524534886292	0	NA	NA	NA	NA	NA	NA	NA	NA	NA
I	I:12857838	12857838	A	T	0.244131	0.999653	1.58728	0.528832	0.2766822732596686	Thiabendazole_mean_TOF_ben1_regressed	5.617524534886292	0	NA	NA	NA	NA	NA	NA	NA	NA	NA
I	I:12859204	12859204	A	C	0.0610329	5.28546	3.13482	0.0917857	1.037224975605402	Thiabendazole_mean_TOF_ben1_regressed	5.617524534886292	0	NA	NA	NA	NA	NA	NA	NA	NA	NA
I	I:12859744	12859744	T	C	0.0798122	4.35499	2.73655	0.111516	0.9526628168024046	Thiabendazole_mean_TOF_ben1_regressed	5.617524534886292	0	NA	NA	NA	NA	NA	NA	NA	NA	NA
I	I:12865109	12865109	A	G	0.0657277	3.99946	2.88187	0.165198	0.7819952148499081	Thiabendazole_mean_TOF_ben1_regressed	5.617524534886292	0	NA	NA	NA	NA	NA	NA	NA	NA	NA
I	I:12866658	12866658	C	G	0.0892019	5.31837	2.73391	0.0517347	1.2862180649633652	Thiabendazole_mean_TOF_ben1_regressed	5.617524534886292	0	NA	NA	NA	NA	NA	NA	NA	NA	NA
I	I:12871596	12871596	G	A	0.112676	5.30591	2.48259	0.0325778	1.487078247225805	Thiabendazole_mean_TOF_ben1_regressed	5.617524534886292	0	NA	NA	NA	NA	NA	NA	NA	NA	NA
I	I:12876326	12876326	A	T	0.056338	3.05691	3.1377100000000002	0.329933	0.48157424401468196	Thiabendazole_mean_TOF_ben1_regressed	5.617524534886292	0	NA	NA	NA	NA	NA	NA	NA	NA	NA
I	I:12879460	12879460	A	G	0.230047	2.07315	1.64137	0.206567	0.6849390577564747	Thiabendazole_mean_TOF_ben1_regressed	5.617524534886292	0	NA	NA	NA	NA	NA	NA	NA	NA	NA
I	I:12890797	12890797	G	A	0.248826	1.94234	1.59822	0.224248	0.6492714216075588	Thiabendazole_mean_TOF_ben1_regressed	5.617524534886292	0	NA	NA	NA	NA	NA	NA	NA	NA	NA
I	I:12890829	12890829	C	T	0.225352	1.54207	1.63653	0.34605	0.4608611464232253	Thiabendazole_mean_TOF_ben1_regressed	5.617524534886292	0	NA	NA	NA	NA	NA	NA	NA	NA	NA
I	I:12894453	12894453	C	T	0.211268	2.39034	1.66136	0.150213	0.8232924802216504	Thiabendazole_mean_TOF_ben1_regressed	5.617524534886292	0	NA	NA	NA	NA	NA	NA	NA	NA	NA
I	I:12894708	12894708	C	T	0.0751174	3.25377	2.90497	0.262685	0.5805647258558031	Thiabendazole_mean_TOF_ben1_regressed	5.617524534886292	0	NA	NA	NA	NA	NA	NA	NA	NA	NA
I	I:12900287	12900287	G	A	0.0751174	5.40656	2.93528	0.0654864	1.1838488834925345	Thiabendazole_mean_TOF_ben1_regressed	5.617524534886292	0	NA	NA	NA	NA	NA	NA	NA	NA	NA
I	I:12906658	12906658	G	A	0.0704225	3.17558	2.8347	0.262606	0.5806953554090565	Thiabendazole_mean_TOF_ben1_regressed	5.617524534886292	0	NA	NA	NA	NA	NA	NA	NA	NA	NA
I	I:12908334	12908334	G	A	0.0610329	0.972616	3.36968	0.772859	0.11189973131776479	Thiabendazole_mean_TOF_ben1_regressed	5.617524534886292	0	NA	NA	NA	NA	NA	NA	NA	NA	NA
I	I:12911954	12911954	T	C	0.0704225	3.40831	2.8617	0.233649	0.6314360733831358	Thiabendazole_mean_TOF_ben1_regressed	5.617524534886292	0	NA	NA	NA	NA	NA	NA	NA	NA	NA
I	I:12919316	12919316	T	C	0.328638	3.29022	1.50823	0.0291457	1.5354255096536251	Thiabendazole_mean_TOF_ben1_regressed	5.617524534886292	0	NA	NA	NA	NA	NA	NA	NA	NA	NA
I	I:12922090	12922090	G	A	0.244131	2.32153	1.65422	0.160497	0.7945330809888433	Thiabendazole_mean_TOF_ben1_regressed	5.617524534886292	0	NA	NA	NA	NA	NA	NA	NA	NA	NA
I	I:12949365	12949365	G	A	0.173709	2.16819	1.81781	0.232967	0.6327055928491128	Thiabendazole_mean_TOF_ben1_regressed	5.617524534886292	0	NA	NA	NA	NA	NA	NA	NA	NA	NA
I	I:12950167	12950167	A	T	0.0798122	3.54383	2.56289	0.166742	0.7779549936285095	Thiabendazole_mean_TOF_ben1_regressed	5.617524534886292	0	NA	NA	NA	NA	NA	NA	NA	NA	NA
I	I:12960968	12960968	G	A	0.0657277	6.49815	2.9655300000000002	0.0284356	1.5461376035665526	Thiabendazole_mean_TOF_ben1_regressed	5.617524534886292	0	NA	NA	NA	NA	NA	NA	NA	NA	NA
I	I:12966551	12966551	T	A	0.253521	2.12554	1.56087	0.173269	0.7612791310727454	Thiabendazole_mean_TOF_ben1_regressed	5.617524534886292	0	NA	NA	NA	NA	NA	NA	NA	NA	NA
I	I:12983118	12983118	A	G	0.305164	3.59558	1.52379	0.0182929	1.7377174397307615	Thiabendazole_mean_TOF_ben1_regressed	5.617524534886292	0	NA	NA	NA	NA	NA	NA	NA	NA	NA
I	I:12986364	12986364	A	T	0.220657	2.38316	1.67882	0.15574	0.8075998296398708	Thiabendazole_mean_TOF_ben1_regressed	5.617524534886292	0	NA	NA	NA	NA	NA	NA	NA	NA	NA
I	I:12991636	12991636	A	G	0.169014	1.70571	1.83777	0.353334	0.4518145700321145	Thiabendazole_mean_TOF_ben1_regressed	5.617524534886292	0	NA	NA	NA	NA	NA	NA	NA	NA	NA
I	I:13006503	13006503	C	T	0.0657277	2.876	3.35308	0.391048	0.407769930952783	Thiabendazole_mean_TOF_ben1_regressed	5.617524534886292	0	NA	NA	NA	NA	NA	NA	NA	NA	NA
I	I:13007359	13007359	T	C	0.103286	-1.90225	2.51927	0.450201	0.3465935446664638	Thiabendazole_mean_TOF_ben1_regressed	5.617524534886292	0	NA	NA	NA	NA	NA	NA	NA	NA	NA
I	I:13008739	13008739	T	A	0.15493	4.1335	2.09415	0.0484007	1.3151483572824685	Thiabendazole_mean_TOF_ben1_regressed	5.617524534886292	0	NA	NA	NA	NA	NA	NA	NA	NA	NA
I	I:13013679	13013679	G	T	0.0610329	5.72996	3.73095	0.12459	0.9045168141704594	Thiabendazole_mean_TOF_ben1_regressed	5.617524534886292	0	NA	NA	NA	NA	NA	NA	NA	NA	NA
I	I:13029519	13029519	A	C	0.0516432	2.07526	3.04324	0.495287	0.3051430709724365	Thiabendazole_mean_TOF_ben1_regressed	5.617524534886292	0	NA	NA	NA	NA	NA	NA	NA	NA	NA
I	I:13032804	13032804	C	T	0.0657277	5.46349	3.2882	0.096604400000000007	1.0150030925058076	Thiabendazole_mean_TOF_ben1_regressed	5.617524534886292	0	NA	NA	NA	NA	NA	NA	NA	NA	NA
I	I:13033000	13033000	T	C	0.0704225	3.52485	2.55746	0.168123	0.7743728690126555	Thiabendazole_mean_TOF_ben1_regressed	5.617524534886292	0	NA	NA	NA	NA	NA	NA	NA	NA	NA
I	I:13037671	13037671	A	G	0.0704225	4.42534	2.68632	0.0994835	1.0022489439092617	Thiabendazole_mean_TOF_ben1_regressed	5.617524534886292	0	NA	NA	NA	NA	NA	NA	NA	NA	NA
I	I:13042278	13042278	G	A	0.0516432	7.65253	3.76114	0.041888	1.3779103751293382	Thiabendazole_mean_TOF_ben1_regressed	5.617524534886292	0	NA	NA	NA	NA	NA	NA	NA	NA	NA
I	I:13044898	13044898	A	T	0.0751174	4.50147	2.75652	0.102463	0.9894329326254785	Thiabendazole_mean_TOF_ben1_regressed	5.617524534886292	0	NA	NA	NA	NA	NA	NA	NA	NA	NA
I	I:13047722	13047722	G	A	0.0657277	7.83067	3.20965	0.0146984	1.8327299379722257	Thiabendazole_mean_TOF_ben1_regressed	5.617524534886292	0	NA	NA	NA	NA	NA	NA	NA	NA	NA
I	I:13053187	13053187	C	T	0.0657277	4.50128	2.92061	0.123266	0.9091566967102254	Thiabendazole_mean_TOF_ben1_regressed	5.617524534886292	0	NA	NA	NA	NA	NA	NA	NA	NA	NA
I	I:13058864	13058864	A	T	0.0704225	3.11609	2.82825	0.270561	0.5677348045804578	Thiabendazole_mean_TOF_ben1_regressed	5.617524534886292	0	NA	NA	NA	NA	NA	NA	NA	NA	NA
I	I:13059222	13059222	G	A	0.0516432	3.59109	3.41159	0.292518	0.5338474045898288	Thiabendazole_mean_TOF_ben1_regressed	5.617524534886292	0	NA	NA	NA	NA	NA	NA	NA	NA	NA
I	I:13059619	13059619	G	T	0.14554	4.44269	2.13031	0.037027	1.4314814739139754	Thiabendazole_mean_TOF_ben1_regressed	5.617524534886292	0	NA	NA	NA	NA	NA	NA	NA	NA	NA
I	I:13061297	13061297	G	C	0.103286	4.4825	2.56771	0.0808595	1.0922689484823387	Thiabendazole_mean_TOF_ben1_regressed	5.617524534886292	0	NA	NA	NA	NA	NA	NA	NA	NA	NA
I	I:13063020	13063020	C	T	0.0610329	4.16971	2.9031	0.150919	0.8212560811275538	Thiabendazole_mean_TOF_ben1_regressed	5.617524534886292	0	NA	NA	NA	NA	NA	NA	NA	NA	NA
I	I:13066843	13066843	C	T	0.0610329	4.16971	2.9031	0.150919	0.8212560811275538	Thiabendazole_mean_TOF_ben1_regressed	5.617524534886292	0	NA	NA	NA	NA	NA	NA	NA	NA	NA
I	I:13067857	13067857	A	T	0.0938967	5.59728	2.63662	0.0337621	1.4715705481231696	Thiabendazole_mean_TOF_ben1_regressed	5.617524534886292	0	NA	NA	NA	NA	NA	NA	NA	NA	NA
I	I:13068012	13068012	T	C	0.0751174	-1.68244	2.94654	0.568007	0.2456463121012334	Thiabendazole_mean_TOF_ben1_regressed	5.617524534886292	0	NA	NA	NA	NA	NA	NA	NA	NA	NA
I	I:13069777	13069777	A	G	0.056338	3.91351	2.92695	0.181202	0.7418370131483321	Thiabendazole_mean_TOF_ben1_regressed	5.617524534886292	0	NA	NA	NA	NA	NA	NA	NA	NA	NA
I	I:13083386	13083386	T	C	0.056338	3.91351	2.92695	0.181202	0.7418370131483321	Thiabendazole_mean_TOF_ben1_regressed	5.617524534886292	0	NA	NA	NA	NA	NA	NA	NA	NA	NA
I	I:13144552	13144552	T	C	0.0704225	4.3211	2.87609	0.132988	0.8761875452652734	Thiabendazole_mean_TOF_ben1_regressed	5.617524534886292	0	NA	NA	NA	NA	NA	NA	NA	NA	NA
I	I:13155682	13155682	A	T	0.0704225	4.3211	2.87609	0.132988	0.8761875452652734	Thiabendazole_mean_TOF_ben1_regressed	5.617524534886292	0	NA	NA	NA	NA	NA	NA	NA	NA	NA
I	I:13157775	13157775	T	C	0.0704225	4.3211	2.87609	0.132988	0.8761875452652734	Thiabendazole_mean_TOF_ben1_regressed	5.617524534886292	0	NA	NA	NA	NA	NA	NA	NA	NA	NA
I	I:13160094	13160094	T	C	0.0704225	4.3211	2.87609	0.132988	0.8761875452652734	Thiabendazole_mean_TOF_ben1_regressed	5.617524534886292	0	NA	NA	NA	NA	NA	NA	NA	NA	NA
I	I:13162028	13162028	A	T	0.0516432	4.4279	3.0482	0.146326	0.8346784992110625	Thiabendazole_mean_TOF_ben1_regressed	5.617524534886292	0	NA	NA	NA	NA	NA	NA	NA	NA	NA
I	I:13174266	13174266	A	G	0.0516432	-4.24408	4.36185	0.330553	0.4807588969585199	Thiabendazole_mean_TOF_ben1_regressed	5.617524534886292	0	NA	NA	NA	NA	NA	NA	NA	NA	NA
I	I:13179118	13179118	A	G	0.197183	3.24277	2.07622	0.118321	0.9269381685188832	Thiabendazole_mean_TOF_ben1_regressed	5.617524534886292	0	NA	NA	NA	NA	NA	NA	NA	NA	NA
I	I:13180942	13180942	A	C	0.0610329	3.62643	3.485	0.29807	0.5256817324212266	Thiabendazole_mean_TOF_ben1_regressed	5.617524534886292	0	NA	NA	NA	NA	NA	NA	NA	NA	NA
I	I:13185212	13185212	G	A	0.0985915	0.794857	2.5764	0.75769	0.12050844453554971	Thiabendazole_mean_TOF_ben1_regressed	5.617524534886292	0	NA	NA	NA	NA	NA	NA	NA	NA	NA
I	I:13185600	13185600	A	G	0.164319	2.99696	2.2461	0.182107	0.7396733600648043	Thiabendazole_mean_TOF_ben1_regressed	5.617524534886292	0	NA	NA	NA	NA	NA	NA	NA	NA	NA
I	I:13190173	13190173	T	C	0.0516432	-0.0711054	3.28513	0.982731	0.00756534402267687	Thiabendazole_mean_TOF_ben1_regressed	5.617524534886292	0	NA	NA	NA	NA	NA	NA	NA	NA	NA
I	I:13193629	13193629	C	T	0.056338	1.92652	3.71555	0.604107	0.2188861319186711	Thiabendazole_mean_TOF_ben1_regressed	5.617524534886292	0	NA	NA	NA	NA	NA	NA	NA	NA	NA
I	I:13198799	13198799	G	C	0.0938967	1.51684	2.82693	0.591568	0.2279953265603623	Thiabendazole_mean_TOF_ben1_regressed	5.617524534886292	0	NA	NA	NA	NA	NA	NA	NA	NA	NA
I	I:13201533	13201533	T	G	0.0704225	-2.05661	3.42427	0.548107	0.26113465141811065	Thiabendazole_mean_TOF_ben1_regressed	5.617524534886292	0	NA	NA	NA	NA	NA	NA	NA	NA	NA
I	I:13203075	13203075	T	C	0.107981	1.15665	2.45579	0.637647	0.19541967923997428	Thiabendazole_mean_TOF_ben1_regressed	5.617524534886292	0	NA	NA	NA	NA	NA	NA	NA	NA	NA
I	I:13208418	13208418	T	C	0.408451	1.30433	1.49466	0.382848	0.41697361732081345	Thiabendazole_mean_TOF_ben1_regressed	5.617524534886292	0	NA	NA	NA	NA	NA	NA	NA	NA	NA
I	I:13208968	13208968	G	A	0.230047	3.44224	1.99447	0.0843668	1.0738284232016473	Thiabendazole_mean_TOF_ben1_regressed	5.617524534886292	0	NA	NA	NA	NA	NA	NA	NA	NA	NA
I	I:13219460	13219460	C	G	0.164319	2.99696	2.2461	0.182107	0.7396733600648043	Thiabendazole_mean_TOF_ben1_regressed	5.617524534886292	0	NA	NA	NA	NA	NA	NA	NA	NA	NA
I	I:13219785	13219785	C	A	0.117371	1.60808	2.45604	0.512631	0.2901951345508047	Thiabendazole_mean_TOF_ben1_regressed	5.617524534886292	0	NA	NA	NA	NA	NA	NA	NA	NA	NA
I	I:13221571	13221571	C	T	0.140845	4.11323	2.38427	0.0845003	1.0731417491791444	Thiabendazole_mean_TOF_ben1_regressed	5.617524534886292	0	NA	NA	NA	NA	NA	NA	NA	NA	NA
I	I:13223167	13223167	T	C	0.056338	4.10607	3.17847	0.196413	0.7068297709206566	Thiabendazole_mean_TOF_ben1_regressed	5.617524534886292	0	NA	NA	NA	NA	NA	NA	NA	NA	NA
I	I:13227663	13227663	G	A	0.056338	5.08121	3.5541	0.15281	0.815848224276604	Thiabendazole_mean_TOF_ben1_regressed	5.617524534886292	0	NA	NA	NA	NA	NA	NA	NA	NA	NA
I	I:13227967	13227967	G	A	0.0516432	5.00198	3.55039	0.158879	0.7989335023321322	Thiabendazole_mean_TOF_ben1_regressed	5.617524534886292	0	NA	NA	NA	NA	NA	NA	NA	NA	NA
I	I:13238925	13238925	C	T	0.0798122	0.264835	2.92712	0.927909	0.03249461293597783	Thiabendazole_mean_TOF_ben1_regressed	5.617524534886292	0	NA	NA	NA	NA	NA	NA	NA	NA	NA
I	I:13247019	13247019	G	A	0.178404	1.89192	2.11816	0.371755	0.42974318162831726	Thiabendazole_mean_TOF_ben1_regressed	5.617524534886292	0	NA	NA	NA	NA	NA	NA	NA	NA	NA
I	I:13248579	13248579	A	G	0.230047	3.44224	1.99447	0.0843668	1.0738284232016473	Thiabendazole_mean_TOF_ben1_regressed	5.617524534886292	0	NA	NA	NA	NA	NA	NA	NA	NA	NA
I	I:13257357	13257357	T	G	0.0751174	3.26927	3.36059	0.330639	0.4806459212248319	Thiabendazole_mean_TOF_ben1_regressed	5.617524534886292	0	NA	NA	NA	NA	NA	NA	NA	NA	NA
I	I:13261025	13261025	A	C	0.107981	2.91625	2.66145	0.273194	0.5635288430414043	Thiabendazole_mean_TOF_ben1_regressed	5.617524534886292	0	NA	NA	NA	NA	NA	NA	NA	NA	NA
I	I:13274639	13274639	G	A	0.0516432	2.11832	3.53531	0.549048	0.26038968610750735	Thiabendazole_mean_TOF_ben1_regressed	5.617524534886292	0	NA	NA	NA	NA	NA	NA	NA	NA	NA
I	I:13277746	13277746	A	G	0.150235	1.71578	1.87064	0.359031	0.4448680512888249	Thiabendazole_mean_TOF_ben1_regressed	5.617524534886292	0	NA	NA	NA	NA	NA	NA	NA	NA	NA
I	I:13283222	13283222	A	G	0.0751174	4.17562	3.30548	0.206502	0.6850757377859937	Thiabendazole_mean_TOF_ben1_regressed	5.617524534886292	0	NA	NA	NA	NA	NA	NA	NA	NA	NA
I	I:13285232	13285232	T	C	0.117371	0.485672	2.49704	0.845785	0.07274002133500966	Thiabendazole_mean_TOF_ben1_regressed	5.617524534886292	0	NA	NA	NA	NA	NA	NA	NA	NA	NA
I	I:13286571	13286571	G	T	0.107981	6.10397	2.77482	0.0278228	1.5555991660995865	Thiabendazole_mean_TOF_ben1_regressed	5.617524534886292	0	NA	NA	NA	NA	NA	NA	NA	NA	NA
I	I:13288335	13288335	A	G	0.0610329	3.61872	3.05911	0.236836	0.6255522824684254	Thiabendazole_mean_TOF_ben1_regressed	5.617524534886292	0	NA	NA	NA	NA	NA	NA	NA	NA	NA
I	I:13291585	13291585	A	C	0.117371	3.02354	2.46502	0.219981	0.6576148280482281	Thiabendazole_mean_TOF_ben1_regressed	5.617524534886292	0	NA	NA	NA	NA	NA	NA	NA	NA	NA
I	I:13295743	13295743	T	C	0.0985915	5.5395	2.55824	0.0303604	1.517692510884318	Thiabendazole_mean_TOF_ben1_regressed	5.617524534886292	0	NA	NA	NA	NA	NA	NA	NA	NA	NA
I	I:13297009	13297009	A	T	0.42723	1.22872	1.4451	0.395179	0.4032061420865379	Thiabendazole_mean_TOF_ben1_regressed	5.617524534886292	0	NA	NA	NA	NA	NA	NA	NA	NA	NA
I	I:13297400	13297400	C	T	0.0516432	-2.40192	4.44126	0.588632	0.230156131897198	Thiabendazole_mean_TOF_ben1_regressed	5.617524534886292	0	NA	NA	NA	NA	NA	NA	NA	NA	NA
I	I:13298236	13298236	A	G	0.183099	4.12506	2.08349	0.0477174	1.3213232279609386	Thiabendazole_mean_TOF_ben1_regressed	5.617524534886292	0	NA	NA	NA	NA	NA	NA	NA	NA	NA
I	I:13299792	13299792	G	T	0.0798122	2.30733	3.01368	0.443903	0.35271191990132156	Thiabendazole_mean_TOF_ben1_regressed	5.617524534886292	0	NA	NA	NA	NA	NA	NA	NA	NA	NA
I	I:13300359	13300359	C	T	0.122066	-1.086	2.54718	0.66985	0.17402243829265443	Thiabendazole_mean_TOF_ben1_regressed	5.617524534886292	0	NA	NA	NA	NA	NA	NA	NA	NA	NA
I	I:13304877	13304877	G	T	0.0610329	2.95047	3.29638	0.370752	0.43091649751705563	Thiabendazole_mean_TOF_ben1_regressed	5.617524534886292	0	NA	NA	NA	NA	NA	NA	NA	NA	NA
I	I:13310577	13310577	T	C	0.0938967	4.49125	2.62213	0.0867454	1.0617535460193368	Thiabendazole_mean_TOF_ben1_regressed	5.617524534886292	0	NA	NA	NA	NA	NA	NA	NA	NA	NA
I	I:13310685	13310685	A	T	0.14554	4.92735	2.16051	0.0225694	1.646479986343274	Thiabendazole_mean_TOF_ben1_regressed	5.617524534886292	0	NA	NA	NA	NA	NA	NA	NA	NA	NA
I	I:13312810	13312810	A	T	0.0657277	2.90445	3.6551	0.42683	0.36974506352925307	Thiabendazole_mean_TOF_ben1_regressed	5.617524534886292	0	NA	NA	NA	NA	NA	NA	NA	NA	NA
I	I:13314563	13314563	T	G	0.0657277	-1.19961	3.50411	0.732093	0.1354337456884455	Thiabendazole_mean_TOF_ben1_regressed	5.617524534886292	0	NA	NA	NA	NA	NA	NA	NA	NA	NA
I	I:13316641	13316641	T	G	0.192488	2.4255	2.05642	0.238208	0.6230436572213646	Thiabendazole_mean_TOF_ben1_regressed	5.617524534886292	0	NA	NA	NA	NA	NA	NA	NA	NA	NA
I	I:13318471	13318471	A	G	0.0798122	6.27551	2.64229	0.0175475	1.7557847489157492	Thiabendazole_mean_TOF_ben1_regressed	5.617524534886292	0	NA	NA	NA	NA	NA	NA	NA	NA	NA
I	I:13319659	13319659	A	G	0.084507	-0.79598	3.09806	0.797234	0.09841418802283725	Thiabendazole_mean_TOF_ben1_regressed	5.617524534886292	0	NA	NA	NA	NA	NA	NA	NA	NA	NA
I	I:13330886	13330886	A	G	0.239437	3.57163	1.89152	0.0589951	1.2291840583804678	Thiabendazole_mean_TOF_ben1_regressed	5.617524534886292	0	NA	NA	NA	NA	NA	NA	NA	NA	NA
I	I:13330937	13330937	G	T	0.0657277	4.13893	2.77017	0.135148	0.8691903768641882	Thiabendazole_mean_TOF_ben1_regressed	5.617524534886292	0	NA	NA	NA	NA	NA	NA	NA	NA	NA
I	I:13332019	13332019	G	T	0.112676	1.1479	2.61961	0.661244	0.17963825564290295	Thiabendazole_mean_TOF_ben1_regressed	5.617524534886292	0	NA	NA	NA	NA	NA	NA	NA	NA	NA
I	I:13333935	13333935	A	T	0.0892019	2.1319	2.78628	0.444187	0.352434156077689	Thiabendazole_mean_TOF_ben1_regressed	5.617524534886292	0	NA	NA	NA	NA	NA	NA	NA	NA	NA
I	I:13338010	13338010	G	T	0.192488	3.00165	1.96503	0.126629	0.8974668227729067	Thiabendazole_mean_TOF_ben1_regressed	5.617524534886292	0	NA	NA	NA	NA	NA	NA	NA	NA	NA
I	I:13338993	13338993	T	C	0.0610329	1.66757	3.78275	0.659332	0.18089584570910044	Thiabendazole_mean_TOF_ben1_regressed	5.617524534886292	0	NA	NA	NA	NA	NA	NA	NA	NA	NA
I	I:13339842	13339842	C	T	0.0938967	3.02306	2.54981	0.235779	0.6274948785889328	Thiabendazole_mean_TOF_ben1_regressed	5.617524534886292	0	NA	NA	NA	NA	NA	NA	NA	NA	NA
I	I:13340850	13340850	G	A	0.206573	3.78214	1.98421	0.0566352	1.2469135614950035	Thiabendazole_mean_TOF_ben1_regressed	5.617524534886292	0	NA	NA	NA	NA	NA	NA	NA	NA	NA
I	I:13341172	13341172	T	C	0.0704225	4.15764	2.6953	0.12294	0.9103067912151613	Thiabendazole_mean_TOF_ben1_regressed	5.617524534886292	0	NA	NA	NA	NA	NA	NA	NA	NA	NA
I	I:13341617	13341617	C	T	0.112676	1.1479	2.61961	0.661244	0.17963825564290295	Thiabendazole_mean_TOF_ben1_regressed	5.617524534886292	0	NA	NA	NA	NA	NA	NA	NA	NA	NA
I	I:13342241	13342241	T	A	0.13615	-2.80798	2.1239	0.18614	0.7301602904231606	Thiabendazole_mean_TOF_ben1_regressed	5.617524534886292	0	NA	NA	NA	NA	NA	NA	NA	NA	NA
I	I:13345612	13345612	C	T	0.0657277	2.82888	2.99337	0.344634	0.4626418792850088	Thiabendazole_mean_TOF_ben1_regressed	5.617524534886292	0	NA	NA	NA	NA	NA	NA	NA	NA	NA
I	I:13346159	13346159	G	A	0.126761	1.49939	2.37596	0.527997	0.2773685450554815	Thiabendazole_mean_TOF_ben1_regressed	5.617524534886292	0	NA	NA	NA	NA	NA	NA	NA	NA	NA
I	I:13347771	13347771	A	G	0.0938967	4.66256	2.64274	0.0776837	1.109670097578487	Thiabendazole_mean_TOF_ben1_regressed	5.617524534886292	0	NA	NA	NA	NA	NA	NA	NA	NA	NA
I	I:13352378	13352378	A	G	0.173709	2.38657	2.0324	0.240289	0.6192661099644977	Thiabendazole_mean_TOF_ben1_regressed	5.617524534886292	0	NA	NA	NA	NA	NA	NA	NA	NA	NA
I	I:13354267	13354267	T	C	0.225352	2.53648	1.87998	0.17727	0.751364755300671	Thiabendazole_mean_TOF_ben1_regressed	5.617524534886292	0	NA	NA	NA	NA	NA	NA	NA	NA	NA
I	I:13354853	13354853	T	C	0.0751174	0.602059	3.01653	0.841804	0.07478901494603835	Thiabendazole_mean_TOF_ben1_regressed	5.617524534886292	0	NA	NA	NA	NA	NA	NA	NA	NA	NA
I	I:13355438	13355438	G	T	0.14554	0.806851	2.32406	0.728461	0.13759369432389035	Thiabendazole_mean_TOF_ben1_regressed	5.617524534886292	0	NA	NA	NA	NA	NA	NA	NA	NA	NA
I	I:13355589	13355589	A	G	0.122066	2.00591	2.39889	0.403052	0.39463891947626933	Thiabendazole_mean_TOF_ben1_regressed	5.617524534886292	0	NA	NA	NA	NA	NA	NA	NA	NA	NA
I	I:13355684	13355684	A	G	0.0798122	2.24933	2.47825	0.364074	0.43881033468789465	Thiabendazole_mean_TOF_ben1_regressed	5.617524534886292	0	NA	NA	NA	NA	NA	NA	NA	NA	NA
I	I:13355904	13355904	C	T	0.084507	0.92682	3.08233	0.763653	0.11710393778390511	Thiabendazole_mean_TOF_ben1_regressed	5.617524534886292	0	NA	NA	NA	NA	NA	NA	NA	NA	NA
I	I:13363159	13363159	T	C	0.183099	1.75025	1.99112	0.379387	0.42091755464132846	Thiabendazole_mean_TOF_ben1_regressed	5.617524534886292	0	NA	NA	NA	NA	NA	NA	NA	NA	NA
I	I:13363482	13363482	C	A	0.13615	2.02128	2.00405	0.313167	0.5042240080220741	Thiabendazole_mean_TOF_ben1_regressed	5.617524534886292	0	NA	NA	NA	NA	NA	NA	NA	NA	NA
I	I:13369756	13369756	C	T	0.122066	3.30625	2.14076	0.122485	0.911917093471718	Thiabendazole_mean_TOF_ben1_regressed	5.617524534886292	0	NA	NA	NA	NA	NA	NA	NA	NA	NA
I	I:13371021	13371021	A	C	0.0938967	4.69268	2.3979	0.0503484	1.298014326147343	Thiabendazole_mean_TOF_ben1_regressed	5.617524534886292	0	NA	NA	NA	NA	NA	NA	NA	NA	NA
I	I:13372257	13372257	A	G	0.164319	2.66452	2.03751	0.190965	0.7190462228032413	Thiabendazole_mean_TOF_ben1_regressed	5.617524534886292	0	NA	NA	NA	NA	NA	NA	NA	NA	NA
I	I:13374975	13374975	A	G	0.0610329	4.20591	2.89367	0.146089	0.8353824837176627	Thiabendazole_mean_TOF_ben1_regressed	5.617524534886292	0	NA	NA	NA	NA	NA	NA	NA	NA	NA
I	I:13375478	13375478	C	A	0.0516432	1.78068	2.9768	0.549716	0.2598616223018971	Thiabendazole_mean_TOF_ben1_regressed	5.617524534886292	0	NA	NA	NA	NA	NA	NA	NA	NA	NA
I	I:13385960	13385960	C	T	0.15493	3.18609	2.16856	0.141774	0.8484034073183773	Thiabendazole_mean_TOF_ben1_regressed	5.617524534886292	0	NA	NA	NA	NA	NA	NA	NA	NA	NA
I	I:13388047	13388047	G	A	0.0798122	3.08477	2.69987	0.253221	0.5965002804637892	Thiabendazole_mean_TOF_ben1_regressed	5.617524534886292	0	NA	NA	NA	NA	NA	NA	NA	NA	NA
I	I:13389906	13389906	A	G	0.248826	-0.205529	1.75464	0.906754	0.042510519922773785	Thiabendazole_mean_TOF_ben1_regressed	5.617524534886292	0	NA	NA	NA	NA	NA	NA	NA	NA	NA
I	I:13396011	13396011	G	A	0.117371	4.33656	2.41876	0.0729911	1.1367300913388279	Thiabendazole_mean_TOF_ben1_regressed	5.617524534886292	0	NA	NA	NA	NA	NA	NA	NA	NA	NA
I	I:13402395	13402395	T	C	0.0657277	4.97268	2.86856	0.0830045	1.0808983621758324	Thiabendazole_mean_TOF_ben1_regressed	5.617524534886292	0	NA	NA	NA	NA	NA	NA	NA	NA	NA
I	I:13409968	13409968	G	A	0.0938967	0.270137	2.92768	0.926484	0.03316207636851679	Thiabendazole_mean_TOF_ben1_regressed	5.617524534886292	0	NA	NA	NA	NA	NA	NA	NA	NA	NA
I	I:13410898	13410898	A	C	0.056338	1.60936	4.26875	0.706167	0.15109258138176684	Thiabendazole_mean_TOF_ben1_regressed	5.617524534886292	0	NA	NA	NA	NA	NA	NA	NA	NA	NA
I	I:13421402	13421402	C	T	0.14554	2.50404	1.86744	0.179955	0.7448360820911346	Thiabendazole_mean_TOF_ben1_regressed	5.617524534886292	0	NA	NA	NA	NA	NA	NA	NA	NA	NA
I	I:13425940	13425940	T	C	0.0751174	5.12907	2.59187	0.0478259	1.3203368485592972	Thiabendazole_mean_TOF_ben1_regressed	5.617524534886292	0	NA	NA	NA	NA	NA	NA	NA	NA	NA
I	I:13429200	13429200	C	G	0.0938967	1.76676	2.43453	0.468017	0.32973837155813546	Thiabendazole_mean_TOF_ben1_regressed	5.617524534886292	0	NA	NA	NA	NA	NA	NA	NA	NA	NA
I	I:13435228	13435228	T	C	0.0610329	1.46094	3.61381	0.686017	0.16366512202690214	Thiabendazole_mean_TOF_ben1_regressed	5.617524534886292	0	NA	NA	NA	NA	NA	NA	NA	NA	NA
I	I:13436172	13436172	T	G	0.056338	-0.505604	3.34597	0.87989	0.05557161805327771	Thiabendazole_mean_TOF_ben1_regressed	5.617524534886292	0	NA	NA	NA	NA	NA	NA	NA	NA	NA
I	I:13439226	13439226	A	C	0.0610329	-1.40105	3.09432	0.650707	0.18661452130514614	Thiabendazole_mean_TOF_ben1_regressed	5.617524534886292	0	NA	NA	NA	NA	NA	NA	NA	NA	NA
I	I:13470746	13470746	T	G	0.215962	3.00767	1.89785	0.113016	0.9468600678456714	Thiabendazole_mean_TOF_ben1_regressed	5.617524534886292	0	NA	NA	NA	NA	NA	NA	NA	NA	NA
I	I:13474492	13474492	C	T	0.0798122	0.442552	2.75445	0.872355	0.05930674538098229	Thiabendazole_mean_TOF_ben1_regressed	5.617524534886292	0	NA	NA	NA	NA	NA	NA	NA	NA	NA
I	I:13475477	13475477	A	C	0.0610329	0.93785	3.20262	0.769646	0.113708983395985	Thiabendazole_mean_TOF_ben1_regressed	5.617524534886292	0	NA	NA	NA	NA	NA	NA	NA	NA	NA
I	I:13498140	13498140	T	A	0.0610329	1.89408	2.95567	0.521633	0.2826349416922396	Thiabendazole_mean_TOF_ben1_regressed	5.617524534886292	0	NA	NA	NA	NA	NA	NA	NA	NA	NA
I	I:13505507	13505507	T	A	0.056338	0.314905	4.12364	0.939128	0.02727521081677835	Thiabendazole_mean_TOF_ben1_regressed	5.617524534886292	0	NA	NA	NA	NA	NA	NA	NA	NA	NA
I	I:13510285	13510285	A	G	0.056338	4.19229	2.98869	0.160701	0.793981420728064	Thiabendazole_mean_TOF_ben1_regressed	5.617524534886292	0	NA	NA	NA	NA	NA	NA	NA	NA	NA
I	I:13524605	13524605	A	G	0.0516432	1.68337	3.0284	0.578306	0.23784230181127003	Thiabendazole_mean_TOF_ben1_regressed	5.617524534886292	0	NA	NA	NA	NA	NA	NA	NA	NA	NA
I	I:13533985	13533985	C	G	0.14554	2.50404	1.86744	0.179955	0.7448360820911346	Thiabendazole_mean_TOF_ben1_regressed	5.617524534886292	0	NA	NA	NA	NA	NA	NA	NA	NA	NA
I	I:13538226	13538226	A	G	0.14554	1.75366	2.22745	0.431108	0.3654139179403163	Thiabendazole_mean_TOF_ben1_regressed	5.617524534886292	0	NA	NA	NA	NA	NA	NA	NA	NA	NA
I	I:13548353	13548353	A	G	0.215962	3.00767	1.89785	0.113016	0.9468600678456714	Thiabendazole_mean_TOF_ben1_regressed	5.617524534886292	0	NA	NA	NA	NA	NA	NA	NA	NA	NA
I	I:13558754	13558754	C	T	0.178404	3.95246	1.94166	0.0417892	1.3789359427810237	Thiabendazole_mean_TOF_ben1_regressed	5.617524534886292	0	NA	NA	NA	NA	NA	NA	NA	NA	NA
I	I:13571217	13571217	G	A	0.122066	3.24039	2.3656	0.17075099999999999	0.7676367442015679	Thiabendazole_mean_TOF_ben1_regressed	5.617524534886292	0	NA	NA	NA	NA	NA	NA	NA	NA	NA
I	I:13580715	13580715	A	G	0.380282	1.57177	1.46883	0.284583	0.5457910467208333	Thiabendazole_mean_TOF_ben1_regressed	5.617524534886292	0	NA	NA	NA	NA	NA	NA	NA	NA	NA
I	I:13580951	13580951	A	G	0.056338	4.19229	2.98869	0.160701	0.793981420728064	Thiabendazole_mean_TOF_ben1_regressed	5.617524534886292	0	NA	NA	NA	NA	NA	NA	NA	NA	NA
I	I:13593824	13593824	A	G	0.0704225	4.38217	2.90161	0.130978	0.8828016454203897	Thiabendazole_mean_TOF_ben1_regressed	5.617524534886292	0	NA	NA	NA	NA	NA	NA	NA	NA	NA
I	I:13599094	13599094	C	A	0.056338	3.55439	2.87359	0.216119	0.6653070506437	Thiabendazole_mean_TOF_ben1_regressed	5.617524534886292	0	NA	NA	NA	NA	NA	NA	NA	NA	NA
I	I:13618258	13618258	T	C	0.126761	4.21424	2.10516	0.0452996	1.3439056328339614	Thiabendazole_mean_TOF_ben1_regressed	5.617524534886292	0	NA	NA	NA	NA	NA	NA	NA	NA	NA
I	I:13642762	13642762	G	A	0.169014	4.3152	1.9892	0.0300586	1.5220312508427147	Thiabendazole_mean_TOF_ben1_regressed	5.617524534886292	0	NA	NA	NA	NA	NA	NA	NA	NA	NA
I	I:13659314	13659314	A	G	0.117371	-1.86164	2.5527	0.465827	0.3317753427417023	Thiabendazole_mean_TOF_ben1_regressed	5.617524534886292	0	NA	NA	NA	NA	NA	NA	NA	NA	NA
I	I:13666901	13666901	T	C	0.13615	1.20109	1.9207	0.531748	0.27429413488192783	Thiabendazole_mean_TOF_ben1_regressed	5.617524534886292	0	NA	NA	NA	NA	NA	NA	NA	NA	NA
I	I:13671576	13671576	T	A	0.140845	2.06276	1.96163	0.293003	0.5331279329674752	Thiabendazole_mean_TOF_ben1_regressed	5.617524534886292	0	NA	NA	NA	NA	NA	NA	NA	NA	NA
I	I:13672995	13672995	G	T	0.056338	2.72353	3.77848	0.471032	0.32694958766655396	Thiabendazole_mean_TOF_ben1_regressed	5.617524534886292	0	NA	NA	NA	NA	NA	NA	NA	NA	NA
I	I:13675983	13675983	C	T	0.056338	3.45653	3.13882	0.270801	0.567349736243614	Thiabendazole_mean_TOF_ben1_regressed	5.617524534886292	0	NA	NA	NA	NA	NA	NA	NA	NA	NA
I	I:13677730	13677730	G	A	0.0751174	1.05064	2.94415	0.721199	0.14194488413319498	Thiabendazole_mean_TOF_ben1_regressed	5.617524534886292	0	NA	NA	NA	NA	NA	NA	NA	NA	NA
I	I:13679516	13679516	T	G	0.0985915	3.45198	2.23904	0.123142	0.9095937971314932	Thiabendazole_mean_TOF_ben1_regressed	5.617524534886292	0	NA	NA	NA	NA	NA	NA	NA	NA	NA
I	I:13679737	13679737	C	A	0.084507	5.19388	2.92396	0.0756809	1.1210137119298682	Thiabendazole_mean_TOF_ben1_regressed	5.617524534886292	0	NA	NA	NA	NA	NA	NA	NA	NA	NA
I	I:13686855	13686855	A	T	0.056338	4.19229	2.98869	0.160701	0.793981420728064	Thiabendazole_mean_TOF_ben1_regressed	5.617524534886292	0	NA	NA	NA	NA	NA	NA	NA	NA	NA
I	I:13713134	13713134	C	A	0.201878	0.729965	1.87067	0.696377	0.15715558123367968	Thiabendazole_mean_TOF_ben1_regressed	5.617524534886292	0	NA	NA	NA	NA	NA	NA	NA	NA	NA
I	I:13719030	13719030	G	T	0.117371	-0.689281	2.42542	0.776264	0.10999055419968741	Thiabendazole_mean_TOF_ben1_regressed	5.617524534886292	0	NA	NA	NA	NA	NA	NA	NA	NA	NA
I	I:13727251	13727251	T	C	0.122066	3.20499	2.1788	0.141295	0.84987320623941	Thiabendazole_mean_TOF_ben1_regressed	5.617524534886292	0	NA	NA	NA	NA	NA	NA	NA	NA	NA
I	I:13727286	13727286	T	C	0.084507	1.85389	2.38554	0.43708	0.35943906559536326	Thiabendazole_mean_TOF_ben1_regressed	5.617524534886292	0	NA	NA	NA	NA	NA	NA	NA	NA	NA
I	I:13738693	13738693	A	T	0.0938967	-2.18132	2.47776	0.378664	0.42174598176727585	Thiabendazole_mean_TOF_ben1_regressed	5.617524534886292	0	NA	NA	NA	NA	NA	NA	NA	NA	NA
I	I:13757064	13757064	G	A	0.201878	0.729965	1.87067	0.696377	0.15715558123367968	Thiabendazole_mean_TOF_ben1_regressed	5.617524534886292	0	NA	NA	NA	NA	NA	NA	NA	NA	NA
I	I:13784685	13784685	T	C	0.215962	-0.382761	1.64784	0.816321	0.08813903105563342	Thiabendazole_mean_TOF_ben1_regressed	5.617524534886292	0	NA	NA	NA	NA	NA	NA	NA	NA	NA
I	I:13828568	13828568	G	A	0.0657277	-0.498306	2.63984	0.850278	0.07043905766601924	Thiabendazole_mean_TOF_ben1_regressed	5.617524534886292	0	NA	NA	NA	NA	NA	NA	NA	NA	NA
I	I:13830094	13830094	C	A	0.164319	0.325233	2.04165	0.873433	0.05877040361325977	Thiabendazole_mean_TOF_ben1_regressed	5.617524534886292	0	NA	NA	NA	NA	NA	NA	NA	NA	NA
I	I:13836196	13836196	T	C	0.201878	0.729965	1.87067	0.696377	0.15715558123367968	Thiabendazole_mean_TOF_ben1_regressed	5.617524534886292	0	NA	NA	NA	NA	NA	NA	NA	NA	NA
I	I:13838325	13838325	A	G	0.0892019	-3.35448	2.49127	0.178143	0.7492312382644168	Thiabendazole_mean_TOF_ben1_regressed	5.617524534886292	0	NA	NA	NA	NA	NA	NA	NA	NA	NA
I	I:13844754	13844754	C	T	0.117371	-1.86164	2.5527	0.465827	0.3317753427417023	Thiabendazole_mean_TOF_ben1_regressed	5.617524534886292	0	NA	NA	NA	NA	NA	NA	NA	NA	NA
I	I:13847317	13847317	T	A	0.0798122	3.9963	2.69585	0.138236	0.8593788414382497	Thiabendazole_mean_TOF_ben1_regressed	5.617524534886292	0	NA	NA	NA	NA	NA	NA	NA	NA	NA
I	I:13856965	13856965	C	T	0.107981	-2.31527	2.43241	0.341177	0.46702025391062896	Thiabendazole_mean_TOF_ben1_regressed	5.617524534886292	0	NA	NA	NA	NA	NA	NA	NA	NA	NA
I	I:13857476	13857476	A	T	0.107981	-2.85676	2.28571	0.211361	0.674975144972477	Thiabendazole_mean_TOF_ben1_regressed	5.617524534886292	0	NA	NA	NA	NA	NA	NA	NA	NA	NA
I	I:13868206	13868206	T	C	0.0798122	-3.26288	2.657	0.219436	0.6586921218898587	Thiabendazole_mean_TOF_ben1_regressed	5.617524534886292	0	NA	NA	NA	NA	NA	NA	NA	NA	NA
I	I:13881779	13881779	T	C	0.0798122	3.85529	2.53008	0.127563	0.8942752756620267	Thiabendazole_mean_TOF_ben1_regressed	5.617524534886292	0	NA	NA	NA	NA	NA	NA	NA	NA	NA
I	I:13883744	13883744	G	C	0.169014	0.352884	2.01683	0.861104	0.06494439337967373	Thiabendazole_mean_TOF_ben1_regressed	5.617524534886292	0	NA	NA	NA	NA	NA	NA	NA	NA	NA
I	I:13888847	13888847	G	A	0.0610329	-7.1238	2.98473	0.0169982	1.7695970651779647	Thiabendazole_mean_TOF_ben1_regressed	5.617524534886292	0	NA	NA	NA	NA	NA	NA	NA	NA	NA
I	I:13905221	13905221	C	A	0.234742	1.61857	1.83414	0.377523	0.4230565845147866	Thiabendazole_mean_TOF_ben1_regressed	5.617524534886292	0	NA	NA	NA	NA	NA	NA	NA	NA	NA
I	I:13911449	13911449	A	G	0.084507	-3.83305	2.64954	0.147985	0.8297823031683761	Thiabendazole_mean_TOF_ben1_regressed	5.617524534886292	0	NA	NA	NA	NA	NA	NA	NA	NA	NA
I	I:13914264	13914264	T	G	0.084507	4.21935	2.5822600000000002	0.102264	0.9902772240879407	Thiabendazole_mean_TOF_ben1_regressed	5.617524534886292	0	NA	NA	NA	NA	NA	NA	NA	NA	NA
I	I:13916302	13916302	A	T	0.140845	5.35748	2.15536	0.0129314	1.8883544542873805	Thiabendazole_mean_TOF_ben1_regressed	5.617524534886292	0	NA	NA	NA	NA	NA	NA	NA	NA	NA
I	I:13918014	13918014	G	A	0.0610329	3.91639	2.91889	0.179681	0.7454978440452544	Thiabendazole_mean_TOF_ben1_regressed	5.617524534886292	0	NA	NA	NA	NA	NA	NA	NA	NA	NA
I	I:13931118	13931118	G	A	0.192488	2.27394	1.88676	0.228123	0.6418309257294067	Thiabendazole_mean_TOF_ben1_regressed	5.617524534886292	0	NA	NA	NA	NA	NA	NA	NA	NA	NA
I	I:13934634	13934634	T	C	0.112676	-3.3914	2.32705	0.145012	0.8385960576398868	Thiabendazole_mean_TOF_ben1_regressed	5.617524534886292	0	NA	NA	NA	NA	NA	NA	NA	NA	NA
I	I:13938899	13938899	A	C	0.14554	-1.42164	2.29399	0.535439	0.2712899991036289	Thiabendazole_mean_TOF_ben1_regressed	5.617524534886292	0	NA	NA	NA	NA	NA	NA	NA	NA	NA
I	I:13951494	13951494	T	C	0.248826	0.815976	1.65787	0.622589	0.2057985567686709	Thiabendazole_mean_TOF_ben1_regressed	5.617524534886292	0	NA	NA	NA	NA	NA	NA	NA	NA	NA
I	I:13951826	13951826	A	G	0.234742	1.61857	1.83414	0.377523	0.4230565845147866	Thiabendazole_mean_TOF_ben1_regressed	5.617524534886292	0	NA	NA	NA	NA	NA	NA	NA	NA	NA
I	I:13978207	13978207	C	A	0.107981	3.61081	2.8154	0.199659	0.6997111083985644	Thiabendazole_mean_TOF_ben1_regressed	5.617524534886292	0	NA	NA	NA	NA	NA	NA	NA	NA	NA
I	I:13994815	13994815	A	G	0.0938967	-1.62869	2.41666	0.500347	0.3007286998311056	Thiabendazole_mean_TOF_ben1_regressed	5.617524534886292	0	NA	NA	NA	NA	NA	NA	NA	NA	NA
I	I:13997336	13997336	T	C	0.0985915	-0.76503	2.47024	0.75679	0.12102461520762745	Thiabendazole_mean_TOF_ben1_regressed	5.617524534886292	0	NA	NA	NA	NA	NA	NA	NA	NA	NA
I	I:14000053	14000053	A	G	0.056338	-6.49475	3.30471	0.0493792	1.3064559504186661	Thiabendazole_mean_TOF_ben1_regressed	5.617524534886292	0	NA	NA	NA	NA	NA	NA	NA	NA	NA
I	I:14002675	14002675	A	G	0.0516432	-4.503	2.98073	0.130863	0.8831831278362846	Thiabendazole_mean_TOF_ben1_regressed	5.617524534886292	0	NA	NA	NA	NA	NA	NA	NA	NA	NA
I	I:14008090	14008090	T	C	0.0657277	3.0997	2.78196	0.265188	0.576446132045901	Thiabendazole_mean_TOF_ben1_regressed	5.617524534886292	0	NA	NA	NA	NA	NA	NA	NA	NA	NA
I	I:14010314	14010314	T	C	0.0610329	6.62994	3.27407	0.0428689	1.3678576601809733	Thiabendazole_mean_TOF_ben1_regressed	5.617524534886292	0	NA	NA	NA	NA	NA	NA	NA	NA	NA
I	I:14016244	14016244	A	T	0.0798122	-6.03608	2.58758	0.0196634	1.7063413861187613	Thiabendazole_mean_TOF_ben1_regressed	5.617524534886292	0	NA	NA	NA	NA	NA	NA	NA	NA	NA
I	I:14016277	14016277	A	G	0.14554	0.268463	1.87789	0.886322	0.052408470643751724	Thiabendazole_mean_TOF_ben1_regressed	5.617524534886292	0	NA	NA	NA	NA	NA	NA	NA	NA	NA
I	I:14018840	14018840	G	A	0.140845	-1.49403	2.29763	0.515532	0.28774437210288384	Thiabendazole_mean_TOF_ben1_regressed	5.617524534886292	0	NA	NA	NA	NA	NA	NA	NA	NA	NA
I	I:14036253	14036253	A	T	0.107981	3.61081	2.8154	0.199659	0.6997111083985644	Thiabendazole_mean_TOF_ben1_regressed	5.617524534886292	0	NA	NA	NA	NA	NA	NA	NA	NA	NA
I	I:14044646	14044646	A	C	0.0657277	3.595	3.0192	0.233767	0.631216796550707	Thiabendazole_mean_TOF_ben1_regressed	5.617524534886292	0	NA	NA	NA	NA	NA	NA	NA	NA	NA
I	I:14057475	14057475	A	G	0.084507	2.69812	2.94218	0.359118	0.44476282627253877	Thiabendazole_mean_TOF_ben1_regressed	5.617524534886292	0	NA	NA	NA	NA	NA	NA	NA	NA	NA
I	I:14065245	14065245	A	G	0.234742	1.55218	1.85569	0.402907	0.3947951872282403	Thiabendazole_mean_TOF_ben1_regressed	5.617524534886292	0	NA	NA	NA	NA	NA	NA	NA	NA	NA
I	I:14085152	14085152	G	A	0.0704225	1.29177	3.19552	0.686033	0.16365499307867026	Thiabendazole_mean_TOF_ben1_regressed	5.617524534886292	0	NA	NA	NA	NA	NA	NA	NA	NA	NA
I	I:14098463	14098463	A	T	0.103286	4.85554	2.85984	0.0895391	1.0479872752306405	Thiabendazole_mean_TOF_ben1_regressed	5.617524534886292	0	NA	NA	NA	NA	NA	NA	NA	NA	NA
I	I:14103957	14103957	A	G	0.15493	0.00410214	2.12103	0.998457	6.706339127996858e-4	Thiabendazole_mean_TOF_ben1_regressed	5.617524534886292	0	NA	NA	NA	NA	NA	NA	NA	NA	NA
I	I:14106800	14106800	T	C	0.0516432	5.64667	3.40331	0.0970817	1.0128626273323258	Thiabendazole_mean_TOF_ben1_regressed	5.617524534886292	0	NA	NA	NA	NA	NA	NA	NA	NA	NA
I	I:14126513	14126513	T	C	0.0751174	3.40583	2.74089	0.214015	0.6695557865156213	Thiabendazole_mean_TOF_ben1_regressed	5.617524534886292	0	NA	NA	NA	NA	NA	NA	NA	NA	NA
I	I:14134756	14134756	A	G	0.0798122	-2.11074	2.60724	0.418187	0.3786294720348906	Thiabendazole_mean_TOF_ben1_regressed	5.617524534886292	0	NA	NA	NA	NA	NA	NA	NA	NA	NA
I	I:14135412	14135412	G	A	0.220657	1.22803	1.88473	0.514681	0.2884618638995536	Thiabendazole_mean_TOF_ben1_regressed	5.617524534886292	0	NA	NA	NA	NA	NA	NA	NA	NA	NA
I	I:14142166	14142166	T	C	0.117371	-0.0811495	2.24684	0.971189	0.012696245200402403	Thiabendazole_mean_TOF_ben1_regressed	5.617524534886292	0	NA	NA	NA	NA	NA	NA	NA	NA	NA
I	I:14148121	14148121	T	C	0.0516432	1.8612899999999999	3.50262	0.595143	0.2253786701551871	Thiabendazole_mean_TOF_ben1_regressed	5.617524534886292	0	NA	NA	NA	NA	NA	NA	NA	NA	NA
I	I:14149053	14149053	A	G	0.262911	0.569249	1.80727	0.752778	0.12333308168788737	Thiabendazole_mean_TOF_ben1_regressed	5.617524534886292	0	NA	NA	NA	NA	NA	NA	NA	NA	NA
I	I:14149987	14149987	A	G	0.056338	-6.31531	3.08353	0.0405527	1.39198022515037	Thiabendazole_mean_TOF_ben1_regressed	5.617524534886292	0	NA	NA	NA	NA	NA	NA	NA	NA	NA
I	I:14152145	14152145	C	T	0.131455	2.12802	2.52763	0.399843	0.39811050271783033	Thiabendazole_mean_TOF_ben1_regressed	5.617524534886292	0	NA	NA	NA	NA	NA	NA	NA	NA	NA
I	I:14152355	14152355	A	G	0.140845	-0.624222	2.21313	0.777903	0.10907455364155118	Thiabendazole_mean_TOF_ben1_regressed	5.617524534886292	0	NA	NA	NA	NA	NA	NA	NA	NA	NA
I	I:14156919	14156919	G	A	0.286385	-0.461638	1.52868	0.762663	0.11766732255793493	Thiabendazole_mean_TOF_ben1_regressed	5.617524534886292	0	NA	NA	NA	NA	NA	NA	NA	NA	NA
I	I:14158368	14158368	C	T	0.41784	0.405306	1.46278	0.781719	0.10694933220960053	Thiabendazole_mean_TOF_ben1_regressed	5.617524534886292	0	NA	NA	NA	NA	NA	NA	NA	NA	NA
I	I:14162006	14162006	T	C	0.0751174	1.05064	2.94415	0.721199	0.14194488413319498	Thiabendazole_mean_TOF_ben1_regressed	5.617524534886292	0	NA	NA	NA	NA	NA	NA	NA	NA	NA
I	I:14168632	14168632	T	C	0.0751174	-5.02305	2.88304	0.0814601	1.0890550611120204	Thiabendazole_mean_TOF_ben1_regressed	5.617524534886292	0	NA	NA	NA	NA	NA	NA	NA	NA	NA
I	I:14169090	14169090	G	C	0.197183	0.236861	1.7036	0.889422	0.05089213240851984	Thiabendazole_mean_TOF_ben1_regressed	5.617524534886292	0	NA	NA	NA	NA	NA	NA	NA	NA	NA
I	I:14172637	14172637	G	T	0.056338	-6.31531	3.08353	0.0405527	1.39198022515037	Thiabendazole_mean_TOF_ben1_regressed	5.617524534886292	0	NA	NA	NA	NA	NA	NA	NA	NA	NA
I	I:14172660	14172660	T	C	0.333333	1.59051	1.51014	0.29224	0.5342603407961397	Thiabendazole_mean_TOF_ben1_regressed	5.617524534886292	0	NA	NA	NA	NA	NA	NA	NA	NA	NA
I	I:14175138	14175138	T	A	0.112676	-1.46391	2.63249	0.578147	0.2379617235656478	Thiabendazole_mean_TOF_ben1_regressed	5.617524534886292	0	NA	NA	NA	NA	NA	NA	NA	NA	NA
I	I:14176092	14176092	C	T	0.29108	-0.477078	1.53353	0.755726	0.12163563605629073	Thiabendazole_mean_TOF_ben1_regressed	5.617524534886292	0	NA	NA	NA	NA	NA	NA	NA	NA	NA
I	I:14176848	14176848	C	T	0.403756	0.183785	1.47578	0.900893	0.04532678756596522	Thiabendazole_mean_TOF_ben1_regressed	5.617524534886292	0	NA	NA	NA	NA	NA	NA	NA	NA	NA
I	I:14182652	14182652	A	G	0.0657277	5.9242	3.05687	0.0526232	1.2788227461384507	Thiabendazole_mean_TOF_ben1_regressed	5.617524534886292	0	NA	NA	NA	NA	NA	NA	NA	NA	NA
I	I:14184142	14184142	C	T	0.117371	1.75887	2.49773	0.481315	0.31757060348840543	Thiabendazole_mean_TOF_ben1_regressed	5.617524534886292	0	NA	NA	NA	NA	NA	NA	NA	NA	NA
I	I:14184444	14184444	C	T	0.197183	4.34164	1.97862	0.0282153	1.5495153277206484	Thiabendazole_mean_TOF_ben1_regressed	5.617524534886292	0	NA	NA	NA	NA	NA	NA	NA	NA	NA
I	I:14187185	14187185	A	G	0.28169	0.290009	1.5908	0.855344	0.06785918672721968	Thiabendazole_mean_TOF_ben1_regressed	5.617524534886292	0	NA	NA	NA	NA	NA	NA	NA	NA	NA
I	I:14187420	14187420	C	T	0.117371	-0.321069	2.25446	0.886752	0.05219782333757105	Thiabendazole_mean_TOF_ben1_regressed	5.617524534886292	0	NA	NA	NA	NA	NA	NA	NA	NA	NA
I	I:14190603	14190603	C	A	0.41784	0.405306	1.46278	0.781719	0.10694933220960053	Thiabendazole_mean_TOF_ben1_regressed	5.617524534886292	0	NA	NA	NA	NA	NA	NA	NA	NA	NA
I	I:14190752	14190752	C	T	0.206573	0.830205	1.65804	0.616571	0.21001690587639085	Thiabendazole_mean_TOF_ben1_regressed	5.617524534886292	0	NA	NA	NA	NA	NA	NA	NA	NA	NA
I	I:14190822	14190822	A	C	0.178404	-2.58931	2.16681	0.232091	0.6343417002425776	Thiabendazole_mean_TOF_ben1_regressed	5.617524534886292	0	NA	NA	NA	NA	NA	NA	NA	NA	NA
I	I:14198699	14198699	A	T	0.13615	2.10714	2.35447	0.370812	0.43084621991735816	Thiabendazole_mean_TOF_ben1_regressed	5.617524534886292	0	NA	NA	NA	NA	NA	NA	NA	NA	NA
I	I:14198801	14198801	T	G	0.253521	-1.89443	1.56323	0.225565	0.6467282871625003	Thiabendazole_mean_TOF_ben1_regressed	5.617524534886292	0	NA	NA	NA	NA	NA	NA	NA	NA	NA
I	I:14204483	14204483	G	A	0.225352	0.651978	1.89796	0.73121100000000006	0.13595728389981648	Thiabendazole_mean_TOF_ben1_regressed	5.617524534886292	0	NA	NA	NA	NA	NA	NA	NA	NA	NA
I	I:14207262	14207262	A	T	0.187793	-0.466789	1.97905	0.813537	0.0896226903848792	Thiabendazole_mean_TOF_ben1_regressed	5.617524534886292	0	NA	NA	NA	NA	NA	NA	NA	NA	NA
I	I:14207820	14207820	G	A	0.112676	1.84735	2.53598	0.466333	0.33130385066002715	Thiabendazole_mean_TOF_ben1_regressed	5.617524534886292	0	NA	NA	NA	NA	NA	NA	NA	NA	NA
I	I:14218944	14218944	A	C	0.41784	0.405306	1.46278	0.781719	0.10694933220960053	Thiabendazole_mean_TOF_ben1_regressed	5.617524534886292	0	NA	NA	NA	NA	NA	NA	NA	NA	NA
I	I:14219502	14219502	G	C	0.0610329	-4.42362	2.90721	0.128109	0.8924203588342572	Thiabendazole_mean_TOF_ben1_regressed	5.617524534886292	0	NA	NA	NA	NA	NA	NA	NA	NA	NA
I	I:14236755	14236755	C	A	0.140845	-0.152919	1.89012	0.935518	0.02894785196357718	Thiabendazole_mean_TOF_ben1_regressed	5.617524534886292	0	NA	NA	NA	NA	NA	NA	NA	NA	NA
I	I:14237405	14237405	T	C	0.211268	0.091123	1.68021	0.95675	0.019201529103463084	Thiabendazole_mean_TOF_ben1_regressed	5.617524534886292	0	NA	NA	NA	NA	NA	NA	NA	NA	NA
I	I:14245110	14245110	T	C	0.276995	-1.29451	1.54943	0.403449	0.39421135665057777	Thiabendazole_mean_TOF_ben1_regressed	5.617524534886292	0	NA	NA	NA	NA	NA	NA	NA	NA	NA
I	I:14248137	14248137	G	A	0.0985915	-3.68704	2.51595	0.142794	0.8452900406105164	Thiabendazole_mean_TOF_ben1_regressed	5.617524534886292	0	NA	NA	NA	NA	NA	NA	NA	NA	NA
I	I:14251641	14251641	C	T	0.0610329	-6.42576	2.84465	0.0238903	1.6217783966073207	Thiabendazole_mean_TOF_ben1_regressed	5.617524534886292	0	NA	NA	NA	NA	NA	NA	NA	NA	NA
I	I:14261999	14261999	T	C	0.122066	2.95236	2.39573	0.217822	0.6618982586661716	Thiabendazole_mean_TOF_ben1_regressed	5.617524534886292	0	NA	NA	NA	NA	NA	NA	NA	NA	NA
I	I:14262958	14262958	T	C	0.178404	-0.136621	1.72267	0.936788	0.028358681094491196	Thiabendazole_mean_TOF_ben1_regressed	5.617524534886292	0	NA	NA	NA	NA	NA	NA	NA	NA	NA
I	I:14270563	14270563	A	T	0.361502	2.21827	1.47629	0.132943	0.8763345251350305	Thiabendazole_mean_TOF_ben1_regressed	5.617524534886292	0	NA	NA	NA	NA	NA	NA	NA	NA	NA
I	I:14273895	14273895	A	C	0.300469	1.11727	1.54452	0.469448	0.3284125068350831	Thiabendazole_mean_TOF_ben1_regressed	5.617524534886292	0	NA	NA	NA	NA	NA	NA	NA	NA	NA
I	I:14281848	14281848	C	T	0.422535	0.370586	1.4636	0.800113	0.09684867324450643	Thiabendazole_mean_TOF_ben1_regressed	5.617524534886292	0	NA	NA	NA	NA	NA	NA	NA	NA	NA
I	I:14307285	14307285	A	T	0.206573	0.0808151	1.70316	0.962154	0.01675541029327292	Thiabendazole_mean_TOF_ben1_regressed	5.617524534886292	0	NA	NA	NA	NA	NA	NA	NA	NA	NA
I	I:14313588	14313588	C	T	0.164319	-0.466748	1.81354	0.796894	0.09859944306645495	Thiabendazole_mean_TOF_ben1_regressed	5.617524534886292	0	NA	NA	NA	NA	NA	NA	NA	NA	NA
I	I:14315253	14315253	A	T	0.0610329	4.3354799999999996	3.38599	0.200398	0.6981066171026866	Thiabendazole_mean_TOF_ben1_regressed	5.617524534886292	0	NA	NA	NA	NA	NA	NA	NA	NA	NA
I	I:14318157	14318157	C	T	0.112676	1.33725	2.5724	0.603171	0.2195595471826097	Thiabendazole_mean_TOF_ben1_regressed	5.617524534886292	0	NA	NA	NA	NA	NA	NA	NA	NA	NA
I	I:14320985	14320985	A	C	0.056338	4.38601	3.23267	0.174853	0.7573269119834543	Thiabendazole_mean_TOF_ben1_regressed	5.617524534886292	0	NA	NA	NA	NA	NA	NA	NA	NA	NA
I	I:14325414	14325414	T	G	0.422535	0.370586	1.4636	0.800113	0.09684867324450643	Thiabendazole_mean_TOF_ben1_regressed	5.617524534886292	0	NA	NA	NA	NA	NA	NA	NA	NA	NA
I	I:14328940	14328940	A	T	0.187793	-1.00157	1.9827	0.613452	0.21221941329666827	Thiabendazole_mean_TOF_ben1_regressed	5.617524534886292	0	NA	NA	NA	NA	NA	NA	NA	NA	NA
I	I:14339287	14339287	C	T	0.173709	-1.04694	2.04564	0.608796	0.21552820969286224	Thiabendazole_mean_TOF_ben1_regressed	5.617524534886292	0	NA	NA	NA	NA	NA	NA	NA	NA	NA
I	I:14342450	14342450	C	T	0.234742	0.21824	1.79532	0.903247	0.04419347220179941	Thiabendazole_mean_TOF_ben1_regressed	5.617524534886292	0	NA	NA	NA	NA	NA	NA	NA	NA	NA
I	I:14358033	14358033	A	T	0.197183	-0.048984	1.71608	0.977228	0.010004097908914981	Thiabendazole_mean_TOF_ben1_regressed	5.617524534886292	0	NA	NA	NA	NA	NA	NA	NA	NA	NA
I	I:14365539	14365539	G	A	0.422535	0.370586	1.4636	0.800113	0.09684867324450643	Thiabendazole_mean_TOF_ben1_regressed	5.617524534886292	0	NA	NA	NA	NA	NA	NA	NA	NA	NA
I	I:14369187	14369187	T	G	0.140845	-2.72598	2.24107	0.223843	0.6500564822897258	Thiabendazole_mean_TOF_ben1_regressed	5.617524534886292	0	NA	NA	NA	NA	NA	NA	NA	NA	NA
I	I:14400674	14400674	T	G	0.0610329	0.308255	3.99876	0.938554	0.02754073505397899	Thiabendazole_mean_TOF_ben1_regressed	5.617524534886292	0	NA	NA	NA	NA	NA	NA	NA	NA	NA
I	I:14400730	14400730	C	T	0.29108	0.0939775	1.56306	0.952057	0.02133704946803123	Thiabendazole_mean_TOF_ben1_regressed	5.617524534886292	0	NA	NA	NA	NA	NA	NA	NA	NA	NA
I	I:14405536	14405536	T	C	0.366197	-0.618936	1.53833	0.687431	0.1627708870585962	Thiabendazole_mean_TOF_ben1_regressed	5.617524534886292	0	NA	NA	NA	NA	NA	NA	NA	NA	NA
I	I:14409928	14409928	A	G	0.159624	-2.35198	2.10894	0.264746	0.5771705928486206	Thiabendazole_mean_TOF_ben1_regressed	5.617524534886292	0	NA	NA	NA	NA	NA	NA	NA	NA	NA
I	I:14417690	14417690	G	A	0.197183	0.8656	1.72995	0.61682	0.20984155300376073	Thiabendazole_mean_TOF_ben1_regressed	5.617524534886292	0	NA	NA	NA	NA	NA	NA	NA	NA	NA
I	I:14421389	14421389	G	A	0.201878	-2.74928	1.70708	0.107284	0.9694650425246291	Thiabendazole_mean_TOF_ben1_regressed	5.617524534886292	0	NA	NA	NA	NA	NA	NA	NA	NA	NA
I	I:14426275	14426275	C	G	0.131455	1.30555	2.41901	0.589401	0.22958913164504607	Thiabendazole_mean_TOF_ben1_regressed	5.617524534886292	0	NA	NA	NA	NA	NA	NA	NA	NA	NA
I	I:14435800	14435800	A	G	0.201878	-0.0118996	1.71539	0.994465	0.0024104971794142623	Thiabendazole_mean_TOF_ben1_regressed	5.617524534886292	0	NA	NA	NA	NA	NA	NA	NA	NA	NA
I	I:14444012	14444012	A	G	0.2723	1.92167	1.58308	0.224792	0.6482191486976294	Thiabendazole_mean_TOF_ben1_regressed	5.617524534886292	0	NA	NA	NA	NA	NA	NA	NA	NA	NA
I	I:14445151	14445151	C	G	0.0610329	6.04299	3.14157	0.0544096	1.2643244668607065	Thiabendazole_mean_TOF_ben1_regressed	5.617524534886292	0	NA	NA	NA	NA	NA	NA	NA	NA	NA
I	I:14454994	14454994	G	A	0.492958	0.202416	1.46133	0.889834	0.05069100415070633	Thiabendazole_mean_TOF_ben1_regressed	5.617524534886292	0	NA	NA	NA	NA	NA	NA	NA	NA	NA
I	I:14455004	14455004	T	G	0.0751174	-1.5195	2.98152	0.610305	0.21445307201700278	Thiabendazole_mean_TOF_ben1_regressed	5.617524534886292	0	NA	NA	NA	NA	NA	NA	NA	NA	NA
I	I:14460147	14460147	G	A	0.220657	1.37943	1.62947	0.397246	0.4009404671518571	Thiabendazole_mean_TOF_ben1_regressed	5.617524534886292	0	NA	NA	NA	NA	NA	NA	NA	NA	NA
I	I:14463862	14463862	T	A	0.164319	-0.466748	1.81354	0.796894	0.09859944306645495	Thiabendazole_mean_TOF_ben1_regressed	5.617524534886292	0	NA	NA	NA	NA	NA	NA	NA	NA	NA
I	I:14491626	14491626	C	A	0.253521	-1.34657	1.60673	0.401986	0.3957890718623505	Thiabendazole_mean_TOF_ben1_regressed	5.617524534886292	0	NA	NA	NA	NA	NA	NA	NA	NA	NA
I	I:14492974	14492974	T	C	0.42723	0.848794	1.44114	0.555879	0.25501973243092907	Thiabendazole_mean_TOF_ben1_regressed	5.617524534886292	0	NA	NA	NA	NA	NA	NA	NA	NA	NA
I	I:14496560	14496560	T	C	0.183099	2.17204	1.77024	0.219831	0.6579110645074939	Thiabendazole_mean_TOF_ben1_regressed	5.617524534886292	0	NA	NA	NA	NA	NA	NA	NA	NA	NA
I	I:14501614	14501614	A	C	0.159624	2.52129	2.00954	0.209602	0.6786045776767661	Thiabendazole_mean_TOF_ben1_regressed	5.617524534886292	0	NA	NA	NA	NA	NA	NA	NA	NA	NA
I	I:14502855	14502855	T	C	0.150235	0.578599	1.90154	0.760914	0.11866442527412016	Thiabendazole_mean_TOF_ben1_regressed	5.617524534886292	0	NA	NA	NA	NA	NA	NA	NA	NA	NA
I	I:14504764	14504764	G	T	0.244131	-0.712885	1.61433	0.658781	0.18125893487287795	Thiabendazole_mean_TOF_ben1_regressed	5.617524534886292	0	NA	NA	NA	NA	NA	NA	NA	NA	NA
I	I:14506819	14506819	A	G	0.056338	-8.4027	3.03265	0.00559279	2.2523714874039915	Thiabendazole_mean_TOF_ben1_regressed	5.617524534886292	0	NA	NA	NA	NA	NA	NA	NA	NA	NA
I	I:14513613	14513613	A	T	0.211268	3.0939	1.77081	0.0806096	1.0936132338927438	Thiabendazole_mean_TOF_ben1_regressed	5.617524534886292	0	NA	NA	NA	NA	NA	NA	NA	NA	NA
I	I:14515184	14515184	T	C	0.225352	-1.53848	1.64154	0.348644	0.45761780439944233	Thiabendazole_mean_TOF_ben1_regressed	5.617524534886292	0	NA	NA	NA	NA	NA	NA	NA	NA	NA
I	I:14519913	14519913	T	C	0.112676	0.832465	2.08806	0.690129	0.161069722665943	Thiabendazole_mean_TOF_ben1_regressed	5.617524534886292	0	NA	NA	NA	NA	NA	NA	NA	NA	NA
I	I:14522497	14522497	G	A	0.42723	0.848794	1.44114	0.555879	0.25501973243092907	Thiabendazole_mean_TOF_ben1_regressed	5.617524534886292	0	NA	NA	NA	NA	NA	NA	NA	NA	NA
I	I:14523793	14523793	A	G	0.0938967	-3.99725	2.41726	0.0982033	1.0078739180408505	Thiabendazole_mean_TOF_ben1_regressed	5.617524534886292	0	NA	NA	NA	NA	NA	NA	NA	NA	NA
I	I:14525162	14525162	A	C	0.159624	2.06481	2.03886	0.311188	0.5069771585790867	Thiabendazole_mean_TOF_ben1_regressed	5.617524534886292	0	NA	NA	NA	NA	NA	NA	NA	NA	NA
I	I:14540954	14540954	A	G	0.159624	3.1248	2.0182	0.121548	0.9152521828190808	Thiabendazole_mean_TOF_ben1_regressed	5.617524534886292	0	NA	NA	NA	NA	NA	NA	NA	NA	NA
I	I:14542418	14542418	A	G	0.112676	-2.50704	2.73838	0.35992	0.44379401984248956	Thiabendazole_mean_TOF_ben1_regressed	5.617524534886292	0	NA	NA	NA	NA	NA	NA	NA	NA	NA
I	I:14543990	14543990	C	A	0.276995	0.560249	1.65078	0.734319	0.1341152345752398	Thiabendazole_mean_TOF_ben1_regressed	5.617524534886292	0	NA	NA	NA	NA	NA	NA	NA	NA	NA
I	I:14546833	14546833	G	A	0.239437	3.46645	1.81431	0.0560534	1.2513980395104911	Thiabendazole_mean_TOF_ben1_regressed	5.617524534886292	0	NA	NA	NA	NA	NA	NA	NA	NA	NA
I	I:14552906	14552906	A	G	0.187793	-2.51251	1.74837	0.150701	0.8218838658470073	Thiabendazole_mean_TOF_ben1_regressed	5.617524534886292	0	NA	NA	NA	NA	NA	NA	NA	NA	NA
I	I:14558751	14558751	A	G	0.0610329	3.27906	3.24062	0.311604	0.5063969760098144	Thiabendazole_mean_TOF_ben1_regressed	5.617524534886292	0	NA	NA	NA	NA	NA	NA	NA	NA	NA
I	I:14561121	14561121	G	A	0.0516432	4.86781	3.32176	0.142803	0.8452626688220282	Thiabendazole_mean_TOF_ben1_regressed	5.617524534886292	0	NA	NA	NA	NA	NA	NA	NA	NA	NA
I	I:14561433	14561433	A	T	0.056338	-8.47216	3.01795	0.00499657	2.301328023913948	Thiabendazole_mean_TOF_ben1_regressed	5.617524534886292	0	NA	NA	NA	NA	NA	NA	NA	NA	NA
I	I:14563781	14563781	T	C	0.370892	0.367748	1.44156	0.798643	0.09764731052037084	Thiabendazole_mean_TOF_ben1_regressed	5.617524534886292	0	NA	NA	NA	NA	NA	NA	NA	NA	NA
I	I:14576765	14576765	C	A	0.117371	4.68832	2.78549	0.0923508	1.034559338078849	Thiabendazole_mean_TOF_ben1_regressed	5.617524534886292	0	NA	NA	NA	NA	NA	NA	NA	NA	NA
I	I:14579239	14579239	A	G	0.084507	0.359293	2.40919	0.881447	0.05480379601302333	Thiabendazole_mean_TOF_ben1_regressed	5.617524534886292	0	NA	NA	NA	NA	NA	NA	NA	NA	NA
I	I:14581399	14581399	T	A	0.314554	-0.219241	1.5325	0.886242	0.05244767211526518	Thiabendazole_mean_TOF_ben1_regressed	5.617524534886292	0	NA	NA	NA	NA	NA	NA	NA	NA	NA
I	I:14582599	14582599	C	T	0.399061	0.424238	1.47691	0.773924	0.11130168531348862	Thiabendazole_mean_TOF_ben1_regressed	5.617524534886292	0	NA	NA	NA	NA	NA	NA	NA	NA	NA
I	I:14584076	14584076	C	T	0.258216	-0.873556	1.67407	0.601799	0.22054853825569687	Thiabendazole_mean_TOF_ben1_regressed	5.617524534886292	0	NA	NA	NA	NA	NA	NA	NA	NA	NA
I	I:14588025	14588025	T	G	0.262911	-0.761013	1.65466	0.645574	0.19005396881248515	Thiabendazole_mean_TOF_ben1_regressed	5.617524534886292	0	NA	NA	NA	NA	NA	NA	NA	NA	NA
I	I:14588085	14588085	C	T	0.0798122	1.15756	2.53642	0.648121	0.18834390658825434	Thiabendazole_mean_TOF_ben1_regressed	5.617524534886292	0	NA	NA	NA	NA	NA	NA	NA	NA	NA
I	I:14591146	14591146	T	A	0.117371	3.38546	2.16074	0.117161	0.9312169301568055	Thiabendazole_mean_TOF_ben1_regressed	5.617524534886292	0	NA	NA	NA	NA	NA	NA	NA	NA	NA
I	I:14595850	14595850	T	G	0.107981	1.58271	2.28926	0.489337	0.310391944901598	Thiabendazole_mean_TOF_ben1_regressed	5.617524534886292	0	NA	NA	NA	NA	NA	NA	NA	NA	NA
I	I:14595871	14595871	C	T	0.15493	3.39153	2.08808	0.104326	0.9816074437367859	Thiabendazole_mean_TOF_ben1_regressed	5.617524534886292	0	NA	NA	NA	NA	NA	NA	NA	NA	NA
I	I:14609936	14609936	T	C	0.286385	-1.14565	1.59057	0.471354	0.3266528030610632	Thiabendazole_mean_TOF_ben1_regressed	5.617524534886292	0	NA	NA	NA	NA	NA	NA	NA	NA	NA
I	I:14611614	14611614	A	T	0.056338	-8.47216	3.01795	0.00499657	2.301328023913948	Thiabendazole_mean_TOF_ben1_regressed	5.617524534886292	0	NA	NA	NA	NA	NA	NA	NA	NA	NA
I	I:14617375	14617375	C	A	0.403756	0.680324	1.4733	0.644248	0.19094692099640106	Thiabendazole_mean_TOF_ben1_regressed	5.617524534886292	0	NA	NA	NA	NA	NA	NA	NA	NA	NA
I	I:14617584	14617584	T	C	0.338028	-0.385865	1.48731	0.795297	0.0994706557792359	Thiabendazole_mean_TOF_ben1_regressed	5.617524534886292	0	NA	NA	NA	NA	NA	NA	NA	NA	NA
I	I:14619710	14619710	G	A	0.122066	2.82508	2.29446	0.218224	0.6610974879622197	Thiabendazole_mean_TOF_ben1_regressed	5.617524534886292	0	NA	NA	NA	NA	NA	NA	NA	NA	NA
I	I:14625303	14625303	T	C	0.084507	3.725	2.50112	0.1364	0.8651856296795399	Thiabendazole_mean_TOF_ben1_regressed	5.617524534886292	0	NA	NA	NA	NA	NA	NA	NA	NA	NA
I	I:14626537	14626537	A	G	0.131455	2.88185	2.29294	0.208813	0.6802424671040863	Thiabendazole_mean_TOF_ben1_regressed	5.617524534886292	0	NA	NA	NA	NA	NA	NA	NA	NA	NA
I	I:14634601	14634601	A	T	0.122066	3.93544	2.2602	0.0816499	1.0880443428253508	Thiabendazole_mean_TOF_ben1_regressed	5.617524534886292	0	NA	NA	NA	NA	NA	NA	NA	NA	NA
I	I:14638558	14638558	A	G	0.122066	4.98881	2.17773	0.0219732	1.6581066913206488	Thiabendazole_mean_TOF_ben1_regressed	5.617524534886292	0	NA	NA	NA	NA	NA	NA	NA	NA	NA
I	I:14648041	14648041	T	A	0.0657277	-6.40664	2.82678	0.0234261	1.6303000071546399	Thiabendazole_mean_TOF_ben1_regressed	5.617524534886292	0	NA	NA	NA	NA	NA	NA	NA	NA	NA
I	I:14649600	14649600	G	A	0.206573	1.38994	1.81924	0.444852	0.3517844525566327	Thiabendazole_mean_TOF_ben1_regressed	5.617524534886292	0	NA	NA	NA	NA	NA	NA	NA	NA	NA
I	I:14657211	14657211	C	G	0.403756	0.680324	1.4733	0.644248	0.19094692099640106	Thiabendazole_mean_TOF_ben1_regressed	5.617524534886292	0	NA	NA	NA	NA	NA	NA	NA	NA	NA
I	I:14659088	14659088	C	A	0.0985915	5.17426	3.12934	0.0982359	1.0077297716562181	Thiabendazole_mean_TOF_ben1_regressed	5.617524534886292	0	NA	NA	NA	NA	NA	NA	NA	NA	NA
I	I:14662399	14662399	C	T	0.370892	-0.0159645	1.53327	0.991693	0.003622752282474332	Thiabendazole_mean_TOF_ben1_regressed	5.617524534886292	0	NA	NA	NA	NA	NA	NA	NA	NA	NA
I	I:14666940	14666940	T	C	0.342723	-0.0591076	1.57386	0.970042	0.013209461637511077	Thiabendazole_mean_TOF_ben1_regressed	5.617524534886292	0	NA	NA	NA	NA	NA	NA	NA	NA	NA
I	I:14670941	14670941	A	T	0.169014	0.895651	1.90277	0.637849	0.19528212100995568	Thiabendazole_mean_TOF_ben1_regressed	5.617524534886292	0	NA	NA	NA	NA	NA	NA	NA	NA	NA
I	I:14671013	14671013	G	C	0.0892019	-3.85424	2.48443	0.120816	0.91787554707605	Thiabendazole_mean_TOF_ben1_regressed	5.617524534886292	0	NA	NA	NA	NA	NA	NA	NA	NA	NA
I	I:14672992	14672992	C	T	0.0657277	3.69043	3.33632	0.268666	0.57078729056971	Thiabendazole_mean_TOF_ben1_regressed	5.617524534886292	0	NA	NA	NA	NA	NA	NA	NA	NA	NA
I	I:14674686	14674686	T	A	0.159624	-1.32183	2.1489	0.538478	0.2688320354927918	Thiabendazole_mean_TOF_ben1_regressed	5.617524534886292	0	NA	NA	NA	NA	NA	NA	NA	NA	NA
I	I:14674995	14674995	G	A	0.0892019	4.08596	3.07156	0.183434	0.7365201635196537	Thiabendazole_mean_TOF_ben1_regressed	5.617524534886292	0	NA	NA	NA	NA	NA	NA	NA	NA	NA
I	I:14677082	14677082	C	T	0.0610329	2.95617	2.96051	0.31802	0.4975455667561071	Thiabendazole_mean_TOF_ben1_regressed	5.617524534886292	0	NA	NA	NA	NA	NA	NA	NA	NA	NA
I	I:14694151	14694151	C	T	0.248826	-0.597873	1.73351	0.730176	0.1365724458848679	Thiabendazole_mean_TOF_ben1_regressed	5.617524534886292	0	NA	NA	NA	NA	NA	NA	NA	NA	NA
I	I:14695032	14695032	T	G	0.056338	-8.47216	3.01795	0.00499657	2.301328023913948	Thiabendazole_mean_TOF_ben1_regressed	5.617524534886292	0	NA	NA	NA	NA	NA	NA	NA	NA	NA
I	I:14695122	14695122	C	T	0.342723	-0.0591076	1.57386	0.970042	0.013209461637511077	Thiabendazole_mean_TOF_ben1_regressed	5.617524534886292	0	NA	NA	NA	NA	NA	NA	NA	NA	NA
I	I:14697115	14697115	C	T	0.2723	-0.148498	1.64058	0.927877	0.03250959033468899	Thiabendazole_mean_TOF_ben1_regressed	5.617524534886292	0	NA	NA	NA	NA	NA	NA	NA	NA	NA
I	I:14698070	14698070	T	A	0.112676	1.03351	2.53624	0.683644	0.16516999343191088	Thiabendazole_mean_TOF_ben1_regressed	5.617524534886292	0	NA	NA	NA	NA	NA	NA	NA	NA	NA
I	I:14699213	14699213	A	T	0.056338	-1.03219	2.81044	0.713418	0.1466559373272756	Thiabendazole_mean_TOF_ben1_regressed	5.617524534886292	0	NA	NA	NA	NA	NA	NA	NA	NA	NA
I	I:14700310	14700310	A	G	0.0892019	1.91376	3.26997	0.558377	0.2530724789572516	Thiabendazole_mean_TOF_ben1_regressed	5.617524534886292	0	NA	NA	NA	NA	NA	NA	NA	NA	NA
I	I:14701415	14701415	T	C	0.0610329	0.525966	3.52356	0.88134	0.05485651878624629	Thiabendazole_mean_TOF_ben1_regressed	5.617524534886292	0	NA	NA	NA	NA	NA	NA	NA	NA	NA
I	I:14704310	14704310	T	A	0.0657277	4.01876	3.59085	0.263069	0.5799303260767983	Thiabendazole_mean_TOF_ben1_regressed	5.617524534886292	0	NA	NA	NA	NA	NA	NA	NA	NA	NA
I	I:14704325	14704325	A	T	0.122066	-3.30605	2.31196	0.152723	0.8160955535074679	Thiabendazole_mean_TOF_ben1_regressed	5.617524534886292	0	NA	NA	NA	NA	NA	NA	NA	NA	NA
I	I:14706287	14706287	T	A	0.14554	-2.68937	2.16184	0.213492	0.6706183942733844	Thiabendazole_mean_TOF_ben1_regressed	5.617524534886292	0	NA	NA	NA	NA	NA	NA	NA	NA	NA
I	I:14710482	14710482	A	T	0.084507	-3.7981	2.51343	0.130758	0.8835317307622597	Thiabendazole_mean_TOF_ben1_regressed	5.617524534886292	0	NA	NA	NA	NA	NA	NA	NA	NA	NA
I	I:14711396	14711396	T	C	0.201878	-1.55029	1.90388	0.415487	0.3814425601267747	Thiabendazole_mean_TOF_ben1_regressed	5.617524534886292	0	NA	NA	NA	NA	NA	NA	NA	NA	NA
I	I:14714063	14714063	A	C	0.0985915	1.03758	2.6309	0.693298	0.15908005263581163	Thiabendazole_mean_TOF_ben1_regressed	5.617524534886292	0	NA	NA	NA	NA	NA	NA	NA	NA	NA
I	I:14718435	14718435	T	C	0.403756	0.680324	1.4733	0.644248	0.19094692099640106	Thiabendazole_mean_TOF_ben1_regressed	5.617524534886292	0	NA	NA	NA	NA	NA	NA	NA	NA	NA
I	I:14718529	14718529	A	T	0.0751174	0.810202	2.67532	0.76201	0.1180393292951472	Thiabendazole_mean_TOF_ben1_regressed	5.617524534886292	0	NA	NA	NA	NA	NA	NA	NA	NA	NA
I	I:14720413	14720413	A	G	0.248826	-0.45097	1.6741	0.787637	0.10367389065682613	Thiabendazole_mean_TOF_ben1_regressed	5.617524534886292	0	NA	NA	NA	NA	NA	NA	NA	NA	NA
I	I:14721158	14721158	A	G	0.140845	1.89617	2.1669	0.381541	0.41845878636699674	Thiabendazole_mean_TOF_ben1_regressed	5.617524534886292	0	NA	NA	NA	NA	NA	NA	NA	NA	NA
I	I:14721276	14721276	T	C	0.342723	-0.0591076	1.57386	0.970042	0.013209461637511077	Thiabendazole_mean_TOF_ben1_regressed	5.617524534886292	0	NA	NA	NA	NA	NA	NA	NA	NA	NA
I	I:14721419	14721419	A	G	0.0516432	-3.12398	4.17378	0.454171	0.34278060006358374	Thiabendazole_mean_TOF_ben1_regressed	5.617524534886292	0	NA	NA	NA	NA	NA	NA	NA	NA	NA
I	I:14724509	14724509	C	T	0.0610329	2.95617	2.96051	0.31802	0.4975455667561071	Thiabendazole_mean_TOF_ben1_regressed	5.617524534886292	0	NA	NA	NA	NA	NA	NA	NA	NA	NA
I	I:14734758	14734758	G	A	0.122066	-3.65244	2.22756	0.101076	0.9953519532608373	Thiabendazole_mean_TOF_ben1_regressed	5.617524534886292	0	NA	NA	NA	NA	NA	NA	NA	NA	NA
I	I:14741976	14741976	A	T	0.0516432	1.2463	2.88667	0.665927	0.1765733762873714	Thiabendazole_mean_TOF_ben1_regressed	5.617524534886292	0	NA	NA	NA	NA	NA	NA	NA	NA	NA
I	I:14742007	14742007	G	A	0.28169	-0.432474	1.54758	0.779898	0.10796219337851548	Thiabendazole_mean_TOF_ben1_regressed	5.617524534886292	0	NA	NA	NA	NA	NA	NA	NA	NA	NA
I	I:14745836	14745836	T	C	0.112676	-4.99906	2.17144	0.0213245	1.671121143034375	Thiabendazole_mean_TOF_ben1_regressed	5.617524534886292	0	NA	NA	NA	NA	NA	NA	NA	NA	NA
I	I:14747808	14747808	G	A	0.244131	-0.21156	1.71477	0.90181	0.044884953193631075	Thiabendazole_mean_TOF_ben1_regressed	5.617524534886292	0	NA	NA	NA	NA	NA	NA	NA	NA	NA
I	I:14754522	14754522	C	A	0.0610329	-7.78243	2.91269	0.00754232	2.1224950456129736	Thiabendazole_mean_TOF_ben1_regressed	5.617524534886292	0	NA	NA	NA	NA	NA	NA	NA	NA	NA
I	I:14759881	14759881	T	C	0.201878	2.86876	1.8742	0.125854	0.9001329767757609	Thiabendazole_mean_TOF_ben1_regressed	5.617524534886292	0	NA	NA	NA	NA	NA	NA	NA	NA	NA
I	I:14763117	14763117	C	T	0.0751174	2.47541	3.09214	0.423393	0.3732563264925728	Thiabendazole_mean_TOF_ben1_regressed	5.617524534886292	0	NA	NA	NA	NA	NA	NA	NA	NA	NA
I	I:14765450	14765450	G	T	0.0657277	-0.36111	2.8338	0.8986	0.04643358574299343	Thiabendazole_mean_TOF_ben1_regressed	5.617524534886292	0	NA	NA	NA	NA	NA	NA	NA	NA	NA
I	I:14769619	14769619	G	T	0.262911	-1.36746	1.70571	0.42273	0.37393693037742626	Thiabendazole_mean_TOF_ben1_regressed	5.617524534886292	0	NA	NA	NA	NA	NA	NA	NA	NA	NA
I	I:14776552	14776552	C	G	0.112676	-5.73104	2.16503	0.00811869	2.0905140411613665	Thiabendazole_mean_TOF_ben1_regressed	5.617524534886292	0	NA	NA	NA	NA	NA	NA	NA	NA	NA
I	I:14782859	14782859	A	G	0.14554	2.74982	2.15474	0.201895	0.6948744363773014	Thiabendazole_mean_TOF_ben1_regressed	5.617524534886292	0	NA	NA	NA	NA	NA	NA	NA	NA	NA
I	I:14784446	14784446	T	C	0.197183	1.21964	1.87428	0.515224	0.2880039150100457	Thiabendazole_mean_TOF_ben1_regressed	5.617524534886292	0	NA	NA	NA	NA	NA	NA	NA	NA	NA
I	I:14786049	14786049	C	G	0.0657277	0.162944	2.90682	0.955297	0.01986158610381269	Thiabendazole_mean_TOF_ben1_regressed	5.617524534886292	0	NA	NA	NA	NA	NA	NA	NA	NA	NA
I	I:14787570	14787570	T	G	0.0985915	-4.85644	2.2789	0.0330855	1.4803622977560624	Thiabendazole_mean_TOF_ben1_regressed	5.617524534886292	0	NA	NA	NA	NA	NA	NA	NA	NA	NA
I	I:14788131	14788131	C	T	0.126761	-4.10339	2.13758	0.0549029	1.2604047152815214	Thiabendazole_mean_TOF_ben1_regressed	5.617524534886292	0	NA	NA	NA	NA	NA	NA	NA	NA	NA
I	I:14792378	14792378	G	A	0.056338	-8.47216	3.01795	0.00499657	2.301328023913948	Thiabendazole_mean_TOF_ben1_regressed	5.617524534886292	0	NA	NA	NA	NA	NA	NA	NA	NA	NA
I	I:14796721	14796721	T	A	0.056338	3.7465	3.10128	0.227028	0.6439205767470364	Thiabendazole_mean_TOF_ben1_regressed	5.617524534886292	0	NA	NA	NA	NA	NA	NA	NA	NA	NA
I	I:14798687	14798687	G	C	0.220657	-1.1833	1.90003	0.53343	0.272922563321657	Thiabendazole_mean_TOF_ben1_regressed	5.617524534886292	0	NA	NA	NA	NA	NA	NA	NA	NA	NA
I	I:14802008	14802008	C	T	0.084507	3.99233	3.07385	0.194011	0.7121736458230273	Thiabendazole_mean_TOF_ben1_regressed	5.617524534886292	0	NA	NA	NA	NA	NA	NA	NA	NA	NA
I	I:14803108	14803108	T	G	0.056338	-1.83335	3.01316	0.542892	0.26528655801544554	Thiabendazole_mean_TOF_ben1_regressed	5.617524534886292	0	NA	NA	NA	NA	NA	NA	NA	NA	NA
I	I:14810995	14810995	A	G	0.239437	-1.05668	1.72355	0.539819	0.2677518336551249	Thiabendazole_mean_TOF_ben1_regressed	5.617524534886292	0	NA	NA	NA	NA	NA	NA	NA	NA	NA
I	I:14811299	14811299	T	C	0.159624	3.4357	2.17679	0.11449	0.9412324446295808	Thiabendazole_mean_TOF_ben1_regressed	5.617524534886292	0	NA	NA	NA	NA	NA	NA	NA	NA	NA
I	I:14815189	14815189	G	A	0.399061	0.80105	1.47267	0.58648	0.2317467935019702	Thiabendazole_mean_TOF_ben1_regressed	5.617524534886292	0	NA	NA	NA	NA	NA	NA	NA	NA	NA
I	I:14815837	14815837	A	T	0.0751174	-6.81092	2.67817	0.0109865	1.959140639949682	Thiabendazole_mean_TOF_ben1_regressed	5.617524534886292	0	NA	NA	NA	NA	NA	NA	NA	NA	NA
I	I:14817162	14817162	A	C	0.248826	-0.422651	1.67869	0.801216	0.09625038658474153	Thiabendazole_mean_TOF_ben1_regressed	5.617524534886292	0	NA	NA	NA	NA	NA	NA	NA	NA	NA
I	I:14826858	14826858	A	G	0.28169	3.68176	1.6099	0.0221989	1.6536685451784598	Thiabendazole_mean_TOF_ben1_regressed	5.617524534886292	0	NA	NA	NA	NA	NA	NA	NA	NA	NA
I	I:14828993	14828993	T	C	0.056338	-8.47216	3.01795	0.00499657	2.301328023913948	Thiabendazole_mean_TOF_ben1_regressed	5.617524534886292	0	NA	NA	NA	NA	NA	NA	NA	NA	NA
I	I:14832460	14832460	A	T	0.0704225	-1.57854	3.08729	0.609139	0.2152835939929587	Thiabendazole_mean_TOF_ben1_regressed	5.617524534886292	0	NA	NA	NA	NA	NA	NA	NA	NA	NA
I	I:14841389	14841389	A	G	0.084507	3.99233	3.07385	0.194011	0.7121736458230273	Thiabendazole_mean_TOF_ben1_regressed	5.617524534886292	0	NA	NA	NA	NA	NA	NA	NA	NA	NA
I	I:14841829	14841829	C	G	0.13615	2.30653	2.21956	0.298719	0.5247371532488025	Thiabendazole_mean_TOF_ben1_regressed	5.617524534886292	0	NA	NA	NA	NA	NA	NA	NA	NA	NA
I	I:14848855	14848855	T	G	0.0892019	-5.20149	2.34902	0.0268067	1.5717566459201764	Thiabendazole_mean_TOF_ben1_regressed	5.617524534886292	0	NA	NA	NA	NA	NA	NA	NA	NA	NA
I	I:14853353	14853353	A	G	0.403756	1.01353	1.4726	0.491288	0.3086638436352367	Thiabendazole_mean_TOF_ben1_regressed	5.617524534886292	0	NA	NA	NA	NA	NA	NA	NA	NA	NA
I	I:14857404	14857404	C	A	0.107981	-5.67048	2.16946	0.00895484	2.0479421694730044	Thiabendazole_mean_TOF_ben1_regressed	5.617524534886292	0	NA	NA	NA	NA	NA	NA	NA	NA	NA
I	I:14859690	14859690	T	C	0.0751174	4.43069	2.7162	0.102846	0.9878125947005094	Thiabendazole_mean_TOF_ben1_regressed	5.617524534886292	0	NA	NA	NA	NA	NA	NA	NA	NA	NA
I	I:14864059	14864059	T	C	0.056338	-8.47216	3.01795	0.00499657	2.301328023913948	Thiabendazole_mean_TOF_ben1_regressed	5.617524534886292	0	NA	NA	NA	NA	NA	NA	NA	NA	NA
I	I:14864721	14864721	T	C	0.131455	2.94137	2.27032	0.195122	0.709693761154185	Thiabendazole_mean_TOF_ben1_regressed	5.617524534886292	0	NA	NA	NA	NA	NA	NA	NA	NA	NA
I	I:14865905	14865905	A	G	0.159624	4.74622	2.17478	0.0290803	1.5364011174941372	Thiabendazole_mean_TOF_ben1_regressed	5.617524534886292	0	NA	NA	NA	NA	NA	NA	NA	NA	NA
I	I:14871641	14871641	G	C	0.403756	1.01353	1.4726	0.491288	0.3086638436352367	Thiabendazole_mean_TOF_ben1_regressed	5.617524534886292	0	NA	NA	NA	NA	NA	NA	NA	NA	NA
I	I:14872635	14872635	T	C	0.0892019	-5.29917	2.38109	0.0260462	1.5842556289637542	Thiabendazole_mean_TOF_ben1_regressed	5.617524534886292	0	NA	NA	NA	NA	NA	NA	NA	NA	NA
I	I:14876538	14876538	A	T	0.0657277	4.64947	2.8743	0.105749	0.9757237307759491	Thiabendazole_mean_TOF_ben1_regressed	5.617524534886292	0	NA	NA	NA	NA	NA	NA	NA	NA	NA
I	I:14876785	14876785	A	T	0.122066	3.70869	2.26778	0.101969	0.9915318397598594	Thiabendazole_mean_TOF_ben1_regressed	5.617524534886292	0	NA	NA	NA	NA	NA	NA	NA	NA	NA
I	I:14882206	14882206	A	G	0.0704225	3.22745	2.80179	0.249353	0.6031854023579579	Thiabendazole_mean_TOF_ben1_regressed	5.617524534886292	0	NA	NA	NA	NA	NA	NA	NA	NA	NA
I	I:14894066	14894066	T	C	0.300469	3.90067	1.6622	0.0189406	1.7226062675417302	Thiabendazole_mean_TOF_ben1_regressed	5.617524534886292	0	NA	NA	NA	NA	NA	NA	NA	NA	NA
I	I:14897612	14897612	T	C	0.150235	1.17085	2.24208	0.601519	0.22075065017811074	Thiabendazole_mean_TOF_ben1_regressed	5.617524534886292	0	NA	NA	NA	NA	NA	NA	NA	NA	NA
I	I:14899833	14899833	A	C	0.403756	1.01353	1.4726	0.491288	0.3086638436352367	Thiabendazole_mean_TOF_ben1_regressed	5.617524534886292	0	NA	NA	NA	NA	NA	NA	NA	NA	NA
I	I:14903339	14903339	T	G	0.0938967	-5.52722	2.30854	0.0166544	1.7784710088078641	Thiabendazole_mean_TOF_ben1_regressed	5.617524534886292	0	NA	NA	NA	NA	NA	NA	NA	NA	NA
I	I:14903427	14903427	C	A	0.056338	3.7465	3.10128	0.227028	0.6439205767470364	Thiabendazole_mean_TOF_ben1_regressed	5.617524534886292	0	NA	NA	NA	NA	NA	NA	NA	NA	NA
I	I:14905607	14905607	A	T	0.112676	5.66554	2.77065	0.0408702	1.3885932370453467	Thiabendazole_mean_TOF_ben1_regressed	5.617524534886292	0	NA	NA	NA	NA	NA	NA	NA	NA	NA
I	I:14907550	14907550	T	C	0.192488	-1.17981	1.83538	0.520344	0.2837094488507257	Thiabendazole_mean_TOF_ben1_regressed	5.617524534886292	0	NA	NA	NA	NA	NA	NA	NA	NA	NA
I	I:14908697	14908697	C	G	0.0610329	-8.63685	2.89202	0.00282245	2.549373742907488	Thiabendazole_mean_TOF_ben1_regressed	5.617524534886292	0	NA	NA	NA	NA	NA	NA	NA	NA	NA
I	I:14911753	14911753	G	T	0.0892019	3.21097	2.4334	0.186989	0.7281839409491346	Thiabendazole_mean_TOF_ben1_regressed	5.617524534886292	0	NA	NA	NA	NA	NA	NA	NA	NA	NA
I	I:14917762	14917762	A	G	0.262911	4.43302	1.70123	0.0091669	2.037777506261464	Thiabendazole_mean_TOF_ben1_regressed	5.617524534886292	0	NA	NA	NA	NA	NA	NA	NA	NA	NA
I	I:14918122	14918122	A	T	0.131455	-0.694263	2.06034	0.736143	0.13303781327325975	Thiabendazole_mean_TOF_ben1_regressed	5.617524534886292	0	NA	NA	NA	NA	NA	NA	NA	NA	NA
I	I:14922333	14922333	G	A	0.056338	3.7465	3.10128	0.227028	0.6439205767470364	Thiabendazole_mean_TOF_ben1_regressed	5.617524534886292	0	NA	NA	NA	NA	NA	NA	NA	NA	NA
I	I:14923500	14923500	T	A	0.366197	1.26883	1.46989	0.38802	0.4111458886692396	Thiabendazole_mean_TOF_ben1_regressed	5.617524534886292	0	NA	NA	NA	NA	NA	NA	NA	NA	NA
I	I:14924789	14924789	A	G	0.0938967	-5.52722	2.30854	0.0166544	1.7784710088078641	Thiabendazole_mean_TOF_ben1_regressed	5.617524534886292	0	NA	NA	NA	NA	NA	NA	NA	NA	NA
I	I:14930816	14930816	T	A	0.107981	4.06387	2.92243	0.164353	0.7842223641618846	Thiabendazole_mean_TOF_ben1_regressed	5.617524534886292	0	NA	NA	NA	NA	NA	NA	NA	NA	NA
I	I:14931515	14931515	T	C	0.0985915	3.7019	2.35704	0.116283	0.9344837723381515	Thiabendazole_mean_TOF_ben1_regressed	5.617524534886292	0	NA	NA	NA	NA	NA	NA	NA	NA	NA
I	I:14932805	14932805	T	C	0.262911	4.43302	1.70123	0.0091669	2.037777506261464	Thiabendazole_mean_TOF_ben1_regressed	5.617524534886292	0	NA	NA	NA	NA	NA	NA	NA	NA	NA
I	I:14933389	14933389	C	T	0.0610329	-8.63685	2.89202	0.00282245	2.549373742907488	Thiabendazole_mean_TOF_ben1_regressed	5.617524534886292	0	NA	NA	NA	NA	NA	NA	NA	NA	NA
I	I:14933928	14933928	A	T	0.126761	-0.748585	2.55035	0.769123	0.11400420122631777	Thiabendazole_mean_TOF_ben1_regressed	5.617524534886292	0	NA	NA	NA	NA	NA	NA	NA	NA	NA
I	I:14935000	14935000	C	A	0.056338	3.7465	3.10128	0.227028	0.6439205767470364	Thiabendazole_mean_TOF_ben1_regressed	5.617524534886292	0	NA	NA	NA	NA	NA	NA	NA	NA	NA
I	I:14944060	14944060	A	T	0.244131	0.79915	1.66044	0.630312	0.20044442461455086	Thiabendazole_mean_TOF_ben1_regressed	5.617524534886292	0	NA	NA	NA	NA	NA	NA	NA	NA	NA
I	I:14952041	14952041	T	C	0.366197	1.26883	1.46989	0.38802	0.4111458886692396	Thiabendazole_mean_TOF_ben1_regressed	5.617524534886292	0	NA	NA	NA	NA	NA	NA	NA	NA	NA
I	I:14954072	14954072	A	T	0.201878	-1.9195	1.84926	0.299277	0.5239266582246329	Thiabendazole_mean_TOF_ben1_regressed	5.617524534886292	0	NA	NA	NA	NA	NA	NA	NA	NA	NA
I	I:14954089	14954089	A	G	0.0938967	-5.52722	2.30854	0.0166544	1.7784710088078641	Thiabendazole_mean_TOF_ben1_regressed	5.617524534886292	0	NA	NA	NA	NA	NA	NA	NA	NA	NA
I	I:14955860	14955860	G	T	0.0985915	3.7019	2.35704	0.116283	0.9344837723381515	Thiabendazole_mean_TOF_ben1_regressed	5.617524534886292	0	NA	NA	NA	NA	NA	NA	NA	NA	NA
I	I:14965077	14965077	C	A	0.103286	2.94019	2.96017	0.320588	0.4940527378499921	Thiabendazole_mean_TOF_ben1_regressed	5.617524534886292	0	NA	NA	NA	NA	NA	NA	NA	NA	NA
I	I:14965860	14965860	G	A	0.056338	3.7465	3.10128	0.227028	0.6439205767470364	Thiabendazole_mean_TOF_ben1_regressed	5.617524534886292	0	NA	NA	NA	NA	NA	NA	NA	NA	NA
I	I:14967450	14967450	G	A	0.0610329	-8.63685	2.89202	0.00282245	2.549373742907488	Thiabendazole_mean_TOF_ben1_regressed	5.617524534886292	0	NA	NA	NA	NA	NA	NA	NA	NA	NA
I	I:14975186	14975186	G	A	0.253521	0.0340334	1.59269	0.982952	0.007467689333792616	Thiabendazole_mean_TOF_ben1_regressed	5.617524534886292	0	NA	NA	NA	NA	NA	NA	NA	NA	NA
I	I:14975929	14975929	A	G	0.366197	1.26883	1.46989	0.38802	0.4111458886692396	Thiabendazole_mean_TOF_ben1_regressed	5.617524534886292	0	NA	NA	NA	NA	NA	NA	NA	NA	NA
I	I:14986422	14986422	T	C	0.0985915	3.7019	2.35704	0.116283	0.9344837723381515	Thiabendazole_mean_TOF_ben1_regressed	5.617524534886292	0	NA	NA	NA	NA	NA	NA	NA	NA	NA
I	I:14990967	14990967	G	C	0.0657277	-7.21254	2.8558	0.011551	1.9373804161456585	Thiabendazole_mean_TOF_ben1_regressed	5.617524534886292	0	NA	NA	NA	NA	NA	NA	NA	NA	NA
I	I:14991776	14991776	T	G	0.056338	3.7465	3.10128	0.227028	0.6439205767470364	Thiabendazole_mean_TOF_ben1_regressed	5.617524534886292	0	NA	NA	NA	NA	NA	NA	NA	NA	NA
I	I:14994693	14994693	T	C	0.0892019	2.54399	2.99088	0.395002	0.4034007054197047	Thiabendazole_mean_TOF_ben1_regressed	5.617524534886292	0	NA	NA	NA	NA	NA	NA	NA	NA	NA
I	I:15000477	15000477	G	A	0.253521	0.0340334	1.59269	0.982952	0.007467689333792616	Thiabendazole_mean_TOF_ben1_regressed	5.617524534886292	0	NA	NA	NA	NA	NA	NA	NA	NA	NA
I	I:15002087	15002087	A	C	0.366197	1.26883	1.46989	0.38802	0.4111458886692396	Thiabendazole_mean_TOF_ben1_regressed	5.617524534886292	0	NA	NA	NA	NA	NA	NA	NA	NA	NA
I	I:15013113	15013113	G	A	0.187793	2.84485	1.7801	0.110011	0.9585638875649123	Thiabendazole_mean_TOF_ben1_regressed	5.617524534886292	0	NA	NA	NA	NA	NA	NA	NA	NA	NA
I	I:15015682	15015682	T	G	0.0704225	3.77799	2.92799	0.196945	0.7056550404957317	Thiabendazole_mean_TOF_ben1_regressed	5.617524534886292	0	NA	NA	NA	NA	NA	NA	NA	NA	NA
I	I:15019439	15019439	T	C	0.206573	2.4747	1.875	0.186888	0.7284185835922459	Thiabendazole_mean_TOF_ben1_regressed	5.617524534886292	0	NA	NA	NA	NA	NA	NA	NA	NA	NA
I	I:15020068	15020068	T	C	0.056338	3.7465	3.10128	0.227028	0.6439205767470364	Thiabendazole_mean_TOF_ben1_regressed	5.617524534886292	0	NA	NA	NA	NA	NA	NA	NA	NA	NA
I	I:15021144	15021144	G	T	0.131455	2.05464	2.01062	0.30683	0.5131021799333055	Thiabendazole_mean_TOF_ben1_regressed	5.617524534886292	0	NA	NA	NA	NA	NA	NA	NA	NA	NA
I	I:15021250	15021250	A	C	0.0985915	3.7019	2.35704	0.116283	0.9344837723381515	Thiabendazole_mean_TOF_ben1_regressed	5.617524534886292	0	NA	NA	NA	NA	NA	NA	NA	NA	NA
I	I:15021413	15021413	A	G	0.211268	-0.942811	1.7033	0.579908	0.2366408999914117	Thiabendazole_mean_TOF_ben1_regressed	5.617524534886292	0	NA	NA	NA	NA	NA	NA	NA	NA	NA
I	I:15025770	15025770	C	T	0.361502	1.05492	1.46841	0.472503	0.32559542973819	Thiabendazole_mean_TOF_ben1_regressed	5.617524534886292	0	NA	NA	NA	NA	NA	NA	NA	NA	NA
I	I:15028329	15028329	A	C	0.0657277	-7.21254	2.8558	0.011551	1.9373804161456585	Thiabendazole_mean_TOF_ben1_regressed	5.617524534886292	0	NA	NA	NA	NA	NA	NA	NA	NA	NA
I	I:15029364	15029364	A	G	0.159624	3.4357	2.17679	0.11449	0.9412324446295808	Thiabendazole_mean_TOF_ben1_regressed	5.617524534886292	0	NA	NA	NA	NA	NA	NA	NA	NA	NA
I	I:15036525	15036525	T	G	0.056338	3.7465	3.10128	0.227028	0.6439205767470364	Thiabendazole_mean_TOF_ben1_regressed	5.617524534886292	0	NA	NA	NA	NA	NA	NA	NA	NA	NA
[truncated: 27,842 more rows]
