# Supplementary material for: Naturally occurring variation in a cytochrome P450 modifies thiabendazole responses independently of beta-tubulin
Source: PLoS Pathog. 2025 Jan 14;21(1):e1012602. doi: 10.1371/journal.ppat.1012602 (PMC11771912; doi:10.1371/journal.ppat.1012602)
Supplement: S7 File — (TSV) [file ppat.1012602.s007.tsv]

marker	CHROM	POS	log10p	trait	BF	aboveBF	strain	value	allele	var.exp	startPOS	peakPOS	endPOS	peak_id	interval_size	h2
I_6689	I	6689	0.23517974626126106	nob1regressed	5.618006234985528	0	NA	NA	NA	NA	NA	NA	NA	NA	NA	0.53
I_9328	I	9328	0.38790583464393796	nob1regressed	5.618006234985528	0	NA	NA	NA	NA	NA	NA	NA	NA	NA	0.53
I_13117	I	13117	0.677669625544774	nob1regressed	5.618006234985528	0	NA	NA	NA	NA	NA	NA	NA	NA	NA	0.53
I_15024	I	15024	1.9360057903352088	nob1regressed	5.618006234985528	0	NA	NA	NA	NA	NA	NA	NA	NA	NA	0.53
I_17509	I	17509	0.16588402394130167	nob1regressed	5.618006234985528	0	NA	NA	NA	NA	NA	NA	NA	NA	NA	0.53
I_61160	I	61160	1.1258853353360485	nob1regressed	5.618006234985528	0	NA	NA	NA	NA	NA	NA	NA	NA	NA	0.53
I_62576	I	62576	2.736472740654948	nob1regressed	5.618006234985528	0	NA	NA	NA	NA	NA	NA	NA	NA	NA	0.53
I_69800	I	69800	0.38790583464393796	nob1regressed	5.618006234985528	0	NA	NA	NA	NA	NA	NA	NA	NA	NA	0.53
I_76311	I	76311	0.5148034162582203	nob1regressed	5.618006234985528	0	NA	NA	NA	NA	NA	NA	NA	NA	NA	0.53
I_81189	I	81189	0.4481471763771905	nob1regressed	5.618006234985528	0	NA	NA	NA	NA	NA	NA	NA	NA	NA	0.53
I_88323	I	88323	0.677669625544774	nob1regressed	5.618006234985528	0	NA	NA	NA	NA	NA	NA	NA	NA	NA	0.53
I_108438	I	108438	1.1110556881166769	nob1regressed	5.618006234985528	0	NA	NA	NA	NA	NA	NA	NA	NA	NA	0.53
I_116338	I	116338	1.2341318397285876	nob1regressed	5.618006234985528	0	NA	NA	NA	NA	NA	NA	NA	NA	NA	0.53
I_116374	I	116374	0.9419739807103554	nob1regressed	5.618006234985528	0	NA	NA	NA	NA	NA	NA	NA	NA	NA	0.53
I_121505	I	121505	0.3916728695289065	nob1regressed	5.618006234985528	0	NA	NA	NA	NA	NA	NA	NA	NA	NA	0.53
I_135309	I	135309	0.23517974626126106	nob1regressed	5.618006234985528	0	NA	NA	NA	NA	NA	NA	NA	NA	NA	0.53
I_144778	I	144778	0.677669625544774	nob1regressed	5.618006234985528	0	NA	NA	NA	NA	NA	NA	NA	NA	NA	0.53
I_155895	I	155895	0.006510706984687176	nob1regressed	5.618006234985528	0	NA	NA	NA	NA	NA	NA	NA	NA	NA	0.53
I_161490	I	161490	0.16588402394130167	nob1regressed	5.618006234985528	0	NA	NA	NA	NA	NA	NA	NA	NA	NA	0.53
I_163347	I	163347	1.1110556881166769	nob1regressed	5.618006234985528	0	NA	NA	NA	NA	NA	NA	NA	NA	NA	0.53
I_164048	I	164048	1.1437096450665059	nob1regressed	5.618006234985528	0	NA	NA	NA	NA	NA	NA	NA	NA	NA	0.53
I_176206	I	176206	0.43328510699426964	nob1regressed	5.618006234985528	0	NA	NA	NA	NA	NA	NA	NA	NA	NA	0.53
I_178649	I	178649	0.34252709626029193	nob1regressed	5.618006234985528	0	NA	NA	NA	NA	NA	NA	NA	NA	NA	0.53
I_178679	I	178679	0.38790583464393796	nob1regressed	5.618006234985528	0	NA	NA	NA	NA	NA	NA	NA	NA	NA	0.53
I_182821	I	182821	0.6628237551597481	nob1regressed	5.618006234985528	0	NA	NA	NA	NA	NA	NA	NA	NA	NA	0.53
I_184470	I	184470	1.9360057903352088	nob1regressed	5.618006234985528	0	NA	NA	NA	NA	NA	NA	NA	NA	NA	0.53
I_206753	I	206753	0.677669625544774	nob1regressed	5.618006234985528	0	NA	NA	NA	NA	NA	NA	NA	NA	NA	0.53
I_215377	I	215377	0.23517974626126106	nob1regressed	5.618006234985528	0	NA	NA	NA	NA	NA	NA	NA	NA	NA	0.53
I_216947	I	216947	1.1110556881166769	nob1regressed	5.618006234985528	0	NA	NA	NA	NA	NA	NA	NA	NA	NA	0.53
I_261928	I	261928	0.38790583464393796	nob1regressed	5.618006234985528	0	NA	NA	NA	NA	NA	NA	NA	NA	NA	0.53
I_262560	I	262560	1.1437096450665059	nob1regressed	5.618006234985528	0	NA	NA	NA	NA	NA	NA	NA	NA	NA	0.53
I_275446	I	275446	0.6885118311566496	nob1regressed	5.618006234985528	0	NA	NA	NA	NA	NA	NA	NA	NA	NA	0.53
I_276422	I	276422	0.18776377251795662	nob1regressed	5.618006234985528	0	NA	NA	NA	NA	NA	NA	NA	NA	NA	0.53
I_285919	I	285919	1.1110556881166769	nob1regressed	5.618006234985528	0	NA	NA	NA	NA	NA	NA	NA	NA	NA	0.53
I_298981	I	298981	0.5148034162582203	nob1regressed	5.618006234985528	0	NA	NA	NA	NA	NA	NA	NA	NA	NA	0.53
I_302045	I	302045	0.23517974626126106	nob1regressed	5.618006234985528	0	NA	NA	NA	NA	NA	NA	NA	NA	NA	0.53
I_314248	I	314248	0.16588402394130167	nob1regressed	5.618006234985528	0	NA	NA	NA	NA	NA	NA	NA	NA	NA	0.53
I_315919	I	315919	0.38790583464393796	nob1regressed	5.618006234985528	0	NA	NA	NA	NA	NA	NA	NA	NA	NA	0.53
I_348226	I	348226	1.1110556881166769	nob1regressed	5.618006234985528	0	NA	NA	NA	NA	NA	NA	NA	NA	NA	0.53
I_370339	I	370339	1.9360057903352088	nob1regressed	5.618006234985528	0	NA	NA	NA	NA	NA	NA	NA	NA	NA	0.53
I_379448	I	379448	1.1507488241743795	nob1regressed	5.618006234985528	0	NA	NA	NA	NA	NA	NA	NA	NA	NA	0.53
I_389034	I	389034	0.5642861024604511	nob1regressed	5.618006234985528	0	NA	NA	NA	NA	NA	NA	NA	NA	NA	0.53
I_390371	I	390371	0.026056148494737624	nob1regressed	5.618006234985528	0	NA	NA	NA	NA	NA	NA	NA	NA	NA	0.53
I_390716	I	390716	0.45909787410973	nob1regressed	5.618006234985528	0	NA	NA	NA	NA	NA	NA	NA	NA	NA	0.53
I_407242	I	407242	0.34877873459465225	nob1regressed	5.618006234985528	0	NA	NA	NA	NA	NA	NA	NA	NA	NA	0.53
I_418877	I	418877	0.6626989021558004	nob1regressed	5.618006234985528	0	NA	NA	NA	NA	NA	NA	NA	NA	NA	0.53
I_427621	I	427621	1.2275835585225916	nob1regressed	5.618006234985528	0	NA	NA	NA	NA	NA	NA	NA	NA	NA	0.53
I_432210	I	432210	1.1437096450665059	nob1regressed	5.618006234985528	0	NA	NA	NA	NA	NA	NA	NA	NA	NA	0.53
I_441415	I	441415	0.38790583464393796	nob1regressed	5.618006234985528	0	NA	NA	NA	NA	NA	NA	NA	NA	NA	0.53
I_462336	I	462336	0.36918082389136886	nob1regressed	5.618006234985528	0	NA	NA	NA	NA	NA	NA	NA	NA	NA	0.53
I_462547	I	462547	0.12148435043441158	nob1regressed	5.618006234985528	0	NA	NA	NA	NA	NA	NA	NA	NA	NA	0.53
I_466067	I	466067	1.9360057903352088	nob1regressed	5.618006234985528	0	NA	NA	NA	NA	NA	NA	NA	NA	NA	0.53
I_470862	I	470862	0.4760050765891076	nob1regressed	5.618006234985528	0	NA	NA	NA	NA	NA	NA	NA	NA	NA	0.53
I_476760	I	476760	0.556603057586641	nob1regressed	5.618006234985528	0	NA	NA	NA	NA	NA	NA	NA	NA	NA	0.53
I_488028	I	488028	0.566969754308267	nob1regressed	5.618006234985528	0	NA	NA	NA	NA	NA	NA	NA	NA	NA	0.53
I_490260	I	490260	2.736472740654948	nob1regressed	5.618006234985528	0	NA	NA	NA	NA	NA	NA	NA	NA	NA	0.53
I_491763	I	491763	0.13135861155137102	nob1regressed	5.618006234985528	0	NA	NA	NA	NA	NA	NA	NA	NA	NA	0.53
I_495881	I	495881	0.16588402394130167	nob1regressed	5.618006234985528	0	NA	NA	NA	NA	NA	NA	NA	NA	NA	0.53
I_500958	I	500958	1.8332711661041396	nob1regressed	5.618006234985528	0	NA	NA	NA	NA	NA	NA	NA	NA	NA	0.53
I_502109	I	502109	0.815634160236034	nob1regressed	5.618006234985528	0	NA	NA	NA	NA	NA	NA	NA	NA	NA	0.53
I_511635	I	511635	0.9769942495152428	nob1regressed	5.618006234985528	0	NA	NA	NA	NA	NA	NA	NA	NA	NA	0.53
I_520966	I	520966	0.07975387219025383	nob1regressed	5.618006234985528	0	NA	NA	NA	NA	NA	NA	NA	NA	NA	0.53
I_528981	I	528981	0.4184313706202445	nob1regressed	5.618006234985528	0	NA	NA	NA	NA	NA	NA	NA	NA	NA	0.53
I_530978	I	530978	1.5220595831360422	nob1regressed	5.618006234985528	0	NA	NA	NA	NA	NA	NA	NA	NA	NA	0.53
I_538473	I	538473	0.3512321159716171	nob1regressed	5.618006234985528	0	NA	NA	NA	NA	NA	NA	NA	NA	NA	0.53
I_540274	I	540274	0.22140603765731132	nob1regressed	5.618006234985528	0	NA	NA	NA	NA	NA	NA	NA	NA	NA	0.53
I_548812	I	548812	0.22362171768457897	nob1regressed	5.618006234985528	0	NA	NA	NA	NA	NA	NA	NA	NA	NA	0.53
I_562960	I	562960	1.9360057903352088	nob1regressed	5.618006234985528	0	NA	NA	NA	NA	NA	NA	NA	NA	NA	0.53
I_565394	I	565394	0.1472805767860963	nob1regressed	5.618006234985528	0	NA	NA	NA	NA	NA	NA	NA	NA	NA	0.53
I_573005	I	573005	0.9769942495152428	nob1regressed	5.618006234985528	0	NA	NA	NA	NA	NA	NA	NA	NA	NA	0.53
I_592051	I	592051	0.4475592320626839	nob1regressed	5.618006234985528	0	NA	NA	NA	NA	NA	NA	NA	NA	NA	0.53
I_597623	I	597623	0.4386943471214823	nob1regressed	5.618006234985528	0	NA	NA	NA	NA	NA	NA	NA	NA	NA	0.53
I_598523	I	598523	0.3512321159716171	nob1regressed	5.618006234985528	0	NA	NA	NA	NA	NA	NA	NA	NA	NA	0.53
I_603304	I	603304	0.08057548426299738	nob1regressed	5.618006234985528	0	NA	NA	NA	NA	NA	NA	NA	NA	NA	0.53
I_630403	I	630403	0.990329412111896	nob1regressed	5.618006234985528	0	NA	NA	NA	NA	NA	NA	NA	NA	NA	0.53
I_630429	I	630429	1.7159246511048787	nob1regressed	5.618006234985528	0	NA	NA	NA	NA	NA	NA	NA	NA	NA	0.53
I_633476	I	633476	0.21376456767260857	nob1regressed	5.618006234985528	0	NA	NA	NA	NA	NA	NA	NA	NA	NA	0.53
I_637363	I	637363	1.1430853782960653	nob1regressed	5.618006234985528	0	NA	NA	NA	NA	NA	NA	NA	NA	NA	0.53
I_638022	I	638022	0.7040880903876521	nob1regressed	5.618006234985528	0	NA	NA	NA	NA	NA	NA	NA	NA	NA	0.53
I_639028	I	639028	1.062040026493846	nob1regressed	5.618006234985528	0	NA	NA	NA	NA	NA	NA	NA	NA	NA	0.53
I_644209	I	644209	0.9769942495152428	nob1regressed	5.618006234985528	0	NA	NA	NA	NA	NA	NA	NA	NA	NA	0.53
I_645306	I	645306	1.2627383709364637	nob1regressed	5.618006234985528	0	NA	NA	NA	NA	NA	NA	NA	NA	NA	0.53
I_648306	I	648306	0.3065584982481192	nob1regressed	5.618006234985528	0	NA	NA	NA	NA	NA	NA	NA	NA	NA	0.53
I_653154	I	653154	0.1145343685778309	nob1regressed	5.618006234985528	0	NA	NA	NA	NA	NA	NA	NA	NA	NA	0.53
I_660179	I	660179	0.8853919412922747	nob1regressed	5.618006234985528	0	NA	NA	NA	NA	NA	NA	NA	NA	NA	0.53
I_674446	I	674446	0.6055631461421475	nob1regressed	5.618006234985528	0	NA	NA	NA	NA	NA	NA	NA	NA	NA	0.53
I_680382	I	680382	0.9769942495152428	nob1regressed	5.618006234985528	0	NA	NA	NA	NA	NA	NA	NA	NA	NA	0.53
I_691145	I	691145	0.37276629221046215	nob1regressed	5.618006234985528	0	NA	NA	NA	NA	NA	NA	NA	NA	NA	0.53
I_691447	I	691447	0.07678578374079098	nob1regressed	5.618006234985528	0	NA	NA	NA	NA	NA	NA	NA	NA	NA	0.53
I_694829	I	694829	0.76961272390402	nob1regressed	5.618006234985528	0	NA	NA	NA	NA	NA	NA	NA	NA	NA	0.53
I_695386	I	695386	0.4610773130775578	nob1regressed	5.618006234985528	0	NA	NA	NA	NA	NA	NA	NA	NA	NA	0.53
I_695452	I	695452	0.8216436911387996	nob1regressed	5.618006234985528	0	NA	NA	NA	NA	NA	NA	NA	NA	NA	0.53
I_705454	I	705454	0.017751179155117428	nob1regressed	5.618006234985528	0	NA	NA	NA	NA	NA	NA	NA	NA	NA	0.53
I_705614	I	705614	0.26810869351214944	nob1regressed	5.618006234985528	0	NA	NA	NA	NA	NA	NA	NA	NA	NA	0.53
I_715457	I	715457	0.35254670703837276	nob1regressed	5.618006234985528	0	NA	NA	NA	NA	NA	NA	NA	NA	NA	0.53
I_727377	I	727377	1.020353719302328	nob1regressed	5.618006234985528	0	NA	NA	NA	NA	NA	NA	NA	NA	NA	0.53
I_730439	I	730439	0.20683889898389166	nob1regressed	5.618006234985528	0	NA	NA	NA	NA	NA	NA	NA	NA	NA	0.53
I_736799	I	736799	0.13680846411520434	nob1regressed	5.618006234985528	0	NA	NA	NA	NA	NA	NA	NA	NA	NA	0.53
I_736943	I	736943	1.085288962272489	nob1regressed	5.618006234985528	0	NA	NA	NA	NA	NA	NA	NA	NA	NA	0.53
I_740461	I	740461	1.0752304986828676	nob1regressed	5.618006234985528	0	NA	NA	NA	NA	NA	NA	NA	NA	NA	0.53
I_758742	I	758742	0.12865636057823782	nob1regressed	5.618006234985528	0	NA	NA	NA	NA	NA	NA	NA	NA	NA	0.53
I_761505	I	761505	0.3300843323629205	nob1regressed	5.618006234985528	0	NA	NA	NA	NA	NA	NA	NA	NA	NA	0.53
I_772388	I	772388	0.279485348212196	nob1regressed	5.618006234985528	0	NA	NA	NA	NA	NA	NA	NA	NA	NA	0.53
I_783283	I	783283	0.15532723074846452	nob1regressed	5.618006234985528	0	NA	NA	NA	NA	NA	NA	NA	NA	NA	0.53
I_785295	I	785295	0.13680846411520434	nob1regressed	5.618006234985528	0	NA	NA	NA	NA	NA	NA	NA	NA	NA	0.53
I_785894	I	785894	0.3407255343059941	nob1regressed	5.618006234985528	0	NA	NA	NA	NA	NA	NA	NA	NA	NA	0.53
I_786273	I	786273	1.085288962272489	nob1regressed	5.618006234985528	0	NA	NA	NA	NA	NA	NA	NA	NA	NA	0.53
I_790898	I	790898	0.12440215230155897	nob1regressed	5.618006234985528	0	NA	NA	NA	NA	NA	NA	NA	NA	NA	0.53
I_794211	I	794211	0.1704747637466356	nob1regressed	5.618006234985528	0	NA	NA	NA	NA	NA	NA	NA	NA	NA	0.53
I_805361	I	805361	0.028915652284391174	nob1regressed	5.618006234985528	0	NA	NA	NA	NA	NA	NA	NA	NA	NA	0.53
I_807505	I	807505	0.5307686751020053	nob1regressed	5.618006234985528	0	NA	NA	NA	NA	NA	NA	NA	NA	NA	0.53
I_810217	I	810217	1.2818216344335214	nob1regressed	5.618006234985528	0	NA	NA	NA	NA	NA	NA	NA	NA	NA	0.53
I_811002	I	811002	0.12865636057823782	nob1regressed	5.618006234985528	0	NA	NA	NA	NA	NA	NA	NA	NA	NA	0.53
I_814139	I	814139	0.34425170275853056	nob1regressed	5.618006234985528	0	NA	NA	NA	NA	NA	NA	NA	NA	NA	0.53
I_816631	I	816631	0.013186393287743573	nob1regressed	5.618006234985528	0	NA	NA	NA	NA	NA	NA	NA	NA	NA	0.53
I_824619	I	824619	0.9457108454445587	nob1regressed	5.618006234985528	0	NA	NA	NA	NA	NA	NA	NA	NA	NA	0.53
I_826108	I	826108	0.13680846411520434	nob1regressed	5.618006234985528	0	NA	NA	NA	NA	NA	NA	NA	NA	NA	0.53
I_831728	I	831728	0.4305962189208611	nob1regressed	5.618006234985528	0	NA	NA	NA	NA	NA	NA	NA	NA	NA	0.53
I_833289	I	833289	0.015879968623985663	nob1regressed	5.618006234985528	0	NA	NA	NA	NA	NA	NA	NA	NA	NA	0.53
I_835064	I	835064	0.44481074976886414	nob1regressed	5.618006234985528	0	NA	NA	NA	NA	NA	NA	NA	NA	NA	0.53
I_835423	I	835423	1.4405382286826058	nob1regressed	5.618006234985528	0	NA	NA	NA	NA	NA	NA	NA	NA	NA	0.53
I_837659	I	837659	1.1912790415800207	nob1regressed	5.618006234985528	0	NA	NA	NA	NA	NA	NA	NA	NA	NA	0.53
I_839222	I	839222	0.5043732326691622	nob1regressed	5.618006234985528	0	NA	NA	NA	NA	NA	NA	NA	NA	NA	0.53
I_844234	I	844234	0.28756149410641607	nob1regressed	5.618006234985528	0	NA	NA	NA	NA	NA	NA	NA	NA	NA	0.53
I_846665	I	846665	0.24856275568827785	nob1regressed	5.618006234985528	0	NA	NA	NA	NA	NA	NA	NA	NA	NA	0.53
I_847638	I	847638	0.1993916920878761	nob1regressed	5.618006234985528	0	NA	NA	NA	NA	NA	NA	NA	NA	NA	0.53
I_850499	I	850499	1.6013342944138615	nob1regressed	5.618006234985528	0	NA	NA	NA	NA	NA	NA	NA	NA	NA	0.53
I_868535	I	868535	2.644438599652807	nob1regressed	5.618006234985528	0	NA	NA	NA	NA	NA	NA	NA	NA	NA	0.53
I_873273	I	873273	0.3214413701382301	nob1regressed	5.618006234985528	0	NA	NA	NA	NA	NA	NA	NA	NA	NA	0.53
I_874770	I	874770	1.9837685689357858	nob1regressed	5.618006234985528	0	NA	NA	NA	NA	NA	NA	NA	NA	NA	0.53
I_876547	I	876547	0.07837339613568416	nob1regressed	5.618006234985528	0	NA	NA	NA	NA	NA	NA	NA	NA	NA	0.53
I_877962	I	877962	0.8634545433262031	nob1regressed	5.618006234985528	0	NA	NA	NA	NA	NA	NA	NA	NA	NA	0.53
I_881269	I	881269	1.2598969821785126	nob1regressed	5.618006234985528	0	NA	NA	NA	NA	NA	NA	NA	NA	NA	0.53
I_882088	I	882088	1.3115831407391298	nob1regressed	5.618006234985528	0	NA	NA	NA	NA	NA	NA	NA	NA	NA	0.53
I_888488	I	888488	0.8397381958752129	nob1regressed	5.618006234985528	0	NA	NA	NA	NA	NA	NA	NA	NA	NA	0.53
I_913928	I	913928	0.5787902481165583	nob1regressed	5.618006234985528	0	NA	NA	NA	NA	NA	NA	NA	NA	NA	0.53
I_922115	I	922115	0.10520568434410874	nob1regressed	5.618006234985528	0	NA	NA	NA	NA	NA	NA	NA	NA	NA	0.53
I_935842	I	935842	1.0210768194375452	nob1regressed	5.618006234985528	0	NA	NA	NA	NA	NA	NA	NA	NA	NA	0.53
I_951158	I	951158	0.9328654206351472	nob1regressed	5.618006234985528	0	NA	NA	NA	NA	NA	NA	NA	NA	NA	0.53
I_951190	I	951190	1.2395505799663438	nob1regressed	5.618006234985528	0	NA	NA	NA	NA	NA	NA	NA	NA	NA	0.53
I_952797	I	952797	0.4146309585941603	nob1regressed	5.618006234985528	0	NA	NA	NA	NA	NA	NA	NA	NA	NA	0.53
I_973119	I	973119	0.05298007947647033	nob1regressed	5.618006234985528	0	NA	NA	NA	NA	NA	NA	NA	NA	NA	0.53
I_975649	I	975649	0.27872301789447645	nob1regressed	5.618006234985528	0	NA	NA	NA	NA	NA	NA	NA	NA	NA	0.53
I_978053	I	978053	1.6517973303991187	nob1regressed	5.618006234985528	0	NA	NA	NA	NA	NA	NA	NA	NA	NA	0.53
I_984659	I	984659	0.23077538235037462	nob1regressed	5.618006234985528	0	NA	NA	NA	NA	NA	NA	NA	NA	NA	0.53
I_986279	I	986279	1.2209279429638693	nob1regressed	5.618006234985528	0	NA	NA	NA	NA	NA	NA	NA	NA	NA	0.53
I_992266	I	992266	0.2870918242363353	nob1regressed	5.618006234985528	0	NA	NA	NA	NA	NA	NA	NA	NA	NA	0.53
I_992525	I	992525	0.8439968764487944	nob1regressed	5.618006234985528	0	NA	NA	NA	NA	NA	NA	NA	NA	NA	0.53
I_998519	I	998519	1.2280032510464236	nob1regressed	5.618006234985528	0	NA	NA	NA	NA	NA	NA	NA	NA	NA	0.53
I_1003648	I	1003648	1.1899880341052536	nob1regressed	5.618006234985528	0	NA	NA	NA	NA	NA	NA	NA	NA	NA	0.53
I_1010086	I	1010086	1.032083828567176	nob1regressed	5.618006234985528	0	NA	NA	NA	NA	NA	NA	NA	NA	NA	0.53
I_1015443	I	1015443	0.681998035245439	nob1regressed	5.618006234985528	0	NA	NA	NA	NA	NA	NA	NA	NA	NA	0.53
I_1031227	I	1031227	0.00977489506116472	nob1regressed	5.618006234985528	0	NA	NA	NA	NA	NA	NA	NA	NA	NA	0.53
I_1033036	I	1033036	1.2876522259188328	nob1regressed	5.618006234985528	0	NA	NA	NA	NA	NA	NA	NA	NA	NA	0.53
I_1038311	I	1038311	0.024778056929117016	nob1regressed	5.618006234985528	0	NA	NA	NA	NA	NA	NA	NA	NA	NA	0.53
I_1038911	I	1038911	0.49341950470759854	nob1regressed	5.618006234985528	0	NA	NA	NA	NA	NA	NA	NA	NA	NA	0.53
I_1051761	I	1051761	0.026436817685657525	nob1regressed	5.618006234985528	0	NA	NA	NA	NA	NA	NA	NA	NA	NA	0.53
I_1059258	I	1059258	0.708958745670699	nob1regressed	5.618006234985528	0	NA	NA	NA	NA	NA	NA	NA	NA	NA	0.53
I_1059600	I	1059600	0.0886580337168429	nob1regressed	5.618006234985528	0	NA	NA	NA	NA	NA	NA	NA	NA	NA	0.53
I_1062730	I	1062730	0.16607356064025028	nob1regressed	5.618006234985528	0	NA	NA	NA	NA	NA	NA	NA	NA	NA	0.53
I_1064448	I	1064448	0.09645175785277878	nob1regressed	5.618006234985528	0	NA	NA	NA	NA	NA	NA	NA	NA	NA	0.53
I_1068572	I	1068572	1.6456623104013948	nob1regressed	5.618006234985528	0	NA	NA	NA	NA	NA	NA	NA	NA	NA	0.53
I_1069226	I	1069226	0.08324015583656061	nob1regressed	5.618006234985528	0	NA	NA	NA	NA	NA	NA	NA	NA	NA	0.53
I_1071327	I	1071327	0.43231269449939713	nob1regressed	5.618006234985528	0	NA	NA	NA	NA	NA	NA	NA	NA	NA	0.53
I_1072123	I	1072123	0.05104790757254384	nob1regressed	5.618006234985528	0	NA	NA	NA	NA	NA	NA	NA	NA	NA	0.53
I_1073789	I	1073789	0.5996800794768649	nob1regressed	5.618006234985528	0	NA	NA	NA	NA	NA	NA	NA	NA	NA	0.53
I_1076565	I	1076565	1.3498303519519785	nob1regressed	5.618006234985528	0	NA	NA	NA	NA	NA	NA	NA	NA	NA	0.53
I_1084252	I	1084252	1.0522697526691573	nob1regressed	5.618006234985528	0	NA	NA	NA	NA	NA	NA	NA	NA	NA	0.53
I_1086755	I	1086755	0.5024217540467069	nob1regressed	5.618006234985528	0	NA	NA	NA	NA	NA	NA	NA	NA	NA	0.53
I_1088775	I	1088775	0.2773537812221944	nob1regressed	5.618006234985528	0	NA	NA	NA	NA	NA	NA	NA	NA	NA	0.53
I_1089080	I	1089080	0.3992490078540598	nob1regressed	5.618006234985528	0	NA	NA	NA	NA	NA	NA	NA	NA	NA	0.53
I_1090252	I	1090252	1.2473996431734387	nob1regressed	5.618006234985528	0	NA	NA	NA	NA	NA	NA	NA	NA	NA	0.53
I_1096611	I	1096611	0.15335427474090751	nob1regressed	5.618006234985528	0	NA	NA	NA	NA	NA	NA	NA	NA	NA	0.53
I_1097132	I	1097132	0.19093837111281062	nob1regressed	5.618006234985528	0	NA	NA	NA	NA	NA	NA	NA	NA	NA	0.53
I_1099355	I	1099355	0.4063305188792919	nob1regressed	5.618006234985528	0	NA	NA	NA	NA	NA	NA	NA	NA	NA	0.53
I_1103626	I	1103626	0.37081717917305856	nob1regressed	5.618006234985528	0	NA	NA	NA	NA	NA	NA	NA	NA	NA	0.53
I_1109795	I	1109795	0.39064234297059797	nob1regressed	5.618006234985528	0	NA	NA	NA	NA	NA	NA	NA	NA	NA	0.53
I_1109928	I	1109928	0.42327834042383533	nob1regressed	5.618006234985528	0	NA	NA	NA	NA	NA	NA	NA	NA	NA	0.53
I_1110623	I	1110623	0.18208150682425076	nob1regressed	5.618006234985528	0	NA	NA	NA	NA	NA	NA	NA	NA	NA	0.53
I_1127333	I	1127333	0.39064234297059797	nob1regressed	5.618006234985528	0	NA	NA	NA	NA	NA	NA	NA	NA	NA	0.53
I_1128934	I	1128934	1.0578809606019057	nob1regressed	5.618006234985528	0	NA	NA	NA	NA	NA	NA	NA	NA	NA	0.53
I_1129124	I	1129124	0.19093837111281062	nob1regressed	5.618006234985528	0	NA	NA	NA	NA	NA	NA	NA	NA	NA	0.53
I_1130075	I	1130075	0.011700283606095483	nob1regressed	5.618006234985528	0	NA	NA	NA	NA	NA	NA	NA	NA	NA	0.53
I_1132440	I	1132440	0.17354652643613952	nob1regressed	5.618006234985528	0	NA	NA	NA	NA	NA	NA	NA	NA	NA	0.53
I_1132495	I	1132495	0.6537789510788821	nob1regressed	5.618006234985528	0	NA	NA	NA	NA	NA	NA	NA	NA	NA	0.53
I_1135670	I	1135670	0.10255879389196737	nob1regressed	5.618006234985528	0	NA	NA	NA	NA	NA	NA	NA	NA	NA	0.53
I_1137920	I	1137920	0.7619544811131506	nob1regressed	5.618006234985528	0	NA	NA	NA	NA	NA	NA	NA	NA	NA	0.53
I_1138155	I	1138155	0.5105453782122638	nob1regressed	5.618006234985528	0	NA	NA	NA	NA	NA	NA	NA	NA	NA	0.53
I_1139198	I	1139198	0.17764044306849136	nob1regressed	5.618006234985528	0	NA	NA	NA	NA	NA	NA	NA	NA	NA	0.53
I_1139786	I	1139786	0.26223119174589776	nob1regressed	5.618006234985528	0	NA	NA	NA	NA	NA	NA	NA	NA	NA	0.53
I_1140126	I	1140126	0.977053441269639	nob1regressed	5.618006234985528	0	NA	NA	NA	NA	NA	NA	NA	NA	NA	0.53
I_1140583	I	1140583	0.16033623679515863	nob1regressed	5.618006234985528	0	NA	NA	NA	NA	NA	NA	NA	NA	NA	0.53
I_1140724	I	1140724	0.434185105744863	nob1regressed	5.618006234985528	0	NA	NA	NA	NA	NA	NA	NA	NA	NA	0.53
I_1141287	I	1141287	0.2855578199246053	nob1regressed	5.618006234985528	0	NA	NA	NA	NA	NA	NA	NA	NA	NA	0.53
I_1142129	I	1142129	0.25804923072274544	nob1regressed	5.618006234985528	0	NA	NA	NA	NA	NA	NA	NA	NA	NA	0.53
I_1143558	I	1143558	1.1422418078154355	nob1regressed	5.618006234985528	0	NA	NA	NA	NA	NA	NA	NA	NA	NA	0.53
I_1150477	I	1150477	0.19093837111281062	nob1regressed	5.618006234985528	0	NA	NA	NA	NA	NA	NA	NA	NA	NA	0.53
I_1154615	I	1154615	1.2969599765176758	nob1regressed	5.618006234985528	0	NA	NA	NA	NA	NA	NA	NA	NA	NA	0.53
I_1155278	I	1155278	0.38297665791917657	nob1regressed	5.618006234985528	0	NA	NA	NA	NA	NA	NA	NA	NA	NA	0.53
I_1156492	I	1156492	0.011700283606095483	nob1regressed	5.618006234985528	0	NA	NA	NA	NA	NA	NA	NA	NA	NA	0.53
I_1156845	I	1156845	1.6113391261234655	nob1regressed	5.618006234985528	0	NA	NA	NA	NA	NA	NA	NA	NA	NA	0.53
I_1157254	I	1157254	0.07421387686232439	nob1regressed	5.618006234985528	0	NA	NA	NA	NA	NA	NA	NA	NA	NA	0.53
I_1159684	I	1159684	0.10089523894042367	nob1regressed	5.618006234985528	0	NA	NA	NA	NA	NA	NA	NA	NA	NA	0.53
I_1165530	I	1165530	1.1872155557958766	nob1regressed	5.618006234985528	0	NA	NA	NA	NA	NA	NA	NA	NA	NA	0.53
I_1165831	I	1165831	0.7868623561380181	nob1regressed	5.618006234985528	0	NA	NA	NA	NA	NA	NA	NA	NA	NA	0.53
I_1169040	I	1169040	0.102922030533874	nob1regressed	5.618006234985528	0	NA	NA	NA	NA	NA	NA	NA	NA	NA	0.53
I_1178132	I	1178132	0.2315368970510858	nob1regressed	5.618006234985528	0	NA	NA	NA	NA	NA	NA	NA	NA	NA	0.53
I_1179424	I	1179424	0.05382431047011019	nob1regressed	5.618006234985528	0	NA	NA	NA	NA	NA	NA	NA	NA	NA	0.53
I_1181220	I	1181220	0.1459848155455183	nob1regressed	5.618006234985528	0	NA	NA	NA	NA	NA	NA	NA	NA	NA	0.53
I_1185263	I	1185263	0.8319249184284471	nob1regressed	5.618006234985528	0	NA	NA	NA	NA	NA	NA	NA	NA	NA	0.53
I_1189297	I	1189297	0.13892112104161333	nob1regressed	5.618006234985528	0	NA	NA	NA	NA	NA	NA	NA	NA	NA	0.53
I_1198656	I	1198656	0.4397623896229153	nob1regressed	5.618006234985528	0	NA	NA	NA	NA	NA	NA	NA	NA	NA	0.53
I_1199049	I	1199049	0.5659822467683648	nob1regressed	5.618006234985528	0	NA	NA	NA	NA	NA	NA	NA	NA	NA	0.53
I_1199350	I	1199350	0.08338786056507654	nob1regressed	5.618006234985528	0	NA	NA	NA	NA	NA	NA	NA	NA	NA	0.53
I_1199489	I	1199489	0.1747119267096254	nob1regressed	5.618006234985528	0	NA	NA	NA	NA	NA	NA	NA	NA	NA	0.53
I_1210926	I	1210926	0.0977562448584205	nob1regressed	5.618006234985528	0	NA	NA	NA	NA	NA	NA	NA	NA	NA	0.53
I_1211278	I	1211278	0.03443503546272869	nob1regressed	5.618006234985528	0	NA	NA	NA	NA	NA	NA	NA	NA	NA	0.53
I_1217125	I	1217125	0.6472028444554776	nob1regressed	5.618006234985528	0	NA	NA	NA	NA	NA	NA	NA	NA	NA	0.53
I_1221128	I	1221128	0.6194290332242529	nob1regressed	5.618006234985528	0	NA	NA	NA	NA	NA	NA	NA	NA	NA	0.53
I_1227149	I	1227149	0.7571606688320245	nob1regressed	5.618006234985528	0	NA	NA	NA	NA	NA	NA	NA	NA	NA	0.53
I_1228634	I	1228634	0.49879607700308226	nob1regressed	5.618006234985528	0	NA	NA	NA	NA	NA	NA	NA	NA	NA	0.53
I_1229336	I	1229336	0.47389487211157383	nob1regressed	5.618006234985528	0	NA	NA	NA	NA	NA	NA	NA	NA	NA	0.53
I_1230671	I	1230671	0.6472028444554776	nob1regressed	5.618006234985528	0	NA	NA	NA	NA	NA	NA	NA	NA	NA	0.53
I_1233542	I	1233542	0.008749238964327952	nob1regressed	5.618006234985528	0	NA	NA	NA	NA	NA	NA	NA	NA	NA	0.53
I_1242218	I	1242218	1.19337832927111	nob1regressed	5.618006234985528	0	NA	NA	NA	NA	NA	NA	NA	NA	NA	0.53
I_1247724	I	1247724	0.4392101290643824	nob1regressed	5.618006234985528	0	NA	NA	NA	NA	NA	NA	NA	NA	NA	0.53
I_1248064	I	1248064	0.552427902877926	nob1regressed	5.618006234985528	0	NA	NA	NA	NA	NA	NA	NA	NA	NA	0.53
I_1251884	I	1251884	0.5843151648973997	nob1regressed	5.618006234985528	0	NA	NA	NA	NA	NA	NA	NA	NA	NA	0.53
I_1252221	I	1252221	1.3808659832358579	nob1regressed	5.618006234985528	0	NA	NA	NA	NA	NA	NA	NA	NA	NA	0.53
I_1253769	I	1253769	0.6559421443314313	nob1regressed	5.618006234985528	0	NA	NA	NA	NA	NA	NA	NA	NA	NA	0.53
I_1255890	I	1255890	0.15543906217238143	nob1regressed	5.618006234985528	0	NA	NA	NA	NA	NA	NA	NA	NA	NA	0.53
I_1256304	I	1256304	0.15548191113761503	nob1regressed	5.618006234985528	0	NA	NA	NA	NA	NA	NA	NA	NA	NA	0.53
I_1258563	I	1258563	0.4487736596353993	nob1regressed	5.618006234985528	0	NA	NA	NA	NA	NA	NA	NA	NA	NA	0.53
I_1258706	I	1258706	0.48263782494052754	nob1regressed	5.618006234985528	0	NA	NA	NA	NA	NA	NA	NA	NA	NA	0.53
I_1259971	I	1259971	0.10292404627588042	nob1regressed	5.618006234985528	0	NA	NA	NA	NA	NA	NA	NA	NA	NA	0.53
I_1260215	I	1260215	0.2574267635190018	nob1regressed	5.618006234985528	0	NA	NA	NA	NA	NA	NA	NA	NA	NA	0.53
I_1260822	I	1260822	1.5687082934758545	nob1regressed	5.618006234985528	0	NA	NA	NA	NA	NA	NA	NA	NA	NA	0.53
I_1269253	I	1269253	1.0581691058992746	nob1regressed	5.618006234985528	0	NA	NA	NA	NA	NA	NA	NA	NA	NA	0.53
I_1279253	I	1279253	0.15548191113761503	nob1regressed	5.618006234985528	0	NA	NA	NA	NA	NA	NA	NA	NA	NA	0.53
I_1279436	I	1279436	0.011429802010701932	nob1regressed	5.618006234985528	0	NA	NA	NA	NA	NA	NA	NA	NA	NA	0.53
I_1281806	I	1281806	0.565282217965952	nob1regressed	5.618006234985528	0	NA	NA	NA	NA	NA	NA	NA	NA	NA	0.53
I_1287916	I	1287916	0.7381337528295742	nob1regressed	5.618006234985528	0	NA	NA	NA	NA	NA	NA	NA	NA	NA	0.53
I_1304376	I	1304376	0.6857939772048629	nob1regressed	5.618006234985528	0	NA	NA	NA	NA	NA	NA	NA	NA	NA	0.53
I_1320687	I	1320687	0.5456451608486104	nob1regressed	5.618006234985528	0	NA	NA	NA	NA	NA	NA	NA	NA	NA	0.53
I_1320873	I	1320873	0.15435941492374547	nob1regressed	5.618006234985528	0	NA	NA	NA	NA	NA	NA	NA	NA	NA	0.53
I_1359466	I	1359466	1.2025301164925362	nob1regressed	5.618006234985528	0	NA	NA	NA	NA	NA	NA	NA	NA	NA	0.53
I_1377006	I	1377006	0.16985142634950715	nob1regressed	5.618006234985528	0	NA	NA	NA	NA	NA	NA	NA	NA	NA	0.53
I_1400428	I	1400428	0.04488690083296826	nob1regressed	5.618006234985528	0	NA	NA	NA	NA	NA	NA	NA	NA	NA	0.53
I_1402717	I	1402717	0.5205559496600154	nob1regressed	5.618006234985528	0	NA	NA	NA	NA	NA	NA	NA	NA	NA	0.53
I_1404829	I	1404829	0.19685268370049694	nob1regressed	5.618006234985528	0	NA	NA	NA	NA	NA	NA	NA	NA	NA	0.53
I_1410349	I	1410349	0.2891316540468775	nob1regressed	5.618006234985528	0	NA	NA	NA	NA	NA	NA	NA	NA	NA	0.53
I_1416044	I	1416044	0.2591823910488825	nob1regressed	5.618006234985528	0	NA	NA	NA	NA	NA	NA	NA	NA	NA	0.53
I_1416193	I	1416193	0.21616179585559514	nob1regressed	5.618006234985528	0	NA	NA	NA	NA	NA	NA	NA	NA	NA	0.53
I_1427548	I	1427548	0.2337234597427929	nob1regressed	5.618006234985528	0	NA	NA	NA	NA	NA	NA	NA	NA	NA	0.53
I_1427715	I	1427715	0.23730171353323107	nob1regressed	5.618006234985528	0	NA	NA	NA	NA	NA	NA	NA	NA	NA	0.53
I_1445264	I	1445264	0.577289353087191	nob1regressed	5.618006234985528	0	NA	NA	NA	NA	NA	NA	NA	NA	NA	0.53
I_1452762	I	1452762	0.12382051921359902	nob1regressed	5.618006234985528	0	NA	NA	NA	NA	NA	NA	NA	NA	NA	0.53
I_1454936	I	1454936	0.2102187700793241	nob1regressed	5.618006234985528	0	NA	NA	NA	NA	NA	NA	NA	NA	NA	0.53
I_1460652	I	1460652	0.7185836710850076	nob1regressed	5.618006234985528	0	NA	NA	NA	NA	NA	NA	NA	NA	NA	0.53
I_1471432	I	1471432	0.5489550440399271	nob1regressed	5.618006234985528	0	NA	NA	NA	NA	NA	NA	NA	NA	NA	0.53
I_1476055	I	1476055	0.6630881403852772	nob1regressed	5.618006234985528	0	NA	NA	NA	NA	NA	NA	NA	NA	NA	0.53
I_1477482	I	1477482	0.2311921502023128	nob1regressed	5.618006234985528	0	NA	NA	NA	NA	NA	NA	NA	NA	NA	0.53
I_1487987	I	1487987	0.046563871827847485	nob1regressed	5.618006234985528	0	NA	NA	NA	NA	NA	NA	NA	NA	NA	0.53
I_1503260	I	1503260	0.027708257637683715	nob1regressed	5.618006234985528	0	NA	NA	NA	NA	NA	NA	NA	NA	NA	0.53
I_1514332	I	1514332	0.06163839699715332	nob1regressed	5.618006234985528	0	NA	NA	NA	NA	NA	NA	NA	NA	NA	0.53
I_1534024	I	1534024	0.2765084921818684	nob1regressed	5.618006234985528	0	NA	NA	NA	NA	NA	NA	NA	NA	NA	0.53
I_1537385	I	1537385	0.1461013885504264	nob1regressed	5.618006234985528	0	NA	NA	NA	NA	NA	NA	NA	NA	NA	0.53
I_1538229	I	1538229	0.001256430689493849	nob1regressed	5.618006234985528	0	NA	NA	NA	NA	NA	NA	NA	NA	NA	0.53
I_1544694	I	1544694	0.004080219986302627	nob1regressed	5.618006234985528	0	NA	NA	NA	NA	NA	NA	NA	NA	NA	0.53
I_1549172	I	1549172	0.6634951775440328	nob1regressed	5.618006234985528	0	NA	NA	NA	NA	NA	NA	NA	NA	NA	0.53
I_1549341	I	1549341	0.021616499984829562	nob1regressed	5.618006234985528	0	NA	NA	NA	NA	NA	NA	NA	NA	NA	0.53
I_1552914	I	1552914	0.642529564761952	nob1regressed	5.618006234985528	0	NA	NA	NA	NA	NA	NA	NA	NA	NA	0.53
I_1557902	I	1557902	0.043845703822998516	nob1regressed	5.618006234985528	0	NA	NA	NA	NA	NA	NA	NA	NA	NA	0.53
I_1570831	I	1570831	0.6967356988767393	nob1regressed	5.618006234985528	0	NA	NA	NA	NA	NA	NA	NA	NA	NA	0.53
I_1572898	I	1572898	0.4910097625529728	nob1regressed	5.618006234985528	0	NA	NA	NA	NA	NA	NA	NA	NA	NA	0.53
I_1575606	I	1575606	1.8142823074006693	nob1regressed	5.618006234985528	0	NA	NA	NA	NA	NA	NA	NA	NA	NA	0.53
I_1575836	I	1575836	0.45845529370084925	nob1regressed	5.618006234985528	0	NA	NA	NA	NA	NA	NA	NA	NA	NA	0.53
I_1581196	I	1581196	0.32632947919542543	nob1regressed	5.618006234985528	0	NA	NA	NA	NA	NA	NA	NA	NA	NA	0.53
I_1582461	I	1582461	0.18549508300542833	nob1regressed	5.618006234985528	0	NA	NA	NA	NA	NA	NA	NA	NA	NA	0.53
I_1588561	I	1588561	0.5689224498147377	nob1regressed	5.618006234985528	0	NA	NA	NA	NA	NA	NA	NA	NA	NA	0.53
I_1592540	I	1592540	0.2765084921818684	nob1regressed	5.618006234985528	0	NA	NA	NA	NA	NA	NA	NA	NA	NA	0.53
I_1594392	I	1594392	0.45351133708622593	nob1regressed	5.618006234985528	0	NA	NA	NA	NA	NA	NA	NA	NA	NA	0.53
I_1598497	I	1598497	0.49400826074300663	nob1regressed	5.618006234985528	0	NA	NA	NA	NA	NA	NA	NA	NA	NA	0.53
I_1604842	I	1604842	0.448130864011539	nob1regressed	5.618006234985528	0	NA	NA	NA	NA	NA	NA	NA	NA	NA	0.53
I_1610723	I	1610723	0.30759245683370356	nob1regressed	5.618006234985528	0	NA	NA	NA	NA	NA	NA	NA	NA	NA	0.53
I_1615904	I	1615904	0.08018907407841831	nob1regressed	5.618006234985528	0	NA	NA	NA	NA	NA	NA	NA	NA	NA	0.53
I_1622635	I	1622635	0.6393807570657963	nob1regressed	5.618006234985528	0	NA	NA	NA	NA	NA	NA	NA	NA	NA	0.53
I_1625311	I	1625311	0.2056329038868789	nob1regressed	5.618006234985528	0	NA	NA	NA	NA	NA	NA	NA	NA	NA	0.53
I_1626141	I	1626141	0.5790519619963126	nob1regressed	5.618006234985528	0	NA	NA	NA	NA	NA	NA	NA	NA	NA	0.53
I_1627088	I	1627088	0.66694747477822	nob1regressed	5.618006234985528	0	NA	NA	NA	NA	NA	NA	NA	NA	NA	0.53
I_1628515	I	1628515	0.013700437714634172	nob1regressed	5.618006234985528	0	NA	NA	NA	NA	NA	NA	NA	NA	NA	0.53
I_1628742	I	1628742	0.00619315679724397	nob1regressed	5.618006234985528	0	NA	NA	NA	NA	NA	NA	NA	NA	NA	0.53
I_1635216	I	1635216	0.10745844735828831	nob1regressed	5.618006234985528	0	NA	NA	NA	NA	NA	NA	NA	NA	NA	0.53
I_1638691	I	1638691	0.029671808047089725	nob1regressed	5.618006234985528	0	NA	NA	NA	NA	NA	NA	NA	NA	NA	0.53
I_1639890	I	1639890	0.6934794007178732	nob1regressed	5.618006234985528	0	NA	NA	NA	NA	NA	NA	NA	NA	NA	0.53
I_1640743	I	1640743	0.27238999443002637	nob1regressed	5.618006234985528	0	NA	NA	NA	NA	NA	NA	NA	NA	NA	0.53
I_1651794	I	1651794	0.12406891291304856	nob1regressed	5.618006234985528	0	NA	NA	NA	NA	NA	NA	NA	NA	NA	0.53
I_1651849	I	1651849	0.2346626328603437	nob1regressed	5.618006234985528	0	NA	NA	NA	NA	NA	NA	NA	NA	NA	0.53
I_1653702	I	1653702	0.31774624012258307	nob1regressed	5.618006234985528	0	NA	NA	NA	NA	NA	NA	NA	NA	NA	0.53
I_1654055	I	1654055	0.1270533331618728	nob1regressed	5.618006234985528	0	NA	NA	NA	NA	NA	NA	NA	NA	NA	0.53
I_1654361	I	1654361	0.012508409523103952	nob1regressed	5.618006234985528	0	NA	NA	NA	NA	NA	NA	NA	NA	NA	0.53
I_1656062	I	1656062	0.44127849218200865	nob1regressed	5.618006234985528	0	NA	NA	NA	NA	NA	NA	NA	NA	NA	0.53
I_1656763	I	1656763	0.1778251829419523	nob1regressed	5.618006234985528	0	NA	NA	NA	NA	NA	NA	NA	NA	NA	0.53
I_1657013	I	1657013	0.3894042414369843	nob1regressed	5.618006234985528	0	NA	NA	NA	NA	NA	NA	NA	NA	NA	0.53
I_1657899	I	1657899	0.8325587097646736	nob1regressed	5.618006234985528	0	NA	NA	NA	NA	NA	NA	NA	NA	NA	0.53
I_1657940	I	1657940	0.532693833850272	nob1regressed	5.618006234985528	0	NA	NA	NA	NA	NA	NA	NA	NA	NA	0.53
I_1664043	I	1664043	0.25513816885917945	nob1regressed	5.618006234985528	0	NA	NA	NA	NA	NA	NA	NA	NA	NA	0.53
I_1667421	I	1667421	0.22099029352048	nob1regressed	5.618006234985528	0	NA	NA	NA	NA	NA	NA	NA	NA	NA	0.53
I_1668607	I	1668607	0.21166986595579337	nob1regressed	5.618006234985528	0	NA	NA	NA	NA	NA	NA	NA	NA	NA	0.53
I_1673141	I	1673141	0.7609226212185556	nob1regressed	5.618006234985528	0	NA	NA	NA	NA	NA	NA	NA	NA	NA	0.53
I_1673170	I	1673170	0.04150705495980509	nob1regressed	5.618006234985528	0	NA	NA	NA	NA	NA	NA	NA	NA	NA	0.53
I_1673864	I	1673864	0.1279984864826734	nob1regressed	5.618006234985528	0	NA	NA	NA	NA	NA	NA	NA	NA	NA	0.53
I_1675492	I	1675492	0.06503070210624973	nob1regressed	5.618006234985528	0	NA	NA	NA	NA	NA	NA	NA	NA	NA	0.53
I_1677771	I	1677771	0.1545501268602038	nob1regressed	5.618006234985528	0	NA	NA	NA	NA	NA	NA	NA	NA	NA	0.53
I_1677916	I	1677916	0.6042708837842011	nob1regressed	5.618006234985528	0	NA	NA	NA	NA	NA	NA	NA	NA	NA	0.53
I_1679070	I	1679070	0.3973185562579986	nob1regressed	5.618006234985528	0	NA	NA	NA	NA	NA	NA	NA	NA	NA	0.53
I_1679350	I	1679350	0.06585577293455677	nob1regressed	5.618006234985528	0	NA	NA	NA	NA	NA	NA	NA	NA	NA	0.53
I_1681731	I	1681731	0.05691442960376305	nob1regressed	5.618006234985528	0	NA	NA	NA	NA	NA	NA	NA	NA	NA	0.53
I_1683528	I	1683528	0.3659168264255886	nob1regressed	5.618006234985528	0	NA	NA	NA	NA	NA	NA	NA	NA	NA	0.53
I_1683529	I	1683529	0.05637976809823754	nob1regressed	5.618006234985528	0	NA	NA	NA	NA	NA	NA	NA	NA	NA	0.53
I_1687738	I	1687738	0.5070559390382597	nob1regressed	5.618006234985528	0	NA	NA	NA	NA	NA	NA	NA	NA	NA	0.53
I_1688960	I	1688960	0.33169375484209396	nob1regressed	5.618006234985528	0	NA	NA	NA	NA	NA	NA	NA	NA	NA	0.53
I_1689321	I	1689321	1.3648913233994546	nob1regressed	5.618006234985528	0	NA	NA	NA	NA	NA	NA	NA	NA	NA	0.53
I_1691463	I	1691463	1.6108849371982359	nob1regressed	5.618006234985528	0	NA	NA	NA	NA	NA	NA	NA	NA	NA	0.53
I_1692857	I	1692857	0.0719833610516424	nob1regressed	5.618006234985528	0	NA	NA	NA	NA	NA	NA	NA	NA	NA	0.53
I_1693624	I	1693624	0.5460714093106147	nob1regressed	5.618006234985528	0	NA	NA	NA	NA	NA	NA	NA	NA	NA	0.53
I_1695159	I	1695159	0.08964213266303488	nob1regressed	5.618006234985528	0	NA	NA	NA	NA	NA	NA	NA	NA	NA	0.53
I_1695429	I	1695429	0.1646006853177299	nob1regressed	5.618006234985528	0	NA	NA	NA	NA	NA	NA	NA	NA	NA	0.53
I_1695463	I	1695463	0.34041577650699406	nob1regressed	5.618006234985528	0	NA	NA	NA	NA	NA	NA	NA	NA	NA	0.53
I_1698158	I	1698158	0.37271489911357414	nob1regressed	5.618006234985528	0	NA	NA	NA	NA	NA	NA	NA	NA	NA	0.53
I_1698671	I	1698671	0.0844078247216348	nob1regressed	5.618006234985528	0	NA	NA	NA	NA	NA	NA	NA	NA	NA	0.53
I_1700392	I	1700392	0.17197458715492675	nob1regressed	5.618006234985528	0	NA	NA	NA	NA	NA	NA	NA	NA	NA	0.53
I_1700479	I	1700479	0.28607577287585245	nob1regressed	5.618006234985528	0	NA	NA	NA	NA	NA	NA	NA	NA	NA	0.53
I_1701178	I	1701178	0.2965120035419059	nob1regressed	5.618006234985528	0	NA	NA	NA	NA	NA	NA	NA	NA	NA	0.53
I_1715496	I	1715496	0.6674827334349275	nob1regressed	5.618006234985528	0	NA	NA	NA	NA	NA	NA	NA	NA	NA	0.53
I_1715834	I	1715834	0.058755799382184073	nob1regressed	5.618006234985528	0	NA	NA	NA	NA	NA	NA	NA	NA	NA	0.53
I_1717957	I	1717957	0.0054965518401794275	nob1regressed	5.618006234985528	0	NA	NA	NA	NA	NA	NA	NA	NA	NA	0.53
I_1718739	I	1718739	0.34614198927745404	nob1regressed	5.618006234985528	0	NA	NA	NA	NA	NA	NA	NA	NA	NA	0.53
I_1718986	I	1718986	0.6465452041679346	nob1regressed	5.618006234985528	0	NA	NA	NA	NA	NA	NA	NA	NA	NA	0.53
I_1719435	I	1719435	0.11769020656486612	nob1regressed	5.618006234985528	0	NA	NA	NA	NA	NA	NA	NA	NA	NA	0.53
I_1721593	I	1721593	0.4464754976429859	nob1regressed	5.618006234985528	0	NA	NA	NA	NA	NA	NA	NA	NA	NA	0.53
I_1725858	I	1725858	0.2300722015646052	nob1regressed	5.618006234985528	0	NA	NA	NA	NA	NA	NA	NA	NA	NA	0.53
I_1726396	I	1726396	0.07463198464798154	nob1regressed	5.618006234985528	0	NA	NA	NA	NA	NA	NA	NA	NA	NA	0.53
I_1727192	I	1727192	0.21340928234713896	nob1regressed	5.618006234985528	0	NA	NA	NA	NA	NA	NA	NA	NA	NA	0.53
I_1731008	I	1731008	0.6169045592405267	nob1regressed	5.618006234985528	0	NA	NA	NA	NA	NA	NA	NA	NA	NA	0.53
I_1731821	I	1731821	0.17737383478152524	nob1regressed	5.618006234985528	0	NA	NA	NA	NA	NA	NA	NA	NA	NA	0.53
I_1732348	I	1732348	0.48565583260231954	nob1regressed	5.618006234985528	0	NA	NA	NA	NA	NA	NA	NA	NA	NA	0.53
I_1738955	I	1738955	0.6776408254235149	nob1regressed	5.618006234985528	0	NA	NA	NA	NA	NA	NA	NA	NA	NA	0.53
I_1739301	I	1739301	0.0791313480528141	nob1regressed	5.618006234985528	0	NA	NA	NA	NA	NA	NA	NA	NA	NA	0.53
I_1740998	I	1740998	0.5704046207073461	nob1regressed	5.618006234985528	0	NA	NA	NA	NA	NA	NA	NA	NA	NA	0.53
I_1748330	I	1748330	0.2625918467662756	nob1regressed	5.618006234985528	0	NA	NA	NA	NA	NA	NA	NA	NA	NA	0.53
I_1748522	I	1748522	0.48307790658009153	nob1regressed	5.618006234985528	0	NA	NA	NA	NA	NA	NA	NA	NA	NA	0.53
I_1762305	I	1762305	0.1861771969340133	nob1regressed	5.618006234985528	0	NA	NA	NA	NA	NA	NA	NA	NA	NA	0.53
I_1763719	I	1763719	0.1851085227885556	nob1regressed	5.618006234985528	0	NA	NA	NA	NA	NA	NA	NA	NA	NA	0.53
I_1768295	I	1768295	0.10788733024528742	nob1regressed	5.618006234985528	0	NA	NA	NA	NA	NA	NA	NA	NA	NA	0.53
I_1775350	I	1775350	0.06789255741722568	nob1regressed	5.618006234985528	0	NA	NA	NA	NA	NA	NA	NA	NA	NA	0.53
I_1775399	I	1775399	0.11075545038790953	nob1regressed	5.618006234985528	0	NA	NA	NA	NA	NA	NA	NA	NA	NA	0.53
I_1775995	I	1775995	0.10394090093712968	nob1regressed	5.618006234985528	0	NA	NA	NA	NA	NA	NA	NA	NA	NA	0.53
I_1777085	I	1777085	0.2372957066719119	nob1regressed	5.618006234985528	0	NA	NA	NA	NA	NA	NA	NA	NA	NA	0.53
I_1778576	I	1778576	0.13514944416645663	nob1regressed	5.618006234985528	0	NA	NA	NA	NA	NA	NA	NA	NA	NA	0.53
I_1778736	I	1778736	0.055942209854791314	nob1regressed	5.618006234985528	0	NA	NA	NA	NA	NA	NA	NA	NA	NA	0.53
I_1779845	I	1779845	0.46465794563650387	nob1regressed	5.618006234985528	0	NA	NA	NA	NA	NA	NA	NA	NA	NA	0.53
I_1780524	I	1780524	0.06693106127931543	nob1regressed	5.618006234985528	0	NA	NA	NA	NA	NA	NA	NA	NA	NA	0.53
I_1780544	I	1780544	0.02863215991890385	nob1regressed	5.618006234985528	0	NA	NA	NA	NA	NA	NA	NA	NA	NA	0.53
I_1785437	I	1785437	0.499522044954129	nob1regressed	5.618006234985528	0	NA	NA	NA	NA	NA	NA	NA	NA	NA	0.53
I_1789897	I	1789897	0.0657027887830913	nob1regressed	5.618006234985528	0	NA	NA	NA	NA	NA	NA	NA	NA	NA	0.53
I_1790278	I	1790278	0.21390102712997114	nob1regressed	5.618006234985528	0	NA	NA	NA	NA	NA	NA	NA	NA	NA	0.53
I_1791364	I	1791364	0.17212735438167295	nob1regressed	5.618006234985528	0	NA	NA	NA	NA	NA	NA	NA	NA	NA	0.53
I_1792401	I	1792401	0.05800963863853892	nob1regressed	5.618006234985528	0	NA	NA	NA	NA	NA	NA	NA	NA	NA	0.53
I_1792410	I	1792410	0.26636832197750726	nob1regressed	5.618006234985528	0	NA	NA	NA	NA	NA	NA	NA	NA	NA	0.53
I_1795635	I	1795635	0.41321216824960183	nob1regressed	5.618006234985528	0	NA	NA	NA	NA	NA	NA	NA	NA	NA	0.53
I_1800531	I	1800531	0.37184009562253795	nob1regressed	5.618006234985528	0	NA	NA	NA	NA	NA	NA	NA	NA	NA	0.53
I_1804162	I	1804162	0.41082752979064324	nob1regressed	5.618006234985528	0	NA	NA	NA	NA	NA	NA	NA	NA	NA	0.53
I_1805726	I	1805726	0.7949852227428664	nob1regressed	5.618006234985528	0	NA	NA	NA	NA	NA	NA	NA	NA	NA	0.53
I_1806009	I	1806009	0.09416058959151768	nob1regressed	5.618006234985528	0	NA	NA	NA	NA	NA	NA	NA	NA	NA	0.53
I_1806250	I	1806250	0.4206629175102117	nob1regressed	5.618006234985528	0	NA	NA	NA	NA	NA	NA	NA	NA	NA	0.53
I_1809996	I	1809996	0.060932793421598415	nob1regressed	5.618006234985528	0	NA	NA	NA	NA	NA	NA	NA	NA	NA	0.53
I_1810726	I	1810726	0.6012531594484904	nob1regressed	5.618006234985528	0	NA	NA	NA	NA	NA	NA	NA	NA	NA	0.53
I_1811043	I	1811043	0.30529147933424033	nob1regressed	5.618006234985528	0	NA	NA	NA	NA	NA	NA	NA	NA	NA	0.53
I_1811283	I	1811283	0.006376803027328113	nob1regressed	5.618006234985528	0	NA	NA	NA	NA	NA	NA	NA	NA	NA	0.53
I_1817570	I	1817570	0.158474712987698	nob1regressed	5.618006234985528	0	NA	NA	NA	NA	NA	NA	NA	NA	NA	0.53
I_1818743	I	1818743	1.5078675733089186	nob1regressed	5.618006234985528	0	NA	NA	NA	NA	NA	NA	NA	NA	NA	0.53
I_1819127	I	1819127	0.03507497573734877	nob1regressed	5.618006234985528	0	NA	NA	NA	NA	NA	NA	NA	NA	NA	0.53
I_1819339	I	1819339	0.0434815623612653	nob1regressed	5.618006234985528	0	NA	NA	NA	NA	NA	NA	NA	NA	NA	0.53
I_1819404	I	1819404	0.2903966186977899	nob1regressed	5.618006234985528	0	NA	NA	NA	NA	NA	NA	NA	NA	NA	0.53
I_1820185	I	1820185	0.1587457261474036	nob1regressed	5.618006234985528	0	NA	NA	NA	NA	NA	NA	NA	NA	NA	0.53
I_1823335	I	1823335	0.11441783219305618	nob1regressed	5.618006234985528	0	NA	NA	NA	NA	NA	NA	NA	NA	NA	0.53
I_1828340	I	1828340	0.10268249014820101	nob1regressed	5.618006234985528	0	NA	NA	NA	NA	NA	NA	NA	NA	NA	0.53
I_1829726	I	1829726	0.31837743832949517	nob1regressed	5.618006234985528	0	NA	NA	NA	NA	NA	NA	NA	NA	NA	0.53
I_1830678	I	1830678	0.12434342413811957	nob1regressed	5.618006234985528	0	NA	NA	NA	NA	NA	NA	NA	NA	NA	0.53
I_1831796	I	1831796	0.042960108828114366	nob1regressed	5.618006234985528	0	NA	NA	NA	NA	NA	NA	NA	NA	NA	0.53
I_1836625	I	1836625	0.12455286818577313	nob1regressed	5.618006234985528	0	NA	NA	NA	NA	NA	NA	NA	NA	NA	0.53
I_1840800	I	1840800	0.061336924270926164	nob1regressed	5.618006234985528	0	NA	NA	NA	NA	NA	NA	NA	NA	NA	0.53
I_1845174	I	1845174	0.07399118244576278	nob1regressed	5.618006234985528	0	NA	NA	NA	NA	NA	NA	NA	NA	NA	0.53
I_1856583	I	1856583	0.2454659649513725	nob1regressed	5.618006234985528	0	NA	NA	NA	NA	NA	NA	NA	NA	NA	0.53
I_1857126	I	1857126	0.5969993751588766	nob1regressed	5.618006234985528	0	NA	NA	NA	NA	NA	NA	NA	NA	NA	0.53
I_1857446	I	1857446	0.10268249014820101	nob1regressed	5.618006234985528	0	NA	NA	NA	NA	NA	NA	NA	NA	NA	0.53
I_1858273	I	1858273	0.05591811118172568	nob1regressed	5.618006234985528	0	NA	NA	NA	NA	NA	NA	NA	NA	NA	0.53
I_1859641	I	1859641	0.09489728725481905	nob1regressed	5.618006234985528	0	NA	NA	NA	NA	NA	NA	NA	NA	NA	0.53
I_1861201	I	1861201	0.0067159954254860516	nob1regressed	5.618006234985528	0	NA	NA	NA	NA	NA	NA	NA	NA	NA	0.53
I_1861893	I	1861893	1.081044316497601	nob1regressed	5.618006234985528	0	NA	NA	NA	NA	NA	NA	NA	NA	NA	0.53
I_1861912	I	1861912	0.0801623605377202	nob1regressed	5.618006234985528	0	NA	NA	NA	NA	NA	NA	NA	NA	NA	0.53
I_1862163	I	1862163	0.36284190218362233	nob1regressed	5.618006234985528	0	NA	NA	NA	NA	NA	NA	NA	NA	NA	0.53
I_1863579	I	1863579	0.11378816326287143	nob1regressed	5.618006234985528	0	NA	NA	NA	NA	NA	NA	NA	NA	NA	0.53
I_1875169	I	1875169	0.16821237199185318	nob1regressed	5.618006234985528	0	NA	NA	NA	NA	NA	NA	NA	NA	NA	0.53
I_1875698	I	1875698	0.03646701498137386	nob1regressed	5.618006234985528	0	NA	NA	NA	NA	NA	NA	NA	NA	NA	0.53
I_1876381	I	1876381	0.1380926645843671	nob1regressed	5.618006234985528	0	NA	NA	NA	NA	NA	NA	NA	NA	NA	0.53
I_1876789	I	1876789	0.09409867799020463	nob1regressed	5.618006234985528	0	NA	NA	NA	NA	NA	NA	NA	NA	NA	0.53
I_1876790	I	1876790	0.04761393177352517	nob1regressed	5.618006234985528	0	NA	NA	NA	NA	NA	NA	NA	NA	NA	0.53
I_1878758	I	1878758	0.019442671489522476	nob1regressed	5.618006234985528	0	NA	NA	NA	NA	NA	NA	NA	NA	NA	0.53
I_1880625	I	1880625	0.06470436710739869	nob1regressed	5.618006234985528	0	NA	NA	NA	NA	NA	NA	NA	NA	NA	0.53
I_1882333	I	1882333	0.1594606111169392	nob1regressed	5.618006234985528	0	NA	NA	NA	NA	NA	NA	NA	NA	NA	0.53
I_1883323	I	1883323	0.02583976786034044	nob1regressed	5.618006234985528	0	NA	NA	NA	NA	NA	NA	NA	NA	NA	0.53
I_1883531	I	1883531	0.03185127240680188	nob1regressed	5.618006234985528	0	NA	NA	NA	NA	NA	NA	NA	NA	NA	0.53
I_1884419	I	1884419	0.0831267563394776	nob1regressed	5.618006234985528	0	NA	NA	NA	NA	NA	NA	NA	NA	NA	0.53
I_1892237	I	1892237	0.4050306040374173	nob1regressed	5.618006234985528	0	NA	NA	NA	NA	NA	NA	NA	NA	NA	0.53
I_1892869	I	1892869	0.19165136276405617	nob1regressed	5.618006234985528	0	NA	NA	NA	NA	NA	NA	NA	NA	NA	0.53
I_1902516	I	1902516	0.3674967040885766	nob1regressed	5.618006234985528	0	NA	NA	NA	NA	NA	NA	NA	NA	NA	0.53
I_1908402	I	1908402	0.1530374442397287	nob1regressed	5.618006234985528	0	NA	NA	NA	NA	NA	NA	NA	NA	NA	0.53
I_1911932	I	1911932	0.2770329902510692	nob1regressed	5.618006234985528	0	NA	NA	NA	NA	NA	NA	NA	NA	NA	0.53
I_1915076	I	1915076	0.21077415656887824	nob1regressed	5.618006234985528	0	NA	NA	NA	NA	NA	NA	NA	NA	NA	0.53
I_1916879	I	1916879	0.30915405767649545	nob1regressed	5.618006234985528	0	NA	NA	NA	NA	NA	NA	NA	NA	NA	0.53
I_1916943	I	1916943	0.006437865257744766	nob1regressed	5.618006234985528	0	NA	NA	NA	NA	NA	NA	NA	NA	NA	0.53
I_1917960	I	1917960	0.091390914771034	nob1regressed	5.618006234985528	0	NA	NA	NA	NA	NA	NA	NA	NA	NA	0.53
I_1918526	I	1918526	0.10064002154349307	nob1regressed	5.618006234985528	0	NA	NA	NA	NA	NA	NA	NA	NA	NA	0.53
I_1918566	I	1918566	0.030084211352767412	nob1regressed	5.618006234985528	0	NA	NA	NA	NA	NA	NA	NA	NA	NA	0.53
I_1919171	I	1919171	0.08290927546873224	nob1regressed	5.618006234985528	0	NA	NA	NA	NA	NA	NA	NA	NA	NA	0.53
I_1919458	I	1919458	0.3116728047980468	nob1regressed	5.618006234985528	0	NA	NA	NA	NA	NA	NA	NA	NA	NA	0.53
I_1929822	I	1929822	0.2478942142466358	nob1regressed	5.618006234985528	0	NA	NA	NA	NA	NA	NA	NA	NA	NA	0.53
I_1932062	I	1932062	0.007805489959513688	nob1regressed	5.618006234985528	0	NA	NA	NA	NA	NA	NA	NA	NA	NA	0.53
I_1933111	I	1933111	0.07413477450565396	nob1regressed	5.618006234985528	0	NA	NA	NA	NA	NA	NA	NA	NA	NA	0.53
I_1938599	I	1938599	0.11024030206844856	nob1regressed	5.618006234985528	0	NA	NA	NA	NA	NA	NA	NA	NA	NA	0.53
I_1941143	I	1941143	0.08826545829841356	nob1regressed	5.618006234985528	0	NA	NA	NA	NA	NA	NA	NA	NA	NA	0.53
I_1942073	I	1942073	0.026139497163074468	nob1regressed	5.618006234985528	0	NA	NA	NA	NA	NA	NA	NA	NA	NA	0.53
I_1945928	I	1945928	0.011845527088249368	nob1regressed	5.618006234985528	0	NA	NA	NA	NA	NA	NA	NA	NA	NA	0.53
I_1947747	I	1947747	0.1943956347050848	nob1regressed	5.618006234985528	0	NA	NA	NA	NA	NA	NA	NA	NA	NA	0.53
I_1953384	I	1953384	0.1493759024965076	nob1regressed	5.618006234985528	0	NA	NA	NA	NA	NA	NA	NA	NA	NA	0.53
I_1968800	I	1968800	0.35270462221738413	nob1regressed	5.618006234985528	0	NA	NA	NA	NA	NA	NA	NA	NA	NA	0.53
I_1973720	I	1973720	0.11089141647061981	nob1regressed	5.618006234985528	0	NA	NA	NA	NA	NA	NA	NA	NA	NA	0.53
I_1973889	I	1973889	0.37269776718650416	nob1regressed	5.618006234985528	0	NA	NA	NA	NA	NA	NA	NA	NA	NA	0.53
I_1973940	I	1973940	0.25185808427218614	nob1regressed	5.618006234985528	0	NA	NA	NA	NA	NA	NA	NA	NA	NA	0.53
I_1978169	I	1978169	0.25541550313043	nob1regressed	5.618006234985528	0	NA	NA	NA	NA	NA	NA	NA	NA	NA	0.53
I_1978177	I	1978177	0.3773032806902161	nob1regressed	5.618006234985528	0	NA	NA	NA	NA	NA	NA	NA	NA	NA	0.53
I_1979742	I	1979742	0.38280674459962805	nob1regressed	5.618006234985528	0	NA	NA	NA	NA	NA	NA	NA	NA	NA	0.53
I_1981352	I	1981352	0.20692735620341737	nob1regressed	5.618006234985528	0	NA	NA	NA	NA	NA	NA	NA	NA	NA	0.53
I_1983516	I	1983516	0.06630053578753631	nob1regressed	5.618006234985528	0	NA	NA	NA	NA	NA	NA	NA	NA	NA	0.53
I_1984230	I	1984230	0.0627810341128166	nob1regressed	5.618006234985528	0	NA	NA	NA	NA	NA	NA	NA	NA	NA	0.53
I_1985978	I	1985978	0.058496033903994715	nob1regressed	5.618006234985528	0	NA	NA	NA	NA	NA	NA	NA	NA	NA	0.53
I_1986153	I	1986153	0.3885842032125407	nob1regressed	5.618006234985528	0	NA	NA	NA	NA	NA	NA	NA	NA	NA	0.53
I_1988632	I	1988632	0.0825405143425549	nob1regressed	5.618006234985528	0	NA	NA	NA	NA	NA	NA	NA	NA	NA	0.53
I_1989106	I	1989106	0.18099718781582272	nob1regressed	5.618006234985528	0	NA	NA	NA	NA	NA	NA	NA	NA	NA	0.53
I_1999736	I	1999736	0.21857070019604657	nob1regressed	5.618006234985528	0	NA	NA	NA	NA	NA	NA	NA	NA	NA	0.53
I_2005986	I	2005986	0.15351164845987583	nob1regressed	5.618006234985528	0	NA	NA	NA	NA	NA	NA	NA	NA	NA	0.53
I_2009926	I	2009926	0.12542131947892696	nob1regressed	5.618006234985528	0	NA	NA	NA	NA	NA	NA	NA	NA	NA	0.53
I_2011482	I	2011482	0.15303512592982976	nob1regressed	5.618006234985528	0	NA	NA	NA	NA	NA	NA	NA	NA	NA	0.53
I_2016761	I	2016761	0.5475575462699528	nob1regressed	5.618006234985528	0	NA	NA	NA	NA	NA	NA	NA	NA	NA	0.53
I_2016939	I	2016939	0.0164866832910861	nob1regressed	5.618006234985528	0	NA	NA	NA	NA	NA	NA	NA	NA	NA	0.53
I_2023053	I	2023053	0.016925994846892837	nob1regressed	5.618006234985528	0	NA	NA	NA	NA	NA	NA	NA	NA	NA	0.53
I_2025524	I	2025524	0.0028747397856380276	nob1regressed	5.618006234985528	0	NA	NA	NA	NA	NA	NA	NA	NA	NA	0.53
I_2026730	I	2026730	0.029737308222603488	nob1regressed	5.618006234985528	0	NA	NA	NA	NA	NA	NA	NA	NA	NA	0.53
I_2026731	I	2026731	0.3976057791954611	nob1regressed	5.618006234985528	0	NA	NA	NA	NA	NA	NA	NA	NA	NA	0.53
I_2029345	I	2029345	0.37456971583737175	nob1regressed	5.618006234985528	0	NA	NA	NA	NA	NA	NA	NA	NA	NA	0.53
I_2032213	I	2032213	0.28905328299545363	nob1regressed	5.618006234985528	0	NA	NA	NA	NA	NA	NA	NA	NA	NA	0.53
I_2033181	I	2033181	0.13212361625771699	nob1regressed	5.618006234985528	0	NA	NA	NA	NA	NA	NA	NA	NA	NA	0.53
I_2033220	I	2033220	0.2518824815334397	nob1regressed	5.618006234985528	0	NA	NA	NA	NA	NA	NA	NA	NA	NA	0.53
I_2058361	I	2058361	0.26694835908338144	nob1regressed	5.618006234985528	0	NA	NA	NA	NA	NA	NA	NA	NA	NA	0.53
I_2062734	I	2062734	0.387598348508176	nob1regressed	5.618006234985528	0	NA	NA	NA	NA	NA	NA	NA	NA	NA	0.53
I_2064331	I	2064331	0.05987444447005424	nob1regressed	5.618006234985528	0	NA	NA	NA	NA	NA	NA	NA	NA	NA	0.53
I_2067700	I	2067700	0.7687253280249579	nob1regressed	5.618006234985528	0	NA	NA	NA	NA	NA	NA	NA	NA	NA	0.53
I_2068791	I	2068791	0.14125217868501666	nob1regressed	5.618006234985528	0	NA	NA	NA	NA	NA	NA	NA	NA	NA	0.53
I_2069820	I	2069820	0.12522522970639943	nob1regressed	5.618006234985528	0	NA	NA	NA	NA	NA	NA	NA	NA	NA	0.53
I_2073189	I	2073189	0.09094781886971294	nob1regressed	5.618006234985528	0	NA	NA	NA	NA	NA	NA	NA	NA	NA	0.53
I_2074974	I	2074974	0.35414713024704153	nob1regressed	5.618006234985528	0	NA	NA	NA	NA	NA	NA	NA	NA	NA	0.53
I_2085129	I	2085129	0.0688629717012239	nob1regressed	5.618006234985528	0	NA	NA	NA	NA	NA	NA	NA	NA	NA	0.53
I_2085768	I	2085768	0.0025669933200666204	nob1regressed	5.618006234985528	0	NA	NA	NA	NA	NA	NA	NA	NA	NA	0.53
I_2089626	I	2089626	0.48582901498761183	nob1regressed	5.618006234985528	0	NA	NA	NA	NA	NA	NA	NA	NA	NA	0.53
I_2093221	I	2093221	0.6010938372577903	nob1regressed	5.618006234985528	0	NA	NA	NA	NA	NA	NA	NA	NA	NA	0.53
I_2095395	I	2095395	0.024126359031192906	nob1regressed	5.618006234985528	0	NA	NA	NA	NA	NA	NA	NA	NA	NA	0.53
I_2098566	I	2098566	0.20253907481933395	nob1regressed	5.618006234985528	0	NA	NA	NA	NA	NA	NA	NA	NA	NA	0.53
I_2100488	I	2100488	0.08880560741961878	nob1regressed	5.618006234985528	0	NA	NA	NA	NA	NA	NA	NA	NA	NA	0.53
I_2100737	I	2100737	0.1360680451204782	nob1regressed	5.618006234985528	0	NA	NA	NA	NA	NA	NA	NA	NA	NA	0.53
I_2100840	I	2100840	0.23976655205446976	nob1regressed	5.618006234985528	0	NA	NA	NA	NA	NA	NA	NA	NA	NA	0.53
I_2102058	I	2102058	0.3436141780666913	nob1regressed	5.618006234985528	0	NA	NA	NA	NA	NA	NA	NA	NA	NA	0.53
I_2102101	I	2102101	0.25039808048461404	nob1regressed	5.618006234985528	0	NA	NA	NA	NA	NA	NA	NA	NA	NA	0.53
I_2102313	I	2102313	0.14940140438609464	nob1regressed	5.618006234985528	0	NA	NA	NA	NA	NA	NA	NA	NA	NA	0.53
I_2102496	I	2102496	0.882362350359003	nob1regressed	5.618006234985528	0	NA	NA	NA	NA	NA	NA	NA	NA	NA	0.53
I_2108680	I	2108680	0.34619606857887625	nob1regressed	5.618006234985528	0	NA	NA	NA	NA	NA	NA	NA	NA	NA	0.53
I_2111366	I	2111366	0.32345633629458603	nob1regressed	5.618006234985528	0	NA	NA	NA	NA	NA	NA	NA	NA	NA	0.53
I_2112458	I	2112458	0.5145980731164639	nob1regressed	5.618006234985528	0	NA	NA	NA	NA	NA	NA	NA	NA	NA	0.53
I_2113910	I	2113910	0.6927120391192549	nob1regressed	5.618006234985528	0	NA	NA	NA	NA	NA	NA	NA	NA	NA	0.53
I_2115511	I	2115511	0.04889751339989633	nob1regressed	5.618006234985528	0	NA	NA	NA	NA	NA	NA	NA	NA	NA	0.53
I_2118322	I	2118322	0.10453066540582359	nob1regressed	5.618006234985528	0	NA	NA	NA	NA	NA	NA	NA	NA	NA	0.53
I_2118471	I	2118471	0.1251117766097353	nob1regressed	5.618006234985528	0	NA	NA	NA	NA	NA	NA	NA	NA	NA	0.53
I_2119535	I	2119535	0.361504461497122	nob1regressed	5.618006234985528	0	NA	NA	NA	NA	NA	NA	NA	NA	NA	0.53
I_2119977	I	2119977	0.12707282738225004	nob1regressed	5.618006234985528	0	NA	NA	NA	NA	NA	NA	NA	NA	NA	0.53
I_2130328	I	2130328	0.18027015554777376	nob1regressed	5.618006234985528	0	NA	NA	NA	NA	NA	NA	NA	NA	NA	0.53
I_2134803	I	2134803	0.43884738046563043	nob1regressed	5.618006234985528	0	NA	NA	NA	NA	NA	NA	NA	NA	NA	0.53
I_2138645	I	2138645	0.27833011212840497	nob1regressed	5.618006234985528	0	NA	NA	NA	NA	NA	NA	NA	NA	NA	0.53
I_2140481	I	2140481	0.6335758732677668	nob1regressed	5.618006234985528	0	NA	NA	NA	NA	NA	NA	NA	NA	NA	0.53
I_2146633	I	2146633	0.40430857770761486	nob1regressed	5.618006234985528	0	NA	NA	NA	NA	NA	NA	NA	NA	NA	0.53
I_2152349	I	2152349	0.2510090037908094	nob1regressed	5.618006234985528	0	NA	NA	NA	NA	NA	NA	NA	NA	NA	0.53
I_2152746	I	2152746	0.045643188505002576	nob1regressed	5.618006234985528	0	NA	NA	NA	NA	NA	NA	NA	NA	NA	0.53
I_2162191	I	2162191	0.3587004773164267	nob1regressed	5.618006234985528	0	NA	NA	NA	NA	NA	NA	NA	NA	NA	0.53
I_2162932	I	2162932	0.12804530591844518	nob1regressed	5.618006234985528	0	NA	NA	NA	NA	NA	NA	NA	NA	NA	0.53
I_2170282	I	2170282	0.45148933382310785	nob1regressed	5.618006234985528	0	NA	NA	NA	NA	NA	NA	NA	NA	NA	0.53
I_2170875	I	2170875	0.22388384854935217	nob1regressed	5.618006234985528	0	NA	NA	NA	NA	NA	NA	NA	NA	NA	0.53
I_2176093	I	2176093	0.41142445533493144	nob1regressed	5.618006234985528	0	NA	NA	NA	NA	NA	NA	NA	NA	NA	0.53
I_2176315	I	2176315	0.061811796441246424	nob1regressed	5.618006234985528	0	NA	NA	NA	NA	NA	NA	NA	NA	NA	0.53
I_2179331	I	2179331	0.594307899775278	nob1regressed	5.618006234985528	0	NA	NA	NA	NA	NA	NA	NA	NA	NA	0.53
I_2179585	I	2179585	0.01822205604772378	nob1regressed	5.618006234985528	0	NA	NA	NA	NA	NA	NA	NA	NA	NA	0.53
I_2183613	I	2183613	0.10153245465208896	nob1regressed	5.618006234985528	0	NA	NA	NA	NA	NA	NA	NA	NA	NA	0.53
I_2186078	I	2186078	0.23497078915162842	nob1regressed	5.618006234985528	0	NA	NA	NA	NA	NA	NA	NA	NA	NA	0.53
I_2187602	I	2187602	0.32344867757139456	nob1regressed	5.618006234985528	0	NA	NA	NA	NA	NA	NA	NA	NA	NA	0.53
I_2188308	I	2188308	0.03899784935565173	nob1regressed	5.618006234985528	0	NA	NA	NA	NA	NA	NA	NA	NA	NA	0.53
I_2190874	I	2190874	0.49634251365848203	nob1regressed	5.618006234985528	0	NA	NA	NA	NA	NA	NA	NA	NA	NA	0.53
I_2194349	I	2194349	0.030916891553053993	nob1regressed	5.618006234985528	0	NA	NA	NA	NA	NA	NA	NA	NA	NA	0.53
I_2197419	I	2197419	0.5240379528680345	nob1regressed	5.618006234985528	0	NA	NA	NA	NA	NA	NA	NA	NA	NA	0.53
I_2197540	I	2197540	0.780387347532375	nob1regressed	5.618006234985528	0	NA	NA	NA	NA	NA	NA	NA	NA	NA	0.53
I_2198487	I	2198487	0.18910827875143565	nob1regressed	5.618006234985528	0	NA	NA	NA	NA	NA	NA	NA	NA	NA	0.53
I_2199785	I	2199785	0.1184258431266124	nob1regressed	5.618006234985528	0	NA	NA	NA	NA	NA	NA	NA	NA	NA	0.53
I_2201824	I	2201824	0.08306026912281692	nob1regressed	5.618006234985528	0	NA	NA	NA	NA	NA	NA	NA	NA	NA	0.53
I_2207376	I	2207376	0.0459058977880418	nob1regressed	5.618006234985528	0	NA	NA	NA	NA	NA	NA	NA	NA	NA	0.53
I_2207614	I	2207614	0.12956442310665184	nob1regressed	5.618006234985528	0	NA	NA	NA	NA	NA	NA	NA	NA	NA	0.53
I_2210363	I	2210363	0.07622203143863089	nob1regressed	5.618006234985528	0	NA	NA	NA	NA	NA	NA	NA	NA	NA	0.53
I_2212164	I	2212164	1.4074554237942656	nob1regressed	5.618006234985528	0	NA	NA	NA	NA	NA	NA	NA	NA	NA	0.53
I_2216296	I	2216296	0.13927278555912342	nob1regressed	5.618006234985528	0	NA	NA	NA	NA	NA	NA	NA	NA	NA	0.53
I_2220876	I	2220876	0.42841214821055457	nob1regressed	5.618006234985528	0	NA	NA	NA	NA	NA	NA	NA	NA	NA	0.53
I_2221814	I	2221814	0.4491742896018302	nob1regressed	5.618006234985528	0	NA	NA	NA	NA	NA	NA	NA	NA	NA	0.53
I_2222271	I	2222271	0.16142276703117367	nob1regressed	5.618006234985528	0	NA	NA	NA	NA	NA	NA	NA	NA	NA	0.53
I_2224155	I	2224155	0.08302525550899335	nob1regressed	5.618006234985528	0	NA	NA	NA	NA	NA	NA	NA	NA	NA	0.53
I_2224523	I	2224523	0.4491742896018302	nob1regressed	5.618006234985528	0	NA	NA	NA	NA	NA	NA	NA	NA	NA	0.53
I_2225016	I	2225016	0.028838902957882075	nob1regressed	5.618006234985528	0	NA	NA	NA	NA	NA	NA	NA	NA	NA	0.53
I_2226458	I	2226458	0.07622203143863089	nob1regressed	5.618006234985528	0	NA	NA	NA	NA	NA	NA	NA	NA	NA	0.53
I_2228029	I	2228029	0.0459058977880418	nob1regressed	5.618006234985528	0	NA	NA	NA	NA	NA	NA	NA	NA	NA	0.53
I_2228753	I	2228753	0.22994925751977505	nob1regressed	5.618006234985528	0	NA	NA	NA	NA	NA	NA	NA	NA	NA	0.53
I_2230008	I	2230008	0.07065834822815918	nob1regressed	5.618006234985528	0	NA	NA	NA	NA	NA	NA	NA	NA	NA	0.53
I_2230073	I	2230073	0.13854501417820242	nob1regressed	5.618006234985528	0	NA	NA	NA	NA	NA	NA	NA	NA	NA	0.53
I_2231151	I	2231151	0.0027761220931681618	nob1regressed	5.618006234985528	0	NA	NA	NA	NA	NA	NA	NA	NA	NA	0.53
I_2231641	I	2231641	1.8548753745946995	nob1regressed	5.618006234985528	0	NA	NA	NA	NA	NA	NA	NA	NA	NA	0.53
I_2236543	I	2236543	0.10384822391479258	nob1regressed	5.618006234985528	0	NA	NA	NA	NA	NA	NA	NA	NA	NA	0.53
I_2237532	I	2237532	0.32917035284203827	nob1regressed	5.618006234985528	0	NA	NA	NA	NA	NA	NA	NA	NA	NA	0.53
I_2237611	I	2237611	0.028838902957882075	nob1regressed	5.618006234985528	0	NA	NA	NA	NA	NA	NA	NA	NA	NA	0.53
I_2237686	I	2237686	0.22008069604291353	nob1regressed	5.618006234985528	0	NA	NA	NA	NA	NA	NA	NA	NA	NA	0.53
I_2244734	I	2244734	0.5408403176018366	nob1regressed	5.618006234985528	0	NA	NA	NA	NA	NA	NA	NA	NA	NA	0.53
I_2245087	I	2245087	0.10831409894050024	nob1regressed	5.618006234985528	0	NA	NA	NA	NA	NA	NA	NA	NA	NA	0.53
I_2254096	I	2254096	0.2735424323869311	nob1regressed	5.618006234985528	0	NA	NA	NA	NA	NA	NA	NA	NA	NA	0.53
I_2254635	I	2254635	0.3117632952603635	nob1regressed	5.618006234985528	0	NA	NA	NA	NA	NA	NA	NA	NA	NA	0.53
I_2260201	I	2260201	0.31512486726634503	nob1regressed	5.618006234985528	0	NA	NA	NA	NA	NA	NA	NA	NA	NA	0.53
I_2260247	I	2260247	0.1644780694451962	nob1regressed	5.618006234985528	0	NA	NA	NA	NA	NA	NA	NA	NA	NA	0.53
I_2261070	I	2261070	0.04606612536921429	nob1regressed	5.618006234985528	0	NA	NA	NA	NA	NA	NA	NA	NA	NA	0.53
I_2263365	I	2263365	0.002998515918582216	nob1regressed	5.618006234985528	0	NA	NA	NA	NA	NA	NA	NA	NA	NA	0.53
I_2268669	I	2268669	0.5790075579795211	nob1regressed	5.618006234985528	0	NA	NA	NA	NA	NA	NA	NA	NA	NA	0.53
I_2268849	I	2268849	0.08735094030321916	nob1regressed	5.618006234985528	0	NA	NA	NA	NA	NA	NA	NA	NA	NA	0.53
I_2273911	I	2273911	0.01964590805592338	nob1regressed	5.618006234985528	0	NA	NA	NA	NA	NA	NA	NA	NA	NA	0.53
I_2276443	I	2276443	0.5246194906124994	nob1regressed	5.618006234985528	0	NA	NA	NA	NA	NA	NA	NA	NA	NA	0.53
I_2276500	I	2276500	0.08044591933630006	nob1regressed	5.618006234985528	0	NA	NA	NA	NA	NA	NA	NA	NA	NA	0.53
I_2284631	I	2284631	0.12317702477423692	nob1regressed	5.618006234985528	0	NA	NA	NA	NA	NA	NA	NA	NA	NA	0.53
I_2284719	I	2284719	0.2623550087803166	nob1regressed	5.618006234985528	0	NA	NA	NA	NA	NA	NA	NA	NA	NA	0.53
I_2284930	I	2284930	0.1814555421050338	nob1regressed	5.618006234985528	0	NA	NA	NA	NA	NA	NA	NA	NA	NA	0.53
I_2291174	I	2291174	0.07333907775739147	nob1regressed	5.618006234985528	0	NA	NA	NA	NA	NA	NA	NA	NA	NA	0.53
I_2295276	I	2295276	0.8826581163749257	nob1regressed	5.618006234985528	0	NA	NA	NA	NA	NA	NA	NA	NA	NA	0.53
I_2297636	I	2297636	0.1454116149695154	nob1regressed	5.618006234985528	0	NA	NA	NA	NA	NA	NA	NA	NA	NA	0.53
I_2297690	I	2297690	0.1644780694451962	nob1regressed	5.618006234985528	0	NA	NA	NA	NA	NA	NA	NA	NA	NA	0.53
I_2305774	I	2305774	0.5790075579795211	nob1regressed	5.618006234985528	0	NA	NA	NA	NA	NA	NA	NA	NA	NA	0.53
I_2310074	I	2310074	0.886260645066119	nob1regressed	5.618006234985528	0	NA	NA	NA	NA	NA	NA	NA	NA	NA	0.53
I_2312495	I	2312495	0.18683702118771028	nob1regressed	5.618006234985528	0	NA	NA	NA	NA	NA	NA	NA	NA	NA	0.53
I_2312629	I	2312629	0.2858555110883076	nob1regressed	5.618006234985528	0	NA	NA	NA	NA	NA	NA	NA	NA	NA	0.53
I_2315968	I	2315968	0.056724935680869726	nob1regressed	5.618006234985528	0	NA	NA	NA	NA	NA	NA	NA	NA	NA	0.53
I_2320932	I	2320932	0.05817797935693689	nob1regressed	5.618006234985528	0	NA	NA	NA	NA	NA	NA	NA	NA	NA	0.53
I_2324039	I	2324039	0.11982428546586428	nob1regressed	5.618006234985528	0	NA	NA	NA	NA	NA	NA	NA	NA	NA	0.53
I_2324491	I	2324491	0.7195854707859504	nob1regressed	5.618006234985528	0	NA	NA	NA	NA	NA	NA	NA	NA	NA	0.53
I_2325367	I	2325367	0.1644780694451962	nob1regressed	5.618006234985528	0	NA	NA	NA	NA	NA	NA	NA	NA	NA	0.53
I_2325824	I	2325824	1.0582538356865272	nob1regressed	5.618006234985528	0	NA	NA	NA	NA	NA	NA	NA	NA	NA	0.53
I_2329102	I	2329102	0.1318880956036612	nob1regressed	5.618006234985528	0	NA	NA	NA	NA	NA	NA	NA	NA	NA	0.53
I_2329917	I	2329917	0.1454116149695154	nob1regressed	5.618006234985528	0	NA	NA	NA	NA	NA	NA	NA	NA	NA	0.53
I_2337486	I	2337486	0.9479247243694826	nob1regressed	5.618006234985528	0	NA	NA	NA	NA	NA	NA	NA	NA	NA	0.53
I_2357768	I	2357768	0.4755449737283389	nob1regressed	5.618006234985528	0	NA	NA	NA	NA	NA	NA	NA	NA	NA	0.53
I_2359948	I	2359948	0.3043559112780903	nob1regressed	5.618006234985528	0	NA	NA	NA	NA	NA	NA	NA	NA	NA	0.53
I_2373940	I	2373940	0.29077911630178804	nob1regressed	5.618006234985528	0	NA	NA	NA	NA	NA	NA	NA	NA	NA	0.53
I_2376526	I	2376526	0.5431392971509976	nob1regressed	5.618006234985528	0	NA	NA	NA	NA	NA	NA	NA	NA	NA	0.53
I_2386041	I	2386041	0.04715360459601482	nob1regressed	5.618006234985528	0	NA	NA	NA	NA	NA	NA	NA	NA	NA	0.53
I_2386469	I	2386469	0.24329490989291885	nob1regressed	5.618006234985528	0	NA	NA	NA	NA	NA	NA	NA	NA	NA	0.53
I_2386495	I	2386495	0.19941382849508008	nob1regressed	5.618006234985528	0	NA	NA	NA	NA	NA	NA	NA	NA	NA	0.53
I_2386530	I	2386530	0.14941349612971672	nob1regressed	5.618006234985528	0	NA	NA	NA	NA	NA	NA	NA	NA	NA	0.53
I_2386545	I	2386545	0.2858555110883076	nob1regressed	5.618006234985528	0	NA	NA	NA	NA	NA	NA	NA	NA	NA	0.53
I_2393626	I	2393626	0.3006097080331999	nob1regressed	5.618006234985528	0	NA	NA	NA	NA	NA	NA	NA	NA	NA	0.53
I_2393645	I	2393645	0.4391687440365859	nob1regressed	5.618006234985528	0	NA	NA	NA	NA	NA	NA	NA	NA	NA	0.53
I_2393726	I	2393726	0.05817797935693689	nob1regressed	5.618006234985528	0	NA	NA	NA	NA	NA	NA	NA	NA	NA	0.53
I_2394565	I	2394565	0.04220136406532496	nob1regressed	5.618006234985528	0	NA	NA	NA	NA	NA	NA	NA	NA	NA	0.53
I_2395228	I	2395228	1.1835601281354367	nob1regressed	5.618006234985528	0	NA	NA	NA	NA	NA	NA	NA	NA	NA	0.53
I_2402433	I	2402433	0.13622396570267678	nob1regressed	5.618006234985528	0	NA	NA	NA	NA	NA	NA	NA	NA	NA	0.53
I_2403348	I	2403348	0.007143408687443491	nob1regressed	5.618006234985528	0	NA	NA	NA	NA	NA	NA	NA	NA	NA	0.53
I_2403870	I	2403870	1.8548753745946995	nob1regressed	5.618006234985528	0	NA	NA	NA	NA	NA	NA	NA	NA	NA	0.53
I_2404847	I	2404847	0.329811316416156	nob1regressed	5.618006234985528	0	NA	NA	NA	NA	NA	NA	NA	NA	NA	0.53
I_2406650	I	2406650	0.23003683367395802	nob1regressed	5.618006234985528	0	NA	NA	NA	NA	NA	NA	NA	NA	NA	0.53
I_2408324	I	2408324	0.04943175043322157	nob1regressed	5.618006234985528	0	NA	NA	NA	NA	NA	NA	NA	NA	NA	0.53
I_2408396	I	2408396	0.031147654586504647	nob1regressed	5.618006234985528	0	NA	NA	NA	NA	NA	NA	NA	NA	NA	0.53
I_2417713	I	2417713	0.024674847297899805	nob1regressed	5.618006234985528	0	NA	NA	NA	NA	NA	NA	NA	NA	NA	0.53
I_2421753	I	2421753	0.060129046434316706	nob1regressed	5.618006234985528	0	NA	NA	NA	NA	NA	NA	NA	NA	NA	0.53
I_2421954	I	2421954	0.1644780694451962	nob1regressed	5.618006234985528	0	NA	NA	NA	NA	NA	NA	NA	NA	NA	0.53
I_2423688	I	2423688	0.529090004932861	nob1regressed	5.618006234985528	0	NA	NA	NA	NA	NA	NA	NA	NA	NA	0.53
I_2424407	I	2424407	0.24924137481791458	nob1regressed	5.618006234985528	0	NA	NA	NA	NA	NA	NA	NA	NA	NA	0.53
I_2433062	I	2433062	0.16361277297093682	nob1regressed	5.618006234985528	0	NA	NA	NA	NA	NA	NA	NA	NA	NA	0.53
I_2433866	I	2433866	0.21271367086381518	nob1regressed	5.618006234985528	0	NA	NA	NA	NA	NA	NA	NA	NA	NA	0.53
I_2434057	I	2434057	0.8362840688795466	nob1regressed	5.618006234985528	0	NA	NA	NA	NA	NA	NA	NA	NA	NA	0.53
I_2437731	I	2437731	0.09245307981376732	nob1regressed	5.618006234985528	0	NA	NA	NA	NA	NA	NA	NA	NA	NA	0.53
I_2438425	I	2438425	0.11765606211138953	nob1regressed	5.618006234985528	0	NA	NA	NA	NA	NA	NA	NA	NA	NA	0.53
I_2440304	I	2440304	0.031147654586504647	nob1regressed	5.618006234985528	0	NA	NA	NA	NA	NA	NA	NA	NA	NA	0.53
I_2445488	I	2445488	0.1644780694451962	nob1regressed	5.618006234985528	0	NA	NA	NA	NA	NA	NA	NA	NA	NA	0.53
I_2447922	I	2447922	0.2602208186481919	nob1regressed	5.618006234985528	0	NA	NA	NA	NA	NA	NA	NA	NA	NA	0.53
I_2449351	I	2449351	0.3094087442376359	nob1regressed	5.618006234985528	0	NA	NA	NA	NA	NA	NA	NA	NA	NA	0.53
I_2451164	I	2451164	0.0776788842640884	nob1regressed	5.618006234985528	0	NA	NA	NA	NA	NA	NA	NA	NA	NA	0.53
I_2452512	I	2452512	0.07792416266111277	nob1regressed	5.618006234985528	0	NA	NA	NA	NA	NA	NA	NA	NA	NA	0.53
I_2454099	I	2454099	0.13375424757900364	nob1regressed	5.618006234985528	0	NA	NA	NA	NA	NA	NA	NA	NA	NA	0.53
I_2457298	I	2457298	0.3048861096507128	nob1regressed	5.618006234985528	0	NA	NA	NA	NA	NA	NA	NA	NA	NA	0.53
I_2461240	I	2461240	0.6617478031015436	nob1regressed	5.618006234985528	0	NA	NA	NA	NA	NA	NA	NA	NA	NA	0.53
I_2463037	I	2463037	0.20417044333840526	nob1regressed	5.618006234985528	0	NA	NA	NA	NA	NA	NA	NA	NA	NA	0.53
I_2474219	I	2474219	0.26824002521714985	nob1regressed	5.618006234985528	0	NA	NA	NA	NA	NA	NA	NA	NA	NA	0.53
I_2485346	I	2485346	0.5150927327645003	nob1regressed	5.618006234985528	0	NA	NA	NA	NA	NA	NA	NA	NA	NA	0.53
I_2485628	I	2485628	0.22553246939225663	nob1regressed	5.618006234985528	0	NA	NA	NA	NA	NA	NA	NA	NA	NA	0.53
I_2495444	I	2495444	0.026068339291395955	nob1regressed	5.618006234985528	0	NA	NA	NA	NA	NA	NA	NA	NA	NA	0.53
I_2500102	I	2500102	0.027419081013597996	nob1regressed	5.618006234985528	0	NA	NA	NA	NA	NA	NA	NA	NA	NA	0.53
I_2502049	I	2502049	0.19187072366161056	nob1regressed	5.618006234985528	0	NA	NA	NA	NA	NA	NA	NA	NA	NA	0.53
I_2504331	I	2504331	0.05087296047309715	nob1regressed	5.618006234985528	0	NA	NA	NA	NA	NA	NA	NA	NA	NA	0.53
I_2505659	I	2505659	0.11176799028055687	nob1regressed	5.618006234985528	0	NA	NA	NA	NA	NA	NA	NA	NA	NA	0.53
I_2506559	I	2506559	0.2623362362511785	nob1regressed	5.618006234985528	0	NA	NA	NA	NA	NA	NA	NA	NA	NA	0.53
I_2508199	I	2508199	0.08881642109639609	nob1regressed	5.618006234985528	0	NA	NA	NA	NA	NA	NA	NA	NA	NA	0.53
I_2509721	I	2509721	1.0411606824781645	nob1regressed	5.618006234985528	0	NA	NA	NA	NA	NA	NA	NA	NA	NA	0.53
I_2511511	I	2511511	0.030595734655071715	nob1regressed	5.618006234985528	0	NA	NA	NA	NA	NA	NA	NA	NA	NA	0.53
I_2512357	I	2512357	1.1546204143829966	nob1regressed	5.618006234985528	0	NA	NA	NA	NA	NA	NA	NA	NA	NA	0.53
I_2512545	I	2512545	0.8688099049115652	nob1regressed	5.618006234985528	0	NA	NA	NA	NA	NA	NA	NA	NA	NA	0.53
I_2512903	I	2512903	0.8206503106597304	nob1regressed	5.618006234985528	0	NA	NA	NA	NA	NA	NA	NA	NA	NA	0.53
I_2518893	I	2518893	0.2014113113873593	nob1regressed	5.618006234985528	0	NA	NA	NA	NA	NA	NA	NA	NA	NA	0.53
I_2522142	I	2522142	0.31767926160046295	nob1regressed	5.618006234985528	0	NA	NA	NA	NA	NA	NA	NA	NA	NA	0.53
I_2525398	I	2525398	1.713882668308845	nob1regressed	5.618006234985528	0	NA	NA	NA	NA	NA	NA	NA	NA	NA	0.53
I_2526193	I	2526193	0.6812949406672628	nob1regressed	5.618006234985528	0	NA	NA	NA	NA	NA	NA	NA	NA	NA	0.53
I_2529627	I	2529627	0.08370531137088469	nob1regressed	5.618006234985528	0	NA	NA	NA	NA	NA	NA	NA	NA	NA	0.53
I_2529719	I	2529719	0.6261456489973876	nob1regressed	5.618006234985528	0	NA	NA	NA	NA	NA	NA	NA	NA	NA	0.53
I_2534153	I	2534153	0.8524379740322567	nob1regressed	5.618006234985528	0	NA	NA	NA	NA	NA	NA	NA	NA	NA	0.53
I_2535188	I	2535188	0.5668227534871209	nob1regressed	5.618006234985528	0	NA	NA	NA	NA	NA	NA	NA	NA	NA	0.53
I_2535189	I	2535189	0.6943363372581516	nob1regressed	5.618006234985528	0	NA	NA	NA	NA	NA	NA	NA	NA	NA	0.53
I_2535580	I	2535580	0.030595734655071715	nob1regressed	5.618006234985528	0	NA	NA	NA	NA	NA	NA	NA	NA	NA	0.53
I_2535596	I	2535596	0.1383807739335797	nob1regressed	5.618006234985528	0	NA	NA	NA	NA	NA	NA	NA	NA	NA	0.53
I_2539856	I	2539856	0.29270988803788417	nob1regressed	5.618006234985528	0	NA	NA	NA	NA	NA	NA	NA	NA	NA	0.53
I_2546154	I	2546154	0.11581465936631875	nob1regressed	5.618006234985528	0	NA	NA	NA	NA	NA	NA	NA	NA	NA	0.53
I_2547881	I	2547881	0.4470602397759781	nob1regressed	5.618006234985528	0	NA	NA	NA	NA	NA	NA	NA	NA	NA	0.53
I_2548389	I	2548389	0.030595734655071715	nob1regressed	5.618006234985528	0	NA	NA	NA	NA	NA	NA	NA	NA	NA	0.53
I_2548408	I	2548408	0.5255331905995704	nob1regressed	5.618006234985528	0	NA	NA	NA	NA	NA	NA	NA	NA	NA	0.53
I_2550777	I	2550777	0.6501516165369661	nob1regressed	5.618006234985528	0	NA	NA	NA	NA	NA	NA	NA	NA	NA	0.53
I_2550778	I	2550778	0.3440963031434259	nob1regressed	5.618006234985528	0	NA	NA	NA	NA	NA	NA	NA	NA	NA	0.53
I_2550846	I	2550846	0.1815004277060675	nob1regressed	5.618006234985528	0	NA	NA	NA	NA	NA	NA	NA	NA	NA	0.53
I_2551534	I	2551534	0.4905454465297673	nob1regressed	5.618006234985528	0	NA	NA	NA	NA	NA	NA	NA	NA	NA	0.53
I_2556949	I	2556949	0.11623653248701236	nob1regressed	5.618006234985528	0	NA	NA	NA	NA	NA	NA	NA	NA	NA	0.53
I_2558588	I	2558588	0.4470602397759781	nob1regressed	5.618006234985528	0	NA	NA	NA	NA	NA	NA	NA	NA	NA	0.53
I_2558789	I	2558789	1.722699238796483	nob1regressed	5.618006234985528	0	NA	NA	NA	NA	NA	NA	NA	NA	NA	0.53
I_2558804	I	2558804	0.22003871858307134	nob1regressed	5.618006234985528	0	NA	NA	NA	NA	NA	NA	NA	NA	NA	0.53
I_2561261	I	2561261	0.8957926862733451	nob1regressed	5.618006234985528	0	NA	NA	NA	NA	NA	NA	NA	NA	NA	0.53
I_2561952	I	2561952	0.23910691331649903	nob1regressed	5.618006234985528	0	NA	NA	NA	NA	NA	NA	NA	NA	NA	0.53
I_2561962	I	2561962	1.0652964504497535	nob1regressed	5.618006234985528	0	NA	NA	NA	NA	NA	NA	NA	NA	NA	0.53
I_2562473	I	2562473	0.461648713031007	nob1regressed	5.618006234985528	0	NA	NA	NA	NA	NA	NA	NA	NA	NA	0.53
I_2562737	I	2562737	0.11623653248701236	nob1regressed	5.618006234985528	0	NA	NA	NA	NA	NA	NA	NA	NA	NA	0.53
I_2562945	I	2562945	0.8184490535820655	nob1regressed	5.618006234985528	0	NA	NA	NA	NA	NA	NA	NA	NA	NA	0.53
I_2565493	I	2565493	0.055897103383208545	nob1regressed	5.618006234985528	0	NA	NA	NA	NA	NA	NA	NA	NA	NA	0.53
I_2565763	I	2565763	1.7046260620983913	nob1regressed	5.618006234985528	0	NA	NA	NA	NA	NA	NA	NA	NA	NA	0.53
I_2566152	I	2566152	0.5154138651214808	nob1regressed	5.618006234985528	0	NA	NA	NA	NA	NA	NA	NA	NA	NA	0.53
I_2568037	I	2568037	0.949126862806829	nob1regressed	5.618006234985528	0	NA	NA	NA	NA	NA	NA	NA	NA	NA	0.53
I_2571411	I	2571411	0.09093809676661255	nob1regressed	5.618006234985528	0	NA	NA	NA	NA	NA	NA	NA	NA	NA	0.53
I_2572366	I	2572366	0.2695768039682618	nob1regressed	5.618006234985528	0	NA	NA	NA	NA	NA	NA	NA	NA	NA	0.53
I_2572477	I	2572477	1.0353286086896045	nob1regressed	5.618006234985528	0	NA	NA	NA	NA	NA	NA	NA	NA	NA	0.53
I_2574047	I	2574047	0.11623653248701236	nob1regressed	5.618006234985528	0	NA	NA	NA	NA	NA	NA	NA	NA	NA	0.53
I_2579084	I	2579084	0.09436331006291653	nob1regressed	5.618006234985528	0	NA	NA	NA	NA	NA	NA	NA	NA	NA	0.53
I_2579235	I	2579235	0.6351855172451917	nob1regressed	5.618006234985528	0	NA	NA	NA	NA	NA	NA	NA	NA	NA	0.53
I_2580256	I	2580256	0.2511979848729075	nob1regressed	5.618006234985528	0	NA	NA	NA	NA	NA	NA	NA	NA	NA	0.53
I_2585688	I	2585688	0.11623653248701236	nob1regressed	5.618006234985528	0	NA	NA	NA	NA	NA	NA	NA	NA	NA	0.53
I_2586116	I	2586116	1.9158403175075092	nob1regressed	5.618006234985528	0	NA	NA	NA	NA	NA	NA	NA	NA	NA	0.53
I_2587176	I	2587176	0.32019201702892397	nob1regressed	5.618006234985528	0	NA	NA	NA	NA	NA	NA	NA	NA	NA	0.53
I_2588623	I	2588623	0.35743574683549445	nob1regressed	5.618006234985528	0	NA	NA	NA	NA	NA	NA	NA	NA	NA	0.53
I_2588658	I	2588658	0.3025289034002887	nob1regressed	5.618006234985528	0	NA	NA	NA	NA	NA	NA	NA	NA	NA	0.53
I_2588704	I	2588704	0.40256404479654073	nob1regressed	5.618006234985528	0	NA	NA	NA	NA	NA	NA	NA	NA	NA	0.53
I_2591521	I	2591521	0.5889002480367032	nob1regressed	5.618006234985528	0	NA	NA	NA	NA	NA	NA	NA	NA	NA	0.53
I_2591578	I	2591578	0.5068516195374879	nob1regressed	5.618006234985528	0	NA	NA	NA	NA	NA	NA	NA	NA	NA	0.53
I_2592355	I	2592355	1.1036135937038922	nob1regressed	5.618006234985528	0	NA	NA	NA	NA	NA	NA	NA	NA	NA	0.53
I_2594023	I	2594023	0.8895851444596488	nob1regressed	5.618006234985528	0	NA	NA	NA	NA	NA	NA	NA	NA	NA	0.53
I_2594661	I	2594661	0.13224807009345219	nob1regressed	5.618006234985528	0	NA	NA	NA	NA	NA	NA	NA	NA	NA	0.53
I_2603764	I	2603764	0.602753670321066	nob1regressed	5.618006234985528	0	NA	NA	NA	NA	NA	NA	NA	NA	NA	0.53
I_2604074	I	2604074	1.3408137152393031	nob1regressed	5.618006234985528	0	NA	NA	NA	NA	NA	NA	NA	NA	NA	0.53
I_2608857	I	2608857	0.2320052657536318	nob1regressed	5.618006234985528	0	NA	NA	NA	NA	NA	NA	NA	NA	NA	0.53
I_2613141	I	2613141	0.08082508334086247	nob1regressed	5.618006234985528	0	NA	NA	NA	NA	NA	NA	NA	NA	NA	0.53
I_2614943	I	2614943	0.3981821857545969	nob1regressed	5.618006234985528	0	NA	NA	NA	NA	NA	NA	NA	NA	NA	0.53
I_2616658	I	2616658	0.030595734655071715	nob1regressed	5.618006234985528	0	NA	NA	NA	NA	NA	NA	NA	NA	NA	0.53
I_2624069	I	2624069	0.18382969865213064	nob1regressed	5.618006234985528	0	NA	NA	NA	NA	NA	NA	NA	NA	NA	0.53
I_2626895	I	2626895	0.6640428057885885	nob1regressed	5.618006234985528	0	NA	NA	NA	NA	NA	NA	NA	NA	NA	0.53
I_2628844	I	2628844	0.05202542538606864	nob1regressed	5.618006234985528	0	NA	NA	NA	NA	NA	NA	NA	NA	NA	0.53
I_2631261	I	2631261	0.5889128717030268	nob1regressed	5.618006234985528	0	NA	NA	NA	NA	NA	NA	NA	NA	NA	0.53
I_2638525	I	2638525	0.8577767548443679	nob1regressed	5.618006234985528	0	NA	NA	NA	NA	NA	NA	NA	NA	NA	0.53
I_2643819	I	2643819	0.342333562760376	nob1regressed	5.618006234985528	0	NA	NA	NA	NA	NA	NA	NA	NA	NA	0.53
I_2644590	I	2644590	0.030595734655071715	nob1regressed	5.618006234985528	0	NA	NA	NA	NA	NA	NA	NA	NA	NA	0.53
I_2655213	I	2655213	0.05202542538606864	nob1regressed	5.618006234985528	0	NA	NA	NA	NA	NA	NA	NA	NA	NA	0.53
I_2659488	I	2659488	0.5209599926693215	nob1regressed	5.618006234985528	0	NA	NA	NA	NA	NA	NA	NA	NA	NA	0.53
I_2678210	I	2678210	0.05066989276107997	nob1regressed	5.618006234985528	0	NA	NA	NA	NA	NA	NA	NA	NA	NA	0.53
I_2679492	I	2679492	1.3623976207630035	nob1regressed	5.618006234985528	0	NA	NA	NA	NA	NA	NA	NA	NA	NA	0.53
I_2683510	I	2683510	0.12391372226105908	nob1regressed	5.618006234985528	0	NA	NA	NA	NA	NA	NA	NA	NA	NA	0.53
I_2683778	I	2683778	0.14909512100380454	nob1regressed	5.618006234985528	0	NA	NA	NA	NA	NA	NA	NA	NA	NA	0.53
I_2684648	I	2684648	0.05396570534545971	nob1regressed	5.618006234985528	0	NA	NA	NA	NA	NA	NA	NA	NA	NA	0.53
I_2685709	I	2685709	1.6986749593438393	nob1regressed	5.618006234985528	0	NA	NA	NA	NA	NA	NA	NA	NA	NA	0.53
I_2688866	I	2688866	0.3981492929014016	nob1regressed	5.618006234985528	0	NA	NA	NA	NA	NA	NA	NA	NA	NA	0.53
I_2693609	I	2693609	0.5872715353012807	nob1regressed	5.618006234985528	0	NA	NA	NA	NA	NA	NA	NA	NA	NA	0.53
I_2699885	I	2699885	1.0654106603441402	nob1regressed	5.618006234985528	0	NA	NA	NA	NA	NA	NA	NA	NA	NA	0.53
I_2705167	I	2705167	0.03668503161483188	nob1regressed	5.618006234985528	0	NA	NA	NA	NA	NA	NA	NA	NA	NA	0.53
I_2707175	I	2707175	2.3936101810314727	nob1regressed	5.618006234985528	0	NA	NA	NA	NA	NA	NA	NA	NA	NA	0.53
I_2708044	I	2708044	0.10626323482168942	nob1regressed	5.618006234985528	0	NA	NA	NA	NA	NA	NA	NA	NA	NA	0.53
I_2708465	I	2708465	0.00368905606533842	nob1regressed	5.618006234985528	0	NA	NA	NA	NA	NA	NA	NA	NA	NA	0.53
I_2723482	I	2723482	1.0870728901373978	nob1regressed	5.618006234985528	0	NA	NA	NA	NA	NA	NA	NA	NA	NA	0.53
I_2725644	I	2725644	0.9260088201505745	nob1regressed	5.618006234985528	0	NA	NA	NA	NA	NA	NA	NA	NA	NA	0.53
I_2728998	I	2728998	1.571984262391633	nob1regressed	5.618006234985528	0	NA	NA	NA	NA	NA	NA	NA	NA	NA	0.53
I_2730716	I	2730716	1.3035456749590566	nob1regressed	5.618006234985528	0	NA	NA	NA	NA	NA	NA	NA	NA	NA	0.53
I_2733130	I	2733130	0.015646044831125007	nob1regressed	5.618006234985528	0	NA	NA	NA	NA	NA	NA	NA	NA	NA	0.53
I_2735588	I	2735588	0.12007673571174399	nob1regressed	5.618006234985528	0	NA	NA	NA	NA	NA	NA	NA	NA	NA	0.53
I_2742824	I	2742824	0.01883560961900943	nob1regressed	5.618006234985528	0	NA	NA	NA	NA	NA	NA	NA	NA	NA	0.53
I_2744758	I	2744758	0.4089797568526297	nob1regressed	5.618006234985528	0	NA	NA	NA	NA	NA	NA	NA	NA	NA	0.53
I_2745367	I	2745367	0.7783957514640681	nob1regressed	5.618006234985528	0	NA	NA	NA	NA	NA	NA	NA	NA	NA	0.53
I_2747038	I	2747038	0.037753650618473036	nob1regressed	5.618006234985528	0	NA	NA	NA	NA	NA	NA	NA	NA	NA	0.53
I_2752673	I	2752673	1.078725481103893	nob1regressed	5.618006234985528	0	NA	NA	NA	NA	NA	NA	NA	NA	NA	0.53
I_2756995	I	2756995	0.04177832400315019	nob1regressed	5.618006234985528	0	NA	NA	NA	NA	NA	NA	NA	NA	NA	0.53
I_2758746	I	2758746	0.2259386973426465	nob1regressed	5.618006234985528	0	NA	NA	NA	NA	NA	NA	NA	NA	NA	0.53
I_2765220	I	2765220	0.2873192230845379	nob1regressed	5.618006234985528	0	NA	NA	NA	NA	NA	NA	NA	NA	NA	0.53
I_2769417	I	2769417	1.0340175696425493	nob1regressed	5.618006234985528	0	NA	NA	NA	NA	NA	NA	NA	NA	NA	0.53
I_2769653	I	2769653	0.18707043985048386	nob1regressed	5.618006234985528	0	NA	NA	NA	NA	NA	NA	NA	NA	NA	0.53
I_2772888	I	2772888	0.6244499845463136	nob1regressed	5.618006234985528	0	NA	NA	NA	NA	NA	NA	NA	NA	NA	0.53
I_2773797	I	2773797	1.7737451445882821	nob1regressed	5.618006234985528	0	NA	NA	NA	NA	NA	NA	NA	NA	NA	0.53
I_2777129	I	2777129	1.1939529143341592	nob1regressed	5.618006234985528	0	NA	NA	NA	NA	NA	NA	NA	NA	NA	0.53
I_2777596	I	2777596	0.44658306987559027	nob1regressed	5.618006234985528	0	NA	NA	NA	NA	NA	NA	NA	NA	NA	0.53
I_2795389	I	2795389	0.7774340184946928	nob1regressed	5.618006234985528	0	NA	NA	NA	NA	NA	NA	NA	NA	NA	0.53
I_2798340	I	2798340	0.17224164504318762	nob1regressed	5.618006234985528	0	NA	NA	NA	NA	NA	NA	NA	NA	NA	0.53
I_2802304	I	2802304	0.2907704510926422	nob1regressed	5.618006234985528	0	NA	NA	NA	NA	NA	NA	NA	NA	NA	0.53
I_2820424	I	2820424	0.06718431710534022	nob1regressed	5.618006234985528	0	NA	NA	NA	NA	NA	NA	NA	NA	NA	0.53
I_2820691	I	2820691	0.6907541620711171	nob1regressed	5.618006234985528	0	NA	NA	NA	NA	NA	NA	NA	NA	NA	0.53
I_2823448	I	2823448	0.2025656365138592	nob1regressed	5.618006234985528	0	NA	NA	NA	NA	NA	NA	NA	NA	NA	0.53
I_2833660	I	2833660	0.31520013186989604	nob1regressed	5.618006234985528	0	NA	NA	NA	NA	NA	NA	NA	NA	NA	0.53
I_2839737	I	2839737	0.103129826744612	nob1regressed	5.618006234985528	0	NA	NA	NA	NA	NA	NA	NA	NA	NA	0.53
I_2842240	I	2842240	0.7678518176477966	nob1regressed	5.618006234985528	0	NA	NA	NA	NA	NA	NA	NA	NA	NA	0.53
I_2842684	I	2842684	0.7772288986334708	nob1regressed	5.618006234985528	0	NA	NA	NA	NA	NA	NA	NA	NA	NA	0.53
I_2847512	I	2847512	0.6660454811882202	nob1regressed	5.618006234985528	0	NA	NA	NA	NA	NA	NA	NA	NA	NA	0.53
I_2850177	I	2850177	1.3307050002964513	nob1regressed	5.618006234985528	0	NA	NA	NA	NA	NA	NA	NA	NA	NA	0.53
I_2850956	I	2850956	0.09983394473846732	nob1regressed	5.618006234985528	0	NA	NA	NA	NA	NA	NA	NA	NA	NA	0.53
I_2853836	I	2853836	2.2448299605356596	nob1regressed	5.618006234985528	0	NA	NA	NA	NA	NA	NA	NA	NA	NA	0.53
I_2869435	I	2869435	1.0144192627356134	nob1regressed	5.618006234985528	0	NA	NA	NA	NA	NA	NA	NA	NA	NA	0.53
I_2870760	I	2870760	0.1793759009527326	nob1regressed	5.618006234985528	0	NA	NA	NA	NA	NA	NA	NA	NA	NA	0.53
I_2888630	I	2888630	0.5900794079475248	nob1regressed	5.618006234985528	0	NA	NA	NA	NA	NA	NA	NA	NA	NA	0.53
I_2895875	I	2895875	0.5608915885312876	nob1regressed	5.618006234985528	0	NA	NA	NA	NA	NA	NA	NA	NA	NA	0.53
I_2895883	I	2895883	0.22166602208144107	nob1regressed	5.618006234985528	0	NA	NA	NA	NA	NA	NA	NA	NA	NA	0.53
I_2895884	I	2895884	0.4290428169558501	nob1regressed	5.618006234985528	0	NA	NA	NA	NA	NA	NA	NA	NA	NA	0.53
I_2896967	I	2896967	0.17443450511847064	nob1regressed	5.618006234985528	0	NA	NA	NA	NA	NA	NA	NA	NA	NA	0.53
I_2903989	I	2903989	0.6385984940176951	nob1regressed	5.618006234985528	0	NA	NA	NA	NA	NA	NA	NA	NA	NA	0.53
I_2921033	I	2921033	1.0498110935955036	nob1regressed	5.618006234985528	0	NA	NA	NA	NA	NA	NA	NA	NA	NA	0.53
I_2921444	I	2921444	0.09079714496847656	nob1regressed	5.618006234985528	0	NA	NA	NA	NA	NA	NA	NA	NA	NA	0.53
I_2921522	I	2921522	0.1295543552341397	nob1regressed	5.618006234985528	0	NA	NA	NA	NA	NA	NA	NA	NA	NA	0.53
I_2923206	I	2923206	0.2767238702991448	nob1regressed	5.618006234985528	0	NA	NA	NA	NA	NA	NA	NA	NA	NA	0.53
I_2923930	I	2923930	0.13683381812800288	nob1regressed	5.618006234985528	0	NA	NA	NA	NA	NA	NA	NA	NA	NA	0.53
I_2930431	I	2930431	1.1836356118515448	nob1regressed	5.618006234985528	0	NA	NA	NA	NA	NA	NA	NA	NA	NA	0.53
I_2933149	I	2933149	0.099398235969864	nob1regressed	5.618006234985528	0	NA	NA	NA	NA	NA	NA	NA	NA	NA	0.53
I_2940742	I	2940742	0.5905688464229705	nob1regressed	5.618006234985528	0	NA	NA	NA	NA	NA	NA	NA	NA	NA	0.53
I_2941076	I	2941076	0.11605420500869379	nob1regressed	5.618006234985528	0	NA	NA	NA	NA	NA	NA	NA	NA	NA	0.53
I_2941401	I	2941401	0.28321050248875623	nob1regressed	5.618006234985528	0	NA	NA	NA	NA	NA	NA	NA	NA	NA	0.53
I_2943423	I	2943423	0.5366932838159513	nob1regressed	5.618006234985528	0	NA	NA	NA	NA	NA	NA	NA	NA	NA	0.53
I_2944649	I	2944649	0.3539396748002825	nob1regressed	5.618006234985528	0	NA	NA	NA	NA	NA	NA	NA	NA	NA	0.53
I_2945126	I	2945126	0.18260354428942124	nob1regressed	5.618006234985528	0	NA	NA	NA	NA	NA	NA	NA	NA	NA	0.53
I_2945651	I	2945651	0.7767698362803691	nob1regressed	5.618006234985528	0	NA	NA	NA	NA	NA	NA	NA	NA	NA	0.53
I_2949375	I	2949375	0.6454333413046509	nob1regressed	5.618006234985528	0	NA	NA	NA	NA	NA	NA	NA	NA	NA	0.53
I_2949439	I	2949439	0.14047391921787888	nob1regressed	5.618006234985528	0	NA	NA	NA	NA	NA	NA	NA	NA	NA	0.53
I_2949987	I	2949987	0.16548385380454247	nob1regressed	5.618006234985528	0	NA	NA	NA	NA	NA	NA	NA	NA	NA	0.53
I_2952439	I	2952439	0.43204353463531425	nob1regressed	5.618006234985528	0	NA	NA	NA	NA	NA	NA	NA	NA	NA	0.53
I_2955735	I	2955735	0.09914967940564179	nob1regressed	5.618006234985528	0	NA	NA	NA	NA	NA	NA	NA	NA	NA	0.53
I_2957774	I	2957774	0.38236324812490036	nob1regressed	5.618006234985528	0	NA	NA	NA	NA	NA	NA	NA	NA	NA	0.53
I_2960082	I	2960082	0.14047391921787888	nob1regressed	5.618006234985528	0	NA	NA	NA	NA	NA	NA	NA	NA	NA	0.53
I_2960974	I	2960974	0.6929608752146177	nob1regressed	5.618006234985528	0	NA	NA	NA	NA	NA	NA	NA	NA	NA	0.53
I_2965443	I	2965443	0.09640233541585537	nob1regressed	5.618006234985528	0	NA	NA	NA	NA	NA	NA	NA	NA	NA	0.53
I_2972071	I	2972071	0.5127901152854423	nob1regressed	5.618006234985528	0	NA	NA	NA	NA	NA	NA	NA	NA	NA	0.53
I_2974568	I	2974568	0.13471931509563193	nob1regressed	5.618006234985528	0	NA	NA	NA	NA	NA	NA	NA	NA	NA	0.53
I_2978258	I	2978258	1.1088370438133845	nob1regressed	5.618006234985528	0	NA	NA	NA	NA	NA	NA	NA	NA	NA	0.53
I_2978797	I	2978797	0.26439819886730015	nob1regressed	5.618006234985528	0	NA	NA	NA	NA	NA	NA	NA	NA	NA	0.53
I_2987265	I	2987265	0.03188113168572695	nob1regressed	5.618006234985528	0	NA	NA	NA	NA	NA	NA	NA	NA	NA	0.53
I_2996463	I	2996463	0.3243682464549201	nob1regressed	5.618006234985528	0	NA	NA	NA	NA	NA	NA	NA	NA	NA	0.53
I_2998059	I	2998059	0.5662343215975366	nob1regressed	5.618006234985528	0	NA	NA	NA	NA	NA	NA	NA	NA	NA	0.53
I_2999342	I	2999342	0.022963498669755292	nob1regressed	5.618006234985528	0	NA	NA	NA	NA	NA	NA	NA	NA	NA	0.53
I_3001359	I	3001359	1.1171294961771587	nob1regressed	5.618006234985528	0	NA	NA	NA	NA	NA	NA	NA	NA	NA	0.53
I_3011974	I	3011974	0.22637156026520042	nob1regressed	5.618006234985528	0	NA	NA	NA	NA	NA	NA	NA	NA	NA	0.53
I_3016051	I	3016051	1.1754818595409897	nob1regressed	5.618006234985528	0	NA	NA	NA	NA	NA	NA	NA	NA	NA	0.53
I_3016191	I	3016191	0.2961927344013722	nob1regressed	5.618006234985528	0	NA	NA	NA	NA	NA	NA	NA	NA	NA	0.53
I_3031428	I	3031428	0.30619258824051887	nob1regressed	5.618006234985528	0	NA	NA	NA	NA	NA	NA	NA	NA	NA	0.53
I_3034494	I	3034494	0.555179048802113	nob1regressed	5.618006234985528	0	NA	NA	NA	NA	NA	NA	NA	NA	NA	0.53
I_3035873	I	3035873	0.7098559479632954	nob1regressed	5.618006234985528	0	NA	NA	NA	NA	NA	NA	NA	NA	NA	0.53
I_3037936	I	3037936	0.3243682464549201	nob1regressed	5.618006234985528	0	NA	NA	NA	NA	NA	NA	NA	NA	NA	0.53
I_3041064	I	3041064	0.022049318545846356	nob1regressed	5.618006234985528	0	NA	NA	NA	NA	NA	NA	NA	NA	NA	0.53
I_3042556	I	3042556	0.04169653845753189	nob1regressed	5.618006234985528	0	NA	NA	NA	NA	NA	NA	NA	NA	NA	0.53
I_3043908	I	3043908	0.0838779145703541	nob1regressed	5.618006234985528	0	NA	NA	NA	NA	NA	NA	NA	NA	NA	0.53
I_3045519	I	3045519	0.11312658282062284	nob1regressed	5.618006234985528	0	NA	NA	NA	NA	NA	NA	NA	NA	NA	0.53
I_3047813	I	3047813	0.23239691069951326	nob1regressed	5.618006234985528	0	NA	NA	NA	NA	NA	NA	NA	NA	NA	0.53
I_3058635	I	3058635	1.058546242708356	nob1regressed	5.618006234985528	0	NA	NA	NA	NA	NA	NA	NA	NA	NA	0.53
I_3062251	I	3062251	0.6790518212353458	nob1regressed	5.618006234985528	0	NA	NA	NA	NA	NA	NA	NA	NA	NA	0.53
I_3064995	I	3064995	0.2831299085218087	nob1regressed	5.618006234985528	0	NA	NA	NA	NA	NA	NA	NA	NA	NA	0.53
I_3073760	I	3073760	0.08045037803284842	nob1regressed	5.618006234985528	0	NA	NA	NA	NA	NA	NA	NA	NA	NA	0.53
I_3077310	I	3077310	0.13050197470537453	nob1regressed	5.618006234985528	0	NA	NA	NA	NA	NA	NA	NA	NA	NA	0.53
I_3078696	I	3078696	1.662239769203088	nob1regressed	5.618006234985528	0	NA	NA	NA	NA	NA	NA	NA	NA	NA	0.53
I_3079695	I	3079695	0.13905081391513846	nob1regressed	5.618006234985528	0	NA	NA	NA	NA	NA	NA	NA	NA	NA	0.53
I_3079880	I	3079880	1.6103413232642154	nob1regressed	5.618006234985528	0	NA	NA	NA	NA	NA	NA	NA	NA	NA	0.53
I_3080241	I	3080241	0.4889099911965682	nob1regressed	5.618006234985528	0	NA	NA	NA	NA	NA	NA	NA	NA	NA	0.53
I_3087273	I	3087273	0.05766557290924462	nob1regressed	5.618006234985528	0	NA	NA	NA	NA	NA	NA	NA	NA	NA	0.53
I_3092773	I	3092773	0.002871812119915788	nob1regressed	5.618006234985528	0	NA	NA	NA	NA	NA	NA	NA	NA	NA	0.53
I_3094411	I	3094411	0.019431513281989308	nob1regressed	5.618006234985528	0	NA	NA	NA	NA	NA	NA	NA	NA	NA	0.53
I_3095186	I	3095186	0.004793399438936481	nob1regressed	5.618006234985528	0	NA	NA	NA	NA	NA	NA	NA	NA	NA	0.53
I_3095801	I	3095801	0.4230960924070498	nob1regressed	5.618006234985528	0	NA	NA	NA	NA	NA	NA	NA	NA	NA	0.53
I_3110062	I	3110062	1.4445943151136418	nob1regressed	5.618006234985528	0	NA	NA	NA	NA	NA	NA	NA	NA	NA	0.53
I_3110638	I	3110638	1.282659578493496	nob1regressed	5.618006234985528	0	NA	NA	NA	NA	NA	NA	NA	NA	NA	0.53
I_3114971	I	3114971	0.07952566348012331	nob1regressed	5.618006234985528	0	NA	NA	NA	NA	NA	NA	NA	NA	NA	0.53
I_3116679	I	3116679	0.29433572468876856	nob1regressed	5.618006234985528	0	NA	NA	NA	NA	NA	NA	NA	NA	NA	0.53
I_3118688	I	3118688	0.3352794908902817	nob1regressed	5.618006234985528	0	NA	NA	NA	NA	NA	NA	NA	NA	NA	0.53
I_3129222	I	3129222	0.5022595694154215	nob1regressed	5.618006234985528	0	NA	NA	NA	NA	NA	NA	NA	NA	NA	0.53
I_3132901	I	3132901	0.18798784857020642	nob1regressed	5.618006234985528	0	NA	NA	NA	NA	NA	NA	NA	NA	NA	0.53
I_3135288	I	3135288	0.6035021424190544	nob1regressed	5.618006234985528	0	NA	NA	NA	NA	NA	NA	NA	NA	NA	0.53
I_3136939	I	3136939	0.2658963462809288	nob1regressed	5.618006234985528	0	NA	NA	NA	NA	NA	NA	NA	NA	NA	0.53
I_3139978	I	3139978	0.024871723122825356	nob1regressed	5.618006234985528	0	NA	NA	NA	NA	NA	NA	NA	NA	NA	0.53
I_3141089	I	3141089	0.2248743052972573	nob1regressed	5.618006234985528	0	NA	NA	NA	NA	NA	NA	NA	NA	NA	0.53
I_3147807	I	3147807	0.06645020524394404	nob1regressed	5.618006234985528	0	NA	NA	NA	NA	NA	NA	NA	NA	NA	0.53
I_3150370	I	3150370	0.12802111850599343	nob1regressed	5.618006234985528	0	NA	NA	NA	NA	NA	NA	NA	NA	NA	0.53
I_3159013	I	3159013	0.25330557170439744	nob1regressed	5.618006234985528	0	NA	NA	NA	NA	NA	NA	NA	NA	NA	0.53
I_3164937	I	3164937	0.2130838066819372	nob1regressed	5.618006234985528	0	NA	NA	NA	NA	NA	NA	NA	NA	NA	0.53
I_3164951	I	3164951	0.24938937513638448	nob1regressed	5.618006234985528	0	NA	NA	NA	NA	NA	NA	NA	NA	NA	0.53
I_3173070	I	3173070	0.3755475504490996	nob1regressed	5.618006234985528	0	NA	NA	NA	NA	NA	NA	NA	NA	NA	0.53
I_3173877	I	3173877	0.04043260486795365	nob1regressed	5.618006234985528	0	NA	NA	NA	NA	NA	NA	NA	NA	NA	0.53
I_3176074	I	3176074	0.020893630512430966	nob1regressed	5.618006234985528	0	NA	NA	NA	NA	NA	NA	NA	NA	NA	0.53
I_3179739	I	3179739	0.18560287950866572	nob1regressed	5.618006234985528	0	NA	NA	NA	NA	NA	NA	NA	NA	NA	0.53
I_3188224	I	3188224	0.49447419269134774	nob1regressed	5.618006234985528	0	NA	NA	NA	NA	NA	NA	NA	NA	NA	0.53
I_3190352	I	3190352	0.19887467070023004	nob1regressed	5.618006234985528	0	NA	NA	NA	NA	NA	NA	NA	NA	NA	0.53
I_3190585	I	3190585	0.11670473337938475	nob1regressed	5.618006234985528	0	NA	NA	NA	NA	NA	NA	NA	NA	NA	0.53
I_3193751	I	3193751	0.2220025222490954	nob1regressed	5.618006234985528	0	NA	NA	NA	NA	NA	NA	NA	NA	NA	0.53
I_3201918	I	3201918	0.6221049326010637	nob1regressed	5.618006234985528	0	NA	NA	NA	NA	NA	NA	NA	NA	NA	0.53
I_3207055	I	3207055	0.0669976316603412	nob1regressed	5.618006234985528	0	NA	NA	NA	NA	NA	NA	NA	NA	NA	0.53
I_3210073	I	3210073	0.22619206842470096	nob1regressed	5.618006234985528	0	NA	NA	NA	NA	NA	NA	NA	NA	NA	0.53
I_3213691	I	3213691	0.23266947893619924	nob1regressed	5.618006234985528	0	NA	NA	NA	NA	NA	NA	NA	NA	NA	0.53
I_3218941	I	3218941	0.5684282375664907	nob1regressed	5.618006234985528	0	NA	NA	NA	NA	NA	NA	NA	NA	NA	0.53
I_3221811	I	3221811	0.576075482002943	nob1regressed	5.618006234985528	0	NA	NA	NA	NA	NA	NA	NA	NA	NA	0.53
I_3242515	I	3242515	0.14372439073329712	nob1regressed	5.618006234985528	0	NA	NA	NA	NA	NA	NA	NA	NA	NA	0.53
I_3243020	I	3243020	0.14851740561485968	nob1regressed	5.618006234985528	0	NA	NA	NA	NA	NA	NA	NA	NA	NA	0.53
I_3244786	I	3244786	0.29126602684341785	nob1regressed	5.618006234985528	0	NA	NA	NA	NA	NA	NA	NA	NA	NA	0.53
I_3247687	I	3247687	0.13096410530032684	nob1regressed	5.618006234985528	0	NA	NA	NA	NA	NA	NA	NA	NA	NA	0.53
I_3251320	I	3251320	0.5995634543446885	nob1regressed	5.618006234985528	0	NA	NA	NA	NA	NA	NA	NA	NA	NA	0.53
I_3261163	I	3261163	0.060084770033829914	nob1regressed	5.618006234985528	0	NA	NA	NA	NA	NA	NA	NA	NA	NA	0.53
I_3261566	I	3261566	0.11206094855865072	nob1regressed	5.618006234985528	0	NA	NA	NA	NA	NA	NA	NA	NA	NA	0.53
I_3264493	I	3264493	0.3924405708605595	nob1regressed	5.618006234985528	0	NA	NA	NA	NA	NA	NA	NA	NA	NA	0.53
I_3266089	I	3266089	0.8293901610017405	nob1regressed	5.618006234985528	0	NA	NA	NA	NA	NA	NA	NA	NA	NA	0.53
I_3274507	I	3274507	0.4285628808668741	nob1regressed	5.618006234985528	0	NA	NA	NA	NA	NA	NA	NA	NA	NA	0.53
I_3282224	I	3282224	0.22774554492731613	nob1regressed	5.618006234985528	0	NA	NA	NA	NA	NA	NA	NA	NA	NA	0.53
I_3283001	I	3283001	0.08903760146008739	nob1regressed	5.618006234985528	0	NA	NA	NA	NA	NA	NA	NA	NA	NA	0.53
I_3284364	I	3284364	0.4271210449352821	nob1regressed	5.618006234985528	0	NA	NA	NA	NA	NA	NA	NA	NA	NA	0.53
I_3290751	I	3290751	0.6620362386472866	nob1regressed	5.618006234985528	0	NA	NA	NA	NA	NA	NA	NA	NA	NA	0.53
I_3294095	I	3294095	0.09925298879547649	nob1regressed	5.618006234985528	0	NA	NA	NA	NA	NA	NA	NA	NA	NA	0.53
I_3305568	I	3305568	0.038695003667465325	nob1regressed	5.618006234985528	0	NA	NA	NA	NA	NA	NA	NA	NA	NA	0.53
I_3309647	I	3309647	0.9803891430578653	nob1regressed	5.618006234985528	0	NA	NA	NA	NA	NA	NA	NA	NA	NA	0.53
I_3311606	I	3311606	0.3686534499362613	nob1regressed	5.618006234985528	0	NA	NA	NA	NA	NA	NA	NA	NA	NA	0.53
I_3313010	I	3313010	0.050939156213318224	nob1regressed	5.618006234985528	0	NA	NA	NA	NA	NA	NA	NA	NA	NA	0.53
I_3314476	I	3314476	0.5745190884366043	nob1regressed	5.618006234985528	0	NA	NA	NA	NA	NA	NA	NA	NA	NA	0.53
I_3316474	I	3316474	0.35154204728562766	nob1regressed	5.618006234985528	0	NA	NA	NA	NA	NA	NA	NA	NA	NA	0.53
I_3317698	I	3317698	0.08228550334670147	nob1regressed	5.618006234985528	0	NA	NA	NA	NA	NA	NA	NA	NA	NA	0.53
I_3328006	I	3328006	0.6724986011770281	nob1regressed	5.618006234985528	0	NA	NA	NA	NA	NA	NA	NA	NA	NA	0.53
I_3331481	I	3331481	0.6271821701608888	nob1regressed	5.618006234985528	0	NA	NA	NA	NA	NA	NA	NA	NA	NA	0.53
I_3333530	I	3333530	0.0012638622540316587	nob1regressed	5.618006234985528	0	NA	NA	NA	NA	NA	NA	NA	NA	NA	0.53
I_3334519	I	3334519	0.3924405708605595	nob1regressed	5.618006234985528	0	NA	NA	NA	NA	NA	NA	NA	NA	NA	0.53
I_3336549	I	3336549	0.5552858715922809	nob1regressed	5.618006234985528	0	NA	NA	NA	NA	NA	NA	NA	NA	NA	0.53
I_3354678	I	3354678	1.0784017977836042	nob1regressed	5.618006234985528	0	NA	NA	NA	NA	NA	NA	NA	NA	NA	0.53
I_3355500	I	3355500	0.440834967091966	nob1regressed	5.618006234985528	0	NA	NA	NA	NA	NA	NA	NA	NA	NA	0.53
I_3369365	I	3369365	0.3426110557371811	nob1regressed	5.618006234985528	0	NA	NA	NA	NA	NA	NA	NA	NA	NA	0.53
I_3369462	I	3369462	0.4285628808668741	nob1regressed	5.618006234985528	0	NA	NA	NA	NA	NA	NA	NA	NA	NA	0.53
I_3373419	I	3373419	0.7324627451399301	nob1regressed	5.618006234985528	0	NA	NA	NA	NA	NA	NA	NA	NA	NA	0.53
I_3380891	I	3380891	0.21916418771005275	nob1regressed	5.618006234985528	0	NA	NA	NA	NA	NA	NA	NA	NA	NA	0.53
I_3386183	I	3386183	0.6765638562268693	nob1regressed	5.618006234985528	0	NA	NA	NA	NA	NA	NA	NA	NA	NA	0.53
I_3397616	I	3397616	1.2524759503202856	nob1regressed	5.618006234985528	0	NA	NA	NA	NA	NA	NA	NA	NA	NA	0.53
I_3398116	I	3398116	0.41355956067240496	nob1regressed	5.618006234985528	0	NA	NA	NA	NA	NA	NA	NA	NA	NA	0.53
I_3398967	I	3398967	0.486941593103426	nob1regressed	5.618006234985528	0	NA	NA	NA	NA	NA	NA	NA	NA	NA	0.53
I_3399040	I	3399040	1.3255118659881289	nob1regressed	5.618006234985528	0	NA	NA	NA	NA	NA	NA	NA	NA	NA	0.53
I_3399293	I	3399293	0.34253861631208016	nob1regressed	5.618006234985528	0	NA	NA	NA	NA	NA	NA	NA	NA	NA	0.53
I_3400204	I	3400204	0.4285628808668741	nob1regressed	5.618006234985528	0	NA	NA	NA	NA	NA	NA	NA	NA	NA	0.53
I_3402432	I	3402432	0.11001435149425742	nob1regressed	5.618006234985528	0	NA	NA	NA	NA	NA	NA	NA	NA	NA	0.53
I_3403331	I	3403331	0.18234587876806999	nob1regressed	5.618006234985528	0	NA	NA	NA	NA	NA	NA	NA	NA	NA	0.53
I_3407492	I	3407492	0.7596467071197028	nob1regressed	5.618006234985528	0	NA	NA	NA	NA	NA	NA	NA	NA	NA	0.53
I_3411710	I	3411710	0.3683758950411481	nob1regressed	5.618006234985528	0	NA	NA	NA	NA	NA	NA	NA	NA	NA	0.53
I_3412353	I	3412353	0.21016103316234003	nob1regressed	5.618006234985528	0	NA	NA	NA	NA	NA	NA	NA	NA	NA	0.53
I_3416900	I	3416900	0.5116762220883349	nob1regressed	5.618006234985528	0	NA	NA	NA	NA	NA	NA	NA	NA	NA	0.53
I_3418129	I	3418129	0.546142975059897	nob1regressed	5.618006234985528	0	NA	NA	NA	NA	NA	NA	NA	NA	NA	0.53
I_3423262	I	3423262	0.5113612393664901	nob1regressed	5.618006234985528	0	NA	NA	NA	NA	NA	NA	NA	NA	NA	0.53
I_3426142	I	3426142	1.478181180661127	nob1regressed	5.618006234985528	0	NA	NA	NA	NA	NA	NA	NA	NA	NA	0.53
I_3435469	I	3435469	1.1533310826784524	nob1regressed	5.618006234985528	0	NA	NA	NA	NA	NA	NA	NA	NA	NA	0.53
I_3437575	I	3437575	0.11828412930362027	nob1regressed	5.618006234985528	0	NA	NA	NA	NA	NA	NA	NA	NA	NA	0.53
I_3441198	I	3441198	0.6784968491907929	nob1regressed	5.618006234985528	0	NA	NA	NA	NA	NA	NA	NA	NA	NA	0.53
I_3449032	I	3449032	0.15155050011363547	nob1regressed	5.618006234985528	0	NA	NA	NA	NA	NA	NA	NA	NA	NA	0.53
I_3452648	I	3452648	0.6412059678355385	nob1regressed	5.618006234985528	0	NA	NA	NA	NA	NA	NA	NA	NA	NA	0.53
I_3455323	I	3455323	0.19063291112329922	nob1regressed	5.618006234985528	0	NA	NA	NA	NA	NA	NA	NA	NA	NA	0.53
I_3473157	I	3473157	0.5988906071015827	nob1regressed	5.618006234985528	0	NA	NA	NA	NA	NA	NA	NA	NA	NA	0.53
I_3474343	I	3474343	0.5925433896005707	nob1regressed	5.618006234985528	0	NA	NA	NA	NA	NA	NA	NA	NA	NA	0.53
I_3475273	I	3475273	0.7419105705816297	nob1regressed	5.618006234985528	0	NA	NA	NA	NA	NA	NA	NA	NA	NA	0.53
I_3479286	I	3479286	0.008801701492397921	nob1regressed	5.618006234985528	0	NA	NA	NA	NA	NA	NA	NA	NA	NA	0.53
I_3514539	I	3514539	0.7540554589721962	nob1regressed	5.618006234985528	0	NA	NA	NA	NA	NA	NA	NA	NA	NA	0.53
I_3516436	I	3516436	0.3614625595968882	nob1regressed	5.618006234985528	0	NA	NA	NA	NA	NA	NA	NA	NA	NA	0.53
I_3520430	I	3520430	0.7091662230025941	nob1regressed	5.618006234985528	0	NA	NA	NA	NA	NA	NA	NA	NA	NA	0.53
I_3524078	I	3524078	1.3459486563478409	nob1regressed	5.618006234985528	0	NA	NA	NA	NA	NA	NA	NA	NA	NA	0.53
I_3531091	I	3531091	0.0408428009453885	nob1regressed	5.618006234985528	0	NA	NA	NA	NA	NA	NA	NA	NA	NA	0.53
I_3533391	I	3533391	0.49503071115626274	nob1regressed	5.618006234985528	0	NA	NA	NA	NA	NA	NA	NA	NA	NA	0.53
I_3539083	I	3539083	0.24587620890544454	nob1regressed	5.618006234985528	0	NA	NA	NA	NA	NA	NA	NA	NA	NA	0.53
I_3539818	I	3539818	0.23682332566922804	nob1regressed	5.618006234985528	0	NA	NA	NA	NA	NA	NA	NA	NA	NA	0.53
I_3552124	I	3552124	0.1778894795341421	nob1regressed	5.618006234985528	0	NA	NA	NA	NA	NA	NA	NA	NA	NA	0.53
I_3552248	I	3552248	0.9741398528525674	nob1regressed	5.618006234985528	0	NA	NA	NA	NA	NA	NA	NA	NA	NA	0.53
I_3552399	I	3552399	0.14348499124586442	nob1regressed	5.618006234985528	0	NA	NA	NA	NA	NA	NA	NA	NA	NA	0.53
I_3554258	I	3554258	0.2863085316493872	nob1regressed	5.618006234985528	0	NA	NA	NA	NA	NA	NA	NA	NA	NA	0.53
I_3558941	I	3558941	0.29589852056854204	nob1regressed	5.618006234985528	0	NA	NA	NA	NA	NA	NA	NA	NA	NA	0.53
I_3559058	I	3559058	0.805165297539997	nob1regressed	5.618006234985528	0	NA	NA	NA	NA	NA	NA	NA	NA	NA	0.53
I_3561491	I	3561491	0.15590854410460236	nob1regressed	5.618006234985528	0	NA	NA	NA	NA	NA	NA	NA	NA	NA	0.53
I_3571927	I	3571927	0.454386541342111	nob1regressed	5.618006234985528	0	NA	NA	NA	NA	NA	NA	NA	NA	NA	0.53
I_3572464	I	3572464	0.16637727999718466	nob1regressed	5.618006234985528	0	NA	NA	NA	NA	NA	NA	NA	NA	NA	0.53
I_3574667	I	3574667	0.36741127240139876	nob1regressed	5.618006234985528	0	NA	NA	NA	NA	NA	NA	NA	NA	NA	0.53
I_3576583	I	3576583	1.0993909107897855	nob1regressed	5.618006234985528	0	NA	NA	NA	NA	NA	NA	NA	NA	NA	0.53
I_3588201	I	3588201	0.08765435306590566	nob1regressed	5.618006234985528	0	NA	NA	NA	NA	NA	NA	NA	NA	NA	0.53
I_3591403	I	3591403	0.07612726097489689	nob1regressed	5.618006234985528	0	NA	NA	NA	NA	NA	NA	NA	NA	NA	0.53
I_3591406	I	3591406	0.07615353307681753	nob1regressed	5.618006234985528	0	NA	NA	NA	NA	NA	NA	NA	NA	NA	0.53
I_3598596	I	3598596	0.22147353245799017	nob1regressed	5.618006234985528	0	NA	NA	NA	NA	NA	NA	NA	NA	NA	0.53
I_3613179	I	3613179	0.15300757672450624	nob1regressed	5.618006234985528	0	NA	NA	NA	NA	NA	NA	NA	NA	NA	0.53
I_3632198	I	3632198	0.39020561962438755	nob1regressed	5.618006234985528	0	NA	NA	NA	NA	NA	NA	NA	NA	NA	0.53
I_3673319	I	3673319	0.00602054963994193	nob1regressed	5.618006234985528	0	NA	NA	NA	NA	NA	NA	NA	NA	NA	0.53
I_3688342	I	3688342	1.8826325470410417	nob1regressed	5.618006234985528	0	NA	NA	NA	NA	NA	NA	NA	NA	NA	0.53
I_3701578	I	3701578	0.06095383512423232	nob1regressed	5.618006234985528	0	NA	NA	NA	NA	NA	NA	NA	NA	NA	0.53
I_3701633	I	3701633	1.4835568180135512	nob1regressed	5.618006234985528	0	NA	NA	NA	NA	NA	NA	NA	NA	NA	0.53
I_3705590	I	3705590	0.5309050501981805	nob1regressed	5.618006234985528	0	NA	NA	NA	NA	NA	NA	NA	NA	NA	0.53
I_3720914	I	3720914	0.98017143600075	nob1regressed	5.618006234985528	0	NA	NA	NA	NA	NA	NA	NA	NA	NA	0.53
I_3733769	I	3733769	1.286882128764594	nob1regressed	5.618006234985528	0	NA	NA	NA	NA	NA	NA	NA	NA	NA	0.53
I_3757514	I	3757514	0.08670663150840678	nob1regressed	5.618006234985528	0	NA	NA	NA	NA	NA	NA	NA	NA	NA	0.53
I_3757739	I	3757739	2.087148346058486	nob1regressed	5.618006234985528	0	NA	NA	NA	NA	NA	NA	NA	NA	NA	0.53
I_3805936	I	3805936	0.5435677572710145	nob1regressed	5.618006234985528	0	NA	NA	NA	NA	NA	NA	NA	NA	NA	0.53
I_3854891	I	3854891	1.2392980739997561	nob1regressed	5.618006234985528	0	NA	NA	NA	NA	NA	NA	NA	NA	NA	0.53
I_3864155	I	3864155	1.229781097742737	nob1regressed	5.618006234985528	0	NA	NA	NA	NA	NA	NA	NA	NA	NA	0.53
I_3880831	I	3880831	0.9378722450179872	nob1regressed	5.618006234985528	0	NA	NA	NA	NA	NA	NA	NA	NA	NA	0.53
I_3904748	I	3904748	1.1207982615874006	nob1regressed	5.618006234985528	0	NA	NA	NA	NA	NA	NA	NA	NA	NA	0.53
I_3977983	I	3977983	1.2392980739997561	nob1regressed	5.618006234985528	0	NA	NA	NA	NA	NA	NA	NA	NA	NA	0.53
I_3988704	I	3988704	2.3565388223348145	nob1regressed	5.618006234985528	0	NA	NA	NA	NA	NA	NA	NA	NA	NA	0.53
I_4004615	I	4004615	1.3483331151273255	nob1regressed	5.618006234985528	0	NA	NA	NA	NA	NA	NA	NA	NA	NA	0.53
I_4028742	I	4028742	0.9758182158418471	nob1regressed	5.618006234985528	0	NA	NA	NA	NA	NA	NA	NA	NA	NA	0.53
I_4035088	I	4035088	0.36627576160372305	nob1regressed	5.618006234985528	0	NA	NA	NA	NA	NA	NA	NA	NA	NA	0.53
I_4078094	I	4078094	1.2392980739997561	nob1regressed	5.618006234985528	0	NA	NA	NA	NA	NA	NA	NA	NA	NA	0.53
I_4101941	I	4101941	0.9758182158418471	nob1regressed	5.618006234985528	0	NA	NA	NA	NA	NA	NA	NA	NA	NA	0.53
I_4126926	I	4126926	0.3107500081250753	nob1regressed	5.618006234985528	0	NA	NA	NA	NA	NA	NA	NA	NA	NA	0.53
I_4144586	I	4144586	0.4331318637282827	nob1regressed	5.618006234985528	0	NA	NA	NA	NA	NA	NA	NA	NA	NA	0.53
I_4148135	I	4148135	1.1207982615874006	nob1regressed	5.618006234985528	0	NA	NA	NA	NA	NA	NA	NA	NA	NA	0.53
I_4152549	I	4152549	1.034594759292792	nob1regressed	5.618006234985528	0	NA	NA	NA	NA	NA	NA	NA	NA	NA	0.53
I_4155685	I	4155685	1.3145774257195169	nob1regressed	5.618006234985528	0	NA	NA	NA	NA	NA	NA	NA	NA	NA	0.53
I_4164036	I	4164036	0.24681677009121822	nob1regressed	5.618006234985528	0	NA	NA	NA	NA	NA	NA	NA	NA	NA	0.53
I_4201400	I	4201400	1.3483331151273255	nob1regressed	5.618006234985528	0	NA	NA	NA	NA	NA	NA	NA	NA	NA	0.53
I_4209517	I	4209517	0.31639758901912246	nob1regressed	5.618006234985528	0	NA	NA	NA	NA	NA	NA	NA	NA	NA	0.53
I_4225803	I	4225803	0.43006720263364706	nob1regressed	5.618006234985528	0	NA	NA	NA	NA	NA	NA	NA	NA	NA	0.53
I_4230336	I	4230336	1.407640470211097	nob1regressed	5.618006234985528	0	NA	NA	NA	NA	NA	NA	NA	NA	NA	0.53
I_4254486	I	4254486	1.3133166933941813	nob1regressed	5.618006234985528	0	NA	NA	NA	NA	NA	NA	NA	NA	NA	0.53
I_4266657	I	4266657	0.6200701483144849	nob1regressed	5.618006234985528	0	NA	NA	NA	NA	NA	NA	NA	NA	NA	0.53
I_4316016	I	4316016	0.19740327211093123	nob1regressed	5.618006234985528	0	NA	NA	NA	NA	NA	NA	NA	NA	NA	0.53
I_4317557	I	4317557	0.1542730983680351	nob1regressed	5.618006234985528	0	NA	NA	NA	NA	NA	NA	NA	NA	NA	0.53
I_4319318	I	4319318	1.2291142732187046	nob1regressed	5.618006234985528	0	NA	NA	NA	NA	NA	NA	NA	NA	NA	0.53
I_4321774	I	4321774	1.5114344348287059	nob1regressed	5.618006234985528	0	NA	NA	NA	NA	NA	NA	NA	NA	NA	0.53
I_4326017	I	4326017	0.9080374559008733	nob1regressed	5.618006234985528	0	NA	NA	NA	NA	NA	NA	NA	NA	NA	0.53
I_4332127	I	4332127	0.5341545883513648	nob1regressed	5.618006234985528	0	NA	NA	NA	NA	NA	NA	NA	NA	NA	0.53
I_4340232	I	4340232	1.3483331151273255	nob1regressed	5.618006234985528	0	NA	NA	NA	NA	NA	NA	NA	NA	NA	0.53
I_4357553	I	4357553	0.3233358569255506	nob1regressed	5.618006234985528	0	NA	NA	NA	NA	NA	NA	NA	NA	NA	0.53
I_4357952	I	4357952	0.37665348854649483	nob1regressed	5.618006234985528	0	NA	NA	NA	NA	NA	NA	NA	NA	NA	0.53
I_4370151	I	4370151	0.10008790704899148	nob1regressed	5.618006234985528	0	NA	NA	NA	NA	NA	NA	NA	NA	NA	0.53
I_4434616	I	4434616	0.011706556507515934	nob1regressed	5.618006234985528	0	NA	NA	NA	NA	NA	NA	NA	NA	NA	0.53
I_4439242	I	4439242	0.047046393203824956	nob1regressed	5.618006234985528	0	NA	NA	NA	NA	NA	NA	NA	NA	NA	0.53
I_4449247	I	4449247	0.79438250722366055	nob1regressed	5.618006234985528	0	NA	NA	NA	NA	NA	NA	NA	NA	NA	0.53
I_4517109	I	4517109	0.5236386977035233	nob1regressed	5.618006234985528	0	NA	NA	NA	NA	NA	NA	NA	NA	NA	0.53
I_4524005	I	4524005	0.26162101728377346	nob1regressed	5.618006234985528	0	NA	NA	NA	NA	NA	NA	NA	NA	NA	0.53
I_4565879	I	4565879	0.568843822017939	nob1regressed	5.618006234985528	0	NA	NA	NA	NA	NA	NA	NA	NA	NA	0.53
I_4593675	I	4593675	0.48141013651021486	nob1regressed	5.618006234985528	0	NA	NA	NA	NA	NA	NA	NA	NA	NA	0.53
I_4617437	I	4617437	0.6118758350328277	nob1regressed	5.618006234985528	0	NA	NA	NA	NA	NA	NA	NA	NA	NA	0.53
I_4636111	I	4636111	1.1053174051994208	nob1regressed	5.618006234985528	0	NA	NA	NA	NA	NA	NA	NA	NA	NA	0.53
I_4645067	I	4645067	0.5676553448190136	nob1regressed	5.618006234985528	0	NA	NA	NA	NA	NA	NA	NA	NA	NA	0.53
I_4653739	I	4653739	0.2836856775114633	nob1regressed	5.618006234985528	0	NA	NA	NA	NA	NA	NA	NA	NA	NA	0.53
I_4673538	I	4673538	0.34196580948491484	nob1regressed	5.618006234985528	0	NA	NA	NA	NA	NA	NA	NA	NA	NA	0.53
I_4679850	I	4679850	0.3230782661165956	nob1regressed	5.618006234985528	0	NA	NA	NA	NA	NA	NA	NA	NA	NA	0.53
I_4696211	I	4696211	0.3535714524124379	nob1regressed	5.618006234985528	0	NA	NA	NA	NA	NA	NA	NA	NA	NA	0.53
I_4696683	I	4696683	0.3483625690381045	nob1regressed	5.618006234985528	0	NA	NA	NA	NA	NA	NA	NA	NA	NA	0.53
I_4710525	I	4710525	0.7123041329118355	nob1regressed	5.618006234985528	0	NA	NA	NA	NA	NA	NA	NA	NA	NA	0.53
I_4711316	I	4711316	1.1105906354087067	nob1regressed	5.618006234985528	0	NA	NA	NA	NA	NA	NA	NA	NA	NA	0.53
I_4727684	I	4727684	1.21813152849415	nob1regressed	5.618006234985528	0	NA	NA	NA	NA	NA	NA	NA	NA	NA	0.53
I_4739487	I	4739487	0.20106038775940824	nob1regressed	5.618006234985528	0	NA	NA	NA	NA	NA	NA	NA	NA	NA	0.53
I_4741347	I	4741347	0.48141013651021486	nob1regressed	5.618006234985528	0	NA	NA	NA	NA	NA	NA	NA	NA	NA	0.53
I_4754801	I	4754801	0.43278611959239954	nob1regressed	5.618006234985528	0	NA	NA	NA	NA	NA	NA	NA	NA	NA	0.53
I_4764655	I	4764655	0.3873605346973632	nob1regressed	5.618006234985528	0	NA	NA	NA	NA	NA	NA	NA	NA	NA	0.53
I_4812351	I	4812351	0.7136995642043851	nob1regressed	5.618006234985528	0	NA	NA	NA	NA	NA	NA	NA	NA	NA	0.53
I_4820355	I	4820355	0.3966189264368012	nob1regressed	5.618006234985528	0	NA	NA	NA	NA	NA	NA	NA	NA	NA	0.53
I_4825843	I	4825843	0.19480619918974895	nob1regressed	5.618006234985528	0	NA	NA	NA	NA	NA	NA	NA	NA	NA	0.53
I_4837797	I	4837797	0.11502504248948536	nob1regressed	5.618006234985528	0	NA	NA	NA	NA	NA	NA	NA	NA	NA	0.53
I_4842353	I	4842353	0.22274255452631087	nob1regressed	5.618006234985528	0	NA	NA	NA	NA	NA	NA	NA	NA	NA	0.53
I_4843830	I	4843830	0.5096225315382492	nob1regressed	5.618006234985528	0	NA	NA	NA	NA	NA	NA	NA	NA	NA	0.53
I_4853605	I	4853605	0.048879967481152045	nob1regressed	5.618006234985528	0	NA	NA	NA	NA	NA	NA	NA	NA	NA	0.53
I_4884561	I	4884561	0.7507478225745281	nob1regressed	5.618006234985528	0	NA	NA	NA	NA	NA	NA	NA	NA	NA	0.53
I_4894043	I	4894043	0.2879862673215785	nob1regressed	5.618006234985528	0	NA	NA	NA	NA	NA	NA	NA	NA	NA	0.53
I_4930428	I	4930428	0.2617444319619627	nob1regressed	5.618006234985528	0	NA	NA	NA	NA	NA	NA	NA	NA	NA	0.53
I_4961504	I	4961504	0.2736083117295321	nob1regressed	5.618006234985528	0	NA	NA	NA	NA	NA	NA	NA	NA	NA	0.53
I_4977432	I	4977432	0.33792694692281156	nob1regressed	5.618006234985528	0	NA	NA	NA	NA	NA	NA	NA	NA	NA	0.53
I_4978135	I	4978135	0.39685732223272774	nob1regressed	5.618006234985528	0	NA	NA	NA	NA	NA	NA	NA	NA	NA	0.53
I_4980324	I	4980324	0.02952330002834833	nob1regressed	5.618006234985528	0	NA	NA	NA	NA	NA	NA	NA	NA	NA	0.53
I_5018389	I	5018389	0.06289840544693116	nob1regressed	5.618006234985528	0	NA	NA	NA	NA	NA	NA	NA	NA	NA	0.53
I_5103580	I	5103580	0.2199356850391602	nob1regressed	5.618006234985528	0	NA	NA	NA	NA	NA	NA	NA	NA	NA	0.53
I_5194004	I	5194004	0.09501985166208694	nob1regressed	5.618006234985528	0	NA	NA	NA	NA	NA	NA	NA	NA	NA	0.53
I_5247988	I	5247988	0.11502504248948536	nob1regressed	5.618006234985528	0	NA	NA	NA	NA	NA	NA	NA	NA	NA	0.53
I_5294573	I	5294573	1.3491476463098877	nob1regressed	5.618006234985528	0	NA	NA	NA	NA	NA	NA	NA	NA	NA	0.53
I_5299367	I	5299367	0.2736083117295321	nob1regressed	5.618006234985528	0	NA	NA	NA	NA	NA	NA	NA	NA	NA	0.53
I_5325338	I	5325338	0.34655535818696936	nob1regressed	5.618006234985528	0	NA	NA	NA	NA	NA	NA	NA	NA	NA	0.53
I_5330184	I	5330184	0.847883036075279	nob1regressed	5.618006234985528	0	NA	NA	NA	NA	NA	NA	NA	NA	NA	0.53
I_5389033	I	5389033	0.39685732223272774	nob1regressed	5.618006234985528	0	NA	NA	NA	NA	NA	NA	NA	NA	NA	0.53
I_5430067	I	5430067	0.2879862673215785	nob1regressed	5.618006234985528	0	NA	NA	NA	NA	NA	NA	NA	NA	NA	0.53
I_5434072	I	5434072	0.5096225315382492	nob1regressed	5.618006234985528	0	NA	NA	NA	NA	NA	NA	NA	NA	NA	0.53
I_5514941	I	5514941	0.4577559169187794	nob1regressed	5.618006234985528	0	NA	NA	NA	NA	NA	NA	NA	NA	NA	0.53
I_5634295	I	5634295	1.3491476463098877	nob1regressed	5.618006234985528	0	NA	NA	NA	NA	NA	NA	NA	NA	NA	0.53
I_5636057	I	5636057	0.08855694995242751	nob1regressed	5.618006234985528	0	NA	NA	NA	NA	NA	NA	NA	NA	NA	0.53
I_5677647	I	5677647	0.5116880896308692	nob1regressed	5.618006234985528	0	NA	NA	NA	NA	NA	NA	NA	NA	NA	0.53
I_5684855	I	5684855	0.39685732223272774	nob1regressed	5.618006234985528	0	NA	NA	NA	NA	NA	NA	NA	NA	NA	0.53
I_5685673	I	5685673	0.582782465837484	nob1regressed	5.618006234985528	0	NA	NA	NA	NA	NA	NA	NA	NA	NA	0.53
I_5720189	I	5720189	1.156637852045645	nob1regressed	5.618006234985528	0	NA	NA	NA	NA	NA	NA	NA	NA	NA	0.53
I_5774560	I	5774560	0.17455310650722095	nob1regressed	5.618006234985528	0	NA	NA	NA	NA	NA	NA	NA	NA	NA	0.53
I_5929414	I	5929414	1.0441148366952047	nob1regressed	5.618006234985528	0	NA	NA	NA	NA	NA	NA	NA	NA	NA	0.53
I_5941237	I	5941237	0.2879862673215785	nob1regressed	5.618006234985528	0	NA	NA	NA	NA	NA	NA	NA	NA	NA	0.53
I_5951134	I	5951134	0.04460393393723477	nob1regressed	5.618006234985528	0	NA	NA	NA	NA	NA	NA	NA	NA	NA	0.53
I_6001199	I	6001199	0.6277818267862013	nob1regressed	5.618006234985528	0	NA	NA	NA	NA	NA	NA	NA	NA	NA	0.53
I_6205512	I	6205512	0.05840467938529477	nob1regressed	5.618006234985528	0	NA	NA	NA	NA	NA	NA	NA	NA	NA	0.53
I_6298524	I	6298524	1.9381092181171384	nob1regressed	5.618006234985528	0	NA	NA	NA	NA	NA	NA	NA	NA	NA	0.53
I_6335450	I	6335450	1.7357005753971548	nob1regressed	5.618006234985528	0	NA	NA	NA	NA	NA	NA	NA	NA	NA	0.53
I_6344194	I	6344194	0.24544077403189782	nob1regressed	5.618006234985528	0	NA	NA	NA	NA	NA	NA	NA	NA	NA	0.53
I_6389800	I	6389800	0.31509471814145085	nob1regressed	5.618006234985528	0	NA	NA	NA	NA	NA	NA	NA	NA	NA	0.53
I_6397704	I	6397704	1.2890179596481697	nob1regressed	5.618006234985528	0	NA	NA	NA	NA	NA	NA	NA	NA	NA	0.53
I_6406238	I	6406238	0.07820188958314728	nob1regressed	5.618006234985528	0	NA	NA	NA	NA	NA	NA	NA	NA	NA	0.53
I_6414428	I	6414428	0.10330434341718592	nob1regressed	5.618006234985528	0	NA	NA	NA	NA	NA	NA	NA	NA	NA	0.53
I_6425151	I	6425151	0.16484381556648212	nob1regressed	5.618006234985528	0	NA	NA	NA	NA	NA	NA	NA	NA	NA	0.53
I_6457730	I	6457730	0.29742058108328295	nob1regressed	5.618006234985528	0	NA	NA	NA	NA	NA	NA	NA	NA	NA	0.53
I_6506624	I	6506624	0.5951137110279495	nob1regressed	5.618006234985528	0	NA	NA	NA	NA	NA	NA	NA	NA	NA	0.53
I_6662728	I	6662728	0.2879862673215785	nob1regressed	5.618006234985528	0	NA	NA	NA	NA	NA	NA	NA	NA	NA	0.53
I_6749355	I	6749355	1.9795277799313744	nob1regressed	5.618006234985528	0	NA	NA	NA	NA	NA	NA	NA	NA	NA	0.53
I_6908375	I	6908375	0.3198474149923926	nob1regressed	5.618006234985528	0	NA	NA	NA	NA	NA	NA	NA	NA	NA	0.53
I_6931056	I	6931056	1.3190483329978366	nob1regressed	5.618006234985528	0	NA	NA	NA	NA	NA	NA	NA	NA	NA	0.53
I_6936570	I	6936570	0.31509471814145085	nob1regressed	5.618006234985528	0	NA	NA	NA	NA	NA	NA	NA	NA	NA	0.53
I_6988617	I	6988617	0.3011591782391897	nob1regressed	5.618006234985528	0	NA	NA	NA	NA	NA	NA	NA	NA	NA	0.53
I_7045340	I	7045340	0.0290417675290181	nob1regressed	5.618006234985528	0	NA	NA	NA	NA	NA	NA	NA	NA	NA	0.53
I_7099887	I	7099887	0.23546123333985794	nob1regressed	5.618006234985528	0	NA	NA	NA	NA	NA	NA	NA	NA	NA	0.53
I_7132732	I	7132732	0.8698595936344304	nob1regressed	5.618006234985528	0	NA	NA	NA	NA	NA	NA	NA	NA	NA	0.53
I_7139720	I	7139720	0.2879862673215785	nob1regressed	5.618006234985528	0	NA	NA	NA	NA	NA	NA	NA	NA	NA	0.53
I_7226216	I	7226216	0.6892071328844063	nob1regressed	5.618006234985528	0	NA	NA	NA	NA	NA	NA	NA	NA	NA	0.53
I_7242603	I	7242603	0.09867924973860721	nob1regressed	5.618006234985528	0	NA	NA	NA	NA	NA	NA	NA	NA	NA	0.53
I_7320538	I	7320538	0.30224391783878013	nob1regressed	5.618006234985528	0	NA	NA	NA	NA	NA	NA	NA	NA	NA	0.53
I_7433753	I	7433753	0.26810614175631214	nob1regressed	5.618006234985528	0	NA	NA	NA	NA	NA	NA	NA	NA	NA	0.53
I_7493649	I	7493649	0.30224391783878013	nob1regressed	5.618006234985528	0	NA	NA	NA	NA	NA	NA	NA	NA	NA	0.53
I_7515501	I	7515501	0.2879862673215785	nob1regressed	5.618006234985528	0	NA	NA	NA	NA	NA	NA	NA	NA	NA	0.53
I_7517442	I	7517442	1.4528708500245604	nob1regressed	5.618006234985528	0	NA	NA	NA	NA	NA	NA	NA	NA	NA	0.53
I_7570359	I	7570359	0.19852612170009318	nob1regressed	5.618006234985528	0	NA	NA	NA	NA	NA	NA	NA	NA	NA	0.53
I_7652237	I	7652237	0.13583711135461957	nob1regressed	5.618006234985528	0	NA	NA	NA	NA	NA	NA	NA	NA	NA	0.53
I_7686873	I	7686873	0.13583711135461957	nob1regressed	5.618006234985528	0	NA	NA	NA	NA	NA	NA	NA	NA	NA	0.53
I_7751771	I	7751771	0.9143493439198724	nob1regressed	5.618006234985528	0	NA	NA	NA	NA	NA	NA	NA	NA	NA	0.53
I_7759192	I	7759192	0.06493509908612845	nob1regressed	5.618006234985528	0	NA	NA	NA	NA	NA	NA	NA	NA	NA	0.53
I_7759923	I	7759923	0.13583711135461957	nob1regressed	5.618006234985528	0	NA	NA	NA	NA	NA	NA	NA	NA	NA	0.53
I_7802091	I	7802091	0.03833508854024179	nob1regressed	5.618006234985528	0	NA	NA	NA	NA	NA	NA	NA	NA	NA	0.53
I_7803471	I	7803471	0.4634092368114615	nob1regressed	5.618006234985528	0	NA	NA	NA	NA	NA	NA	NA	NA	NA	0.53
I_7808938	I	7808938	0.13583711135461957	nob1regressed	5.618006234985528	0	NA	NA	NA	NA	NA	NA	NA	NA	NA	0.53
I_7830004	I	7830004	0.9143493439198724	nob1regressed	5.618006234985528	0	NA	NA	NA	NA	NA	NA	NA	NA	NA	0.53
I_7862818	I	7862818	0.13583711135461957	nob1regressed	5.618006234985528	0	NA	NA	NA	NA	NA	NA	NA	NA	NA	0.53
I_7904985	I	7904985	0.9143493439198724	nob1regressed	5.618006234985528	0	NA	NA	NA	NA	NA	NA	NA	NA	NA	0.53
I_7905858	I	7905858	0.03765854573613938	nob1regressed	5.618006234985528	0	NA	NA	NA	NA	NA	NA	NA	NA	NA	0.53
I_7923105	I	7923105	0.15067653092196387	nob1regressed	5.618006234985528	0	NA	NA	NA	NA	NA	NA	NA	NA	NA	0.53
I_7933871	I	7933871	0.022707142118917025	nob1regressed	5.618006234985528	0	NA	NA	NA	NA	NA	NA	NA	NA	NA	0.53
I_7945399	I	7945399	0.021289747474599177	nob1regressed	5.618006234985528	0	NA	NA	NA	NA	NA	NA	NA	NA	NA	0.53
I_7961783	I	7961783	1.273870425413088	nob1regressed	5.618006234985528	0	NA	NA	NA	NA	NA	NA	NA	NA	NA	0.53
I_7971037	I	7971037	0.05404481310867231	nob1regressed	5.618006234985528	0	NA	NA	NA	NA	NA	NA	NA	NA	NA	0.53
I_7978142	I	7978142	0.15067653092196387	nob1regressed	5.618006234985528	0	NA	NA	NA	NA	NA	NA	NA	NA	NA	0.53
I_8064240	I	8064240	0.9143493439198724	nob1regressed	5.618006234985528	0	NA	NA	NA	NA	NA	NA	NA	NA	NA	0.53
I_8071557	I	8071557	1.60997706144682	nob1regressed	5.618006234985528	0	NA	NA	NA	NA	NA	NA	NA	NA	NA	0.53
I_8099472	I	8099472	0.04424435103566373	nob1regressed	5.618006234985528	0	NA	NA	NA	NA	NA	NA	NA	NA	NA	0.53
I_8109977	I	8109977	0.05404481310867231	nob1regressed	5.618006234985528	0	NA	NA	NA	NA	NA	NA	NA	NA	NA	0.53
I_8130509	I	8130509	0.2879862673215785	nob1regressed	5.618006234985528	0	NA	NA	NA	NA	NA	NA	NA	NA	NA	0.53
I_8131241	I	8131241	0.7611347892031834	nob1regressed	5.618006234985528	0	NA	NA	NA	NA	NA	NA	NA	NA	NA	0.53
I_8188244	I	8188244	1.60997706144682	nob1regressed	5.618006234985528	0	NA	NA	NA	NA	NA	NA	NA	NA	NA	0.53
I_8220239	I	8220239	0.07822603573182797	nob1regressed	5.618006234985528	0	NA	NA	NA	NA	NA	NA	NA	NA	NA	0.53
I_8318265	I	8318265	0.05931309889074393	nob1regressed	5.618006234985528	0	NA	NA	NA	NA	NA	NA	NA	NA	NA	0.53
I_8368174	I	8368174	1.6203477133100848	nob1regressed	5.618006234985528	0	NA	NA	NA	NA	NA	NA	NA	NA	NA	0.53
I_8416678	I	8416678	0.5538485506483359	nob1regressed	5.618006234985528	0	NA	NA	NA	NA	NA	NA	NA	NA	NA	0.53
I_8422150	I	8422150	0.06899573808394704	nob1regressed	5.618006234985528	0	NA	NA	NA	NA	NA	NA	NA	NA	NA	0.53
I_8455570	I	8455570	0.07443595087580729	nob1regressed	5.618006234985528	0	NA	NA	NA	NA	NA	NA	NA	NA	NA	0.53
I_8458046	I	8458046	0.6130442600907776	nob1regressed	5.618006234985528	0	NA	NA	NA	NA	NA	NA	NA	NA	NA	0.53
I_8481375	I	8481375	0.4634092368114615	nob1regressed	5.618006234985528	0	NA	NA	NA	NA	NA	NA	NA	NA	NA	0.53
I_8499050	I	8499050	0.8246100697085871	nob1regressed	5.618006234985528	0	NA	NA	NA	NA	NA	NA	NA	NA	NA	0.53
I_8556080	I	8556080	0.06493509908612845	nob1regressed	5.618006234985528	0	NA	NA	NA	NA	NA	NA	NA	NA	NA	0.53
I_8563228	I	8563228	0.07443595087580729	nob1regressed	5.618006234985528	0	NA	NA	NA	NA	NA	NA	NA	NA	NA	0.53
I_8570306	I	8570306	1.6203477133100848	nob1regressed	5.618006234985528	0	NA	NA	NA	NA	NA	NA	NA	NA	NA	0.53
I_8623342	I	8623342	0.07443595087580729	nob1regressed	5.618006234985528	0	NA	NA	NA	NA	NA	NA	NA	NA	NA	0.53
I_8672201	I	8672201	0.1445736720636041	nob1regressed	5.618006234985528	0	NA	NA	NA	NA	NA	NA	NA	NA	NA	0.53
I_8709713	I	8709713	0.3040584460449035	nob1regressed	5.618006234985528	0	NA	NA	NA	NA	NA	NA	NA	NA	NA	0.53
I_8776718	I	8776718	0.6130442600907776	nob1regressed	5.618006234985528	0	NA	NA	NA	NA	NA	NA	NA	NA	NA	0.53
I_8784521	I	8784521	0.07443595087580729	nob1regressed	5.618006234985528	0	NA	NA	NA	NA	NA	NA	NA	NA	NA	0.53
I_8803255	I	8803255	0.9143493439198724	nob1regressed	5.618006234985528	0	NA	NA	NA	NA	NA	NA	NA	NA	NA	0.53
I_8825655	I	8825655	0.2633193853447682	nob1regressed	5.618006234985528	0	NA	NA	NA	NA	NA	NA	NA	NA	NA	0.53
I_8851692	I	8851692	0.49973907980525634	nob1regressed	5.618006234985528	0	NA	NA	NA	NA	NA	NA	NA	NA	NA	0.53
I_8852413	I	8852413	0.07443595087580729	nob1regressed	5.618006234985528	0	NA	NA	NA	NA	NA	NA	NA	NA	NA	0.53
I_8940615	I	8940615	0.25800183564957474	nob1regressed	5.618006234985528	0	NA	NA	NA	NA	NA	NA	NA	NA	NA	0.53
I_8955010	I	8955010	0.04183740862806016	nob1regressed	5.618006234985528	0	NA	NA	NA	NA	NA	NA	NA	NA	NA	0.53
I_8983547	I	8983547	0.1590185772312817	nob1regressed	5.618006234985528	0	NA	NA	NA	NA	NA	NA	NA	NA	NA	0.53
I_8987059	I	8987059	0.03848835166080395	nob1regressed	5.618006234985528	0	NA	NA	NA	NA	NA	NA	NA	NA	NA	0.53
I_9046450	I	9046450	0.3448085688412536	nob1regressed	5.618006234985528	0	NA	NA	NA	NA	NA	NA	NA	NA	NA	0.53
I_9087596	I	9087596	0.5225548448649011	nob1regressed	5.618006234985528	0	NA	NA	NA	NA	NA	NA	NA	NA	NA	0.53
I_9125275	I	9125275	0.6521873990171224	nob1regressed	5.618006234985528	0	NA	NA	NA	NA	NA	NA	NA	NA	NA	0.53
I_9126239	I	9126239	0.3448085688412536	nob1regressed	5.618006234985528	0	NA	NA	NA	NA	NA	NA	NA	NA	NA	0.53
I_9171551	I	9171551	0.4259974797213658	nob1regressed	5.618006234985528	0	NA	NA	NA	NA	NA	NA	NA	NA	NA	0.53
I_9194339	I	9194339	0.6521873990171224	nob1regressed	5.618006234985528	0	NA	NA	NA	NA	NA	NA	NA	NA	NA	0.53
I_9213520	I	9213520	0.8011744677617779	nob1regressed	5.618006234985528	0	NA	NA	NA	NA	NA	NA	NA	NA	NA	0.53
I_9230821	I	9230821	0.0623601439097857	nob1regressed	5.618006234985528	0	NA	NA	NA	NA	NA	NA	NA	NA	NA	0.53
I_9232521	I	9232521	0.9294464099024244	nob1regressed	5.618006234985528	0	NA	NA	NA	NA	NA	NA	NA	NA	NA	0.53
I_9270945	I	9270945	0.3448085688412536	nob1regressed	5.618006234985528	0	NA	NA	NA	NA	NA	NA	NA	NA	NA	0.53
I_9319861	I	9319861	0.8157915045797991	nob1regressed	5.618006234985528	0	NA	NA	NA	NA	NA	NA	NA	NA	NA	0.53
I_9377462	I	9377462	0.8011744677617779	nob1regressed	5.618006234985528	0	NA	NA	NA	NA	NA	NA	NA	NA	NA	0.53
I_9485127	I	9485127	0.5130487778305218	nob1regressed	5.618006234985528	0	NA	NA	NA	NA	NA	NA	NA	NA	NA	0.53
I_9490102	I	9490102	0.16785876504006875	nob1regressed	5.618006234985528	0	NA	NA	NA	NA	NA	NA	NA	NA	NA	0.53
I_9495302	I	9495302	0.5152610131826965	nob1regressed	5.618006234985528	0	NA	NA	NA	NA	NA	NA	NA	NA	NA	0.53
I_9513527	I	9513527	0.06966279319581692	nob1regressed	5.618006234985528	0	NA	NA	NA	NA	NA	NA	NA	NA	NA	0.53
I_9525977	I	9525977	0.34394155583599384	nob1regressed	5.618006234985528	0	NA	NA	NA	NA	NA	NA	NA	NA	NA	0.53
I_9567168	I	9567168	1.069890173655702	nob1regressed	5.618006234985528	0	NA	NA	NA	NA	NA	NA	NA	NA	NA	0.53
I_9585642	I	9585642	0.3485414859531917	nob1regressed	5.618006234985528	0	NA	NA	NA	NA	NA	NA	NA	NA	NA	0.53
I_9594302	I	9594302	0.07478070102950161	nob1regressed	5.618006234985528	0	NA	NA	NA	NA	NA	NA	NA	NA	NA	0.53
I_9630933	I	9630933	0.0941210312537643	nob1regressed	5.618006234985528	0	NA	NA	NA	NA	NA	NA	NA	NA	NA	0.53
I_9636235	I	9636235	0.7417533802609503	nob1regressed	5.618006234985528	0	NA	NA	NA	NA	NA	NA	NA	NA	NA	0.53
I_9646091	I	9646091	0.7519452126923536	nob1regressed	5.618006234985528	0	NA	NA	NA	NA	NA	NA	NA	NA	NA	0.53
I_9654976	I	9654976	0.0941210312537643	nob1regressed	5.618006234985528	0	NA	NA	NA	NA	NA	NA	NA	NA	NA	0.53
I_9671721	I	9671721	0.03267972138356159	nob1regressed	5.618006234985528	0	NA	NA	NA	NA	NA	NA	NA	NA	NA	0.53
I_9721557	I	9721557	0.5917065872735359	nob1regressed	5.618006234985528	0	NA	NA	NA	NA	NA	NA	NA	NA	NA	0.53
I_9731891	I	9731891	0.175673042330657	nob1regressed	5.618006234985528	0	NA	NA	NA	NA	NA	NA	NA	NA	NA	0.53
I_9740192	I	9740192	0.05305833251278506	nob1regressed	5.618006234985528	0	NA	NA	NA	NA	NA	NA	NA	NA	NA	0.53
I_9791138	I	9791138	0.0941210312537643	nob1regressed	5.618006234985528	0	NA	NA	NA	NA	NA	NA	NA	NA	NA	0.53
I_9792175	I	9792175	0.566985878032064	nob1regressed	5.618006234985528	0	NA	NA	NA	NA	NA	NA	NA	NA	NA	0.53
I_9816207	I	9816207	0.06825123158128521	nob1regressed	5.618006234985528	0	NA	NA	NA	NA	NA	NA	NA	NA	NA	0.53
I_9830718	I	9830718	0.4066655934188006	nob1regressed	5.618006234985528	0	NA	NA	NA	NA	NA	NA	NA	NA	NA	0.53
I_9853604	I	9853604	0.7172625298107214	nob1regressed	5.618006234985528	0	NA	NA	NA	NA	NA	NA	NA	NA	NA	0.53
I_9867243	I	9867243	0.16785876504006875	nob1regressed	5.618006234985528	0	NA	NA	NA	NA	NA	NA	NA	NA	NA	0.53
I_9867828	I	9867828	0.05954445396889345	nob1regressed	5.618006234985528	0	NA	NA	NA	NA	NA	NA	NA	NA	NA	0.53
I_9875633	I	9875633	0.20619355435794764	nob1regressed	5.618006234985528	0	NA	NA	NA	NA	NA	NA	NA	NA	NA	0.53
I_9893189	I	9893189	0.7172625298107214	nob1regressed	5.618006234985528	0	NA	NA	NA	NA	NA	NA	NA	NA	NA	0.53
I_9893684	I	9893684	0.05954445396889345	nob1regressed	5.618006234985528	0	NA	NA	NA	NA	NA	NA	NA	NA	NA	0.53
I_9915074	I	9915074	0.8789407054482821	nob1regressed	5.618006234985528	0	NA	NA	NA	NA	NA	NA	NA	NA	NA	0.53
I_9930472	I	9930472	0.5321638408420375	nob1regressed	5.618006234985528	0	NA	NA	NA	NA	NA	NA	NA	NA	NA	0.53
I_9958073	I	9958073	0.3920503851104573	nob1regressed	5.618006234985528	0	NA	NA	NA	NA	NA	NA	NA	NA	NA	0.53
I_9962259	I	9962259	0.0966181895257713	nob1regressed	5.618006234985528	0	NA	NA	NA	NA	NA	NA	NA	NA	NA	0.53
I_9962611	I	9962611	0.05954445396889345	nob1regressed	5.618006234985528	0	NA	NA	NA	NA	NA	NA	NA	NA	NA	0.53
I_10003347	I	10003347	0.03319171043116482	nob1regressed	5.618006234985528	0	NA	NA	NA	NA	NA	NA	NA	NA	NA	0.53
I_10057643	I	10057643	0.46758656507484875	nob1regressed	5.618006234985528	0	NA	NA	NA	NA	NA	NA	NA	NA	NA	0.53
I_10108145	I	10108145	0.2166430627340131	nob1regressed	5.618006234985528	0	NA	NA	NA	NA	NA	NA	NA	NA	NA	0.53
I_10124799	I	10124799	0.12506259984479967	nob1regressed	5.618006234985528	0	NA	NA	NA	NA	NA	NA	NA	NA	NA	0.53
I_10130327	I	10130327	0.05029614473330641	nob1regressed	5.618006234985528	0	NA	NA	NA	NA	NA	NA	NA	NA	NA	0.53
I_10133975	I	10133975	0.43297721593436955	nob1regressed	5.618006234985528	0	NA	NA	NA	NA	NA	NA	NA	NA	NA	0.53
I_10148482	I	10148482	0.6096472753337016	nob1regressed	5.618006234985528	0	NA	NA	NA	NA	NA	NA	NA	NA	NA	0.53
I_10174743	I	10174743	0.4131134059230213	nob1regressed	5.618006234985528	0	NA	NA	NA	NA	NA	NA	NA	NA	NA	0.53
I_10296133	I	10296133	0.32839669455213943	nob1regressed	5.618006234985528	0	NA	NA	NA	NA	NA	NA	NA	NA	NA	0.53
I_10438869	I	10438869	0.4238145049470052	nob1regressed	5.618006234985528	0	NA	NA	NA	NA	NA	NA	NA	NA	NA	0.53
I_10439544	I	10439544	0.09242421638659996	nob1regressed	5.618006234985528	0	NA	NA	NA	NA	NA	NA	NA	NA	NA	0.53
I_10444317	I	10444317	0.7056397079775995	nob1regressed	5.618006234985528	0	NA	NA	NA	NA	NA	NA	NA	NA	NA	0.53
I_10474714	I	10474714	0.6994262814767287	nob1regressed	5.618006234985528	0	NA	NA	NA	NA	NA	NA	NA	NA	NA	0.53
I_10558540	I	10558540	0.6096472753337016	nob1regressed	5.618006234985528	0	NA	NA	NA	NA	NA	NA	NA	NA	NA	0.53
I_10596755	I	10596755	0.6300784247101077	nob1regressed	5.618006234985528	0	NA	NA	NA	NA	NA	NA	NA	NA	NA	0.53
I_10647199	I	10647199	0.04673496683371248	nob1regressed	5.618006234985528	0	NA	NA	NA	NA	NA	NA	NA	NA	NA	0.53
I_10649252	I	10649252	0.31022075609986755	nob1regressed	5.618006234985528	0	NA	NA	NA	NA	NA	NA	NA	NA	NA	0.53
I_10672652	I	10672652	0.5320742644783227	nob1regressed	5.618006234985528	0	NA	NA	NA	NA	NA	NA	NA	NA	NA	0.53
I_10680886	I	10680886	0.686029564235901	nob1regressed	5.618006234985528	0	NA	NA	NA	NA	NA	NA	NA	NA	NA	0.53
I_10693877	I	10693877	1.3109610818898614	nob1regressed	5.618006234985528	0	NA	NA	NA	NA	NA	NA	NA	NA	NA	0.53
I_10723425	I	10723425	0.8688717151891072	nob1regressed	5.618006234985528	0	NA	NA	NA	NA	NA	NA	NA	NA	NA	0.53
I_10724577	I	10724577	0.09242421638659996	nob1regressed	5.618006234985528	0	NA	NA	NA	NA	NA	NA	NA	NA	NA	0.53
I_10732655	I	10732655	0.011443870566607872	nob1regressed	5.618006234985528	0	NA	NA	NA	NA	NA	NA	NA	NA	NA	0.53
I_10780254	I	10780254	0.45870816685695537	nob1regressed	5.618006234985528	0	NA	NA	NA	NA	NA	NA	NA	NA	NA	0.53
I_10839219	I	10839219	0.0724235292800217	nob1regressed	5.618006234985528	0	NA	NA	NA	NA	NA	NA	NA	NA	NA	0.53
I_10857191	I	10857191	0.21742748788622043	nob1regressed	5.618006234985528	0	NA	NA	NA	NA	NA	NA	NA	NA	NA	0.53
I_10874829	I	10874829	1.2495357894400028	nob1regressed	5.618006234985528	0	NA	NA	NA	NA	NA	NA	NA	NA	NA	0.53
I_10877818	I	10877818	1.4502913782915998	nob1regressed	5.618006234985528	0	NA	NA	NA	NA	NA	NA	NA	NA	NA	0.53
I_10903241	I	10903241	0.2749603063154429	nob1regressed	5.618006234985528	0	NA	NA	NA	NA	NA	NA	NA	NA	NA	0.53
I_10912629	I	10912629	0.03885955366168192	nob1regressed	5.618006234985528	0	NA	NA	NA	NA	NA	NA	NA	NA	NA	0.53
I_10927486	I	10927486	0.9262271886515953	nob1regressed	5.618006234985528	0	NA	NA	NA	NA	NA	NA	NA	NA	NA	0.53
I_10930872	I	10930872	0.14776730227744142	nob1regressed	5.618006234985528	0	NA	NA	NA	NA	NA	NA	NA	NA	NA	0.53
I_10990769	I	10990769	1.178213327677445	nob1regressed	5.618006234985528	0	NA	NA	NA	NA	NA	NA	NA	NA	NA	0.53
I_10994178	I	10994178	0.7804505515338827	nob1regressed	5.618006234985528	0	NA	NA	NA	NA	NA	NA	NA	NA	NA	0.53
I_11004762	I	11004762	0.2594099836502011	nob1regressed	5.618006234985528	0	NA	NA	NA	NA	NA	NA	NA	NA	NA	0.53
I_11039963	I	11039963	0.7588813662451968	nob1regressed	5.618006234985528	0	NA	NA	NA	NA	NA	NA	NA	NA	NA	0.53
I_11050623	I	11050623	0.9208094182596261	nob1regressed	5.618006234985528	0	NA	NA	NA	NA	NA	NA	NA	NA	NA	0.53
I_11077447	I	11077447	1.538849484922688	nob1regressed	5.618006234985528	0	NA	NA	NA	NA	NA	NA	NA	NA	NA	0.53
I_11085596	I	11085596	0.14389760673491162	nob1regressed	5.618006234985528	0	NA	NA	NA	NA	NA	NA	NA	NA	NA	0.53
I_11091427	I	11091427	0.16666957290090836	nob1regressed	5.618006234985528	0	NA	NA	NA	NA	NA	NA	NA	NA	NA	0.53
I_11097487	I	11097487	0.2594099836502011	nob1regressed	5.618006234985528	0	NA	NA	NA	NA	NA	NA	NA	NA	NA	0.53
I_11115753	I	11115753	0.8183715826001082	nob1regressed	5.618006234985528	0	NA	NA	NA	NA	NA	NA	NA	NA	NA	0.53
I_11122708	I	11122708	0.32864308255027513	nob1regressed	5.618006234985528	0	NA	NA	NA	NA	NA	NA	NA	NA	NA	0.53
I_11125799	I	11125799	0.012075263120227539	nob1regressed	5.618006234985528	0	NA	NA	NA	NA	NA	NA	NA	NA	NA	0.53
I_11129375	I	11129375	0.020092732533373608	nob1regressed	5.618006234985528	0	NA	NA	NA	NA	NA	NA	NA	NA	NA	0.53
I_11138410	I	11138410	0.5167536106630333	nob1regressed	5.618006234985528	0	NA	NA	NA	NA	NA	NA	NA	NA	NA	0.53
I_11146440	I	11146440	0.06113313982811481	nob1regressed	5.618006234985528	0	NA	NA	NA	NA	NA	NA	NA	NA	NA	0.53
I_11153380	I	11153380	0.01662014989669713	nob1regressed	5.618006234985528	0	NA	NA	NA	NA	NA	NA	NA	NA	NA	0.53
I_11153417	I	11153417	0.27168042434861145	nob1regressed	5.618006234985528	0	NA	NA	NA	NA	NA	NA	NA	NA	NA	0.53
I_11180632	I	11180632	0.18354426129328089	nob1regressed	5.618006234985528	0	NA	NA	NA	NA	NA	NA	NA	NA	NA	0.53
I_11185024	I	11185024	0.21174388142766773	nob1regressed	5.618006234985528	0	NA	NA	NA	NA	NA	NA	NA	NA	NA	0.53
I_11186362	I	11186362	0.910778702567709	nob1regressed	5.618006234985528	0	NA	NA	NA	NA	NA	NA	NA	NA	NA	0.53
I_11189958	I	11189958	0.4817212620237199	nob1regressed	5.618006234985528	0	NA	NA	NA	NA	NA	NA	NA	NA	NA	0.53
I_11200928	I	11200928	0.19417883077105932	nob1regressed	5.618006234985528	0	NA	NA	NA	NA	NA	NA	NA	NA	NA	0.53
I_11214134	I	11214134	0.14113532234897785	nob1regressed	5.618006234985528	0	NA	NA	NA	NA	NA	NA	NA	NA	NA	0.53
I_11221500	I	11221500	0.49926022388568037	nob1regressed	5.618006234985528	0	NA	NA	NA	NA	NA	NA	NA	NA	NA	0.53
I_11235630	I	11235630	0.04410848847559554	nob1regressed	5.618006234985528	0	NA	NA	NA	NA	NA	NA	NA	NA	NA	0.53
I_11258815	I	11258815	0.6096472753337016	nob1regressed	5.618006234985528	0	NA	NA	NA	NA	NA	NA	NA	NA	NA	0.53
I_11267668	I	11267668	0.35015463930712504	nob1regressed	5.618006234985528	0	NA	NA	NA	NA	NA	NA	NA	NA	NA	0.53
I_11274843	I	11274843	0.3775387909878937	nob1regressed	5.618006234985528	0	NA	NA	NA	NA	NA	NA	NA	NA	NA	0.53
I_11276156	I	11276156	0.8034471685998955	nob1regressed	5.618006234985528	0	NA	NA	NA	NA	NA	NA	NA	NA	NA	0.53
I_11291140	I	11291140	0.5664355886121434	nob1regressed	5.618006234985528	0	NA	NA	NA	NA	NA	NA	NA	NA	NA	0.53
I_11332514	I	11332514	0.07656827444516284	nob1regressed	5.618006234985528	0	NA	NA	NA	NA	NA	NA	NA	NA	NA	0.53
I_11345969	I	11345969	0.383433085655948	nob1regressed	5.618006234985528	0	NA	NA	NA	NA	NA	NA	NA	NA	NA	0.53
I_11351920	I	11351920	0.163709733612797	nob1regressed	5.618006234985528	0	NA	NA	NA	NA	NA	NA	NA	NA	NA	0.53
I_11353512	I	11353512	0.4441054954274709	nob1regressed	5.618006234985528	0	NA	NA	NA	NA	NA	NA	NA	NA	NA	0.53
I_11381034	I	11381034	0.30458011427508686	nob1regressed	5.618006234985528	0	NA	NA	NA	NA	NA	NA	NA	NA	NA	0.53
I_11381435	I	11381435	0.04410848847559554	nob1regressed	5.618006234985528	0	NA	NA	NA	NA	NA	NA	NA	NA	NA	0.53
I_11381518	I	11381518	0.008203123558314833	nob1regressed	5.618006234985528	0	NA	NA	NA	NA	NA	NA	NA	NA	NA	0.53
I_11381744	I	11381744	0.047796998568642945	nob1regressed	5.618006234985528	0	NA	NA	NA	NA	NA	NA	NA	NA	NA	0.53
I_11381920	I	11381920	0.569485959591391	nob1regressed	5.618006234985528	0	NA	NA	NA	NA	NA	NA	NA	NA	NA	0.53
I_11383522	I	11383522	0.7670165573387624	nob1regressed	5.618006234985528	0	NA	NA	NA	NA	NA	NA	NA	NA	NA	0.53
I_11396184	I	11396184	1.0106873135109178	nob1regressed	5.618006234985528	0	NA	NA	NA	NA	NA	NA	NA	NA	NA	0.53
I_11404101	I	11404101	0.4577790226962976	nob1regressed	5.618006234985528	0	NA	NA	NA	NA	NA	NA	NA	NA	NA	0.53
I_11421500	I	11421500	0.2939206603609354	nob1regressed	5.618006234985528	0	NA	NA	NA	NA	NA	NA	NA	NA	NA	0.53
I_11422128	I	11422128	0.4789927119209121	nob1regressed	5.618006234985528	0	NA	NA	NA	NA	NA	NA	NA	NA	NA	0.53
I_11462393	I	11462393	0.41314267424862733	nob1regressed	5.618006234985528	0	NA	NA	NA	NA	NA	NA	NA	NA	NA	0.53
I_11466719	I	11466719	0.005802702646374778	nob1regressed	5.618006234985528	0	NA	NA	NA	NA	NA	NA	NA	NA	NA	0.53
I_11474945	I	11474945	0.014026936820239257	nob1regressed	5.618006234985528	0	NA	NA	NA	NA	NA	NA	NA	NA	NA	0.53
I_11476443	I	11476443	0.32526398825630504	nob1regressed	5.618006234985528	0	NA	NA	NA	NA	NA	NA	NA	NA	NA	0.53
I_11490593	I	11490593	0.10672240965758616	nob1regressed	5.618006234985528	0	NA	NA	NA	NA	NA	NA	NA	NA	NA	0.53
I_11492030	I	11492030	0.11169332443800295	nob1regressed	5.618006234985528	0	NA	NA	NA	NA	NA	NA	NA	NA	NA	0.53
I_11494594	I	11494594	0.6092273748887788	nob1regressed	5.618006234985528	0	NA	NA	NA	NA	NA	NA	NA	NA	NA	0.53
I_11494670	I	11494670	0.5310384884297331	nob1regressed	5.618006234985528	0	NA	NA	NA	NA	NA	NA	NA	NA	NA	0.53
I_11495563	I	11495563	0.47304156238363915	nob1regressed	5.618006234985528	0	NA	NA	NA	NA	NA	NA	NA	NA	NA	0.53
I_11502201	I	11502201	1.0032141527324012	nob1regressed	5.618006234985528	0	NA	NA	NA	NA	NA	NA	NA	NA	NA	0.53
I_11504592	I	11504592	0.39355794224367746	nob1regressed	5.618006234985528	0	NA	NA	NA	NA	NA	NA	NA	NA	NA	0.53
I_11512427	I	11512427	0.5596904442628781	nob1regressed	5.618006234985528	0	NA	NA	NA	NA	NA	NA	NA	NA	NA	0.53
I_11513653	I	11513653	0.02269945611522034	nob1regressed	5.618006234985528	0	NA	NA	NA	NA	NA	NA	NA	NA	NA	0.53
I_11516788	I	11516788	0.5244264309587089	nob1regressed	5.618006234985528	0	NA	NA	NA	NA	NA	NA	NA	NA	NA	0.53
I_11538079	I	11538079	0.013635227452966296	nob1regressed	5.618006234985528	0	NA	NA	NA	NA	NA	NA	NA	NA	NA	0.53
I_11541682	I	11541682	0.042228143325848774	nob1regressed	5.618006234985528	0	NA	NA	NA	NA	NA	NA	NA	NA	NA	0.53
I_11545461	I	11545461	0.19528797133366257	nob1regressed	5.618006234985528	0	NA	NA	NA	NA	NA	NA	NA	NA	NA	0.53
I_11555190	I	11555190	0.6285941906778838	nob1regressed	5.618006234985528	0	NA	NA	NA	NA	NA	NA	NA	NA	NA	0.53
I_11557202	I	11557202	0.6362043285135175	nob1regressed	5.618006234985528	0	NA	NA	NA	NA	NA	NA	NA	NA	NA	0.53
I_11559159	I	11559159	0.16879408609248925	nob1regressed	5.618006234985528	0	NA	NA	NA	NA	NA	NA	NA	NA	NA	0.53
I_11560466	I	11560466	0.5198158130622546	nob1regressed	5.618006234985528	0	NA	NA	NA	NA	NA	NA	NA	NA	NA	0.53
I_11560587	I	11560587	0.10661203557347108	nob1regressed	5.618006234985528	0	NA	NA	NA	NA	NA	NA	NA	NA	NA	0.53
I_11562419	I	11562419	0.06353605036613512	nob1regressed	5.618006234985528	0	NA	NA	NA	NA	NA	NA	NA	NA	NA	0.53
I_11569952	I	11569952	0.48921075973179945	nob1regressed	5.618006234985528	0	NA	NA	NA	NA	NA	NA	NA	NA	NA	0.53
I_11571128	I	11571128	0.41054830436820144	nob1regressed	5.618006234985528	0	NA	NA	NA	NA	NA	NA	NA	NA	NA	0.53
I_11571207	I	11571207	0.15397805329034314	nob1regressed	5.618006234985528	0	NA	NA	NA	NA	NA	NA	NA	NA	NA	0.53
I_11574114	I	11574114	0.3601312321128091	nob1regressed	5.618006234985528	0	NA	NA	NA	NA	NA	NA	NA	NA	NA	0.53
I_11584346	I	11584346	1.2839420770793382	nob1regressed	5.618006234985528	0	NA	NA	NA	NA	NA	NA	NA	NA	NA	0.53
I_11584708	I	11584708	0.5034082745473936	nob1regressed	5.618006234985528	0	NA	NA	NA	NA	NA	NA	NA	NA	NA	0.53
I_11593575	I	11593575	0.5496545831617169	nob1regressed	5.618006234985528	0	NA	NA	NA	NA	NA	NA	NA	NA	NA	0.53
I_11595647	I	11595647	0.6042478661048073	nob1regressed	5.618006234985528	0	NA	NA	NA	NA	NA	NA	NA	NA	NA	0.53
I_11597689	I	11597689	0.22809212298749587	nob1regressed	5.618006234985528	0	NA	NA	NA	NA	NA	NA	NA	NA	NA	0.53
I_11598685	I	11598685	0.21950084564606082	nob1regressed	5.618006234985528	0	NA	NA	NA	NA	NA	NA	NA	NA	NA	0.53
I_11599498	I	11599498	0.0671061957757684	nob1regressed	5.618006234985528	0	NA	NA	NA	NA	NA	NA	NA	NA	NA	0.53
I_11600964	I	11600964	0.4755880729342283	nob1regressed	5.618006234985528	0	NA	NA	NA	NA	NA	NA	NA	NA	NA	0.53
I_11601879	I	11601879	0.4305504199325162	nob1regressed	5.618006234985528	0	NA	NA	NA	NA	NA	NA	NA	NA	NA	0.53
I_11602517	I	11602517	0.9781132594941302	nob1regressed	5.618006234985528	0	NA	NA	NA	NA	NA	NA	NA	NA	NA	0.53
I_11603856	I	11603856	0.41608274626558717	nob1regressed	5.618006234985528	0	NA	NA	NA	NA	NA	NA	NA	NA	NA	0.53
I_11607363	I	11607363	0.9049992788818465	nob1regressed	5.618006234985528	0	NA	NA	NA	NA	NA	NA	NA	NA	NA	0.53
I_11613439	I	11613439	0.15854906667308008	nob1regressed	5.618006234985528	0	NA	NA	NA	NA	NA	NA	NA	NA	NA	0.53
I_11645308	I	11645308	0.34798796361972584	nob1regressed	5.618006234985528	0	NA	NA	NA	NA	NA	NA	NA	NA	NA	0.53
I_11647026	I	11647026	0.9137179882993879	nob1regressed	5.618006234985528	0	NA	NA	NA	NA	NA	NA	NA	NA	NA	0.53
I_11647030	I	11647030	0.04512732502071194	nob1regressed	5.618006234985528	0	NA	NA	NA	NA	NA	NA	NA	NA	NA	0.53
I_11648672	I	11648672	0.022226510502103884	nob1regressed	5.618006234985528	0	NA	NA	NA	NA	NA	NA	NA	NA	NA	0.53
I_11654532	I	11654532	0.06772705450998288	nob1regressed	5.618006234985528	0	NA	NA	NA	NA	NA	NA	NA	NA	NA	0.53
I_11658393	I	11658393	0.030810342427217724	nob1regressed	5.618006234985528	0	NA	NA	NA	NA	NA	NA	NA	NA	NA	0.53
I_11662123	I	11662123	0.35944434733804004	nob1regressed	5.618006234985528	0	NA	NA	NA	NA	NA	NA	NA	NA	NA	0.53
I_11670232	I	11670232	0.5219465883717809	nob1regressed	5.618006234985528	0	NA	NA	NA	NA	NA	NA	NA	NA	NA	0.53
I_11671479	I	11671479	0.415972938959401	nob1regressed	5.618006234985528	0	NA	NA	NA	NA	NA	NA	NA	NA	NA	0.53
I_11672560	I	11672560	1.19984630454393	nob1regressed	5.618006234985528	0	NA	NA	NA	NA	NA	NA	NA	NA	NA	0.53
I_11681858	I	11681858	0.15397805329034314	nob1regressed	5.618006234985528	0	NA	NA	NA	NA	NA	NA	NA	NA	NA	0.53
I_11688867	I	11688867	0.4011010430604498	nob1regressed	5.618006234985528	0	NA	NA	NA	NA	NA	NA	NA	NA	NA	0.53
I_11689317	I	11689317	0.166846241756276	nob1regressed	5.618006234985528	0	NA	NA	NA	NA	NA	NA	NA	NA	NA	0.53
I_11689713	I	11689713	0.046085268399529325	nob1regressed	5.618006234985528	0	NA	NA	NA	NA	NA	NA	NA	NA	NA	0.53
I_11692364	I	11692364	0.4805174990703826	nob1regressed	5.618006234985528	0	NA	NA	NA	NA	NA	NA	NA	NA	NA	0.53
I_11695758	I	11695758	0.13556377154725027	nob1regressed	5.618006234985528	0	NA	NA	NA	NA	NA	NA	NA	NA	NA	0.53
I_11695783	I	11695783	0.03584941586062468	nob1regressed	5.618006234985528	0	NA	NA	NA	NA	NA	NA	NA	NA	NA	0.53
I_11699378	I	11699378	0.6519355676306984	nob1regressed	5.618006234985528	0	NA	NA	NA	NA	NA	NA	NA	NA	NA	0.53
I_11701489	I	11701489	0.16653019754381418	nob1regressed	5.618006234985528	0	NA	NA	NA	NA	NA	NA	NA	NA	NA	0.53
I_11705847	I	11705847	0.028834406025280365	nob1regressed	5.618006234985528	0	NA	NA	NA	NA	NA	NA	NA	NA	NA	0.53
I_11706561	I	11706561	0.11583165860258196	nob1regressed	5.618006234985528	0	NA	NA	NA	NA	NA	NA	NA	NA	NA	0.53
I_11710782	I	11710782	0.25821321740765285	nob1regressed	5.618006234985528	0	NA	NA	NA	NA	NA	NA	NA	NA	NA	0.53
I_11711911	I	11711911	1.035222433031173	nob1regressed	5.618006234985528	0	NA	NA	NA	NA	NA	NA	NA	NA	NA	0.53
I_11715584	I	11715584	0.15397805329034314	nob1regressed	5.618006234985528	0	NA	NA	NA	NA	NA	NA	NA	NA	NA	0.53
I_11719523	I	11719523	0.4489831427382716	nob1regressed	5.618006234985528	0	NA	NA	NA	NA	NA	NA	NA	NA	NA	0.53
I_11719676	I	11719676	0.17170823357731962	nob1regressed	5.618006234985528	0	NA	NA	NA	NA	NA	NA	NA	NA	NA	0.53
I_11739919	I	11739919	0.14643539486012377	nob1regressed	5.618006234985528	0	NA	NA	NA	NA	NA	NA	NA	NA	NA	0.53
I_11740158	I	11740158	0.0045626222094321996	nob1regressed	5.618006234985528	0	NA	NA	NA	NA	NA	NA	NA	NA	NA	0.53
I_11769205	I	11769205	1.035222433031173	nob1regressed	5.618006234985528	0	NA	NA	NA	NA	NA	NA	NA	NA	NA	0.53
I_11771405	I	11771405	0.15397805329034314	nob1regressed	5.618006234985528	0	NA	NA	NA	NA	NA	NA	NA	NA	NA	0.53
I_11774654	I	11774654	0.4489831427382716	nob1regressed	5.618006234985528	0	NA	NA	NA	NA	NA	NA	NA	NA	NA	0.53
I_11777238	I	11777238	0.4865797000573713	nob1regressed	5.618006234985528	0	NA	NA	NA	NA	NA	NA	NA	NA	NA	0.53
I_11779027	I	11779027	1.0001718212218957	nob1regressed	5.618006234985528	0	NA	NA	NA	NA	NA	NA	NA	NA	NA	0.53
I_11780044	I	11780044	1.1662467359160744	nob1regressed	5.618006234985528	0	NA	NA	NA	NA	NA	NA	NA	NA	NA	0.53
I_11783091	I	11783091	0.014968149243775828	nob1regressed	5.618006234985528	0	NA	NA	NA	NA	NA	NA	NA	NA	NA	0.53
I_11788608	I	11788608	0.06766832227555479	nob1regressed	5.618006234985528	0	NA	NA	NA	NA	NA	NA	NA	NA	NA	0.53
I_11790316	I	11790316	0.10198244013230223	nob1regressed	5.618006234985528	0	NA	NA	NA	NA	NA	NA	NA	NA	NA	0.53
I_11800580	I	11800580	0.4298532657880378	nob1regressed	5.618006234985528	0	NA	NA	NA	NA	NA	NA	NA	NA	NA	0.53
I_11800672	I	11800672	1.069388647267268	nob1regressed	5.618006234985528	0	NA	NA	NA	NA	NA	NA	NA	NA	NA	0.53
I_11802899	I	11802899	0.8086607310567219	nob1regressed	5.618006234985528	0	NA	NA	NA	NA	NA	NA	NA	NA	NA	0.53
I_11803138	I	11803138	0.011253507335362399	nob1regressed	5.618006234985528	0	NA	NA	NA	NA	NA	NA	NA	NA	NA	0.53
I_11803246	I	11803246	0.043158523631337924	nob1regressed	5.618006234985528	0	NA	NA	NA	NA	NA	NA	NA	NA	NA	0.53
I_11809858	I	11809858	0.5726739034416762	nob1regressed	5.618006234985528	0	NA	NA	NA	NA	NA	NA	NA	NA	NA	0.53
I_11811859	I	11811859	0.46569164597338697	nob1regressed	5.618006234985528	0	NA	NA	NA	NA	NA	NA	NA	NA	NA	0.53
I_11814695	I	11814695	0.2214490914527278	nob1regressed	5.618006234985528	0	NA	NA	NA	NA	NA	NA	NA	NA	NA	0.53
I_11819736	I	11819736	0.01649025774199876	nob1regressed	5.618006234985528	0	NA	NA	NA	NA	NA	NA	NA	NA	NA	0.53
I_11831126	I	11831126	0.11727870779452114	nob1regressed	5.618006234985528	0	NA	NA	NA	NA	NA	NA	NA	NA	NA	0.53
I_11834253	I	11834253	0.12865733047641545	nob1regressed	5.618006234985528	0	NA	NA	NA	NA	NA	NA	NA	NA	NA	0.53
I_11845863	I	11845863	0.34599756695053757	nob1regressed	5.618006234985528	0	NA	NA	NA	NA	NA	NA	NA	NA	NA	0.53
I_11851742	I	11851742	0.3514311735396476	nob1regressed	5.618006234985528	0	NA	NA	NA	NA	NA	NA	NA	NA	NA	0.53
I_11851859	I	11851859	0.15397805329034314	nob1regressed	5.618006234985528	0	NA	NA	NA	NA	NA	NA	NA	NA	NA	0.53
I_11859127	I	11859127	0.07787903772345449	nob1regressed	5.618006234985528	0	NA	NA	NA	NA	NA	NA	NA	NA	NA	0.53
I_11860532	I	11860532	0.02805589211322373	nob1regressed	5.618006234985528	0	NA	NA	NA	NA	NA	NA	NA	NA	NA	0.53
I_11870429	I	11870429	0.08000684565475993	nob1regressed	5.618006234985528	0	NA	NA	NA	NA	NA	NA	NA	NA	NA	0.53
I_11887312	I	11887312	0.49051307222412055	nob1regressed	5.618006234985528	0	NA	NA	NA	NA	NA	NA	NA	NA	NA	0.53
I_11888841	I	11888841	0.18530764372996464	nob1regressed	5.618006234985528	0	NA	NA	NA	NA	NA	NA	NA	NA	NA	0.53
I_11888958	I	11888958	0.13294234491757245	nob1regressed	5.618006234985528	0	NA	NA	NA	NA	NA	NA	NA	NA	NA	0.53
I_11889903	I	11889903	0.8910464799492173	nob1regressed	5.618006234985528	0	NA	NA	NA	NA	NA	NA	NA	NA	NA	0.53
I_11891849	I	11891849	0.21264743039766704	nob1regressed	5.618006234985528	0	NA	NA	NA	NA	NA	NA	NA	NA	NA	0.53
I_11893893	I	11893893	0.6187966128050149	nob1regressed	5.618006234985528	0	NA	NA	NA	NA	NA	NA	NA	NA	NA	0.53
I_11895117	I	11895117	0.08118509269270728	nob1regressed	5.618006234985528	0	NA	NA	NA	NA	NA	NA	NA	NA	NA	0.53
I_11895976	I	11895976	0.010913441192508637	nob1regressed	5.618006234985528	0	NA	NA	NA	NA	NA	NA	NA	NA	NA	0.53
I_11910843	I	11910843	0.020401296593561876	nob1regressed	5.618006234985528	0	NA	NA	NA	NA	NA	NA	NA	NA	NA	0.53
I_11913263	I	11913263	0.08000684565475993	nob1regressed	5.618006234985528	0	NA	NA	NA	NA	NA	NA	NA	NA	NA	0.53
I_11922136	I	11922136	0.379849830957885	nob1regressed	5.618006234985528	0	NA	NA	NA	NA	NA	NA	NA	NA	NA	0.53
I_11926133	I	11926133	0.42356009202611034	nob1regressed	5.618006234985528	0	NA	NA	NA	NA	NA	NA	NA	NA	NA	0.53
I_11928955	I	11928955	0.519960436354832	nob1regressed	5.618006234985528	0	NA	NA	NA	NA	NA	NA	NA	NA	NA	0.53
I_11929552	I	11929552	0.8731171717468773	nob1regressed	5.618006234985528	0	NA	NA	NA	NA	NA	NA	NA	NA	NA	0.53
I_11930538	I	11930538	0.059949514168524495	nob1regressed	5.618006234985528	0	NA	NA	NA	NA	NA	NA	NA	NA	NA	0.53
I_11939427	I	11939427	0.2634858284808492	nob1regressed	5.618006234985528	0	NA	NA	NA	NA	NA	NA	NA	NA	NA	0.53
I_11939823	I	11939823	0.23570419307338614	nob1regressed	5.618006234985528	0	NA	NA	NA	NA	NA	NA	NA	NA	NA	0.53
I_11940259	I	11940259	0.18207208957270696	nob1regressed	5.618006234985528	0	NA	NA	NA	NA	NA	NA	NA	NA	NA	0.53
I_11943825	I	11943825	0.3739294573809661	nob1regressed	5.618006234985528	0	NA	NA	NA	NA	NA	NA	NA	NA	NA	0.53
I_11949692	I	11949692	0.5447665906595941	nob1regressed	5.618006234985528	0	NA	NA	NA	NA	NA	NA	NA	NA	NA	0.53
I_11949781	I	11949781	0.48724872711894374	nob1regressed	5.618006234985528	0	NA	NA	NA	NA	NA	NA	NA	NA	NA	0.53
I_11955447	I	11955447	0.31317813457212323	nob1regressed	5.618006234985528	0	NA	NA	NA	NA	NA	NA	NA	NA	NA	0.53
I_11956858	I	11956858	0.4201938067710064	nob1regressed	5.618006234985528	0	NA	NA	NA	NA	NA	NA	NA	NA	NA	0.53
I_11965825	I	11965825	0.30721070220138175	nob1regressed	5.618006234985528	0	NA	NA	NA	NA	NA	NA	NA	NA	NA	0.53
I_11965842	I	11965842	1.0068343344484556	nob1regressed	5.618006234985528	0	NA	NA	NA	NA	NA	NA	NA	NA	NA	0.53
I_11967128	I	11967128	0.013136467788077548	nob1regressed	5.618006234985528	0	NA	NA	NA	NA	NA	NA	NA	NA	NA	0.53
I_11968238	I	11968238	0.7115088040445667	nob1regressed	5.618006234985528	0	NA	NA	NA	NA	NA	NA	NA	NA	NA	0.53
I_11968508	I	11968508	0.026118073827685374	nob1regressed	5.618006234985528	0	NA	NA	NA	NA	NA	NA	NA	NA	NA	0.53
I_11969164	I	11969164	0.09748485374150583	nob1regressed	5.618006234985528	0	NA	NA	NA	NA	NA	NA	NA	NA	NA	0.53
I_11971035	I	11971035	0.33370407388867523	nob1regressed	5.618006234985528	0	NA	NA	NA	NA	NA	NA	NA	NA	NA	0.53
I_11972059	I	11972059	0.39366211818721936	nob1regressed	5.618006234985528	0	NA	NA	NA	NA	NA	NA	NA	NA	NA	0.53
I_11973656	I	11973656	0.018235484001561945	nob1regressed	5.618006234985528	0	NA	NA	NA	NA	NA	NA	NA	NA	NA	0.53
I_11977137	I	11977137	0.5252073912370363	nob1regressed	5.618006234985528	0	NA	NA	NA	NA	NA	NA	NA	NA	NA	0.53
I_11979502	I	11979502	0.06356532057594459	nob1regressed	5.618006234985528	0	NA	NA	NA	NA	NA	NA	NA	NA	NA	0.53
I_11981740	I	11981740	0.38761770878885254	nob1regressed	5.618006234985528	0	NA	NA	NA	NA	NA	NA	NA	NA	NA	0.53
I_11985587	I	11985587	0.21874580665145865	nob1regressed	5.618006234985528	0	NA	NA	NA	NA	NA	NA	NA	NA	NA	0.53
I_11986096	I	11986096	0.40843630389760327	nob1regressed	5.618006234985528	0	NA	NA	NA	NA	NA	NA	NA	NA	NA	0.53
I_11987825	I	11987825	0.5107615663943508	nob1regressed	5.618006234985528	0	NA	NA	NA	NA	NA	NA	NA	NA	NA	0.53
I_11998938	I	11998938	0.7027192077264988	nob1regressed	5.618006234985528	0	NA	NA	NA	NA	NA	NA	NA	NA	NA	0.53
I_12000903	I	12000903	0.5568374941176149	nob1regressed	5.618006234985528	0	NA	NA	NA	NA	NA	NA	NA	NA	NA	0.53
I_12002356	I	12002356	0.029204232936566866	nob1regressed	5.618006234985528	0	NA	NA	NA	NA	NA	NA	NA	NA	NA	0.53
I_12005579	I	12005579	0.12308116046589673	nob1regressed	5.618006234985528	0	NA	NA	NA	NA	NA	NA	NA	NA	NA	0.53
I_12006251	I	12006251	0.14039485328819534	nob1regressed	5.618006234985528	0	NA	NA	NA	NA	NA	NA	NA	NA	NA	0.53
I_12007129	I	12007129	0.005641002644146757	nob1regressed	5.618006234985528	0	NA	NA	NA	NA	NA	NA	NA	NA	NA	0.53
I_12030495	I	12030495	0.12216367950034858	nob1regressed	5.618006234985528	0	NA	NA	NA	NA	NA	NA	NA	NA	NA	0.53
I_12037102	I	12037102	0.8075119339054614	nob1regressed	5.618006234985528	0	NA	NA	NA	NA	NA	NA	NA	NA	NA	0.53
I_12056620	I	12056620	0.2736249655515041	nob1regressed	5.618006234985528	0	NA	NA	NA	NA	NA	NA	NA	NA	NA	0.53
I_12070233	I	12070233	0.1382475714285251	nob1regressed	5.618006234985528	0	NA	NA	NA	NA	NA	NA	NA	NA	NA	0.53
I_12070556	I	12070556	0.5513514148248744	nob1regressed	5.618006234985528	0	NA	NA	NA	NA	NA	NA	NA	NA	NA	0.53
I_12086376	I	12086376	0.37346481330282477	nob1regressed	5.618006234985528	0	NA	NA	NA	NA	NA	NA	NA	NA	NA	0.53
I_12086668	I	12086668	0.01749097514591991	nob1regressed	5.618006234985528	0	NA	NA	NA	NA	NA	NA	NA	NA	NA	0.53
I_12088290	I	12088290	0.6213192683909333	nob1regressed	5.618006234985528	0	NA	NA	NA	NA	NA	NA	NA	NA	NA	0.53
I_12101353	I	12101353	0.9337443778428615	nob1regressed	5.618006234985528	0	NA	NA	NA	NA	NA	NA	NA	NA	NA	0.53
I_12101627	I	12101627	0.9303214440628238	nob1regressed	5.618006234985528	0	NA	NA	NA	NA	NA	NA	NA	NA	NA	0.53
I_12101966	I	12101966	0.26327447213077093	nob1regressed	5.618006234985528	0	NA	NA	NA	NA	NA	NA	NA	NA	NA	0.53
I_12102110	I	12102110	0.07351714542489901	nob1regressed	5.618006234985528	0	NA	NA	NA	NA	NA	NA	NA	NA	NA	0.53
I_12106979	I	12106979	0.15397805329034314	nob1regressed	5.618006234985528	0	NA	NA	NA	NA	NA	NA	NA	NA	NA	0.53
I_12107699	I	12107699	0.4375120562697066	nob1regressed	5.618006234985528	0	NA	NA	NA	NA	NA	NA	NA	NA	NA	0.53
I_12107713	I	12107713	0.8730779827521973	nob1regressed	5.618006234985528	0	NA	NA	NA	NA	NA	NA	NA	NA	NA	0.53
I_12107731	I	12107731	0.9411428351476092	nob1regressed	5.618006234985528	0	NA	NA	NA	NA	NA	NA	NA	NA	NA	0.53
I_12107762	I	12107762	0.6991514581599128	nob1regressed	5.618006234985528	0	NA	NA	NA	NA	NA	NA	NA	NA	NA	0.53
I_12108119	I	12108119	1.1142322889631593	nob1regressed	5.618006234985528	0	NA	NA	NA	NA	NA	NA	NA	NA	NA	0.53
I_12108392	I	12108392	1.6061930841681875	nob1regressed	5.618006234985528	0	NA	NA	NA	NA	NA	NA	NA	NA	NA	0.53
I_12123431	I	12123431	0.1420818987905203	nob1regressed	5.618006234985528	0	NA	NA	NA	NA	NA	NA	NA	NA	NA	0.53
I_12130118	I	12130118	0.11686680005157099	nob1regressed	5.618006234985528	0	NA	NA	NA	NA	NA	NA	NA	NA	NA	0.53
I_12143743	I	12143743	0.14456856277070512	nob1regressed	5.618006234985528	0	NA	NA	NA	NA	NA	NA	NA	NA	NA	0.53
I_12147721	I	12147721	0.37346481330282477	nob1regressed	5.618006234985528	0	NA	NA	NA	NA	NA	NA	NA	NA	NA	0.53
I_12148188	I	12148188	1.751917956826385	nob1regressed	5.618006234985528	0	NA	NA	NA	NA	NA	NA	NA	NA	NA	0.53
I_12148421	I	12148421	0.3135883237092802	nob1regressed	5.618006234985528	0	NA	NA	NA	NA	NA	NA	NA	NA	NA	0.53
I_12151945	I	12151945	0.6625264948023667	nob1regressed	5.618006234985528	0	NA	NA	NA	NA	NA	NA	NA	NA	NA	0.53
I_12153773	I	12153773	0.0031199125908166	nob1regressed	5.618006234985528	0	NA	NA	NA	NA	NA	NA	NA	NA	NA	0.53
I_12161182	I	12161182	0.2065645663211943	nob1regressed	5.618006234985528	0	NA	NA	NA	NA	NA	NA	NA	NA	NA	0.53
I_12162923	I	12162923	0.016218190776149236	nob1regressed	5.618006234985528	0	NA	NA	NA	NA	NA	NA	NA	NA	NA	0.53
I_12166335	I	12166335	0.37346481330282477	nob1regressed	5.618006234985528	0	NA	NA	NA	NA	NA	NA	NA	NA	NA	0.53
I_12167052	I	12167052	0.2027217423146692	nob1regressed	5.618006234985528	0	NA	NA	NA	NA	NA	NA	NA	NA	NA	0.53
I_12168896	I	12168896	0.09822838310684517	nob1regressed	5.618006234985528	0	NA	NA	NA	NA	NA	NA	NA	NA	NA	0.53
I_12176345	I	12176345	0.4870314875924797	nob1regressed	5.618006234985528	0	NA	NA	NA	NA	NA	NA	NA	NA	NA	0.53
I_12177991	I	12177991	1.7441723918577519	nob1regressed	5.618006234985528	0	NA	NA	NA	NA	NA	NA	NA	NA	NA	0.53
I_12182903	I	12182903	0.33186520463988933	nob1regressed	5.618006234985528	0	NA	NA	NA	NA	NA	NA	NA	NA	NA	0.53
I_12185851	I	12185851	0.10100995505244563	nob1regressed	5.618006234985528	0	NA	NA	NA	NA	NA	NA	NA	NA	NA	0.53
I_12185950	I	12185950	0.018692690587368017	nob1regressed	5.618006234985528	0	NA	NA	NA	NA	NA	NA	NA	NA	NA	0.53
I_12193433	I	12193433	0.5114373952934934	nob1regressed	5.618006234985528	0	NA	NA	NA	NA	NA	NA	NA	NA	NA	0.53
I_12198706	I	12198706	0.15397805329034314	nob1regressed	5.618006234985528	0	NA	NA	NA	NA	NA	NA	NA	NA	NA	0.53
I_12206969	I	12206969	0.41388886687019066	nob1regressed	5.618006234985528	0	NA	NA	NA	NA	NA	NA	NA	NA	NA	0.53
I_12209362	I	12209362	1.6698455978820301	nob1regressed	5.618006234985528	0	NA	NA	NA	NA	NA	NA	NA	NA	NA	0.53
I_12214744	I	12214744	0.30035818538158493	nob1regressed	5.618006234985528	0	NA	NA	NA	NA	NA	NA	NA	NA	NA	0.53
I_12215969	I	12215969	0.28335262202631034	nob1regressed	5.618006234985528	0	NA	NA	NA	NA	NA	NA	NA	NA	NA	0.53
I_12216403	I	12216403	0.4785499422262174	nob1regressed	5.618006234985528	0	NA	NA	NA	NA	NA	NA	NA	NA	NA	0.53
I_12218810	I	12218810	0.13896162281749724	nob1regressed	5.618006234985528	0	NA	NA	NA	NA	NA	NA	NA	NA	NA	0.53
I_12223956	I	12223956	0.2825801428407324	nob1regressed	5.618006234985528	0	NA	NA	NA	NA	NA	NA	NA	NA	NA	0.53
I_12238139	I	12238139	0.7374354536094672	nob1regressed	5.618006234985528	0	NA	NA	NA	NA	NA	NA	NA	NA	NA	0.53
I_12239527	I	12239527	0.24497696811681444	nob1regressed	5.618006234985528	0	NA	NA	NA	NA	NA	NA	NA	NA	NA	0.53
I_12248901	I	12248901	0.08887487637524735	nob1regressed	5.618006234985528	0	NA	NA	NA	NA	NA	NA	NA	NA	NA	0.53
I_12265798	I	12265798	0.5565307200562454	nob1regressed	5.618006234985528	0	NA	NA	NA	NA	NA	NA	NA	NA	NA	0.53
I_12275586	I	12275586	1.4985821635176455	nob1regressed	5.618006234985528	0	NA	NA	NA	NA	NA	NA	NA	NA	NA	0.53
I_12281136	I	12281136	0.7251530731960718	nob1regressed	5.618006234985528	0	NA	NA	NA	NA	NA	NA	NA	NA	NA	0.53
I_12304202	I	12304202	0.49219048504555807	nob1regressed	5.618006234985528	0	NA	NA	NA	NA	NA	NA	NA	NA	NA	0.53
I_12304730	I	12304730	0.986758932592298	nob1regressed	5.618006234985528	0	NA	NA	NA	NA	NA	NA	NA	NA	NA	0.53
I_12306563	I	12306563	1.1853655650673045	nob1regressed	5.618006234985528	0	NA	NA	NA	NA	NA	NA	NA	NA	NA	0.53
I_12308958	I	12308958	0.9248989451275437	nob1regressed	5.618006234985528	0	NA	NA	NA	NA	NA	NA	NA	NA	NA	0.53
I_12312928	I	12312928	0.9219152781495348	nob1regressed	5.618006234985528	0	NA	NA	NA	NA	NA	NA	NA	NA	NA	0.53
I_12313936	I	12313936	0.7437346094438908	nob1regressed	5.618006234985528	0	NA	NA	NA	NA	NA	NA	NA	NA	NA	0.53
I_12320530	I	12320530	0.30334929105984304	nob1regressed	5.618006234985528	0	NA	NA	NA	NA	NA	NA	NA	NA	NA	0.53
I_12323545	I	12323545	0.8452503750677296	nob1regressed	5.618006234985528	0	NA	NA	NA	NA	NA	NA	NA	NA	NA	0.53
I_12324736	I	12324736	0.25745096418487173	nob1regressed	5.618006234985528	0	NA	NA	NA	NA	NA	NA	NA	NA	NA	0.53
I_12327811	I	12327811	0.4470744349903206	nob1regressed	5.618006234985528	0	NA	NA	NA	NA	NA	NA	NA	NA	NA	0.53
I_12330942	I	12330942	0.012679658675142575	nob1regressed	5.618006234985528	0	NA	NA	NA	NA	NA	NA	NA	NA	NA	0.53
I_12335329	I	12335329	0.4420364410016362	nob1regressed	5.618006234985528	0	NA	NA	NA	NA	NA	NA	NA	NA	NA	0.53
I_12345279	I	12345279	0.6799054332651918	nob1regressed	5.618006234985528	0	NA	NA	NA	NA	NA	NA	NA	NA	NA	0.53
I_12421147	I	12421147	0.510064388201384	nob1regressed	5.618006234985528	0	NA	NA	NA	NA	NA	NA	NA	NA	NA	0.53
I_12422178	I	12422178	0.5502911348896088	nob1regressed	5.618006234985528	0	NA	NA	NA	NA	NA	NA	NA	NA	NA	0.53
I_12428839	I	12428839	0.21040216646463109	nob1regressed	5.618006234985528	0	NA	NA	NA	NA	NA	NA	NA	NA	NA	0.53
I_12435753	I	12435753	0.2518575949743164	nob1regressed	5.618006234985528	0	NA	NA	NA	NA	NA	NA	NA	NA	NA	0.53
I_12435810	I	12435810	0.026258429000272438	nob1regressed	5.618006234985528	0	NA	NA	NA	NA	NA	NA	NA	NA	NA	0.53
I_12441605	I	12441605	0.3249218052353659	nob1regressed	5.618006234985528	0	NA	NA	NA	NA	NA	NA	NA	NA	NA	0.53
I_12442111	I	12442111	0.172068516214697	nob1regressed	5.618006234985528	0	NA	NA	NA	NA	NA	NA	NA	NA	NA	0.53
I_12442305	I	12442305	1.0463764098008441	nob1regressed	5.618006234985528	0	NA	NA	NA	NA	NA	NA	NA	NA	NA	0.53
I_12442572	I	12442572	0.6831679176429213	nob1regressed	5.618006234985528	0	NA	NA	NA	NA	NA	NA	NA	NA	NA	0.53
I_12444460	I	12444460	0.43752944064942545	nob1regressed	5.618006234985528	0	NA	NA	NA	NA	NA	NA	NA	NA	NA	0.53
I_12451181	I	12451181	0.420505331870251	nob1regressed	5.618006234985528	0	NA	NA	NA	NA	NA	NA	NA	NA	NA	0.53
I_12451236	I	12451236	0.2159038265851196	nob1regressed	5.618006234985528	0	NA	NA	NA	NA	NA	NA	NA	NA	NA	0.53
I_12451915	I	12451915	1.0284250280706613	nob1regressed	5.618006234985528	0	NA	NA	NA	NA	NA	NA	NA	NA	NA	0.53
I_12453161	I	12453161	0.4372241362505471	nob1regressed	5.618006234985528	0	NA	NA	NA	NA	NA	NA	NA	NA	NA	0.53
I_12453512	I	12453512	0.2159038265851196	nob1regressed	5.618006234985528	0	NA	NA	NA	NA	NA	NA	NA	NA	NA	0.53
I_12453597	I	12453597	0.420505331870251	nob1regressed	5.618006234985528	0	NA	NA	NA	NA	NA	NA	NA	NA	NA	0.53
I_12454591	I	12454591	0.05228959734839129	nob1regressed	5.618006234985528	0	NA	NA	NA	NA	NA	NA	NA	NA	NA	0.53
I_12455380	I	12455380	0.2159038265851196	nob1regressed	5.618006234985528	0	NA	NA	NA	NA	NA	NA	NA	NA	NA	0.53
I_12457916	I	12457916	0.7383397619438705	nob1regressed	5.618006234985528	0	NA	NA	NA	NA	NA	NA	NA	NA	NA	0.53
I_12461778	I	12461778	0.11228044508813678	nob1regressed	5.618006234985528	0	NA	NA	NA	NA	NA	NA	NA	NA	NA	0.53
I_12465126	I	12465126	0.39946992816573385	nob1regressed	5.618006234985528	0	NA	NA	NA	NA	NA	NA	NA	NA	NA	0.53
I_12490661	I	12490661	0.09775241718677294	nob1regressed	5.618006234985528	0	NA	NA	NA	NA	NA	NA	NA	NA	NA	0.53
I_12505476	I	12505476	0.10686552153038863	nob1regressed	5.618006234985528	0	NA	NA	NA	NA	NA	NA	NA	NA	NA	0.53
I_12507135	I	12507135	1.2042604148952567	nob1regressed	5.618006234985528	0	NA	NA	NA	NA	NA	NA	NA	NA	NA	0.53
I_12511695	I	12511695	0.486070208214768	nob1regressed	5.618006234985528	0	NA	NA	NA	NA	NA	NA	NA	NA	NA	0.53
I_12519814	I	12519814	1.2264259967494355	nob1regressed	5.618006234985528	0	NA	NA	NA	NA	NA	NA	NA	NA	NA	0.53
I_12527236	I	12527236	0.3507781205351835	nob1regressed	5.618006234985528	0	NA	NA	NA	NA	NA	NA	NA	NA	NA	0.53
I_12530021	I	12530021	0.7274008310501308	nob1regressed	5.618006234985528	0	NA	NA	NA	NA	NA	NA	NA	NA	NA	0.53
I_12530474	I	12530474	0.3548952983782226	nob1regressed	5.618006234985528	0	NA	NA	NA	NA	NA	NA	NA	NA	NA	0.53
I_12538057	I	12538057	1.973097032402933	nob1regressed	5.618006234985528	0	NA	NA	NA	NA	NA	NA	NA	NA	NA	0.53
I_12546308	I	12546308	0.18240719780945763	nob1regressed	5.618006234985528	0	NA	NA	NA	NA	NA	NA	NA	NA	NA	0.53
I_12546414	I	12546414	0.2791135014965362	nob1regressed	5.618006234985528	0	NA	NA	NA	NA	NA	NA	NA	NA	NA	0.53
I_12554785	I	12554785	1.2243333071357254	nob1regressed	5.618006234985528	0	NA	NA	NA	NA	NA	NA	NA	NA	NA	0.53
I_12556874	I	12556874	1.740915351293003	nob1regressed	5.618006234985528	0	NA	NA	NA	NA	NA	NA	NA	NA	NA	0.53
I_12557044	I	12557044	0.7998414803663013	nob1regressed	5.618006234985528	0	NA	NA	NA	NA	NA	NA	NA	NA	NA	0.53
I_12559752	I	12559752	0.4262501685557721	nob1regressed	5.618006234985528	0	NA	NA	NA	NA	NA	NA	NA	NA	NA	0.53
I_12559875	I	12559875	0.05355713791064697	nob1regressed	5.618006234985528	0	NA	NA	NA	NA	NA	NA	NA	NA	NA	0.53
I_12559887	I	12559887	0.291944356683723	nob1regressed	5.618006234985528	0	NA	NA	NA	NA	NA	NA	NA	NA	NA	0.53
I_12561479	I	12561479	0.2841338095038156	nob1regressed	5.618006234985528	0	NA	NA	NA	NA	NA	NA	NA	NA	NA	0.53
I_12563152	I	12563152	0.20061137011395458	nob1regressed	5.618006234985528	0	NA	NA	NA	NA	NA	NA	NA	NA	NA	0.53
I_12563951	I	12563951	0.3875309787934818	nob1regressed	5.618006234985528	0	NA	NA	NA	NA	NA	NA	NA	NA	NA	0.53
I_12566623	I	12566623	0.8000631276594846	nob1regressed	5.618006234985528	0	NA	NA	NA	NA	NA	NA	NA	NA	NA	0.53
I_12570709	I	12570709	0.9289995503131766	nob1regressed	5.618006234985528	0	NA	NA	NA	NA	NA	NA	NA	NA	NA	0.53
I_12570738	I	12570738	0.012774944828325308	nob1regressed	5.618006234985528	0	NA	NA	NA	NA	NA	NA	NA	NA	NA	0.53
I_12574005	I	12574005	0.6761667422357738	nob1regressed	5.618006234985528	0	NA	NA	NA	NA	NA	NA	NA	NA	NA	0.53
I_12576527	I	12576527	1.3318393771062258	nob1regressed	5.618006234985528	0	NA	NA	NA	NA	NA	NA	NA	NA	NA	0.53
I_12580124	I	12580124	0.22275760567951852	nob1regressed	5.618006234985528	0	NA	NA	NA	NA	NA	NA	NA	NA	NA	0.53
I_12583669	I	12583669	0.6312184854947592	nob1regressed	5.618006234985528	0	NA	NA	NA	NA	NA	NA	NA	NA	NA	0.53
I_12586621	I	12586621	2.1742211093353627	nob1regressed	5.618006234985528	0	NA	NA	NA	NA	NA	NA	NA	NA	NA	0.53
I_12591430	I	12591430	0.5830697000085354	nob1regressed	5.618006234985528	0	NA	NA	NA	NA	NA	NA	NA	NA	NA	0.53
I_12592360	I	12592360	0.20061137011395458	nob1regressed	5.618006234985528	0	NA	NA	NA	NA	NA	NA	NA	NA	NA	0.53
I_12595073	I	12595073	1.618741043878947	nob1regressed	5.618006234985528	0	NA	NA	NA	NA	NA	NA	NA	NA	NA	0.53
I_12597637	I	12597637	0.7736217944027385	nob1regressed	5.618006234985528	0	NA	NA	NA	NA	NA	NA	NA	NA	NA	0.53
I_12601596	I	12601596	0.14778555770937263	nob1regressed	5.618006234985528	0	NA	NA	NA	NA	NA	NA	NA	NA	NA	0.53
I_12604675	I	12604675	0.7464797818866049	nob1regressed	5.618006234985528	0	NA	NA	NA	NA	NA	NA	NA	NA	NA	0.53
I_12605722	I	12605722	0.8911402242817521	nob1regressed	5.618006234985528	0	NA	NA	NA	NA	NA	NA	NA	NA	NA	0.53
I_12607056	I	12607056	0.060877918950594107	nob1regressed	5.618006234985528	0	NA	NA	NA	NA	NA	NA	NA	NA	NA	0.53
I_12608796	I	12608796	0.7062790529166232	nob1regressed	5.618006234985528	0	NA	NA	NA	NA	NA	NA	NA	NA	NA	0.53
I_12609340	I	12609340	1.1142764736757933	nob1regressed	5.618006234985528	0	NA	NA	NA	NA	NA	NA	NA	NA	NA	0.53
I_12609551	I	12609551	0.7680004711324648	nob1regressed	5.618006234985528	0	NA	NA	NA	NA	NA	NA	NA	NA	NA	0.53
I_12623561	I	12623561	0.24389869244703047	nob1regressed	5.618006234985528	0	NA	NA	NA	NA	NA	NA	NA	NA	NA	0.53
I_12646282	I	12646282	0.008972097338602924	nob1regressed	5.618006234985528	0	NA	NA	NA	NA	NA	NA	NA	NA	NA	0.53
I_12650385	I	12650385	0.34381841960017645	nob1regressed	5.618006234985528	0	NA	NA	NA	NA	NA	NA	NA	NA	NA	0.53
I_12652808	I	12652808	0.4127685311905868	nob1regressed	5.618006234985528	0	NA	NA	NA	NA	NA	NA	NA	NA	NA	0.53
I_12672590	I	12672590	1.5612821086045912	nob1regressed	5.618006234985528	0	NA	NA	NA	NA	NA	NA	NA	NA	NA	0.53
I_12672668	I	12672668	0.09067030911413013	nob1regressed	5.618006234985528	0	NA	NA	NA	NA	NA	NA	NA	NA	NA	0.53
I_12675474	I	12675474	1.0895329650014813	nob1regressed	5.618006234985528	0	NA	NA	NA	NA	NA	NA	NA	NA	NA	0.53
I_12676076	I	12676076	0.22117437870974962	nob1regressed	5.618006234985528	0	NA	NA	NA	NA	NA	NA	NA	NA	NA	0.53
I_12676150	I	12676150	0.18496813842521093	nob1regressed	5.618006234985528	0	NA	NA	NA	NA	NA	NA	NA	NA	NA	0.53
I_12677629	I	12677629	0.6657491123382423	nob1regressed	5.618006234985528	0	NA	NA	NA	NA	NA	NA	NA	NA	NA	0.53
I_12677630	I	12677630	0.4335223121564227	nob1regressed	5.618006234985528	0	NA	NA	NA	NA	NA	NA	NA	NA	NA	0.53
I_12681825	I	12681825	0.97922431578888125	nob1regressed	5.618006234985528	0	NA	NA	NA	NA	NA	NA	NA	NA	NA	0.53
I_12682252	I	12682252	0.9060192772566364	nob1regressed	5.618006234985528	0	NA	NA	NA	NA	NA	NA	NA	NA	NA	0.53
I_12685320	I	12685320	0.2980340338508937	nob1regressed	5.618006234985528	0	NA	NA	NA	NA	NA	NA	NA	NA	NA	0.53
I_12688131	I	12688131	0.19560814047193212	nob1regressed	5.618006234985528	0	NA	NA	NA	NA	NA	NA	NA	NA	NA	0.53
I_12689783	I	12689783	0.4090370210770843	nob1regressed	5.618006234985528	0	NA	NA	NA	NA	NA	NA	NA	NA	NA	0.53
I_12706746	I	12706746	0.18442453743884368	nob1regressed	5.618006234985528	0	NA	NA	NA	NA	NA	NA	NA	NA	NA	0.53
I_12720018	I	12720018	0.09125189211834593	nob1regressed	5.618006234985528	0	NA	NA	NA	NA	NA	NA	NA	NA	NA	0.53
I_12724656	I	12724656	0.4320132852331978	nob1regressed	5.618006234985528	0	NA	NA	NA	NA	NA	NA	NA	NA	NA	0.53
I_12726281	I	12726281	0.22060827607586098	nob1regressed	5.618006234985528	0	NA	NA	NA	NA	NA	NA	NA	NA	NA	0.53
I_12727129	I	12727129	1.1305372639708633	nob1regressed	5.618006234985528	0	NA	NA	NA	NA	NA	NA	NA	NA	NA	0.53
I_12736422	I	12736422	0.9838734163783056	nob1regressed	5.618006234985528	0	NA	NA	NA	NA	NA	NA	NA	NA	NA	0.53
I_12742812	I	12742812	0.6074082944890962	nob1regressed	5.618006234985528	0	NA	NA	NA	NA	NA	NA	NA	NA	NA	0.53
I_12743155	I	12743155	0.8272715981192308	nob1regressed	5.618006234985528	0	NA	NA	NA	NA	NA	NA	NA	NA	NA	0.53
I_12745094	I	12745094	0.08035999337652028	nob1regressed	5.618006234985528	0	NA	NA	NA	NA	NA	NA	NA	NA	NA	0.53
I_12759682	I	12759682	0.8320026908889269	nob1regressed	5.618006234985528	0	NA	NA	NA	NA	NA	NA	NA	NA	NA	0.53
I_12760175	I	12760175	0.37635962228936143	nob1regressed	5.618006234985528	0	NA	NA	NA	NA	NA	NA	NA	NA	NA	0.53
I_12761731	I	12761731	0.25795183450481285	nob1regressed	5.618006234985528	0	NA	NA	NA	NA	NA	NA	NA	NA	NA	0.53
I_12761899	I	12761899	0.9428446166753699	nob1regressed	5.618006234985528	0	NA	NA	NA	NA	NA	NA	NA	NA	NA	0.53
I_12763211	I	12763211	1.2776809645460632	nob1regressed	5.618006234985528	0	NA	NA	NA	NA	NA	NA	NA	NA	NA	0.53
I_12763764	I	12763764	0.4017861259650659	nob1regressed	5.618006234985528	0	NA	NA	NA	NA	NA	NA	NA	NA	NA	0.53
I_12766200	I	12766200	1.421320173474233	nob1regressed	5.618006234985528	0	NA	NA	NA	NA	NA	NA	NA	NA	NA	0.53
I_12766753	I	12766753	0.021060827789982632	nob1regressed	5.618006234985528	0	NA	NA	NA	NA	NA	NA	NA	NA	NA	0.53
I_12768274	I	12768274	1.3178964339209709	nob1regressed	5.618006234985528	0	NA	NA	NA	NA	NA	NA	NA	NA	NA	0.53
I_12771585	I	12771585	1.2776809645460632	nob1regressed	5.618006234985528	0	NA	NA	NA	NA	NA	NA	NA	NA	NA	0.53
I_12772086	I	12772086	0.07470195636297776	nob1regressed	5.618006234985528	0	NA	NA	NA	NA	NA	NA	NA	NA	NA	0.53
I_12772278	I	12772278	0.6389603314133632	nob1regressed	5.618006234985528	0	NA	NA	NA	NA	NA	NA	NA	NA	NA	0.53
I_12773564	I	12773564	0.27624100669367946	nob1regressed	5.618006234985528	0	NA	NA	NA	NA	NA	NA	NA	NA	NA	0.53
I_12775084	I	12775084	0.4017861259650659	nob1regressed	5.618006234985528	0	NA	NA	NA	NA	NA	NA	NA	NA	NA	0.53
I_12777501	I	12777501	0.6898427427747232	nob1regressed	5.618006234985528	0	NA	NA	NA	NA	NA	NA	NA	NA	NA	0.53
I_12779904	I	12779904	0.6098165633561741	nob1regressed	5.618006234985528	0	NA	NA	NA	NA	NA	NA	NA	NA	NA	0.53
I_12781995	I	12781995	0.6838639417006858	nob1regressed	5.618006234985528	0	NA	NA	NA	NA	NA	NA	NA	NA	NA	0.53
I_12795791	I	12795791	0.9265437664526034	nob1regressed	5.618006234985528	0	NA	NA	NA	NA	NA	NA	NA	NA	NA	0.53
I_12795936	I	12795936	0.19977751743501504	nob1regressed	5.618006234985528	0	NA	NA	NA	NA	NA	NA	NA	NA	NA	0.53
I_12796617	I	12796617	0.4791561119915213	nob1regressed	5.618006234985528	0	NA	NA	NA	NA	NA	NA	NA	NA	NA	0.53
I_12802557	I	12802557	1.5138999185756008	nob1regressed	5.618006234985528	0	NA	NA	NA	NA	NA	NA	NA	NA	NA	0.53
I_12806378	I	12806378	0.6357609755240593	nob1regressed	5.618006234985528	0	NA	NA	NA	NA	NA	NA	NA	NA	NA	0.53
I_12807923	I	12807923	0.3384675713110437	nob1regressed	5.618006234985528	0	NA	NA	NA	NA	NA	NA	NA	NA	NA	0.53
I_12814308	I	12814308	0.49448204554925	nob1regressed	5.618006234985528	0	NA	NA	NA	NA	NA	NA	NA	NA	NA	0.53
I_12815526	I	12815526	0.5749101087715773	nob1regressed	5.618006234985528	0	NA	NA	NA	NA	NA	NA	NA	NA	NA	0.53
I_12817183	I	12817183	0.2130756013356788	nob1regressed	5.618006234985528	0	NA	NA	NA	NA	NA	NA	NA	NA	NA	0.53
I_12821665	I	12821665	0.3783222804175758	nob1regressed	5.618006234985528	0	NA	NA	NA	NA	NA	NA	NA	NA	NA	0.53
I_12822897	I	12822897	0.6612699522501432	nob1regressed	5.618006234985528	0	NA	NA	NA	NA	NA	NA	NA	NA	NA	0.53
I_12825716	I	12825716	0.12146920028282047	nob1regressed	5.618006234985528	0	NA	NA	NA	NA	NA	NA	NA	NA	NA	0.53
I_12831965	I	12831965	0.12207837814575244	nob1regressed	5.618006234985528	0	NA	NA	NA	NA	NA	NA	NA	NA	NA	0.53
I_12833382	I	12833382	1.1042809645648706	nob1regressed	5.618006234985528	0	NA	NA	NA	NA	NA	NA	NA	NA	NA	0.53
I_12839365	I	12839365	0.5016857445087644	nob1regressed	5.618006234985528	0	NA	NA	NA	NA	NA	NA	NA	NA	NA	0.53
I_12842677	I	12842677	0.44506197915630985	nob1regressed	5.618006234985528	0	NA	NA	NA	NA	NA	NA	NA	NA	NA	0.53
I_12842957	I	12842957	0.18397314571257864	nob1regressed	5.618006234985528	0	NA	NA	NA	NA	NA	NA	NA	NA	NA	0.53
I_12842999	I	12842999	0.620283684172324	nob1regressed	5.618006234985528	0	NA	NA	NA	NA	NA	NA	NA	NA	NA	0.53
I_12846051	I	12846051	0.44381724923900906	nob1regressed	5.618006234985528	0	NA	NA	NA	NA	NA	NA	NA	NA	NA	0.53
I_12846212	I	12846212	0.1480636215839275	nob1regressed	5.618006234985528	0	NA	NA	NA	NA	NA	NA	NA	NA	NA	0.53
I_12849567	I	12849567	0.29504506915645834	nob1regressed	5.618006234985528	0	NA	NA	NA	NA	NA	NA	NA	NA	NA	0.53
I_12857838	I	12857838	0.0837568403228463	nob1regressed	5.618006234985528	0	NA	NA	NA	NA	NA	NA	NA	NA	NA	0.53
I_12859204	I	12859204	0.20615365228237706	nob1regressed	5.618006234985528	0	NA	NA	NA	NA	NA	NA	NA	NA	NA	0.53
I_12859744	I	12859744	0.39146115087368133	nob1regressed	5.618006234985528	0	NA	NA	NA	NA	NA	NA	NA	NA	NA	0.53
I_12865109	I	12865109	0.41249092499546547	nob1regressed	5.618006234985528	0	NA	NA	NA	NA	NA	NA	NA	NA	NA	0.53
I_12866658	I	12866658	0.4794971113005878	nob1regressed	5.618006234985528	0	NA	NA	NA	NA	NA	NA	NA	NA	NA	0.53
I_12871596	I	12871596	0.29907870379646817	nob1regressed	5.618006234985528	0	NA	NA	NA	NA	NA	NA	NA	NA	NA	0.53
I_12876326	I	12876326	0.06279574896564488	nob1regressed	5.618006234985528	0	NA	NA	NA	NA	NA	NA	NA	NA	NA	0.53
I_12880631	I	12880631	0.348837191478158	nob1regressed	5.618006234985528	0	NA	NA	NA	NA	NA	NA	NA	NA	NA	0.53
I_12890797	I	12890797	0.10659373070907278	nob1regressed	5.618006234985528	0	NA	NA	NA	NA	NA	NA	NA	NA	NA	0.53
I_12890829	I	12890829	0.12739852932771273	nob1regressed	5.618006234985528	0	NA	NA	NA	NA	NA	NA	NA	NA	NA	0.53
I_12894453	I	12894453	0.7800359797041598	nob1regressed	5.618006234985528	0	NA	NA	NA	NA	NA	NA	NA	NA	NA	0.53
I_12894708	I	12894708	0.0473218707657608	nob1regressed	5.618006234985528	0	NA	NA	NA	NA	NA	NA	NA	NA	NA	0.53
I_12900287	I	12900287	0.15574526234548725	nob1regressed	5.618006234985528	0	NA	NA	NA	NA	NA	NA	NA	NA	NA	0.53
I_12905893	I	12905893	0.3934350346170225	nob1regressed	5.618006234985528	0	NA	NA	NA	NA	NA	NA	NA	NA	NA	0.53
I_12906658	I	12906658	0.006592668507233583	nob1regressed	5.618006234985528	0	NA	NA	NA	NA	NA	NA	NA	NA	NA	0.53
I_12908334	I	12908334	0.5147512219999059	nob1regressed	5.618006234985528	0	NA	NA	NA	NA	NA	NA	NA	NA	NA	0.53
I_12911954	I	12911954	0.30970293718088815	nob1regressed	5.618006234985528	0	NA	NA	NA	NA	NA	NA	NA	NA	NA	0.53
I_12919316	I	12919316	1.0424219582332708	nob1regressed	5.618006234985528	0	NA	NA	NA	NA	NA	NA	NA	NA	NA	0.53
I_12922090	I	12922090	0.41088714740932114	nob1regressed	5.618006234985528	0	NA	NA	NA	NA	NA	NA	NA	NA	NA	0.53
I_12949365	I	12949365	0.3789353508146825	nob1regressed	5.618006234985528	0	NA	NA	NA	NA	NA	NA	NA	NA	NA	0.53
I_12950167	I	12950167	0.759322282067209	nob1regressed	5.618006234985528	0	NA	NA	NA	NA	NA	NA	NA	NA	NA	0.53
I_12960968	I	12960968	0.888749552383084	nob1regressed	5.618006234985528	0	NA	NA	NA	NA	NA	NA	NA	NA	NA	0.53
I_12965820	I	12965820	0.6707149821344486	nob1regressed	5.618006234985528	0	NA	NA	NA	NA	NA	NA	NA	NA	NA	0.53
I_12983118	I	12983118	0.8766948466199408	nob1regressed	5.618006234985528	0	NA	NA	NA	NA	NA	NA	NA	NA	NA	0.53
I_12986364	I	12986364	0.33731783594494547	nob1regressed	5.618006234985528	0	NA	NA	NA	NA	NA	NA	NA	NA	NA	0.53
I_12991636	I	12991636	0.3584271458433051	nob1regressed	5.618006234985528	0	NA	NA	NA	NA	NA	NA	NA	NA	NA	0.53
I_13006503	I	13006503	0.10886321423247763	nob1regressed	5.618006234985528	0	NA	NA	NA	NA	NA	NA	NA	NA	NA	0.53
I_13007359	I	13007359	1.480245744960973	nob1regressed	5.618006234985528	0	NA	NA	NA	NA	NA	NA	NA	NA	NA	0.53
I_13008739	I	13008739	0.5010862248040232	nob1regressed	5.618006234985528	0	NA	NA	NA	NA	NA	NA	NA	NA	NA	0.53
I_13013679	I	13013679	0.18014839109558703	nob1regressed	5.618006234985528	0	NA	NA	NA	NA	NA	NA	NA	NA	NA	0.53
I_13029519	I	13029519	0.10546471022196122	nob1regressed	5.618006234985528	0	NA	NA	NA	NA	NA	NA	NA	NA	NA	0.53
I_13032804	I	13032804	0.6616973027492474	nob1regressed	5.618006234985528	0	NA	NA	NA	NA	NA	NA	NA	NA	NA	0.53
I_13033000	I	13033000	0.23284702670364515	nob1regressed	5.618006234985528	0	NA	NA	NA	NA	NA	NA	NA	NA	NA	0.53
I_13037671	I	13037671	0.11619311759127475	nob1regressed	5.618006234985528	0	NA	NA	NA	NA	NA	NA	NA	NA	NA	0.53
I_13042278	I	13042278	0.6390295947231709	nob1regressed	5.618006234985528	0	NA	NA	NA	NA	NA	NA	NA	NA	NA	0.53
I_13044898	I	13044898	0.4567734794322226	nob1regressed	5.618006234985528	0	NA	NA	NA	NA	NA	NA	NA	NA	NA	0.53
I_13047722	I	13047722	0.826983153116728	nob1regressed	5.618006234985528	0	NA	NA	NA	NA	NA	NA	NA	NA	NA	0.53
I_13053187	I	13053187	0.1864733999306887	nob1regressed	5.618006234985528	0	NA	NA	NA	NA	NA	NA	NA	NA	NA	0.53
I_13058864	I	13058864	0.05711242418113428	nob1regressed	5.618006234985528	0	NA	NA	NA	NA	NA	NA	NA	NA	NA	0.53
I_13059222	I	13059222	0.026023055639914534	nob1regressed	5.618006234985528	0	NA	NA	NA	NA	NA	NA	NA	NA	NA	0.53
I_13059619	I	13059619	0.4208411164991139	nob1regressed	5.618006234985528	0	NA	NA	NA	NA	NA	NA	NA	NA	NA	0.53
I_13061297	I	13061297	0.30367685429081215	nob1regressed	5.618006234985528	0	NA	NA	NA	NA	NA	NA	NA	NA	NA	0.53
I_13062898	I	13062898	0.18030914531591907	nob1regressed	5.618006234985528	0	NA	NA	NA	NA	NA	NA	NA	NA	NA	0.53
I_13065926	I	13065926	0.18030914531591907	nob1regressed	5.618006234985528	0	NA	NA	NA	NA	NA	NA	NA	NA	NA	0.53
I_13067857	I	13067857	0.4572184915172921	nob1regressed	5.618006234985528	0	NA	NA	NA	NA	NA	NA	NA	NA	NA	0.53
I_13068012	I	13068012	0.2881533037181942	nob1regressed	5.618006234985528	0	NA	NA	NA	NA	NA	NA	NA	NA	NA	0.53
I_13069717	I	13069717	0.151328287537421	nob1regressed	5.618006234985528	0	NA	NA	NA	NA	NA	NA	NA	NA	NA	0.53
I_13082307	I	13082307	0.151328287537421	nob1regressed	5.618006234985528	0	NA	NA	NA	NA	NA	NA	NA	NA	NA	0.53
I_13144552	I	13144552	0.17270098150836746	nob1regressed	5.618006234985528	0	NA	NA	NA	NA	NA	NA	NA	NA	NA	0.53
I_13145728	I	13145728	0.17270098150836746	nob1regressed	5.618006234985528	0	NA	NA	NA	NA	NA	NA	NA	NA	NA	0.53
I_13157690	I	13157690	0.17270098150836746	nob1regressed	5.618006234985528	0	NA	NA	NA	NA	NA	NA	NA	NA	NA	0.53
I_13159946	I	13159946	0.17270098150836746	nob1regressed	5.618006234985528	0	NA	NA	NA	NA	NA	NA	NA	NA	NA	0.53
I_13162028	I	13162028	0.19930416594434525	nob1regressed	5.618006234985528	0	NA	NA	NA	NA	NA	NA	NA	NA	NA	0.53
I_13174266	I	13174266	0.4506173305992339	nob1regressed	5.618006234985528	0	NA	NA	NA	NA	NA	NA	NA	NA	NA	0.53
I_13179118	I	13179118	0.6100225652293981	nob1regressed	5.618006234985528	0	NA	NA	NA	NA	NA	NA	NA	NA	NA	0.53
I_13180942	I	13180942	1.0371273052588084	nob1regressed	5.618006234985528	0	NA	NA	NA	NA	NA	NA	NA	NA	NA	0.53
I_13185212	I	13185212	0.17741645542601084	nob1regressed	5.618006234985528	0	NA	NA	NA	NA	NA	NA	NA	NA	NA	0.53
I_13185600	I	13185600	0.11711030515166196	nob1regressed	5.618006234985528	0	NA	NA	NA	NA	NA	NA	NA	NA	NA	0.53
I_13190173	I	13190173	0.2993499974807715	nob1regressed	5.618006234985528	0	NA	NA	NA	NA	NA	NA	NA	NA	NA	0.53
I_13193629	I	13193629	0.020711928034053858	nob1regressed	5.618006234985528	0	NA	NA	NA	NA	NA	NA	NA	NA	NA	0.53
I_13195951	I	13195951	1.0371273052588084	nob1regressed	5.618006234985528	0	NA	NA	NA	NA	NA	NA	NA	NA	NA	0.53
I_13198799	I	13198799	0.1747836113169296	nob1regressed	5.618006234985528	0	NA	NA	NA	NA	NA	NA	NA	NA	NA	0.53
I_13201533	I	13201533	0.6243497471966625	nob1regressed	5.618006234985528	0	NA	NA	NA	NA	NA	NA	NA	NA	NA	0.53
I_13208418	I	13208418	0.02211986331295905	nob1regressed	5.618006234985528	0	NA	NA	NA	NA	NA	NA	NA	NA	NA	0.53
I_13208968	I	13208968	0.31711090492657706	nob1regressed	5.618006234985528	0	NA	NA	NA	NA	NA	NA	NA	NA	NA	0.53
I_13209136	I	13209136	0.6575932840753603	nob1regressed	5.618006234985528	0	NA	NA	NA	NA	NA	NA	NA	NA	NA	0.53
I_13219460	I	13219460	0.11711030515166196	nob1regressed	5.618006234985528	0	NA	NA	NA	NA	NA	NA	NA	NA	NA	0.53
I_13219785	I	13219785	0.04900468226933021	nob1regressed	5.618006234985528	0	NA	NA	NA	NA	NA	NA	NA	NA	NA	0.53
I_13221571	I	13221571	0.7671221082051713	nob1regressed	5.618006234985528	0	NA	NA	NA	NA	NA	NA	NA	NA	NA	0.53
I_13223167	I	13223167	0.15617601927213784	nob1regressed	5.618006234985528	0	NA	NA	NA	NA	NA	NA	NA	NA	NA	0.53
I_13227571	I	13227571	0.0723453886710341	nob1regressed	5.618006234985528	0	NA	NA	NA	NA	NA	NA	NA	NA	NA	0.53
I_13227663	I	13227663	0.672795715757539	nob1regressed	5.618006234985528	0	NA	NA	NA	NA	NA	NA	NA	NA	NA	0.53
I_13227967	I	13227967	1.6346783059206798	nob1regressed	5.618006234985528	0	NA	NA	NA	NA	NA	NA	NA	NA	NA	0.53
I_13238925	I	13238925	0.29365837615316215	nob1regressed	5.618006234985528	0	NA	NA	NA	NA	NA	NA	NA	NA	NA	0.53
I_13247019	I	13247019	0.3763597910530102	nob1regressed	5.618006234985528	0	NA	NA	NA	NA	NA	NA	NA	NA	NA	0.53
I_13247905	I	13247905	0.31711090492657706	nob1regressed	5.618006234985528	0	NA	NA	NA	NA	NA	NA	NA	NA	NA	0.53
I_13257357	I	13257357	0.8378220422510825	nob1regressed	5.618006234985528	0	NA	NA	NA	NA	NA	NA	NA	NA	NA	0.53
I_13261025	I	13261025	0.043930107389919926	nob1regressed	5.618006234985528	0	NA	NA	NA	NA	NA	NA	NA	NA	NA	0.53
I_13274639	I	13274639	0.12071625079395827	nob1regressed	5.618006234985528	0	NA	NA	NA	NA	NA	NA	NA	NA	NA	0.53
I_13277746	I	13277746	0.03684855648592936	nob1regressed	5.618006234985528	0	NA	NA	NA	NA	NA	NA	NA	NA	NA	0.53
I_13283222	I	13283222	0.83170542664655	nob1regressed	5.618006234985528	0	NA	NA	NA	NA	NA	NA	NA	NA	NA	0.53
I_13285232	I	13285232	0.4219933059422623	nob1regressed	5.618006234985528	0	NA	NA	NA	NA	NA	NA	NA	NA	NA	0.53
I_13286571	I	13286571	1.1622824041108915	nob1regressed	5.618006234985528	0	NA	NA	NA	NA	NA	NA	NA	NA	NA	0.53
I_13288335	I	13288335	0.1102958066156864	nob1regressed	5.618006234985528	0	NA	NA	NA	NA	NA	NA	NA	NA	NA	0.53
I_13291585	I	13291585	0.1139071464608843	nob1regressed	5.618006234985528	0	NA	NA	NA	NA	NA	NA	NA	NA	NA	0.53
I_13295743	I	13295743	0.20647935322071756	nob1regressed	5.618006234985528	0	NA	NA	NA	NA	NA	NA	NA	NA	NA	0.53
I_13297009	I	13297009	0.13692415688235893	nob1regressed	5.618006234985528	0	NA	NA	NA	NA	NA	NA	NA	NA	NA	0.53
I_13297176	I	13297176	0.43179325754202347	nob1regressed	5.618006234985528	0	NA	NA	NA	NA	NA	NA	NA	NA	NA	0.53
I_13297400	I	13297400	0.4418962636911467	nob1regressed	5.618006234985528	0	NA	NA	NA	NA	NA	NA	NA	NA	NA	0.53
I_13298236	I	13298236	0.48848910325100703	nob1regressed	5.618006234985528	0	NA	NA	NA	NA	NA	NA	NA	NA	NA	0.53
I_13299792	I	13299792	0.6953525344511887	nob1regressed	5.618006234985528	0	NA	NA	NA	NA	NA	NA	NA	NA	NA	0.53
I_13300359	I	13300359	0.09994112163236868	nob1regressed	5.618006234985528	0	NA	NA	NA	NA	NA	NA	NA	NA	NA	0.53
I_13304877	I	13304877	1.189706242422224	nob1regressed	5.618006234985528	0	NA	NA	NA	NA	NA	NA	NA	NA	NA	0.53
I_13310577	I	13310577	0.12678519582014075	nob1regressed	5.618006234985528	0	NA	NA	NA	NA	NA	NA	NA	NA	NA	0.53
I_13312810	I	13312810	0.25450605948400074	nob1regressed	5.618006234985528	0	NA	NA	NA	NA	NA	NA	NA	NA	NA	0.53
I_13316641	I	13316641	0.06303887652915807	nob1regressed	5.618006234985528	0	NA	NA	NA	NA	NA	NA	NA	NA	NA	0.53
I_13319659	I	13319659	0.8754428741048003	nob1regressed	5.618006234985528	0	NA	NA	NA	NA	NA	NA	NA	NA	NA	0.53
I_13323262	I	13323262	0.3265542880663018	nob1regressed	5.618006234985528	0	NA	NA	NA	NA	NA	NA	NA	NA	NA	0.53
I_13330886	I	13330886	0.25083830453234923	nob1regressed	5.618006234985528	0	NA	NA	NA	NA	NA	NA	NA	NA	NA	0.53
I_13330937	I	13330937	0.08083889754366079	nob1regressed	5.618006234985528	0	NA	NA	NA	NA	NA	NA	NA	NA	NA	0.53
I_13332019	I	13332019	0.4562192427763759	nob1regressed	5.618006234985528	0	NA	NA	NA	NA	NA	NA	NA	NA	NA	0.53
I_13333935	I	13333935	0.1525540250073479	nob1regressed	5.618006234985528	0	NA	NA	NA	NA	NA	NA	NA	NA	NA	0.53
I_13338010	I	13338010	0.10361710460066915	nob1regressed	5.618006234985528	0	NA	NA	NA	NA	NA	NA	NA	NA	NA	0.53
I_13338993	I	13338993	0.21065529238257338	nob1regressed	5.618006234985528	0	NA	NA	NA	NA	NA	NA	NA	NA	NA	0.53
I_13339842	I	13339842	0.15544511985739665	nob1regressed	5.618006234985528	0	NA	NA	NA	NA	NA	NA	NA	NA	NA	0.53
I_13340850	I	13340850	0.04929247582888104	nob1regressed	5.618006234985528	0	NA	NA	NA	NA	NA	NA	NA	NA	NA	0.53
I_13341172	I	13341172	0.07972024915647488	nob1regressed	5.618006234985528	0	NA	NA	NA	NA	NA	NA	NA	NA	NA	0.53
I_13341617	I	13341617	0.4562192427763759	nob1regressed	5.618006234985528	0	NA	NA	NA	NA	NA	NA	NA	NA	NA	0.53
I_13342241	I	13342241	1.010058184598324	nob1regressed	5.618006234985528	0	NA	NA	NA	NA	NA	NA	NA	NA	NA	0.53
I_13345612	I	13345612	0.45113446632216075	nob1regressed	5.618006234985528	0	NA	NA	NA	NA	NA	NA	NA	NA	NA	0.53
I_13346159	I	13346159	0.7905287979679576	nob1regressed	5.618006234985528	0	NA	NA	NA	NA	NA	NA	NA	NA	NA	0.53
I_13347771	I	13347771	0.26401798432639206	nob1regressed	5.618006234985528	0	NA	NA	NA	NA	NA	NA	NA	NA	NA	0.53
I_13352378	I	13352378	0.013774911934855636	nob1regressed	5.618006234985528	0	NA	NA	NA	NA	NA	NA	NA	NA	NA	0.53
I_13354267	I	13354267	0.36701504237179694	nob1regressed	5.618006234985528	0	NA	NA	NA	NA	NA	NA	NA	NA	NA	0.53
I_13354853	I	13354853	0.050375697168199736	nob1regressed	5.618006234985528	0	NA	NA	NA	NA	NA	NA	NA	NA	NA	0.53
I_13355438	I	13355438	0.0765694683277012	nob1regressed	5.618006234985528	0	NA	NA	NA	NA	NA	NA	NA	NA	NA	0.53
I_13355589	I	13355589	0.2035224915581253	nob1regressed	5.618006234985528	0	NA	NA	NA	NA	NA	NA	NA	NA	NA	0.53
I_13355684	I	13355684	0.2658128597282476	nob1regressed	5.618006234985528	0	NA	NA	NA	NA	NA	NA	NA	NA	NA	0.53
I_13355904	I	13355904	0.05965249999664	nob1regressed	5.618006234985528	0	NA	NA	NA	NA	NA	NA	NA	NA	NA	0.53
I_13363159	I	13363159	0.01920722202304223	nob1regressed	5.618006234985528	0	NA	NA	NA	NA	NA	NA	NA	NA	NA	0.53
I_13363482	I	13363482	0.3678010877791803	nob1regressed	5.618006234985528	0	NA	NA	NA	NA	NA	NA	NA	NA	NA	0.53
I_13369756	I	13369756	0.5193877707896601	nob1regressed	5.618006234985528	0	NA	NA	NA	NA	NA	NA	NA	NA	NA	0.53
I_13371021	I	13371021	0.16642916522724405	nob1regressed	5.618006234985528	0	NA	NA	NA	NA	NA	NA	NA	NA	NA	0.53
I_13372257	I	13372257	0.3455632584970014	nob1regressed	5.618006234985528	0	NA	NA	NA	NA	NA	NA	NA	NA	NA	0.53
I_13374975	I	13374975	0.1743117818385378	nob1regressed	5.618006234985528	0	NA	NA	NA	NA	NA	NA	NA	NA	NA	0.53
I_13375478	I	13375478	0.4494774318937092	nob1regressed	5.618006234985528	0	NA	NA	NA	NA	NA	NA	NA	NA	NA	0.53
I_13385960	I	13385960	0.1291164444967055	nob1regressed	5.618006234985528	0	NA	NA	NA	NA	NA	NA	NA	NA	NA	0.53
I_13388047	I	13388047	0.04494920204027296	nob1regressed	5.618006234985528	0	NA	NA	NA	NA	NA	NA	NA	NA	NA	0.53
I_13389906	I	13389906	0.42976514367180163	nob1regressed	5.618006234985528	0	NA	NA	NA	NA	NA	NA	NA	NA	NA	0.53
I_13396011	I	13396011	0.3041145028720399	nob1regressed	5.618006234985528	0	NA	NA	NA	NA	NA	NA	NA	NA	NA	0.53
I_13402395	I	13402395	0.2832324622953725	nob1regressed	5.618006234985528	0	NA	NA	NA	NA	NA	NA	NA	NA	NA	0.53
I_13409968	I	13409968	0.27482668228178664	nob1regressed	5.618006234985528	0	NA	NA	NA	NA	NA	NA	NA	NA	NA	0.53
I_13410898	I	13410898	0.05798688255669113	nob1regressed	5.618006234985528	0	NA	NA	NA	NA	NA	NA	NA	NA	NA	0.53
I_13421402	I	13421402	0.03012952842033995	nob1regressed	5.618006234985528	0	NA	NA	NA	NA	NA	NA	NA	NA	NA	0.53
I_13425940	I	13425940	0.5640475507653282	nob1regressed	5.618006234985528	0	NA	NA	NA	NA	NA	NA	NA	NA	NA	0.53
I_13429200	I	13429200	0.36508100785366976	nob1regressed	5.618006234985528	0	NA	NA	NA	NA	NA	NA	NA	NA	NA	0.53
I_13435228	I	13435228	0.02236767807973549	nob1regressed	5.618006234985528	0	NA	NA	NA	NA	NA	NA	NA	NA	NA	0.53
I_13436172	I	13436172	0.31663631007616483	nob1regressed	5.618006234985528	0	NA	NA	NA	NA	NA	NA	NA	NA	NA	0.53
I_13439226	I	13439226	0.3675012958161889	nob1regressed	5.618006234985528	0	NA	NA	NA	NA	NA	NA	NA	NA	NA	0.53
I_13470746	I	13470746	0.40278495817320437	nob1regressed	5.618006234985528	0	NA	NA	NA	NA	NA	NA	NA	NA	NA	0.53
I_13474492	I	13474492	0.13663776861893584	nob1regressed	5.618006234985528	0	NA	NA	NA	NA	NA	NA	NA	NA	NA	0.53
I_13475477	I	13475477	0.04173670007319887	nob1regressed	5.618006234985528	0	NA	NA	NA	NA	NA	NA	NA	NA	NA	0.53
I_13486726	I	13486726	0.4639603313692722	nob1regressed	5.618006234985528	0	NA	NA	NA	NA	NA	NA	NA	NA	NA	0.53
I_13505507	I	13505507	0.21947521519507573	nob1regressed	5.618006234985528	0	NA	NA	NA	NA	NA	NA	NA	NA	NA	0.53
I_13510285	I	13510285	0.1812907324863467	nob1regressed	5.618006234985528	0	NA	NA	NA	NA	NA	NA	NA	NA	NA	0.53
I_13524605	I	13524605	0.7450554393748559	nob1regressed	5.618006234985528	0	NA	NA	NA	NA	NA	NA	NA	NA	NA	0.53
I_13533985	I	13533985	0.03012952842033995	nob1regressed	5.618006234985528	0	NA	NA	NA	NA	NA	NA	NA	NA	NA	0.53
I_13538226	I	13538226	0.3932944748353399	nob1regressed	5.618006234985528	0	NA	NA	NA	NA	NA	NA	NA	NA	NA	0.53
I_13548353	I	13548353	0.40278495817320437	nob1regressed	5.618006234985528	0	NA	NA	NA	NA	NA	NA	NA	NA	NA	0.53
I_13558754	I	13558754	0.7277845767222646	nob1regressed	5.618006234985528	0	NA	NA	NA	NA	NA	NA	NA	NA	NA	0.53
I_13571217	I	13571217	0.6183986117782976	nob1regressed	5.618006234985528	0	NA	NA	NA	NA	NA	NA	NA	NA	NA	0.53
I_13580715	I	13580715	0.049861632677099886	nob1regressed	5.618006234985528	0	NA	NA	NA	NA	NA	NA	NA	NA	NA	0.53
I_13585418	I	13585418	0.1812907324863467	nob1regressed	5.618006234985528	0	NA	NA	NA	NA	NA	NA	NA	NA	NA	0.53
I_13593824	I	13593824	0.17033801948580435	nob1regressed	5.618006234985528	0	NA	NA	NA	NA	NA	NA	NA	NA	NA	0.53
I_13599094	I	13599094	1.4350003785098613	nob1regressed	5.618006234985528	0	NA	NA	NA	NA	NA	NA	NA	NA	NA	0.53
I_13618258	I	13618258	1.2932445241830222	nob1regressed	5.618006234985528	0	NA	NA	NA	NA	NA	NA	NA	NA	NA	0.53
I_13637577	I	13637577	0.9233031758513744	nob1regressed	5.618006234985528	0	NA	NA	NA	NA	NA	NA	NA	NA	NA	0.53
I_13659314	I	13659314	0.11644736717118513	nob1regressed	5.618006234985528	0	NA	NA	NA	NA	NA	NA	NA	NA	NA	0.53
I_13666901	I	13666901	0.17064268113416203	nob1regressed	5.618006234985528	0	NA	NA	NA	NA	NA	NA	NA	NA	NA	0.53
I_13671576	I	13671576	0.41961836536459074	nob1regressed	5.618006234985528	0	NA	NA	NA	NA	NA	NA	NA	NA	NA	0.53
I_13672995	I	13672995	0.29299259861011745	nob1regressed	5.618006234985528	0	NA	NA	NA	NA	NA	NA	NA	NA	NA	0.53
I_13675983	I	13675983	0.016993159806458644	nob1regressed	5.618006234985528	0	NA	NA	NA	NA	NA	NA	NA	NA	NA	0.53
I_13677730	I	13677730	0.2729022905615215	nob1regressed	5.618006234985528	0	NA	NA	NA	NA	NA	NA	NA	NA	NA	0.53
I_13679516	I	13679516	1.058573302027885	nob1regressed	5.618006234985528	0	NA	NA	NA	NA	NA	NA	NA	NA	NA	0.53
I_13679737	I	13679737	0.3521327349319467	nob1regressed	5.618006234985528	0	NA	NA	NA	NA	NA	NA	NA	NA	NA	0.53
I_13686855	I	13686855	0.1812907324863467	nob1regressed	5.618006234985528	0	NA	NA	NA	NA	NA	NA	NA	NA	NA	0.53
I_13713134	I	13713134	0.006996543500097312	nob1regressed	5.618006234985528	0	NA	NA	NA	NA	NA	NA	NA	NA	NA	0.53
I_13719030	I	13719030	0.39419079746958446	nob1regressed	5.618006234985528	0	NA	NA	NA	NA	NA	NA	NA	NA	NA	0.53
I_13724138	I	13724138	0.3803463989751924	nob1regressed	5.618006234985528	0	NA	NA	NA	NA	NA	NA	NA	NA	NA	0.53
I_13727251	I	13727251	0.7521212613830903	nob1regressed	5.618006234985528	0	NA	NA	NA	NA	NA	NA	NA	NA	NA	0.53
I_13738693	I	13738693	0.9177711362841271	nob1regressed	5.618006234985528	0	NA	NA	NA	NA	NA	NA	NA	NA	NA	0.53
I_13748465	I	13748465	0.006996543500097312	nob1regressed	5.618006234985528	0	NA	NA	NA	NA	NA	NA	NA	NA	NA	0.53
I_13784685	I	13784685	0.8103350589908878	nob1regressed	5.618006234985528	0	NA	NA	NA	NA	NA	NA	NA	NA	NA	0.53
I_13828568	I	13828568	0.09903427790950635	nob1regressed	5.618006234985528	0	NA	NA	NA	NA	NA	NA	NA	NA	NA	0.53
I_13830094	I	13830094	0.7873028886908723	nob1regressed	5.618006234985528	0	NA	NA	NA	NA	NA	NA	NA	NA	NA	0.53
I_13834345	I	13834345	0.006996543500097312	nob1regressed	5.618006234985528	0	NA	NA	NA	NA	NA	NA	NA	NA	NA	0.53
I_13838325	I	13838325	1.2195261626051421	nob1regressed	5.618006234985528	0	NA	NA	NA	NA	NA	NA	NA	NA	NA	0.53
I_13844754	I	13844754	0.11644736717118513	nob1regressed	5.618006234985528	0	NA	NA	NA	NA	NA	NA	NA	NA	NA	0.53
I_13847317	I	13847317	0.005517380746787381	nob1regressed	5.618006234985528	0	NA	NA	NA	NA	NA	NA	NA	NA	NA	0.53
I_13856965	I	13856965	1.2160784947148362	nob1regressed	5.618006234985528	0	NA	NA	NA	NA	NA	NA	NA	NA	NA	0.53
I_13857476	I	13857476	0.29654620186481856	nob1regressed	5.618006234985528	0	NA	NA	NA	NA	NA	NA	NA	NA	NA	0.53
I_13868206	I	13868206	0.9618517389293458	nob1regressed	5.618006234985528	0	NA	NA	NA	NA	NA	NA	NA	NA	NA	0.53
I_13881779	I	13881779	0.16917161642670195	nob1regressed	5.618006234985528	0	NA	NA	NA	NA	NA	NA	NA	NA	NA	0.53
I_13883744	I	13883744	0.7800330053518703	nob1regressed	5.618006234985528	0	NA	NA	NA	NA	NA	NA	NA	NA	NA	0.53
I_13888847	I	13888847	1.9051732525639267	nob1regressed	5.618006234985528	0	NA	NA	NA	NA	NA	NA	NA	NA	NA	0.53
I_13905221	I	13905221	0.23016599898806478	nob1regressed	5.618006234985528	0	NA	NA	NA	NA	NA	NA	NA	NA	NA	0.53
I_13911449	I	13911449	1.1386168537234937	nob1regressed	5.618006234985528	0	NA	NA	NA	NA	NA	NA	NA	NA	NA	0.53
I_13914264	I	13914264	0.05201748911381286	nob1regressed	5.618006234985528	0	NA	NA	NA	NA	NA	NA	NA	NA	NA	0.53
I_13916302	I	13916302	0.764983715083338	nob1regressed	5.618006234985528	0	NA	NA	NA	NA	NA	NA	NA	NA	NA	0.53
I_13918014	I	13918014	0.16539594267109614	nob1regressed	5.618006234985528	0	NA	NA	NA	NA	NA	NA	NA	NA	NA	0.53
I_13918121	I	13918121	2.015513979005121	nob1regressed	5.618006234985528	0	NA	NA	NA	NA	NA	NA	NA	NA	NA	0.53
I_13931118	I	13931118	0.132452455798579	nob1regressed	5.618006234985528	0	NA	NA	NA	NA	NA	NA	NA	NA	NA	0.53
I_13934634	I	13934634	0.4103937244384051	nob1regressed	5.618006234985528	0	NA	NA	NA	NA	NA	NA	NA	NA	NA	0.53
I_13938899	I	13938899	0.023916358466793113	nob1regressed	5.618006234985528	0	NA	NA	NA	NA	NA	NA	NA	NA	NA	0.53
I_13951494	I	13951494	0.0029466666831242973	nob1regressed	5.618006234985528	0	NA	NA	NA	NA	NA	NA	NA	NA	NA	0.53
I_13951826	I	13951826	0.23016599898806478	nob1regressed	5.618006234985528	0	NA	NA	NA	NA	NA	NA	NA	NA	NA	0.53
I_13978207	I	13978207	1.155688125043784	nob1regressed	5.618006234985528	0	NA	NA	NA	NA	NA	NA	NA	NA	NA	0.53
I_13994815	I	13994815	0.6977256802277025	nob1regressed	5.618006234985528	0	NA	NA	NA	NA	NA	NA	NA	NA	NA	0.53
I_13997336	I	13997336	0.06666631120467718	nob1regressed	5.618006234985528	0	NA	NA	NA	NA	NA	NA	NA	NA	NA	0.53
I_14000053	I	14000053	1.4241488710136985	nob1regressed	5.618006234985528	0	NA	NA	NA	NA	NA	NA	NA	NA	NA	0.53
I_14002675	I	14002675	0.49748224054932405	nob1regressed	5.618006234985528	0	NA	NA	NA	NA	NA	NA	NA	NA	NA	0.53
I_14008090	I	14008090	0.12010024962698171	nob1regressed	5.618006234985528	0	NA	NA	NA	NA	NA	NA	NA	NA	NA	0.53
I_14010314	I	14010314	1.0484347506608083	nob1regressed	5.618006234985528	0	NA	NA	NA	NA	NA	NA	NA	NA	NA	0.53
I_14016244	I	14016244	0.7828038456693962	nob1regressed	5.618006234985528	0	NA	NA	NA	NA	NA	NA	NA	NA	NA	0.53
I_14016277	I	14016277	0.4714781901379259	nob1regressed	5.618006234985528	0	NA	NA	NA	NA	NA	NA	NA	NA	NA	0.53
I_14018840	I	14018840	0.015692472513551062	nob1regressed	5.618006234985528	0	NA	NA	NA	NA	NA	NA	NA	NA	NA	0.53
I_14036253	I	14036253	1.155688125043784	nob1regressed	5.618006234985528	0	NA	NA	NA	NA	NA	NA	NA	NA	NA	0.53
I_14044646	I	14044646	2.0458892780297764	nob1regressed	5.618006234985528	0	NA	NA	NA	NA	NA	NA	NA	NA	NA	0.53
I_14057475	I	14057475	1.2848641775239373	nob1regressed	5.618006234985528	0	NA	NA	NA	NA	NA	NA	NA	NA	NA	0.53
I_14059904	I	14059904	0.048988271673059504	nob1regressed	5.618006234985528	0	NA	NA	NA	NA	NA	NA	NA	NA	NA	0.53
I_14065245	I	14065245	0.283117520228013	nob1regressed	5.618006234985528	0	NA	NA	NA	NA	NA	NA	NA	NA	NA	0.53
I_14085152	I	14085152	0.2082155554210846	nob1regressed	5.618006234985528	0	NA	NA	NA	NA	NA	NA	NA	NA	NA	0.53
I_14098463	I	14098463	1.444531579477524	nob1regressed	5.618006234985528	0	NA	NA	NA	NA	NA	NA	NA	NA	NA	0.53
I_14103957	I	14103957	0.5221717642255185	nob1regressed	5.618006234985528	0	NA	NA	NA	NA	NA	NA	NA	NA	NA	0.53
I_14106800	I	14106800	1.108679351726701	nob1regressed	5.618006234985528	0	NA	NA	NA	NA	NA	NA	NA	NA	NA	0.53
I_14126513	I	14126513	0.029499295430027456	nob1regressed	5.618006234985528	0	NA	NA	NA	NA	NA	NA	NA	NA	NA	0.53
I_14132148	I	14132148	0.02757020765310961	nob1regressed	5.618006234985528	0	NA	NA	NA	NA	NA	NA	NA	NA	NA	0.53
I_14134756	I	14134756	0.44901849300274266	nob1regressed	5.618006234985528	0	NA	NA	NA	NA	NA	NA	NA	NA	NA	0.53
I_14142166	I	14142166	0.06718955138851954	nob1regressed	5.618006234985528	0	NA	NA	NA	NA	NA	NA	NA	NA	NA	0.53
I_14148121	I	14148121	0.6664707158485892	nob1regressed	5.618006234985528	0	NA	NA	NA	NA	NA	NA	NA	NA	NA	0.53
I_14149053	I	14149053	0.11595708030310903	nob1regressed	5.618006234985528	0	NA	NA	NA	NA	NA	NA	NA	NA	NA	0.53
I_14149987	I	14149987	1.200835423257728	nob1regressed	5.618006234985528	0	NA	NA	NA	NA	NA	NA	NA	NA	NA	0.53
I_14152145	I	14152145	0.17765831060898324	nob1regressed	5.618006234985528	0	NA	NA	NA	NA	NA	NA	NA	NA	NA	0.53
I_14152355	I	14152355	0.04070059796462695	nob1regressed	5.618006234985528	0	NA	NA	NA	NA	NA	NA	NA	NA	NA	0.53
I_14156919	I	14156919	0.4657812401420591	nob1regressed	5.618006234985528	0	NA	NA	NA	NA	NA	NA	NA	NA	NA	0.53
I_14158368	I	14158368	0.37841827376422205	nob1regressed	5.618006234985528	0	NA	NA	NA	NA	NA	NA	NA	NA	NA	0.53
I_14162006	I	14162006	0.2729022905615215	nob1regressed	5.618006234985528	0	NA	NA	NA	NA	NA	NA	NA	NA	NA	0.53
I_14168632	I	14168632	1.1070715965248585	nob1regressed	5.618006234985528	0	NA	NA	NA	NA	NA	NA	NA	NA	NA	0.53
I_14169090	I	14169090	0.1022885593195558	nob1regressed	5.618006234985528	0	NA	NA	NA	NA	NA	NA	NA	NA	NA	0.53
I_14172637	I	14172637	1.200835423257728	nob1regressed	5.618006234985528	0	NA	NA	NA	NA	NA	NA	NA	NA	NA	0.53
I_14172660	I	14172660	0.06863987412363518	nob1regressed	5.618006234985528	0	NA	NA	NA	NA	NA	NA	NA	NA	NA	0.53
I_14175138	I	14175138	0.07401486941114609	nob1regressed	5.618006234985528	0	NA	NA	NA	NA	NA	NA	NA	NA	NA	0.53
I_14175488	I	14175488	0.6957952179263133	nob1regressed	5.618006234985528	0	NA	NA	NA	NA	NA	NA	NA	NA	NA	0.53
I_14176092	I	14176092	0.47833685127843983	nob1regressed	5.618006234985528	0	NA	NA	NA	NA	NA	NA	NA	NA	NA	0.53
I_14182652	I	14182652	1.0505836912862447	nob1regressed	5.618006234985528	0	NA	NA	NA	NA	NA	NA	NA	NA	NA	0.53
I_14184142	I	14184142	0.17255960839831858	nob1regressed	5.618006234985528	0	NA	NA	NA	NA	NA	NA	NA	NA	NA	0.53
I_14184444	I	14184444	0.5782101916576894	nob1regressed	5.618006234985528	0	NA	NA	NA	NA	NA	NA	NA	NA	NA	0.53
I_14187185	I	14187185	0.6839383326539696	nob1regressed	5.618006234985528	0	NA	NA	NA	NA	NA	NA	NA	NA	NA	0.53
I_14187420	I	14187420	0.018169309735806636	nob1regressed	5.618006234985528	0	NA	NA	NA	NA	NA	NA	NA	NA	NA	0.53
I_14190603	I	14190603	0.37841827376422205	nob1regressed	5.618006234985528	0	NA	NA	NA	NA	NA	NA	NA	NA	NA	0.53
I_14190752	I	14190752	0.01261674089172332	nob1regressed	5.618006234985528	0	NA	NA	NA	NA	NA	NA	NA	NA	NA	0.53
I_14190822	I	14190822	1.5441244653507167	nob1regressed	5.618006234985528	0	NA	NA	NA	NA	NA	NA	NA	NA	NA	0.53
I_14198699	I	14198699	0.10463103448342163	nob1regressed	5.618006234985528	0	NA	NA	NA	NA	NA	NA	NA	NA	NA	0.53
I_14198801	I	14198801	1.1553103318593103	nob1regressed	5.618006234985528	0	NA	NA	NA	NA	NA	NA	NA	NA	NA	0.53
I_14204483	I	14204483	0.3174398575669879	nob1regressed	5.618006234985528	0	NA	NA	NA	NA	NA	NA	NA	NA	NA	0.53
I_14207262	I	14207262	0.39276038816966097	nob1regressed	5.618006234985528	0	NA	NA	NA	NA	NA	NA	NA	NA	NA	0.53
I_14207820	I	14207820	0.16688094318803007	nob1regressed	5.618006234985528	0	NA	NA	NA	NA	NA	NA	NA	NA	NA	0.53
I_14218944	I	14218944	0.37841827376422205	nob1regressed	5.618006234985528	0	NA	NA	NA	NA	NA	NA	NA	NA	NA	0.53
I_14219502	I	14219502	0.9152271156301437	nob1regressed	5.618006234985528	0	NA	NA	NA	NA	NA	NA	NA	NA	NA	0.53
I_14236755	I	14236755	0.485899972392172	nob1regressed	5.618006234985528	0	NA	NA	NA	NA	NA	NA	NA	NA	NA	0.53
I_14237405	I	14237405	0.11499467101833229	nob1regressed	5.618006234985528	0	NA	NA	NA	NA	NA	NA	NA	NA	NA	0.53
I_14245110	I	14245110	0.7669112167036864	nob1regressed	5.618006234985528	0	NA	NA	NA	NA	NA	NA	NA	NA	NA	0.53
I_14248137	I	14248137	0.26012747601217917	nob1regressed	5.618006234985528	0	NA	NA	NA	NA	NA	NA	NA	NA	NA	0.53
I_14251641	I	14251641	0.3969509048185401	nob1regressed	5.618006234985528	0	NA	NA	NA	NA	NA	NA	NA	NA	NA	0.53
I_14261999	I	14261999	0.05553173979381409	nob1regressed	5.618006234985528	0	NA	NA	NA	NA	NA	NA	NA	NA	NA	0.53
I_14262958	I	14262958	0.5154092674131782	nob1regressed	5.618006234985528	0	NA	NA	NA	NA	NA	NA	NA	NA	NA	0.53
I_14270563	I	14270563	0.11190330190623533	nob1regressed	5.618006234985528	0	NA	NA	NA	NA	NA	NA	NA	NA	NA	0.53
I_14273218	I	14273218	0.3973892624539908	nob1regressed	5.618006234985528	0	NA	NA	NA	NA	NA	NA	NA	NA	NA	0.53
I_14281848	I	14281848	0.42051289405267894	nob1regressed	5.618006234985528	0	NA	NA	NA	NA	NA	NA	NA	NA	NA	0.53
I_14307285	I	14307285	0.47631009718488904	nob1regressed	5.618006234985528	0	NA	NA	NA	NA	NA	NA	NA	NA	NA	0.53
I_14313588	I	14313588	0.8562464022955776	nob1regressed	5.618006234985528	0	NA	NA	NA	NA	NA	NA	NA	NA	NA	0.53
I_14315253	I	14315253	1.6690448962611162	nob1regressed	5.618006234985528	0	NA	NA	NA	NA	NA	NA	NA	NA	NA	0.53
I_14318157	I	14318157	0.14785981968631107	nob1regressed	5.618006234985528	0	NA	NA	NA	NA	NA	NA	NA	NA	NA	0.53
I_14320985	I	14320985	1.4978242623264308	nob1regressed	5.618006234985528	0	NA	NA	NA	NA	NA	NA	NA	NA	NA	0.53
I_14325414	I	14325414	0.42051289405267894	nob1regressed	5.618006234985528	0	NA	NA	NA	NA	NA	NA	NA	NA	NA	0.53
I_14328940	I	14328940	0.5656957335896453	nob1regressed	5.618006234985528	0	NA	NA	NA	NA	NA	NA	NA	NA	NA	0.53
I_14339287	I	14339287	0.9093911263288573	nob1regressed	5.618006234985528	0	NA	NA	NA	NA	NA	NA	NA	NA	NA	0.53
I_14342450	I	14342450	0.02267154172834607	nob1regressed	5.618006234985528	0	NA	NA	NA	NA	NA	NA	NA	NA	NA	0.53
I_14358033	I	14358033	0.8825689387585427	nob1regressed	5.618006234985528	0	NA	NA	NA	NA	NA	NA	NA	NA	NA	0.53
I_14365539	I	14365539	0.42051289405267894	nob1regressed	5.618006234985528	0	NA	NA	NA	NA	NA	NA	NA	NA	NA	0.53
I_14369187	I	14369187	1.2313884762020721	nob1regressed	5.618006234985528	0	NA	NA	NA	NA	NA	NA	NA	NA	NA	0.53
I_14400674	I	14400674	0.08907580777586346	nob1regressed	5.618006234985528	0	NA	NA	NA	NA	NA	NA	NA	NA	NA	0.53
I_14400730	I	14400730	1.1187198957471682	nob1regressed	5.618006234985528	0	NA	NA	NA	NA	NA	NA	NA	NA	NA	0.53
I_14405536	I	14405536	1.69216040306815	nob1regressed	5.618006234985528	0	NA	NA	NA	NA	NA	NA	NA	NA	NA	0.53
I_14409928	I	14409928	1.3973225708677264	nob1regressed	5.618006234985528	0	NA	NA	NA	NA	NA	NA	NA	NA	NA	0.53
I_14417690	I	14417690	0.2299937255011817	nob1regressed	5.618006234985528	0	NA	NA	NA	NA	NA	NA	NA	NA	NA	0.53
I_14421389	I	14421389	2.061777374726255	nob1regressed	5.618006234985528	0	NA	NA	NA	NA	NA	NA	NA	NA	NA	0.53
I_14425714	I	14425714	0.252397555017544	nob1regressed	5.618006234985528	0	NA	NA	NA	NA	NA	NA	NA	NA	NA	0.53
I_14435800	I	14435800	0.7178297794153199	nob1regressed	5.618006234985528	0	NA	NA	NA	NA	NA	NA	NA	NA	NA	0.53
I_14444012	I	14444012	0.28409153663430436	nob1regressed	5.618006234985528	0	NA	NA	NA	NA	NA	NA	NA	NA	NA	0.53
I_14445151	I	14445151	1.9778434723989782	nob1regressed	5.618006234985528	0	NA	NA	NA	NA	NA	NA	NA	NA	NA	0.53
I_14451194	I	14451194	1.31208285097021	nob1regressed	5.618006234985528	0	NA	NA	NA	NA	NA	NA	NA	NA	NA	0.53
I_14454994	I	14454994	0.9469626006925638	nob1regressed	5.618006234985528	0	NA	NA	NA	NA	NA	NA	NA	NA	NA	0.53
I_14455004	I	14455004	0.8726427796159146	nob1regressed	5.618006234985528	0	NA	NA	NA	NA	NA	NA	NA	NA	NA	0.53
I_14460147	I	14460147	0.07119017839392616	nob1regressed	5.618006234985528	0	NA	NA	NA	NA	NA	NA	NA	NA	NA	0.53
I_14460653	I	14460653	0.8562464022955776	nob1regressed	5.618006234985528	0	NA	NA	NA	NA	NA	NA	NA	NA	NA	0.53
I_14491626	I	14491626	0.7783153343431242	nob1regressed	5.618006234985528	0	NA	NA	NA	NA	NA	NA	NA	NA	NA	0.53
I_14492974	I	14492974	0.22521653115934726	nob1regressed	5.618006234985528	0	NA	NA	NA	NA	NA	NA	NA	NA	NA	0.53
I_14496560	I	14496560	0.028104933794641247	nob1regressed	5.618006234985528	0	NA	NA	NA	NA	NA	NA	NA	NA	NA	0.53
I_14501614	I	14501614	0.11698895853781466	nob1regressed	5.618006234985528	0	NA	NA	NA	NA	NA	NA	NA	NA	NA	0.53
I_14502855	I	14502855	0.528527769396842	nob1regressed	5.618006234985528	0	NA	NA	NA	NA	NA	NA	NA	NA	NA	0.53
I_14504764	I	14504764	0.8704597753276982	nob1regressed	5.618006234985528	0	NA	NA	NA	NA	NA	NA	NA	NA	NA	0.53
I_14506819	I	14506819	1.372903195977412	nob1regressed	5.618006234985528	0	NA	NA	NA	NA	NA	NA	NA	NA	NA	0.53
I_14513613	I	14513613	1.314784080329906	nob1regressed	5.618006234985528	0	NA	NA	NA	NA	NA	NA	NA	NA	NA	0.53
I_14515184	I	14515184	1.1983422691377474	nob1regressed	5.618006234985528	0	NA	NA	NA	NA	NA	NA	NA	NA	NA	0.53
I_14519913	I	14519913	0.4918716386720288	nob1regressed	5.618006234985528	0	NA	NA	NA	NA	NA	NA	NA	NA	NA	0.53
I_14523793	I	14523793	0.5222080418300068	nob1regressed	5.618006234985528	0	NA	NA	NA	NA	NA	NA	NA	NA	NA	0.53
I_14525162	I	14525162	0.0746104507376691	nob1regressed	5.618006234985528	0	NA	NA	NA	NA	NA	NA	NA	NA	NA	0.53
I_14528102	I	14528102	0.22521653115934726	nob1regressed	5.618006234985528	0	NA	NA	NA	NA	NA	NA	NA	NA	NA	0.53
I_14540954	I	14540954	0.2240876653852043	nob1regressed	5.618006234985528	0	NA	NA	NA	NA	NA	NA	NA	NA	NA	0.53
I_14542418	I	14542418	0.06883956312419377	nob1regressed	5.618006234985528	0	NA	NA	NA	NA	NA	NA	NA	NA	NA	0.53
I_14543990	I	14543990	0.3400422413018219	nob1regressed	5.618006234985528	0	NA	NA	NA	NA	NA	NA	NA	NA	NA	0.53
I_14544877	I	14544877	0.8560728228290413	nob1regressed	5.618006234985528	0	NA	NA	NA	NA	NA	NA	NA	NA	NA	0.53
I_14546833	I	14546833	1.023486584207789	nob1regressed	5.618006234985528	0	NA	NA	NA	NA	NA	NA	NA	NA	NA	0.53
I_14552906	I	14552906	1.974968779792342	nob1regressed	5.618006234985528	0	NA	NA	NA	NA	NA	NA	NA	NA	NA	0.53
I_14558751	I	14558751	0.4958075377626281	nob1regressed	5.618006234985528	0	NA	NA	NA	NA	NA	NA	NA	NA	NA	0.53
I_14561121	I	14561121	1.3528497559580357	nob1regressed	5.618006234985528	0	NA	NA	NA	NA	NA	NA	NA	NA	NA	0.53
I_14561433	I	14561433	1.3797941814425965	nob1regressed	5.618006234985528	0	NA	NA	NA	NA	NA	NA	NA	NA	NA	0.53
I_14563781	I	14563781	0.5243129472634703	nob1regressed	5.618006234985528	0	NA	NA	NA	NA	NA	NA	NA	NA	NA	0.53
I_14576765	I	14576765	1.5982452328953294	nob1regressed	5.618006234985528	0	NA	NA	NA	NA	NA	NA	NA	NA	NA	0.53
I_14579239	I	14579239	0.5123016845252926	nob1regressed	5.618006234985528	0	NA	NA	NA	NA	NA	NA	NA	NA	NA	0.53
I_14581399	I	14581399	1.022405118163687	nob1regressed	5.618006234985528	0	NA	NA	NA	NA	NA	NA	NA	NA	NA	0.53
I_14584076	I	14584076	1.0918794888622065	nob1regressed	5.618006234985528	0	NA	NA	NA	NA	NA	NA	NA	NA	NA	0.53
I_14588025	I	14588025	1.2449866883193133	nob1regressed	5.618006234985528	0	NA	NA	NA	NA	NA	NA	NA	NA	NA	0.53
I_14588085	I	14588085	0.1318257818738485	nob1regressed	5.618006234985528	0	NA	NA	NA	NA	NA	NA	NA	NA	NA	0.53
I_14588159	I	14588159	1.3797941814425965	nob1regressed	5.618006234985528	0	NA	NA	NA	NA	NA	NA	NA	NA	NA	0.53
I_14591146	I	14591146	0.7560034177009612	nob1regressed	5.618006234985528	0	NA	NA	NA	NA	NA	NA	NA	NA	NA	0.53
I_14595850	I	14595850	0.9658273871905101	nob1regressed	5.618006234985528	0	NA	NA	NA	NA	NA	NA	NA	NA	NA	0.53
I_14595871	I	14595871	1.2431179126664362	nob1regressed	5.618006234985528	0	NA	NA	NA	NA	NA	NA	NA	NA	NA	0.53
I_14609936	I	14609936	0.5260606362269538	nob1regressed	5.618006234985528	0	NA	NA	NA	NA	NA	NA	NA	NA	NA	0.53
I_14617375	I	14617375	0.17818351681616598	nob1regressed	5.618006234985528	0	NA	NA	NA	NA	NA	NA	NA	NA	NA	0.53
I_14617584	I	14617584	0.7012403287398745	nob1regressed	5.618006234985528	0	NA	NA	NA	NA	NA	NA	NA	NA	NA	0.53
I_14619710	I	14619710	0.052601236140355105	nob1regressed	5.618006234985528	0	NA	NA	NA	NA	NA	NA	NA	NA	NA	0.53
I_14625303	I	14625303	0.3914283725754808	nob1regressed	5.618006234985528	0	NA	NA	NA	NA	NA	NA	NA	NA	NA	0.53
I_14626537	I	14626537	0.1414072398913577	nob1regressed	5.618006234985528	0	NA	NA	NA	NA	NA	NA	NA	NA	NA	0.53
I_14627382	I	14627382	0.01760362785491739	nob1regressed	5.618006234985528	0	NA	NA	NA	NA	NA	NA	NA	NA	NA	0.53
I_14634601	I	14634601	0.931227509882885	nob1regressed	5.618006234985528	0	NA	NA	NA	NA	NA	NA	NA	NA	NA	0.53
I_14638558	I	14638558	1.289600364646774	nob1regressed	5.618006234985528	0	NA	NA	NA	NA	NA	NA	NA	NA	NA	0.53
I_14644283	I	14644283	0.17818351681616598	nob1regressed	5.618006234985528	0	NA	NA	NA	NA	NA	NA	NA	NA	NA	0.53
I_14648041	I	14648041	0.9965447803789251	nob1regressed	5.618006234985528	0	NA	NA	NA	NA	NA	NA	NA	NA	NA	0.53
I_14649600	I	14649600	0.11522902403506184	nob1regressed	5.618006234985528	0	NA	NA	NA	NA	NA	NA	NA	NA	NA	0.53
I_14659088	I	14659088	1.0928033158366992	nob1regressed	5.618006234985528	0	NA	NA	NA	NA	NA	NA	NA	NA	NA	0.53
I_14662399	I	14662399	0.17420265114196717	nob1regressed	5.618006234985528	0	NA	NA	NA	NA	NA	NA	NA	NA	NA	0.53
I_14666940	I	14666940	0.171411385967348	nob1regressed	5.618006234985528	0	NA	NA	NA	NA	NA	NA	NA	NA	NA	0.53
I_14670941	I	14670941	0.16358932005032245	nob1regressed	5.618006234985528	0	NA	NA	NA	NA	NA	NA	NA	NA	NA	0.53
I_14671013	I	14671013	0.8062769168540631	nob1regressed	5.618006234985528	0	NA	NA	NA	NA	NA	NA	NA	NA	NA	0.53
I_14672992	I	14672992	0.9527014500542013	nob1regressed	5.618006234985528	0	NA	NA	NA	NA	NA	NA	NA	NA	NA	0.53
I_14674686	I	14674686	0.017660091135345633	nob1regressed	5.618006234985528	0	NA	NA	NA	NA	NA	NA	NA	NA	NA	0.53
I_14674995	I	14674995	0.9109833643253322	nob1regressed	5.618006234985528	0	NA	NA	NA	NA	NA	NA	NA	NA	NA	0.53
I_14677082	I	14677082	0.01760362785491739	nob1regressed	5.618006234985528	0	NA	NA	NA	NA	NA	NA	NA	NA	NA	0.53
I_14694151	I	14694151	0.2653083469314182	nob1regressed	5.618006234985528	0	NA	NA	NA	NA	NA	NA	NA	NA	NA	0.53
I_14695032	I	14695032	1.3797941814425965	nob1regressed	5.618006234985528	0	NA	NA	NA	NA	NA	NA	NA	NA	NA	0.53
I_14697115	I	14697115	0.1511086585857194	nob1regressed	5.618006234985528	0	NA	NA	NA	NA	NA	NA	NA	NA	NA	0.53
I_14698070	I	14698070	0.034053685155038226	nob1regressed	5.618006234985528	0	NA	NA	NA	NA	NA	NA	NA	NA	NA	0.53
I_14699213	I	14699213	0.06770487102177956	nob1regressed	5.618006234985528	0	NA	NA	NA	NA	NA	NA	NA	NA	NA	0.53
I_14700310	I	14700310	0.5766967607817162	nob1regressed	5.618006234985528	0	NA	NA	NA	NA	NA	NA	NA	NA	NA	0.53
I_14701415	I	14701415	0.0603192701526242	nob1regressed	5.618006234985528	0	NA	NA	NA	NA	NA	NA	NA	NA	NA	0.53
I_14704310	I	14704310	0.14716003418548962	nob1regressed	5.618006234985528	0	NA	NA	NA	NA	NA	NA	NA	NA	NA	0.53
I_14704325	I	14704325	0.7205354550582774	nob1regressed	5.618006234985528	0	NA	NA	NA	NA	NA	NA	NA	NA	NA	0.53
I_14706287	I	14706287	0.6260381795875289	nob1regressed	5.618006234985528	0	NA	NA	NA	NA	NA	NA	NA	NA	NA	0.53
I_14710482	I	14710482	0.6276148693790787	nob1regressed	5.618006234985528	0	NA	NA	NA	NA	NA	NA	NA	NA	NA	0.53
I_14711396	I	14711396	0.40423358006877647	nob1regressed	5.618006234985528	0	NA	NA	NA	NA	NA	NA	NA	NA	NA	0.53
I_14714063	I	14714063	0.3342792938944689	nob1regressed	5.618006234985528	0	NA	NA	NA	NA	NA	NA	NA	NA	NA	0.53
I_14716311	I	14716311	0.171411385967348	nob1regressed	5.618006234985528	0	NA	NA	NA	NA	NA	NA	NA	NA	NA	0.53
I_14718435	I	14718435	0.17818351681616598	nob1regressed	5.618006234985528	0	NA	NA	NA	NA	NA	NA	NA	NA	NA	0.53
I_14718529	I	14718529	0.2828481458785613	nob1regressed	5.618006234985528	0	NA	NA	NA	NA	NA	NA	NA	NA	NA	0.53
I_14720413	I	14720413	0.049639889917323314	nob1regressed	5.618006234985528	0	NA	NA	NA	NA	NA	NA	NA	NA	NA	0.53
I_14721158	I	14721158	0.1845818968225961	nob1regressed	5.618006234985528	0	NA	NA	NA	NA	NA	NA	NA	NA	NA	0.53
I_14721419	I	14721419	0.48046047248028334	nob1regressed	5.618006234985528	0	NA	NA	NA	NA	NA	NA	NA	NA	NA	0.53
I_14724509	I	14724509	0.01760362785491739	nob1regressed	5.618006234985528	0	NA	NA	NA	NA	NA	NA	NA	NA	NA	0.53
I_14734758	I	14734758	0.3466488492539722	nob1regressed	5.618006234985528	0	NA	NA	NA	NA	NA	NA	NA	NA	NA	0.53
I_14741976	I	14741976	0.11248468366654063	nob1regressed	5.618006234985528	0	NA	NA	NA	NA	NA	NA	NA	NA	NA	0.53
I_14742007	I	14742007	0.37888939938198657	nob1regressed	5.618006234985528	0	NA	NA	NA	NA	NA	NA	NA	NA	NA	0.53
I_14745836	I	14745836	1.7380647131354452	nob1regressed	5.618006234985528	0	NA	NA	NA	NA	NA	NA	NA	NA	NA	0.53
I_14747808	I	14747808	0.10309390758578993	nob1regressed	5.618006234985528	0	NA	NA	NA	NA	NA	NA	NA	NA	NA	0.53
I_14754522	I	14754522	1.2725984764703004	nob1regressed	5.618006234985528	0	NA	NA	NA	NA	NA	NA	NA	NA	NA	0.53
I_14759881	I	14759881	0.9207132125616386	nob1regressed	5.618006234985528	0	NA	NA	NA	NA	NA	NA	NA	NA	NA	0.53
I_14763117	I	14763117	1.298491673735239	nob1regressed	5.618006234985528	0	NA	NA	NA	NA	NA	NA	NA	NA	NA	0.53
I_14763403	I	14763403	0.28299186587003133	nob1regressed	5.618006234985528	0	NA	NA	NA	NA	NA	NA	NA	NA	NA	0.53
I_14765450	I	14765450	0.5229577723295736	nob1regressed	5.618006234985528	0	NA	NA	NA	NA	NA	NA	NA	NA	NA	0.53
I_14769619	I	14769619	1.0944558778027693	nob1regressed	5.618006234985528	0	NA	NA	NA	NA	NA	NA	NA	NA	NA	0.53
I_14776552	I	14776552	1.8727207123001246	nob1regressed	5.618006234985528	0	NA	NA	NA	NA	NA	NA	NA	NA	NA	0.53
I_14782859	I	14782859	0.13687549342653355	nob1regressed	5.618006234985528	0	NA	NA	NA	NA	NA	NA	NA	NA	NA	0.53
I_14784446	I	14784446	0.2414607465531933	nob1regressed	5.618006234985528	0	NA	NA	NA	NA	NA	NA	NA	NA	NA	0.53
I_14786049	I	14786049	0.32010741218173666	nob1regressed	5.618006234985528	0	NA	NA	NA	NA	NA	NA	NA	NA	NA	0.53
I_14787570	I	14787570	1.4445817640420333	nob1regressed	5.618006234985528	0	NA	NA	NA	NA	NA	NA	NA	NA	NA	0.53
I_14788131	I	14788131	1.346953410310881	nob1regressed	5.618006234985528	0	NA	NA	NA	NA	NA	NA	NA	NA	NA	0.53
I_14792378	I	14792378	1.3797941814425965	nob1regressed	5.618006234985528	0	NA	NA	NA	NA	NA	NA	NA	NA	NA	0.53
I_14796721	I	14796721	0.13293178397214053	nob1regressed	5.618006234985528	0	NA	NA	NA	NA	NA	NA	NA	NA	NA	0.53
I_14798687	I	14798687	0.5560162540272456	nob1regressed	5.618006234985528	0	NA	NA	NA	NA	NA	NA	NA	NA	NA	0.53
I_14802008	I	14802008	1.5410472292706758	nob1regressed	5.618006234985528	0	NA	NA	NA	NA	NA	NA	NA	NA	NA	0.53
I_14803108	I	14803108	0.6996742580269719	nob1regressed	5.618006234985528	0	NA	NA	NA	NA	NA	NA	NA	NA	NA	0.53
I_14810995	I	14810995	0.861124076936267	nob1regressed	5.618006234985528	0	NA	NA	NA	NA	NA	NA	NA	NA	NA	0.53
I_14811299	I	14811299	0.5760860560427865	nob1regressed	5.618006234985528	0	NA	NA	NA	NA	NA	NA	NA	NA	NA	0.53
I_14815189	I	14815189	0.19331363028462611	nob1regressed	5.618006234985528	0	NA	NA	NA	NA	NA	NA	NA	NA	NA	0.53
I_14815837	I	14815837	1.1862049253117708	nob1regressed	5.618006234985528	0	NA	NA	NA	NA	NA	NA	NA	NA	NA	0.53
I_14817162	I	14817162	0.25024200289967036	nob1regressed	5.618006234985528	0	NA	NA	NA	NA	NA	NA	NA	NA	NA	0.53
I_14826858	I	14826858	0.6929515517250107	nob1regressed	5.618006234985528	0	NA	NA	NA	NA	NA	NA	NA	NA	NA	0.53
I_14831346	I	14831346	1.3797941814425965	nob1regressed	5.618006234985528	0	NA	NA	NA	NA	NA	NA	NA	NA	NA	0.53
I_14832460	I	14832460	0.9013305811196437	nob1regressed	5.618006234985528	0	NA	NA	NA	NA	NA	NA	NA	NA	NA	0.53
I_14841389	I	14841389	1.5410472292706758	nob1regressed	5.618006234985528	0	NA	NA	NA	NA	NA	NA	NA	NA	NA	0.53
I_14841829	I	14841829	0.04855426434863913	nob1regressed	5.618006234985528	0	NA	NA	NA	NA	NA	NA	NA	NA	NA	0.53
I_14848855	I	14848855	1.51937020254622	nob1regressed	5.618006234985528	0	NA	NA	NA	NA	NA	NA	NA	NA	NA	0.53
I_14853353	I	14853353	0.20150227023398248	nob1regressed	5.618006234985528	0	NA	NA	NA	NA	NA	NA	NA	NA	NA	0.53
I_14857404	I	14857404	1.8693254615386046	nob1regressed	5.618006234985528	0	NA	NA	NA	NA	NA	NA	NA	NA	NA	0.53
I_14859690	I	14859690	0.14079890652944402	nob1regressed	5.618006234985528	0	NA	NA	NA	NA	NA	NA	NA	NA	NA	0.53
I_14864059	I	14864059	1.3797941814425965	nob1regressed	5.618006234985528	0	NA	NA	NA	NA	NA	NA	NA	NA	NA	0.53
I_14864721	I	14864721	0.15827473221261015	nob1regressed	5.618006234985528	0	NA	NA	NA	NA	NA	NA	NA	NA	NA	0.53
I_14865905	I	14865905	0.8807391528255133	nob1regressed	5.618006234985528	0	NA	NA	NA	NA	NA	NA	NA	NA	NA	0.53
I_14871641	I	14871641	0.20150227023398248	nob1regressed	5.618006234985528	0	NA	NA	NA	NA	NA	NA	NA	NA	NA	0.53
I_14872635	I	14872635	1.442137913011423	nob1regressed	5.618006234985528	0	NA	NA	NA	NA	NA	NA	NA	NA	NA	0.53
I_14876538	I	14876538	0.025642429753817406	nob1regressed	5.618006234985528	0	NA	NA	NA	NA	NA	NA	NA	NA	NA	0.53
I_14876785	I	14876785	0.22809448295917595	nob1regressed	5.618006234985528	0	NA	NA	NA	NA	NA	NA	NA	NA	NA	0.53
I_14882206	I	14882206	0.13582546917059443	nob1regressed	5.618006234985528	0	NA	NA	NA	NA	NA	NA	NA	NA	NA	0.53
I_14894066	I	14894066	0.7141542940179925	nob1regressed	5.618006234985528	0	NA	NA	NA	NA	NA	NA	NA	NA	NA	0.53
I_14897612	I	14897612	0.15933211043133952	nob1regressed	5.618006234985528	0	NA	NA	NA	NA	NA	NA	NA	NA	NA	0.53
I_14899833	I	14899833	0.20150227023398248	nob1regressed	5.618006234985528	0	NA	NA	NA	NA	NA	NA	NA	NA	NA	0.53
I_14903339	I	14903339	1.660101200240586	nob1regressed	5.618006234985528	0	NA	NA	NA	NA	NA	NA	NA	NA	NA	0.53
I_14903427	I	14903427	0.13293178397214053	nob1regressed	5.618006234985528	0	NA	NA	NA	NA	NA	NA	NA	NA	NA	0.53
I_14905607	I	14905607	1.8412562986402787	nob1regressed	5.618006234985528	0	NA	NA	NA	NA	NA	NA	NA	NA	NA	0.53
I_14907550	I	14907550	0.059812658746703155	nob1regressed	5.618006234985528	0	NA	NA	NA	NA	NA	NA	NA	NA	NA	0.53
I_14908697	I	14908697	1.6364759309613426	nob1regressed	5.618006234985528	0	NA	NA	NA	NA	NA	NA	NA	NA	NA	0.53
I_14911753	I	14911753	0.18810075809353585	nob1regressed	5.618006234985528	0	NA	NA	NA	NA	NA	NA	NA	NA	NA	0.53
I_14917762	I	14917762	0.9473544122250442	nob1regressed	5.618006234985528	0	NA	NA	NA	NA	NA	NA	NA	NA	NA	0.53
I_14918122	I	14918122	0.4319936498779213	nob1regressed	5.618006234985528	0	NA	NA	NA	NA	NA	NA	NA	NA	NA	0.53
I_14922333	I	14922333	0.13293178397214053	nob1regressed	5.618006234985528	0	NA	NA	NA	NA	NA	NA	NA	NA	NA	0.53
I_14923500	I	14923500	0.08587183748504357	nob1regressed	5.618006234985528	0	NA	NA	NA	NA	NA	NA	NA	NA	NA	0.53
I_14924789	I	14924789	1.660101200240586	nob1regressed	5.618006234985528	0	NA	NA	NA	NA	NA	NA	NA	NA	NA	0.53
I_14930816	I	14930816	1.4000207275842933	nob1regressed	5.618006234985528	0	NA	NA	NA	NA	NA	NA	NA	NA	NA	0.53
I_14931515	I	14931515	0.3041625333823832	nob1regressed	5.618006234985528	0	NA	NA	NA	NA	NA	NA	NA	NA	NA	0.53
I_14932805	I	14932805	0.9473544122250442	nob1regressed	5.618006234985528	0	NA	NA	NA	NA	NA	NA	NA	NA	NA	0.53
I_14933389	I	14933389	1.6364759309613426	nob1regressed	5.618006234985528	0	NA	NA	NA	NA	NA	NA	NA	NA	NA	0.53
I_14933928	I	14933928	0.3815389399455051	nob1regressed	5.618006234985528	0	NA	NA	NA	NA	NA	NA	NA	NA	NA	0.53
I_14944060	I	14944060	0.4441590865509628	nob1regressed	5.618006234985528	0	NA	NA	NA	NA	NA	NA	NA	NA	NA	0.53
I_14952041	I	14952041	0.08587183748504357	nob1regressed	5.618006234985528	0	NA	NA	NA	NA	NA	NA	NA	NA	NA	0.53
I_14954072	I	14954072	0.2310129329295848	nob1regressed	5.618006234985528	0	NA	NA	NA	NA	NA	NA	NA	NA	NA	0.53
I_14954089	I	14954089	1.660101200240586	nob1regressed	5.618006234985528	0	NA	NA	NA	NA	NA	NA	NA	NA	NA	0.53
I_14955860	I	14955860	0.3041625333823832	nob1regressed	5.618006234985528	0	NA	NA	NA	NA	NA	NA	NA	NA	NA	0.53
I_14956024	I	14956024	0.13293178397214053	nob1regressed	5.618006234985528	0	NA	NA	NA	NA	NA	NA	NA	NA	NA	0.53
I_14965077	I	14965077	1.1800328749339517	nob1regressed	5.618006234985528	0	NA	NA	NA	NA	NA	NA	NA	NA	NA	0.53
I_14975186	I	14975186	0.8305214619170261	nob1regressed	5.618006234985528	0	NA	NA	NA	NA	NA	NA	NA	NA	NA	0.53
I_14975929	I	14975929	0.08587183748504357	nob1regressed	5.618006234985528	0	NA	NA	NA	NA	NA	NA	NA	NA	NA	0.53
I_14980894	I	14980894	0.13293178397214053	nob1regressed	5.618006234985528	0	NA	NA	NA	NA	NA	NA	NA	NA	NA	0.53
I_14986422	I	14986422	0.3041625333823832	nob1regressed	5.618006234985528	0	NA	NA	NA	NA	NA	NA	NA	NA	NA	0.53
I_14990967	I	14990967	1.2278518075616973	nob1regressed	5.618006234985528	0	NA	NA	NA	NA	NA	NA	NA	NA	NA	0.53
I_14994693	I	14994693	1.1944128538652348	nob1regressed	5.618006234985528	0	NA	NA	NA	NA	NA	NA	NA	NA	NA	0.53
I_15000477	I	15000477	0.8305214619170261	nob1regressed	5.618006234985528	0	NA	NA	NA	NA	NA	NA	NA	NA	NA	0.53
I_15002087	I	15002087	0.08587183748504357	nob1regressed	5.618006234985528	0	NA	NA	NA	NA	NA	NA	NA	NA	NA	0.53
I_15013113	I	15013113	0.12122546523784729	nob1regressed	5.618006234985528	0	NA	NA	NA	NA	NA	NA	NA	NA	NA	0.53
I_15015682	I	15015682	0.12686492559347776	nob1regressed	5.618006234985528	0	NA	NA	NA	NA	NA	NA	NA	NA	NA	0.53
I_15019439	I	15019439	0.22726250632616812	nob1regressed	5.618006234985528	0	NA	NA	NA	NA	NA	NA	NA	NA	NA	0.53
I_15021144	I	15021144	0.038496148687142906	nob1regressed	5.618006234985528	0	NA	NA	NA	NA	NA	NA	NA	NA	NA	0.53
I_15021250	I	15021250	0.3041625333823832	nob1regressed	5.618006234985528	0	NA	NA	NA	NA	NA	NA	NA	NA	NA	0.53
I_15021413	I	15021413	0.7213413603887895	nob1regressed	5.618006234985528	0	NA	NA	NA	NA	NA	NA	NA	NA	NA	0.53
I_15024620	I	15024620	0.13293178397214053	nob1regressed	5.618006234985528	0	NA	NA	NA	NA	NA	NA	NA	NA	NA	0.53
I_15028329	I	15028329	1.2278518075616973	nob1regressed	5.618006234985528	0	NA	NA	NA	NA	NA	NA	NA	NA	NA	0.53
I_15029364	I	15029364	0.5760860560427865	nob1regressed	5.618006234985528	0	NA	NA	NA	NA	NA	NA	NA	NA	NA	0.53
[truncated: 19,385 more rows]
