# Supplementary material for: Naturally occurring variation in a cytochrome P450 modifies thiabendazole responses independently of beta-tubulin
Source: PLoS Pathog. 2025 Jan 14;21(1):e1012602. doi: 10.1371/journal.ppat.1012602 (PMC11771912; doi:10.1371/journal.ppat.1012602)
Supplement: S8 File — (ZIP) [file ppat.1012602.s008.zip]

Archive with 2 entries (2 files):
- S8_File.tsv
- __MACOSX/._S8_File.tsv
