# Supplementary material for: Naturally occurring variation in a cytochrome P450 modifies thiabendazole responses independently of beta-tubulin
Source: PLoS Pathog. 2025 Jan 14;21(1):e1012602. doi: 10.1371/journal.ppat.1012602 (PMC11771912; doi:10.1371/journal.ppat.1012602)
Supplement: S9 File — (CSV) [file ppat.1012602.s009.csv]

Metadata_Plate	Metadata_Well	Metadata_Experiment	bleach	drug	strain	mean_wormlength_um	min_wormlength_um	q10_wormlength_um	q25_wormlength_um	median_wormlength_um	sd_wormlength_um	q75_wormlength_um	q90_wormlength_um	max_wormlength_um	cv_wormlength_um	n	Metadata_Date	Metadata_Group	Metadata_Magnification	FileName_RawBF	FileName_wellmask_98.png	PathName_RawBF	PathName_wellmask_98.png	assay_type	food_conc_OD	food_type	plate	row	col	well_censor	well_censor_reason	notes	concentration_um	diluent	class	...18
p001	A01	cyp35	1	DMSO	ECA3359	845.337620040033	807.173940779121	808.985612661557	811.703120485212	816.232300191303	58.4324580153862	864.419459670489	893.331755358001	912.606619149675	0.0691232196818817	3	20220617	p001_A01	m2X	20220617-cyp35-p001-m2X_A01.TIF	wellmask_98.png	/projects/b1059/projects/JB/cellprofiler-nf/projects/20220622_cyp35d1/raw_images/	/projects/b1059/projects/JB/cellprofiler-nf/input_data/well_masks/	48h	10	15hHB101	1	A	1				0	DMSO	Both
p001	A03	cyp35	1	DMSO	ECA2922	733.434041733421	169.043104087573	328.872475237356	594.848612567178	888.379949688499	265.666625919058	906.637122214231	924.05379335527	933.636156884723	0.36222292776481	15	20220617	p001_A03	m2X	20220617-cyp35-p001-m2X_A03.TIF	wellmask_98.png	/projects/b1059/projects/JB/cellprofiler-nf/projects/20220622_cyp35d1/raw_images/	/projects/b1059/projects/JB/cellprofiler-nf/input_data/well_masks/	48h	10	15hHB101	1	A	3				0	DMSO	Both
p001	A04	cyp35	1	DMSO	ECA2921	943.221154940755	911.425486347854	918.037268424768	927.811665299939	939.85373563849	25.4872097371975	954.04959967245	961.3771632327	1001.744941232	0.0270214568488961	10	20220617	p001_A04	m2X	20220617-cyp35-p001-m2X_A04.TIF	wellmask_98.png	/projects/b1059/projects/JB/cellprofiler-nf/projects/20220622_cyp35d1/raw_images/	/projects/b1059/projects/JB/cellprofiler-nf/input_data/well_masks/	48h	10	15hHB101	1	A	4				0	DMSO	Both
p001	A05	cyp35	1	DMSO	ECA2860	823.232974855055	529.248919010047	718.128250989743	761.481814145333	853.271847176536	96.985301933105	889.020906058262	920.289832042243	935.867442648969	0.11781027351362	23	20220617	p001_A05	m2X	20220617-cyp35-p001-m2X_A05.TIF	wellmask_98.png	/projects/b1059/projects/JB/cellprofiler-nf/projects/20220622_cyp35d1/raw_images/	/projects/b1059/projects/JB/cellprofiler-nf/input_data/well_masks/	48h	10	15hHB101	1	A	5				0	DMSO	Both
p001	A06	cyp35	1	DMSO	ECA2859	853.034662537395	806.583238507209	832.28734364441	842.000184467473	853.519816831062	22.3615570485928	863.360755729802	876.838859839998	881.171032936664	0.0262141247368274	9	20220617	p001_A06	m2X	20220617-cyp35-p001-m2X_A06.TIF	wellmask_98.png	/projects/b1059/projects/JB/cellprofiler-nf/projects/20220622_cyp35d1/raw_images/	/projects/b1059/projects/JB/cellprofiler-nf/input_data/well_masks/	48h	10	15hHB101	1	A	6				0	DMSO	Both
p001	A07	cyp35	1	DMSO	PHX2702	873.84718485037	826.645268353098	829.590895404154	834.009335980738	858.083274907707	51.1842805390232	901.464064145332	930.006014177118	949.033980864975	0.0585734913682735	5	20220617	p001_A07	m2X	20220617-cyp35-p001-m2X_A07.TIF	wellmask_98.png	/projects/b1059/projects/JB/cellprofiler-nf/projects/20220622_cyp35d1/raw_images/	/projects/b1059/projects/JB/cellprofiler-nf/input_data/well_masks/	48h	10	15hHB101	1	A	7				0	DMSO	Both
p001	A08	cyp35	1	DMSO	PHX2701	835.481485704738	729.007577620184	747.556010860629	805.492027143449	842.040345568733	62.6210777555372	874.786021453212	907.105464190034	921.403543823194	0.0749520831125488	10	20220617	p001_A08	m2X	20220617-cyp35-p001-m2X_A08.TIF	wellmask_98.png	/projects/b1059/projects/JB/cellprofiler-nf/projects/20220622_cyp35d1/raw_images/	/projects/b1059/projects/JB/cellprofiler-nf/input_data/well_masks/	48h	10	15hHB101	1	A	8				0	DMSO	Both
p001	A09	cyp35	1	DMSO	DL238	846.141712902451	795.80318735916	801.121765542288	815.205958192029	833.894735407663	44.2066631625895	889.812480311359	897.096813992938	922.339225964438	0.0522449874394573	9	20220617	p001_A09	m2X	20220617-cyp35-p001-m2X_A09.TIF	wellmask_98.png	/projects/b1059/projects/JB/cellprofiler-nf/projects/20220622_cyp35d1/raw_images/	/projects/b1059/projects/JB/cellprofiler-nf/input_data/well_masks/	48h	10	15hHB101	1	A	9				0	DMSO	Both
p001	A10	cyp35	1	DMSO	CB4856	806.373571384106	500.352054328518	576.494374022534	734.320038317851	882.402300978923	173.700885960444	914.555552076938	935.440538007185	964.109463591718	0.21540994413085	7	20220617	p001_A10	m2X	20220617-cyp35-p001-m2X_A10.TIF	wellmask_98.png	/projects/b1059/projects/JB/cellprofiler-nf/projects/20220622_cyp35d1/raw_images/	/projects/b1059/projects/JB/cellprofiler-nf/input_data/well_masks/	48h	10	15hHB101	1	A	10				0	DMSO	Both
p001	A11	cyp35	1	DMSO	N2	649.921131028304	200.772309491224	214.291315490311	229.285499412527	828.120020345561	304.894689298018	857.279812559069	886.467874865078	904.814560519414	0.469125675011696	13	20220617	p001_A11	m2X	20220617-cyp35-p001-m2X_A11.TIF	wellmask_98.png	/projects/b1059/projects/JB/cellprofiler-nf/projects/20220622_cyp35d1/raw_images/	/projects/b1059/projects/JB/cellprofiler-nf/input_data/well_masks/	48h	10	15hHB101	1	A	11				0	DMSO	Both
p001	B03	cyp35	1	DMSO	ECA2922	700.789915375217	177.762842524659	260.011814417498	461.91557918765	899.314781123705	312.032189487408	935.441676694631	956.629000485344	995.828626983362	0.445257819271471	12	20220617	p001_B03	m2X	20220617-cyp35-p001-m2X_B03.TIF	wellmask_98.png	/projects/b1059/projects/JB/cellprofiler-nf/projects/20220622_cyp35d1/raw_images/	/projects/b1059/projects/JB/cellprofiler-nf/input_data/well_masks/	48h	10	15hHB101	1	B	3				0	DMSO	Both
p001	B04	cyp35	1	DMSO	ECA2921	952.018473862679	876.124170871787	888.197144348885	935.019761014236	958.117463216854	39.0926054224783	975.285328308356	987.601073881074	1017.63970725184	0.0410628643201278	18	20220617	p001_B04	m2X	20220617-cyp35-p001-m2X_B04.TIF	wellmask_98.png	/projects/b1059/projects/JB/cellprofiler-nf/projects/20220622_cyp35d1/raw_images/	/projects/b1059/projects/JB/cellprofiler-nf/input_data/well_masks/	48h	10	15hHB101	1	B	4				0	DMSO	Both
p001	B05	cyp35	1	DMSO	ECA2860	848.763183669971	704.772091326542	730.193556731715	820.71091671087	879.053595927077	72.8937062714169	897.662050940191	915.491097470245	926.866602301071	0.0858822668959691	17	20220617	p001_B05	m2X	20220617-cyp35-p001-m2X_B05.TIF	wellmask_98.png	/projects/b1059/projects/JB/cellprofiler-nf/projects/20220622_cyp35d1/raw_images/	/projects/b1059/projects/JB/cellprofiler-nf/input_data/well_masks/	48h	10	15hHB101	1	B	5				0	DMSO	Both
p001	B06	cyp35	1	DMSO	ECA2859	853.104896522714	725.090455176186	775.537196214353	815.696627025842	865.148169584212	58.8010385209724	897.358700785958	909.193042466893	943.959433690355	0.0689259184429108	20	20220617	p001_B06	m2X	20220617-cyp35-p001-m2X_B06.TIF	wellmask_98.png	/projects/b1059/projects/JB/cellprofiler-nf/projects/20220622_cyp35d1/raw_images/	/projects/b1059/projects/JB/cellprofiler-nf/input_data/well_masks/	48h	10	15hHB101	1	B	6				0	DMSO	Both
p001	B07	cyp35	1	DMSO	PHX2702	841.935863619767	682.630371826633	747.03994333064	825.091915986524	877.577120485212	79.9477616421679	887.652653912457	900.804069758898	907.854413228564	0.0949570686993252	7	20220617	p001_B07	m2X	20220617-cyp35-p001-m2X_B07.TIF	wellmask_98.png	/projects/b1059/projects/JB/cellprofiler-nf/projects/20220622_cyp35d1/raw_images/	/projects/b1059/projects/JB/cellprofiler-nf/input_data/well_masks/	48h	10	15hHB101	1	B	7				0	DMSO	Both
p001	B08	cyp35	1	DMSO	PHX2701	594.29797283264	179.34731041094	276.886202120195	314.702089285314	696.124444986886	257.107736060582	766.531081987703	845.491933751526	856.716559355722	0.432624285819306	9	20220617	p001_B08	m2X	20220617-cyp35-p001-m2X_B08.TIF	wellmask_98.png	/projects/b1059/projects/JB/cellprofiler-nf/projects/20220622_cyp35d1/raw_images/	/projects/b1059/projects/JB/cellprofiler-nf/input_data/well_masks/	48h	10	15hHB101	1	B	8				0	DMSO	Both
p001	B09	cyp35	1	DMSO	DL238	739.000882847982	289.788803625919	432.785171461697	620.648062750028	871.118535989509	222.921855611521	893.746444986887	923.74232051766	941.028625246594	0.301653030172872	13	20220617	p001_B09	m2X	20220617-cyp35-p001-m2X_B09.TIF	wellmask_98.png	/projects/b1059/projects/JB/cellprofiler-nf/projects/20220622_cyp35d1/raw_images/	/projects/b1059/projects/JB/cellprofiler-nf/input_data/well_masks/	48h	10	15hHB101	1	B	9				0	DMSO	Both
p001	B10	cyp35	1	DMSO	CB4856	924.621324732823	840.893491137465	859.144049953963	884.104108243969	927.60766908931	58.2099604030593	966.564587292085	985.861240236713	1002.97525383188	0.0629554595443487	8	20220617	p001_B10	m2X	20220617-cyp35-p001-m2X_B10.TIF	wellmask_98.png	/projects/b1059/projects/JB/cellprofiler-nf/projects/20220622_cyp35d1/raw_images/	/projects/b1059/projects/JB/cellprofiler-nf/input_data/well_masks/	48h	10	15hHB101	1	B	10				0	DMSO	Both
p001	B11	cyp35	1	DMSO	N2	826.169018259136	547.94806499116	682.911027931213	788.916933457692	863.069525491536	100.32564495878	888.75594556654	907.587328151577	960.757325010479	0.12143477029698	20	20220617	p001_B11	m2X	20220617-cyp35-p001-m2X_B11.TIF	wellmask_98.png	/projects/b1059/projects/JB/cellprofiler-nf/projects/20220622_cyp35d1/raw_images/	/projects/b1059/projects/JB/cellprofiler-nf/input_data/well_masks/	48h	10	15hHB101	1	B	11				0	DMSO	Both
p001	C03	cyp35	1	DMSO	ECA2922	906.086352633288	838.883764145333	840.833938541137	849.741329454359	927.149954883611	51.5595704851774	944.882831685323	952.731574032063	973.709031191127	0.0569035946025827	9	20220617	p001_C03	m2X	20220617-cyp35-p001-m2X_C03.TIF	wellmask_98.png	/projects/b1059/projects/JB/cellprofiler-nf/projects/20220622_cyp35d1/raw_images/	/projects/b1059/projects/JB/cellprofiler-nf/input_data/well_masks/	48h	10	15hHB101	1	C	3				0	DMSO	Both
p001	C04	cyp35	1	DMSO	ECA2921	963.83443457803	895.288019875136	908.330406464223	942.141709958988	963.232351529362	45.3009076300773	992.747493681378	1007.87828820331	1035.86895676453	0.0470007150656639	8	20220617	p001_C04	m2X	20220617-cyp35-p001-m2X_C04.TIF	wellmask_98.png	/projects/b1059/projects/JB/cellprofiler-nf/projects/20220622_cyp35d1/raw_images/	/projects/b1059/projects/JB/cellprofiler-nf/input_data/well_masks/	48h	10	15hHB101	1	C	4				0	DMSO	Both
p001	C05	cyp35	1	DMSO	ECA2860	862.100037458859	803.11533351851	814.212611377362	841.995846743145	862.005282068281	33.6764637465491	888.103037495402	907.250753325734	912.338264727179	0.0390632899701691	24	20220617	p001_C05	m2X	20220617-cyp35-p001-m2X_C05.TIF	wellmask_98.png	/projects/b1059/projects/JB/cellprofiler-nf/projects/20220622_cyp35d1/raw_images/	/projects/b1059/projects/JB/cellprofiler-nf/input_data/well_masks/	48h	10	15hHB101	1	C	5				0	DMSO	Both
p001	C06	cyp35	1	DMSO	ECA2859	889.602551260695	807.544419783173	853.223264258194	872.334305733618	890.40944791954	38.396581001593	899.325521648904	933.843426956932	968.645562981641	0.0431615005455859	17	20220617	p001_C06	m2X	20220617-cyp35-p001-m2X_C06.TIF	wellmask_98.png	/projects/b1059/projects/JB/cellprofiler-nf/projects/20220622_cyp35d1/raw_images/	/projects/b1059/projects/JB/cellprofiler-nf/input_data/well_masks/	48h	10	15hHB101	1	C	6				0	DMSO	Both
p001	C07	cyp35	1	DMSO	PHX2702	850.858752368235	676.54481880914	785.392562037736	849.200459243971	867.251408773875	70.7918754884766	880.41616849856	920.068722054057	920.695432936665	0.0832005021884517	10	20220617	p001_C07	m2X	20220617-cyp35-p001-m2X_C07.TIF	wellmask_98.png	/projects/b1059/projects/JB/cellprofiler-nf/projects/20220622_cyp35d1/raw_images/	/projects/b1059/projects/JB/cellprofiler-nf/input_data/well_masks/	48h	10	15hHB101	1	C	7				0	DMSO	Both
p001	C08	cyp35	1	DMSO	PHX2701	896.194636718287	877.25542698336	878.3205152	879.918147524961	893.666626696823	20.6401887547932	909.943115890148	916.091166253744	920.18986649614	0.0230309219773665	4	20220617	p001_C08	m2X	20220617-cyp35-p001-m2X_C08.TIF	wellmask_98.png	/projects/b1059/projects/JB/cellprofiler-nf/projects/20220622_cyp35d1/raw_images/	/projects/b1059/projects/JB/cellprofiler-nf/input_data/well_masks/	48h	10	15hHB101	1	C	8				0	DMSO	Both
p001	C09	cyp35	1	DMSO	DL238	861.218236739321	758.373711459605	814.559781302563	841.199500030795	869.191176904132	48.0817468438522	890.213039434063	909.499090157946	924.662632433713	0.0558299218394349	10	20220617	p001_C09	m2X	20220617-cyp35-p001-m2X_C09.TIF	wellmask_98.png	/projects/b1059/projects/JB/cellprofiler-nf/projects/20220622_cyp35d1/raw_images/	/projects/b1059/projects/JB/cellprofiler-nf/input_data/well_masks/	48h	10	15hHB101	1	C	9				0	DMSO	Both
p001	C10	cyp35	1	DMSO	CB4856	938.47904022822	869.61712220252	905.659158099692	916.453299394997	938.401835531545	33.6486422835815	957.847796497027	982.293891356582	1000.23176707799	0.0358544419653729	16	20220617	p001_C10	m2X	20220617-cyp35-p001-m2X_C10.TIF	wellmask_98.png	/projects/b1059/projects/JB/cellprofiler-nf/projects/20220622_cyp35d1/raw_images/	/projects/b1059/projects/JB/cellprofiler-nf/input_data/well_masks/	48h	10	15hHB101	1	C	10				0	DMSO	Both
p001	C11	cyp35	1	DMSO	N2	880.501075932394	835.995537144431	862.360698181916	868.932884265144	879.418403912457	23.7172456557935	889.316644371329	913.401017292291	918.029521620674	0.0269360779947696	10	20220617	p001_C11	m2X	20220617-cyp35-p001-m2X_C11.TIF	wellmask_98.png	/projects/b1059/projects/JB/cellprofiler-nf/projects/20220622_cyp35d1/raw_images/	/projects/b1059/projects/JB/cellprofiler-nf/input_data/well_masks/	48h	10	15hHB101	1	C	11				0	DMSO	Both
p001	D01	cyp35	1	DMSO	ECA3359	181.123989987259	181.123989987259	181.123989987259	181.123989987259	181.123989987259		181.123989987259	181.123989987259	181.123989987259		1	20220617	p001_D01	m2X	20220617-cyp35-p001-m2X_D01.TIF	wellmask_98.png	/projects/b1059/projects/JB/cellprofiler-nf/projects/20220622_cyp35d1/raw_images/	/projects/b1059/projects/JB/cellprofiler-nf/input_data/well_masks/	48h	10	15hHB101	1	D	1				0	DMSO	Both
p001	D03	cyp35	1	DMSO	ECA2922	942.137429812393	872.08928905823	893.995442012395	923.207590403235	944.666858080608	37.8082827646295	975.227080250936	977.422489427391	982.208192883003	0.0401303266044299	9	20220617	p001_D03	m2X	20220617-cyp35-p001-m2X_D03.TIF	wellmask_98.png	/projects/b1059/projects/JB/cellprofiler-nf/projects/20220622_cyp35d1/raw_images/	/projects/b1059/projects/JB/cellprofiler-nf/input_data/well_masks/	48h	10	15hHB101	1	D	3				0	DMSO	Both
p001	D04	cyp35	1	DMSO	ECA2921	944.715595693651	837.467900944006	890.007686891589	929.947962808324	947.937203792884	47.9343483862826	986.373012629153	989.258492145703	1003.74604382319	0.0507394485756183	12	20220617	p001_D04	m2X	20220617-cyp35-p001-m2X_D04.TIF	wellmask_98.png	/projects/b1059/projects/JB/cellprofiler-nf/projects/20220622_cyp35d1/raw_images/	/projects/b1059/projects/JB/cellprofiler-nf/input_data/well_masks/	48h	10	15hHB101	1	D	4				0	DMSO	Both
p001	D05	cyp35	1	DMSO	ECA2860	882.063418977436	760.690946150579	789.097088353099	873.342005253129	887.293058235863	52.5246119847202	918.896383974654	929.400777178529	955.858592883004	0.059547432593465	20	20220617	p001_D05	m2X	20220617-cyp35-p001-m2X_D05.TIF	wellmask_98.png	/projects/b1059/projects/JB/cellprofiler-nf/projects/20220622_cyp35d1/raw_images/	/projects/b1059/projects/JB/cellprofiler-nf/input_data/well_masks/	48h	10	15hHB101	1	D	5				0	DMSO	Both
p001	D06	cyp35	1	DMSO	ECA2859	874.374385892113	758.592564755409	796.968207166083	851.141190128782	878.944875537517	55.3134928496242	902.578078082812	937.017820133783	971.305591566926	0.0632606509775427	18	20220617	p001_D06	m2X	20220617-cyp35-p001-m2X_D06.TIF	wellmask_98.png	/projects/b1059/projects/JB/cellprofiler-nf/projects/20220622_cyp35d1/raw_images/	/projects/b1059/projects/JB/cellprofiler-nf/input_data/well_masks/	48h	10	15hHB101	1	D	6				0	DMSO	Both
p001	D07	cyp35	1	DMSO	PHX2702	784.340267711124	582.43743351851	651.158532171872	701.001527455348	779.096104506014	117.587331594741	875.165957298463	921.046422633216	946.445644986887	0.149918774332327	14	20220617	p001_D07	m2X	20220617-cyp35-p001-m2X_D07.TIF	wellmask_98.png	/projects/b1059/projects/JB/cellprofiler-nf/projects/20220622_cyp35d1/raw_images/	/projects/b1059/projects/JB/cellprofiler-nf/input_data/well_masks/	48h	10	15hHB101	1	D	7				0	DMSO	Both
p001	D08	cyp35	1	DMSO	PHX2701	873.641223972694	838.49593424397	846.383495417032	858.214837176624	858.976997672615	31.7035548766889	896.149879516705	908.281034558817	916.368471253558	0.0362889868366374	5	20220617	p001_D08	m2X	20220617-cyp35-p001-m2X_D08.TIF	wellmask_98.png	/projects/b1059/projects/JB/cellprofiler-nf/projects/20220622_cyp35d1/raw_images/	/projects/b1059/projects/JB/cellprofiler-nf/input_data/well_masks/	48h	10	15hHB101	1	D	8				0	DMSO	Both
p001	D09	cyp35	1	DMSO	DL238	890.171640910439	809.514701298535	829.545744230486	860.296972963538	896.766411746142	48.2867067037679	934.6954660539	943.818717207139	947.712982721934	0.0542442653580626	10	20220617	p001_D09	m2X	20220617-cyp35-p001-m2X_D09.TIF	wellmask_98.png	/projects/b1059/projects/JB/cellprofiler-nf/projects/20220622_cyp35d1/raw_images/	/projects/b1059/projects/JB/cellprofiler-nf/input_data/well_masks/	48h	10	15hHB101	1	D	9				0	DMSO	Both
p001	D10	cyp35	1	DMSO	CB4856	950.268500221176	853.786483092403	882.220540691122	917.859838756775	968.274368353098	52.5193384656557	983.298754852647	994.567171979018	1019.70623061805	0.0552678937094429	11	20220617	p001_D10	m2X	20220617-cyp35-p001-m2X_D10.TIF	wellmask_98.png	/projects/b1059/projects/JB/cellprofiler-nf/projects/20220622_cyp35d1/raw_images/	/projects/b1059/projects/JB/cellprofiler-nf/input_data/well_masks/	48h	10	15hHB101	1	D	10				0	DMSO	Both
p001	D11	cyp35	1	DMSO	N2	855.372039716456	709.067589276543	761.780023400965	825.838471343866	869.513892795005	79.3393208027519	910.671838089006	925.626409894943	936.002177077899	0.092754166747199	7	20220617	p001_D11	m2X	20220617-cyp35-p001-m2X_D11.TIF	wellmask_98.png	/projects/b1059/projects/JB/cellprofiler-nf/projects/20220622_cyp35d1/raw_images/	/projects/b1059/projects/JB/cellprofiler-nf/input_data/well_masks/	48h	10	15hHB101	1	D	11				0	DMSO	Both
p001	E03	cyp35	1	DMSO	ECA2922	933.694006746765	867.568241934041	883.217595257559	923.299013542179	935.685541065658	36.1386444967369	954.033496434924	975.757637420583	984.7428683531	0.0387050192414251	12	20220617	p001_E03	m2X	20220617-cyp35-p001-m2X_E03.TIF	wellmask_98.png	/projects/b1059/projects/JB/cellprofiler-nf/projects/20220622_cyp35d1/raw_images/	/projects/b1059/projects/JB/cellprofiler-nf/input_data/well_masks/	48h	10	15hHB101	1	E	3				0	DMSO	Both
p001	E04	cyp35	1	DMSO	ECA2921	936.272707414096	842.52614077035	895.081853500779	912.344146184289	944.088249194652	39.2254282510856	966.183605618051	973.199876947678	985.873087511547	0.0418953024481754	14	20220617	p001_E04	m2X	20220617-cyp35-p001-m2X_E04.TIF	wellmask_98.png	/projects/b1059/projects/JB/cellprofiler-nf/projects/20220622_cyp35d1/raw_images/	/projects/b1059/projects/JB/cellprofiler-nf/input_data/well_masks/	48h	10	15hHB101	1	E	4				0	DMSO	Both
p001	E05	cyp35	1	DMSO	ECA2860	868.155500653115	787.936689257085	831.840949427391	855.33061561166	873.512956916916	29.9862505730578	884.641508702069	903.130019575845	912.007231199897	0.0345401838155711	19	20220617	p001_E05	m2X	20220617-cyp35-p001-m2X_E05.TIF	wellmask_98.png	/projects/b1059/projects/JB/cellprofiler-nf/projects/20220622_cyp35d1/raw_images/	/projects/b1059/projects/JB/cellprofiler-nf/input_data/well_masks/	48h	10	15hHB101	1	E	5				0	DMSO	Both
p001	E06	cyp35	1	DMSO	ECA2859	673.838642466805	169.767850246923	209.634853992073	542.677228819206	805.608810934219	278.298702254294	851.70034260181	895.002143022965	949.305471253559	0.413004961002966	15	20220617	p001_E06	m2X	20220617-cyp35-p001-m2X_E06.TIF	wellmask_98.png	/projects/b1059/projects/JB/cellprofiler-nf/projects/20220622_cyp35d1/raw_images/	/projects/b1059/projects/JB/cellprofiler-nf/input_data/well_masks/	48h	10	15hHB101	1	E	6				0	DMSO	Both
p001	E07	cyp35	1	DMSO	PHX2702	787.041632377602	270.2205185766	528.122896416884	753.715716249216	877.471859937567	198.172244523851	905.203398245691	929.65053620114	979.594203035303	0.2517938522835	17	20220617	p001_E07	m2X	20220617-cyp35-p001-m2X_E07.TIF	wellmask_98.png	/projects/b1059/projects/JB/cellprofiler-nf/projects/20220622_cyp35d1/raw_images/	/projects/b1059/projects/JB/cellprofiler-nf/input_data/well_masks/	48h	10	15hHB101	1	E	7				0	DMSO	Both
p001	E08	cyp35	1	DMSO	PHX2701	781.379750679112	688.241306517608	703.411718012676	726.167335255278	790.964455176186	77.8676949333476	813.276553402418	858.260083187411	888.249103044073	0.0996540988753179	5	20220617	p001_E08	m2X	20220617-cyp35-p001-m2X_E08.TIF	wellmask_98.png	/projects/b1059/projects/JB/cellprofiler-nf/projects/20220622_cyp35d1/raw_images/	/projects/b1059/projects/JB/cellprofiler-nf/input_data/well_masks/	48h	10	15hHB101	1	E	8				0	DMSO	Both
p001	E09	cyp35	1	DMSO	DL238	890.51608443483	798.126304780841	828.989926759394	869.720463773832	903.296511459605	40.3808228982802	918.369928975553	926.621943447118	946.168271867598	0.0453454166680303	23	20220617	p001_E09	m2X	20220617-cyp35-p001-m2X_E09.TIF	wellmask_98.png	/projects/b1059/projects/JB/cellprofiler-nf/projects/20220622_cyp35d1/raw_images/	/projects/b1059/projects/JB/cellprofiler-nf/input_data/well_masks/	48h	10	15hHB101	1	E	9				0	DMSO	Both
p001	E10	cyp35	1	DMSO	CB4856	686.018893292155	165.437752597729	178.006288926802	375.710013306279	903.136517067233	344.620460221176	946.531826376792	962.969681473088	965.214744405041	0.502348351613711	10	20220617	p001_E10	m2X	20220617-cyp35-p001-m2X_E10.TIF	wellmask_98.png	/projects/b1059/projects/JB/cellprofiler-nf/projects/20220622_cyp35d1/raw_images/	/projects/b1059/projects/JB/cellprofiler-nf/input_data/well_masks/	48h	10	15hHB101	1	E	10				0	DMSO	Both
p001	E11	cyp35	1	DMSO	N2	873.592883965397	760.803280227417	788.508286641009	846.559033588838	896.699574286248	62.0934700578954	921.222104053533	924.719860571459	928.515892301157	0.0710782690628635	8	20220617	p001_E11	m2X	20220617-cyp35-p001-m2X_E11.TIF	wellmask_98.png	/projects/b1059/projects/JB/cellprofiler-nf/projects/20220622_cyp35d1/raw_images/	/projects/b1059/projects/JB/cellprofiler-nf/input_data/well_masks/	48h	10	15hHB101	1	E	11				0	DMSO	Both
p001	F01	cyp35	1	DMSO	ECA3359	902.731401880381	902.731401880381	902.731401880381	902.731401880381	902.731401880381		902.731401880381	902.731401880381	902.731401880381		1	20220617	p001_F01	m2X	20220617-cyp35-p001-m2X_F01.TIF	wellmask_98.png	/projects/b1059/projects/JB/cellprofiler-nf/projects/20220622_cyp35d1/raw_images/	/projects/b1059/projects/JB/cellprofiler-nf/input_data/well_masks/	48h	10	15hHB101	1	F	1				0	DMSO	Both
p001	F03	cyp35	1	DMSO	ECA2922	922.615393365334	815.490947887346	866.405693348481	883.748306960916	940.988464145334	49.9808912350975	957.993675537517	979.339280555752	984.627552155536	0.054173051516935	15	20220617	p001_F03	m2X	20220617-cyp35-p001-m2X_F03.TIF	wellmask_98.png	/projects/b1059/projects/JB/cellprofiler-nf/projects/20220622_cyp35d1/raw_images/	/projects/b1059/projects/JB/cellprofiler-nf/input_data/well_masks/	48h	10	15hHB101	1	F	3				0	DMSO	Both
p001	F04	cyp35	1	DMSO	ECA2921	940.685077060799	839.351916249217	868.371273841064	914.277348107287	962.752940423716	55.0177419210105	980.501499750652	984.427410756866	993.293951513267	0.0584868871237069	8	20220617	p001_F04	m2X	20220617-cyp35-p001-m2X_F04.TIF	wellmask_98.png	/projects/b1059/projects/JB/cellprofiler-nf/projects/20220622_cyp35d1/raw_images/	/projects/b1059/projects/JB/cellprofiler-nf/input_data/well_masks/	48h	10	15hHB101	1	F	4				0	DMSO	Both
p001	F05	cyp35	1	DMSO	ECA2860	842.866841722189	726.869563411102	756.895503910507	835.904462399795	856.241808896644	56.4281041232198	882.032897672616	885.792598249199	935.668401880382	0.0669478277350702	17	20220617	p001_F05	m2X	20220617-cyp35-p001-m2X_F05.TIF	wellmask_98.png	/projects/b1059/projects/JB/cellprofiler-nf/projects/20220622_cyp35d1/raw_images/	/projects/b1059/projects/JB/cellprofiler-nf/input_data/well_masks/	48h	10	15hHB101	1	F	5				0	DMSO	Both
p001	F06	cyp35	1	DMSO	ECA2859	872.748481648236	816.286997552423	839.893820425669	851.365359552996	874.704985710297	34.3751625600474	878.560951224535	917.967331025344	934.772258773876	0.0393872499154945	10	20220617	p001_F06	m2X	20220617-cyp35-p001-m2X_F06.TIF	wellmask_98.png	/projects/b1059/projects/JB/cellprofiler-nf/projects/20220622_cyp35d1/raw_images/	/projects/b1059/projects/JB/cellprofiler-nf/input_data/well_masks/	48h	10	15hHB101	1	F	6				0	DMSO	Both
p001	F07	cyp35	1	DMSO	PHX2702	871.356365221684	793.645589248312	804.59268287022	857.219859300011	870.334880805206	45.651469793277	898.355961459605	909.665619424014	968.114731772973	0.0523912736686817	15	20220617	p001_F07	m2X	20220617-cyp35-p001-m2X_F07.TIF	wellmask_98.png	/projects/b1059/projects/JB/cellprofiler-nf/projects/20220622_cyp35d1/raw_images/	/projects/b1059/projects/JB/cellprofiler-nf/input_data/well_masks/	48h	10	15hHB101	1	F	7				0	DMSO	Both
p001	F08	cyp35	1	DMSO	PHX2701	861.088069143729	841.900091026045	846.917275164682	850.3278212418	857.843016045237	15.5507744560543	870.706213489487	876.493849324506	889.847474306404	0.0180594471266082	8	20220617	p001_F08	m2X	20220617-cyp35-p001-m2X_F08.TIF	wellmask_98.png	/projects/b1059/projects/JB/cellprofiler-nf/projects/20220622_cyp35d1/raw_images/	/projects/b1059/projects/JB/cellprofiler-nf/input_data/well_masks/	48h	10	15hHB101	1	F	8				0	DMSO	Both
p001	F09	cyp35	1	DMSO	DL238	852.484567318864	714.756425828439	744.314995887788	801.026294695963	865.193203044073	76.9016209960826	922.530821616288	930.715803040565	933.93291204145	0.0902088130908278	15	20220617	p001_F09	m2X	20220617-cyp35-p001-m2X_F09.TIF	wellmask_98.png	/projects/b1059/projects/JB/cellprofiler-nf/projects/20220622_cyp35d1/raw_images/	/projects/b1059/projects/JB/cellprofiler-nf/input_data/well_masks/	48h	10	15hHB101	1	F	9				0	DMSO	Both
p001	F10	cyp35	1	DMSO	CB4856	969.747303459092	925.222192301156	931.579532359341	936.647649215825	970.620505143571	35.7381651480031	993.722896482502	1012.93738642269	1022.16261502576	0.0368530698879233	8	20220617	p001_F10	m2X	20220617-cyp35-p001-m2X_F10.TIF	wellmask_98.png	/projects/b1059/projects/JB/cellprofiler-nf/projects/20220622_cyp35d1/raw_images/	/projects/b1059/projects/JB/cellprofiler-nf/input_data/well_masks/	48h	10	15hHB101	1	F	10				0	DMSO	Both
p001	F11	cyp35	1	DMSO	N2	900.875034771316	860.769283885627	866.0865309321	880.286650197189	896.677253430647	30.7918717067837	920.737041842857	937.261090268282	972.361371253558	0.0341799589491345	17	20220617	p001_F11	m2X	20220617-cyp35-p001-m2X_F11.TIF	wellmask_98.png	/projects/b1059/projects/JB/cellprofiler-nf/projects/20220622_cyp35d1/raw_images/	/projects/b1059/projects/JB/cellprofiler-nf/input_data/well_masks/	48h	10	15hHB101	1	F	11				0	DMSO	Both
p001	G01	cyp35	1	DMSO	ECA3359	987.2679969651	846.645244336849	874.769794862499	916.956620650975	987.2679969651	198.870603945109	1057.57937327923	1099.7661990677	1127.89074959335	0.201435278522595	2	20220617	p001_G01	m2X	20220617-cyp35-p001-m2X_G01.TIF	wellmask_98.png	/projects/b1059/projects/JB/cellprofiler-nf/projects/20220622_cyp35d1/raw_images/	/projects/b1059/projects/JB/cellprofiler-nf/input_data/well_masks/	48h	10	15hHB101	1	G	1				0	DMSO	Both
p001	G03	cyp35	1	DMSO	ECA2922	945.233257264215	915.462316023482	922.209131829223	939.904717597109	945.226785989509	16.7011432920634	952.700008741636	960.049158726966	980.415906669993	0.0176688062588926	14	20220617	p001_G03	m2X	20220617-cyp35-p001-m2X_G03.TIF	wellmask_98.png	/projects/b1059/projects/JB/cellprofiler-nf/projects/20220622_cyp35d1/raw_images/	/projects/b1059/projects/JB/cellprofiler-nf/input_data/well_masks/	48h	10	15hHB101	1	G	3				0	DMSO	Both
p001	G04	cyp35	1	DMSO	ECA2921	912.936048842899	756.39315090737	860.256050861076	876.186164290795	918.654872851788	64.7374669603031	952.412692647398	976.794986159539	1022.29770246223	0.0709112834818547	14	20220617	p001_G04	m2X	20220617-cyp35-p001-m2X_G04.TIF	wellmask_98.png	/projects/b1059/projects/JB/cellprofiler-nf/projects/20220622_cyp35d1/raw_images/	/projects/b1059/projects/JB/cellprofiler-nf/input_data/well_masks/	48h	10	15hHB101	1	G	4				0	DMSO	Both
p001	G05	cyp35	1	DMSO	ECA2860	861.673062214126	766.991723874897	793.989159615428	825.507437816584	869.132334825816	49.5515582533159	904.890373373537	910.559307727563	921.842678220707	0.0575062171793904	15	20220617	p001_G05	m2X	20220617-cyp35-p001-m2X_G05.TIF	wellmask_98.png	/projects/b1059/projects/JB/cellprofiler-nf/projects/20220622_cyp35d1/raw_images/	/projects/b1059/projects/JB/cellprofiler-nf/input_data/well_masks/	48h	10	15hHB101	1	G	5				0	DMSO	Both
p001	G06	cyp35	1	DMSO	ECA2859	886.57106542826	802.653064145333	844.566360606482	861.258208234374	885.397901178342	38.304123601752	915.224054275187	929.860794997602	968.799316831062	0.0432047977826223	23	20220617	p001_G06	m2X	20220617-cyp35-p001-m2X_G06.TIF	wellmask_98.png	/projects/b1059/projects/JB/cellprofiler-nf/projects/20220622_cyp35d1/raw_images/	/projects/b1059/projects/JB/cellprofiler-nf/input_data/well_masks/	48h	10	15hHB101	1	G	6				0	DMSO	Both
p001	G07	cyp35	1	DMSO	PHX2702	858.440301099832	796.76475633507	816.789081257797	837.747662256181	846.027255027764	40.3103157324173	881.742025246594	919.019295147955	927.450772589096	0.0469576226567786	13	20220617	p001_G07	m2X	20220617-cyp35-p001-m2X_G07.TIF	wellmask_98.png	/projects/b1059/projects/JB/cellprofiler-nf/projects/20220622_cyp35d1/raw_images/	/projects/b1059/projects/JB/cellprofiler-nf/input_data/well_masks/	48h	10	15hHB101	1	G	7				0	DMSO	Both
p001	G08	cyp35	1	DMSO	PHX2701	746.956222117416	260.573494628542	339.597386984329	765.574699776498	848.14295819203	226.727049399649	879.887929398648	889.048288675238	891.442709602645	0.303534588355045	11	20220617	p001_G08	m2X	20220617-cyp35-p001-m2X_G08.TIF	wellmask_98.png	/projects/b1059/projects/JB/cellprofiler-nf/projects/20220622_cyp35d1/raw_images/	/projects/b1059/projects/JB/cellprofiler-nf/input_data/well_masks/	48h	10	15hHB101	1	G	8				0	DMSO	Both
p001	G09	cyp35	1	DMSO	DL238	889.929321821502	828.100638308123	848.519527563314	864.76989895525	885.176652111208	37.0032912809726	916.380235441374	932.620331660639	963.713330618052	0.0415800338000263	18	20220617	p001_G09	m2X	20220617-cyp35-p001-m2X_G09.TIF	wellmask_98.png	/projects/b1059/projects/JB/cellprofiler-nf/projects/20220622_cyp35d1/raw_images/	/projects/b1059/projects/JB/cellprofiler-nf/input_data/well_masks/	48h	10	15hHB101	1	G	9				0	DMSO	Both
p001	G10	cyp35	1	DMSO	CB4856	937.664756299529	836.629203464763	858.50410654559	917.48621395739	950.32453511674	51.7756529631472	971.793825495035	985.539112618911	1016.50948809339	0.0552176592063442	16	20220617	p001_G10	m2X	20220617-cyp35-p001-m2X_G10.TIF	wellmask_98.png	/projects/b1059/projects/JB/cellprofiler-nf/projects/20220622_cyp35d1/raw_images/	/projects/b1059/projects/JB/cellprofiler-nf/input_data/well_masks/	48h	10	15hHB101	1	G	10				0	DMSO	Both
p001	G11	cyp35	1	DMSO	N2	901.068795691424	872.482831199897	880.805721038828	892.163995456982	903.998739615429	17.9456340355224	913.260369841426	918.401926420015	921.365803063531	0.019915942180366	6	20220617	p001_G11	m2X	20220617-cyp35-p001-m2X_G11.TIF	wellmask_98.png	/projects/b1059/projects/JB/cellprofiler-nf/projects/20220622_cyp35d1/raw_images/	/projects/b1059/projects/JB/cellprofiler-nf/input_data/well_masks/	48h	10	15hHB101	1	G	11				0	DMSO	Both
p001	H03	cyp35	1	DMSO	ECA2922	910.67974400549	838.052720485212	863.094250816588	881.695981414628	906.521649624113	44.6142722601777	952.870272440673	961.029888967559	990.061288410893	0.0489900786240709	13	20220617	p001_H03	m2X	20220617-cyp35-p001-m2X_H03.TIF	wellmask_98.png	/projects/b1059/projects/JB/cellprofiler-nf/projects/20220622_cyp35d1/raw_images/	/projects/b1059/projects/JB/cellprofiler-nf/input_data/well_masks/	48h	10	15hHB101	1	H	3				0	DMSO	Both
p001	H04	cyp35	1	DMSO	ECA2921	965.420099338699	868.330013228564	888.620938905044	953.152150225285	976.639659598261	47.7234101985751	996.958062150286	1010.16483788385	1023.36574274151	0.0494327912079571	14	20220617	p001_H04	m2X	20220617-cyp35-p001-m2X_H04.TIF	wellmask_98.png	/projects/b1059/projects/JB/cellprofiler-nf/projects/20220622_cyp35d1/raw_images/	/projects/b1059/projects/JB/cellprofiler-nf/input_data/well_masks/	48h	10	15hHB101	1	H	4				0	DMSO	Both
p001	H05	cyp35	1	DMSO	ECA2860	821.876892461882	637.265835989509	687.807848107707	767.89243837993	844.849258192029	95.1411377354333	897.125843460464	906.257026405022	949.263621991144	0.115760813581757	15	20220617	p001_H05	m2X	20220617-cyp35-p001-m2X_H05.TIF	wellmask_98.png	/projects/b1059/projects/JB/cellprofiler-nf/projects/20220622_cyp35d1/raw_images/	/projects/b1059/projects/JB/cellprofiler-nf/input_data/well_masks/	48h	10	15hHB101	1	H	5				0	DMSO	Both
p001	H06	cyp35	1	DMSO	ECA2859	852.669008247425	715.757829482588	747.407393295681	820.066185989509	867.630921038828	72.437687555564	915.253662633026	925.47240015739	948.803040779121	0.0849540523402538	15	20220617	p001_H06	m2X	20220617-cyp35-p001-m2X_H06.TIF	wellmask_98.png	/projects/b1059/projects/JB/cellprofiler-nf/projects/20220622_cyp35d1/raw_images/	/projects/b1059/projects/JB/cellprofiler-nf/input_data/well_masks/	48h	10	15hHB101	1	H	6				0	DMSO	Both
p001	H07	cyp35	1	DMSO	PHX2702	850.697999936029	702.108994648001	754.849539139921	840.905960310027	869.291255781454	64.623933853776	895.384977350476	913.68219073376	917.829723939288	0.0759657761727848	15	20220617	p001_H07	m2X	20220617-cyp35-p001-m2X_H07.TIF	wellmask_98.png	/projects/b1059/projects/JB/cellprofiler-nf/projects/20220622_cyp35d1/raw_images/	/projects/b1059/projects/JB/cellprofiler-nf/input_data/well_masks/	48h	10	15hHB101	1	H	7				0	DMSO	Both
p001	H08	cyp35	1	DMSO	PHX2701	844.65506765477	732.024111459604	762.821524694948	811.372605434493	854.880976075363	66.9382900233451	893.712164069141	911.675741335859	915.510847041155	0.0792492611323613	7	20220617	p001_H08	m2X	20220617-cyp35-p001-m2X_H08.TIF	wellmask_98.png	/projects/b1059/projects/JB/cellprofiler-nf/projects/20220622_cyp35d1/raw_images/	/projects/b1059/projects/JB/cellprofiler-nf/input_data/well_masks/	48h	10	15hHB101	1	H	8				0	DMSO	Both
p001	H09	cyp35	1	DMSO	DL238	835.718940729739	486.899166385516	673.333456981202	832.056405362686	882.684207090682	130.820643765831	916.608583881567	917.966641969782	942.052868232906	0.156536650529424	13	20220617	p001_H09	m2X	20220617-cyp35-p001-m2X_H09.TIF	wellmask_98.png	/projects/b1059/projects/JB/cellprofiler-nf/projects/20220622_cyp35d1/raw_images/	/projects/b1059/projects/JB/cellprofiler-nf/input_data/well_masks/	48h	10	15hHB101	1	H	9				0	DMSO	Both
p001	H10	cyp35	1	DMSO	CB4856	940.479129712147	852.300943269578	858.102670227186	907.438814475823	964.11935061182	52.2892370177023	979.43466161966	991.99635151779	995.326196508924	0.0555985086385771	12	20220617	p001_H10	m2X	20220617-cyp35-p001-m2X_H10.TIF	wellmask_98.png	/projects/b1059/projects/JB/cellprofiler-nf/projects/20220622_cyp35d1/raw_images/	/projects/b1059/projects/JB/cellprofiler-nf/input_data/well_masks/	48h	10	15hHB101	1	H	10				0	DMSO	Both
p001	H11	cyp35	1	DMSO	N2	862.28882473061	819.527037144431	831.49188507541	857.516342790233	864.090244239059	23.7921570950507	873.556829172535	877.467345597166	906.34711671087	0.0275918652923326	10	20220617	p001_H11	m2X	20220617-cyp35-p001-m2X_H11.TIF	wellmask_98.png	/projects/b1059/projects/JB/cellprofiler-nf/projects/20220622_cyp35d1/raw_images/	/projects/b1059/projects/JB/cellprofiler-nf/input_data/well_masks/	48h	10	15hHB101	1	H	11				0	DMSO	Both
p002	A01	cyp35	2	DMSO	ECA2859	850.997186121318	713.497391165695	759.831522716044	797.851678426169	862.150185240622	78.3285851798231	894.739545568733	915.172179961328	973.328817865791	0.0920432951568615	9	20220617	p002_A01	m2X	20220617-cyp35-p002-m2X_A01.TIF	wellmask_98.png	/projects/b1059/projects/JB/cellprofiler-nf/projects/20220622_cyp35d1/raw_images/	/projects/b1059/projects/JB/cellprofiler-nf/input_data/well_masks/	48h	10	15hHB101	2	A	1				0	DMSO	Both
p002	A02	cyp35	2	DMSO	ECA2860	969.823493076191	937.769203617147	943.354093722802	953.832230618051	961.024901298536	24.8654364539923	988.732913778217	997.716205250486	1010.86081264276	0.0256391360196085	9	20220617	p002_A02	m2X	20220617-cyp35-p002-m2X_A02.TIF	wellmask_98.png	/projects/b1059/projects/JB/cellprofiler-nf/projects/20220622_cyp35d1/raw_images/	/projects/b1059/projects/JB/cellprofiler-nf/input_data/well_masks/	48h	10	15hHB101	2	A	2				0	DMSO	Both
p002	A03	cyp35	2	DMSO	ECA2921	918.607557443695	896.184162981642	900.470963563486	905.157356960916	913.541886404313	17.6327645968954	934.205581211609	938.453788675238	949.151717404137	0.019195100730462	11	20220617	p002_A03	m2X	20220617-cyp35-p002-m2X_A03.TIF	wellmask_98.png	/projects/b1059/projects/JB/cellprofiler-nf/projects/20220622_cyp35d1/raw_images/	/projects/b1059/projects/JB/cellprofiler-nf/input_data/well_masks/	48h	10	15hHB101	2	A	3				0	DMSO	Both	ECA2859
p002	A04	cyp35	2	DMSO	ECA2922	816.073004176479	567.267092329387	690.245751955558	757.453328984263	855.774876329707	103.459505525628	879.491373975191	898.790321155197	931.341440197274	0.126777267470122	20	20220617	p002_A04	m2X	20220617-cyp35-p002-m2X_A04.TIF	wellmask_98.png	/projects/b1059/projects/JB/cellprofiler-nf/projects/20220622_cyp35d1/raw_images/	/projects/b1059/projects/JB/cellprofiler-nf/input_data/well_masks/	48h	10	15hHB101	2	A	4				0	DMSO	Both	ECA2860
p002	A05	cyp35	2	DMSO	ECA3352	867.545312158574	710.349141942813	803.024258773875	849.379921871307	884.603659630501	56.5138925906801	901.385181955462	918.765509670489	921.728694619772	0.0651422949310459	16	20220617	p002_A05	m2X	20220617-cyp35-p002-m2X_A05.TIF	wellmask_98.png	/projects/b1059/projects/JB/cellprofiler-nf/projects/20220622_cyp35d1/raw_images/	/projects/b1059/projects/JB/cellprofiler-nf/input_data/well_masks/	48h	10	15hHB101	2	A	5				0	DMSO	Both	ECA2921
p002	A06	cyp35	2	DMSO	ECA3359	882.388114131055	708.30614440504	809.428192753057	856.149881793454	893.141174306403	67.0177379460926	927.739726038785	944.252658189783	966.119203346821	0.0759504087519235	15	20220617	p002_A06	m2X	20220617-cyp35-p002-m2X_A06.TIF	wellmask_98.png	/projects/b1059/projects/JB/cellprofiler-nf/projects/20220622_cyp35d1/raw_images/	/projects/b1059/projects/JB/cellprofiler-nf/input_data/well_masks/	48h	10	15hHB101	2	A	6				0	DMSO	Both	ECA2922
p002	A07	cyp35	2	DMSO	N2	701.706105260515	166.548589718738	291.115498219439	534.030904753034	867.905158192029	267.396589391874	883.298512768758	890.02974456611	946.948075461324	0.381066357250235	12	20220617	p002_A07	m2X	20220617-cyp35-p002-m2X_A07.TIF	wellmask_98.png	/projects/b1059/projects/JB/cellprofiler-nf/projects/20220622_cyp35d1/raw_images/	/projects/b1059/projects/JB/cellprofiler-nf/input_data/well_masks/	48h	10	15hHB101	2	A	7				0	DMSO	Both	ECA3352
p002	A08	cyp35	2	DMSO	CB4856	990.957819733348	968.685724082902	973.944979365091	981.833862288375	983.004242548082	19.6681070512548	1002.55213971117	1012.24873390619	1018.71313003621	0.0198475723785571	5	20220617	p002_A08	m2X	20220617-cyp35-p002-m2X_A08.TIF	wellmask_98.png	/projects/b1059/projects/JB/cellprofiler-nf/projects/20220622_cyp35d1/raw_images/	/projects/b1059/projects/JB/cellprofiler-nf/input_data/well_masks/	48h	10	15hHB101	2	A	8				0	DMSO	Both	ECA3359
p002	A09	cyp35	2	DMSO	DL238	856.707594195577	343.053113205142	619.678178684899	850.166900727853	896.25727743742	185.050641941265	986.958884767087	1010.44283653468	1043.67003409159	0.216002102928738	16	20220617	p002_A09	m2X	20220617-cyp35-p002-m2X_A09.TIF	wellmask_98.png	/projects/b1059/projects/JB/cellprofiler-nf/projects/20220622_cyp35d1/raw_images/	/projects/b1059/projects/JB/cellprofiler-nf/input_data/well_masks/	48h	10	15hHB101	2	A	9				0	DMSO	Both	N2
p002	A10	cyp35	2	DMSO	PHX2701	843.852036676297	672.768653864071	734.083208073141	806.5221659561	868.341466831062	78.527449401632	904.600565018103	910.891733269282	912.677601326766	0.0930583158997047	12	20220617	p002_A10	m2X	20220617-cyp35-p002-m2X_A10.TIF	wellmask_98.png	/projects/b1059/projects/JB/cellprofiler-nf/projects/20220622_cyp35d1/raw_images/	/projects/b1059/projects/JB/cellprofiler-nf/input_data/well_masks/	48h	10	15hHB101	2	A	10				0	DMSO	Both	CB4856
p002	A11	cyp35	2	DMSO	PHX2702	906.156063218866	757.564791507157	857.662844727179	876.454518713291	920.432958697683	53.0944280410082	941.222540197275	958.25451993111	981.255253402417	0.0585930285037271	18	20220617	p002_A11	m2X	20220617-cyp35-p002-m2X_A11.TIF	wellmask_98.png	/projects/b1059/projects/JB/cellprofiler-nf/projects/20220622_cyp35d1/raw_images/	/projects/b1059/projects/JB/cellprofiler-nf/input_data/well_masks/	48h	10	15hHB101	2	A	11				0	DMSO	Both	DL238
p002	B01	cyp35	2	DMSO	ECA2859	822.868568701032	514.299859235529	634.360151153705	765.965273895288	889.085313810411	132.776719311685	904.903200358345	916.700682345858	982.00735824849	0.16135835583231	15	20220617	p002_B01	m2X	20220617-cyp35-p002-m2X_B01.TIF	wellmask_98.png	/projects/b1059/projects/JB/cellprofiler-nf/projects/20220622_cyp35d1/raw_images/	/projects/b1059/projects/JB/cellprofiler-nf/input_data/well_masks/	48h	10	15hHB101	2	B	1				0	DMSO	Both	PHX2702
p002	B02	cyp35	2	DMSO	ECA2860	947.506202553567	820.526020456982	832.05735613687	897.159766565965	981.586286929701	83.4261248037492	1007.80308055357	1019.05148973135	1020.50541624922	0.0880481041484609	7	20220617	p002_B02	m2X	20220617-cyp35-p002-m2X_B02.TIF	wellmask_98.png	/projects/b1059/projects/JB/cellprofiler-nf/projects/20220622_cyp35d1/raw_images/	/projects/b1059/projects/JB/cellprofiler-nf/input_data/well_masks/	48h	10	15hHB101	2	B	2				0	DMSO	Both
p002	B03	cyp35	2	DMSO	ECA2921	891.773239082375	823.44852582844	852.446394046696	861.836823939287	897.50829709077	34.1726222870945	918.497673724557	933.698835989509	940.380057498762	0.038319856202747	21	20220617	p002_B03	m2X	20220617-cyp35-p002-m2X_B03.TIF	wellmask_98.png	/projects/b1059/projects/JB/cellprofiler-nf/projects/20220622_cyp35d1/raw_images/	/projects/b1059/projects/JB/cellprofiler-nf/input_data/well_masks/	48h	10	15hHB101	2	B	3				0	DMSO	Both
p002	B04	cyp35	2	DMSO	ECA2922	847.357447441639	711.134112642756	776.264322890749	810.27803802891	858.234608415531	57.6340042307144	884.084702195149	914.117242721934	930.870152127304	0.0680161653204611	23	20220617	p002_B04	m2X	20220617-cyp35-p002-m2X_B04.TIF	wellmask_98.png	/projects/b1059/projects/JB/cellprofiler-nf/projects/20220622_cyp35d1/raw_images/	/projects/b1059/projects/JB/cellprofiler-nf/input_data/well_masks/	48h	10	15hHB101	2	B	4				0	DMSO	Both
p002	B05	cyp35	2	DMSO	ECA3352	854.387480750471	791.310711459605	806.966159020313	823.796698540999	853.357044284848	41.5971512542924	884.865699134556	896.268506795731	937.928840197275	0.0486865177586106	15	20220617	p002_B05	m2X	20220617-cyp35-p002-m2X_B05.TIF	wellmask_98.png	/projects/b1059/projects/JB/cellprofiler-nf/projects/20220622_cyp35d1/raw_images/	/projects/b1059/projects/JB/cellprofiler-nf/input_data/well_masks/	48h	10	15hHB101	2	B	5				0	DMSO	Both
p002	B06	cyp35	2	DMSO	ECA3359	868.024399276537	690.035270116813	769.492100334608	786.614540379246	886.846524027191	96.8476640272218	927.411381920627	990.174289006615	1001.63935935572	0.111572513523745	12	20220617	p002_B06	m2X	20220617-cyp35-p002-m2X_B06.TIF	wellmask_98.png	/projects/b1059/projects/JB/cellprofiler-nf/projects/20220622_cyp35d1/raw_images/	/projects/b1059/projects/JB/cellprofiler-nf/input_data/well_masks/	48h	10	15hHB101	2	B	6				0	DMSO	Both
p002	B07	cyp35	2	DMSO	N2	900.56798427414	801.577784985091	844.645932909972	882.402369662253	900.380755741514	47.8832436530645	921.966930763513	958.76563749003	983.378573142711	0.0531700487794472	14	20220617	p002_B07	m2X	20220617-cyp35-p002-m2X_B07.TIF	wellmask_98.png	/projects/b1059/projects/JB/cellprofiler-nf/projects/20220622_cyp35d1/raw_images/	/projects/b1059/projects/JB/cellprofiler-nf/input_data/well_masks/	48h	10	15hHB101	2	B	7				0	DMSO	Both
p002	B08	cyp35	2	DMSO	CB4856	958.920253467437	861.350394355426	891.89940644472	906.918555577762	977.005168644022	60.2296199403014	1007.81918506469	1019.70030210196	1019.96524501512	0.0628098319151278	8	20220617	p002_B08	m2X	20220617-cyp35-p002-m2X_B08.TIF	wellmask_98.png	/projects/b1059/projects/JB/cellprofiler-nf/projects/20220622_cyp35d1/raw_images/	/projects/b1059/projects/JB/cellprofiler-nf/input_data/well_masks/	48h	10	15hHB101	2	B	8				0	DMSO	Both
p002	B09	cyp35	2	DMSO	DL238	696.244481047231	194.091087981971	321.41809735915	413.546940535547	821.28053563849	322.903339492498	948.634303844658	976.698674600238	1030.70091450368	0.463778670111416	8	20220617	p002_B09	m2X	20220617-cyp35-p002-m2X_B09.TIF	wellmask_98.png	/projects/b1059/projects/JB/cellprofiler-nf/projects/20220622_cyp35d1/raw_images/	/projects/b1059/projects/JB/cellprofiler-nf/input_data/well_masks/	48h	10	15hHB101	2	B	9				0	DMSO	Both
p002	B10	cyp35	2	DMSO	PHX2701	859.555209148515	731.415704813033	758.340217905181	836.072667298964	869.821232084378	74.0985920239644	887.366192260869	919.879696902732	1019.3869574578	0.0862057390093271	14	20220617	p002_B10	m2X	20220617-cyp35-p002-m2X_B10.TIF	wellmask_98.png	/projects/b1059/projects/JB/cellprofiler-nf/projects/20220622_cyp35d1/raw_images/	/projects/b1059/projects/JB/cellprofiler-nf/input_data/well_masks/	48h	10	15hHB101	2	B	10				0	DMSO	Both
p002	B11	cyp35	2	DMSO	PHX2702	888.531777896814	725.404853430647	783.286757488223	869.953070416692	908.352531502531	71.0277813677891	929.208426028785	953.676643829945	966.784714933139	0.0799383692679111	18	20220617	p002_B11	m2X	20220617-cyp35-p002-m2X_B11.TIF	wellmask_98.png	/projects/b1059/projects/JB/cellprofiler-nf/projects/20220622_cyp35d1/raw_images/	/projects/b1059/projects/JB/cellprofiler-nf/input_data/well_masks/	48h	10	15hHB101	2	B	11				0	DMSO	Both
p002	C01	cyp35	2	DMSO	ECA2859	839.936185686892	642.027097540494	777.550982193256	803.268807288867	837.032950363688	87.8028926277861	911.943328933433	924.68849436693	932.525319763715	0.104535194606459	10	20220617	p002_C01	m2X	20220617-cyp35-p002-m2X_C01.TIF	wellmask_98.png	/projects/b1059/projects/JB/cellprofiler-nf/projects/20220622_cyp35d1/raw_images/	/projects/b1059/projects/JB/cellprofiler-nf/input_data/well_masks/	48h	10	15hHB101	2	C	1				0	DMSO	Both
p002	C02	cyp35	2	DMSO	ECA2860	797.652834499268	410.194450940189	414.336178022557	664.833977104838	940.46351566737	231.858331677987	958.204729673475	971.196873724558	998.119886376085	0.2906757446973	11	20220617	p002_C02	m2X	20220617-cyp35-p002-m2X_C02.TIF	wellmask_98.png	/projects/b1059/projects/JB/cellprofiler-nf/projects/20220622_cyp35d1/raw_images/	/projects/b1059/projects/JB/cellprofiler-nf/input_data/well_masks/	48h	10	15hHB101	2	C	2				0	DMSO	Both
p002	C03	cyp35	2	DMSO	ECA2921	859.298564436531	691.93460188038	754.701269911136	814.069407902493	883.237556302878	72.7305988591576	911.546332661839	942.180386408532	952.696128728899	0.0846394976894315	23	20220617	p002_C03	m2X	20220617-cyp35-p002-m2X_C03.TIF	wellmask_98.png	/projects/b1059/projects/JB/cellprofiler-nf/projects/20220622_cyp35d1/raw_images/	/projects/b1059/projects/JB/cellprofiler-nf/input_data/well_masks/	48h	10	15hHB101	2	C	3				0	DMSO	Both
p002	C04	cyp35	2	DMSO	ECA2922	845.832443558856	643.402723214936	768.758763540541	825.783403617149	876.301479677861	70.9595410567406	888.006707554587	899.696569150084	907.155321038827	0.0838931417174978	17	20220617	p002_C04	m2X	20220617-cyp35-p002-m2X_C04.TIF	wellmask_98.png	/projects/b1059/projects/JB/cellprofiler-nf/projects/20220622_cyp35d1/raw_images/	/projects/b1059/projects/JB/cellprofiler-nf/input_data/well_masks/	48h	10	15hHB101	2	C	4				0	DMSO	Both
p002	C05	cyp35	2	DMSO	ECA3352	890.360596902556	760.442655167415	808.820505362963	869.654147337693	897.347018303484	60.9614920215692	932.054031693744	953.605337609077	973.594994583774	0.0684683174813059	13	20220617	p002_C05	m2X	20220617-cyp35-p002-m2X_C05.TIF	wellmask_98.png	/projects/b1059/projects/JB/cellprofiler-nf/projects/20220622_cyp35d1/raw_images/	/projects/b1059/projects/JB/cellprofiler-nf/input_data/well_masks/	48h	10	15hHB101	2	C	5				0	DMSO	Both
p002	C06	cyp35	2	DMSO	ECA3359	874.491861899736	755.595941240775	801.527940768281	844.612046174	859.710368232906	69.4444517486277	935.605722775596	955.212589250067	967.378225246593	0.0794112041223201	9	20220617	p002_C06	m2X	20220617-cyp35-p002-m2X_C06.TIF	wellmask_98.png	/projects/b1059/projects/JB/cellprofiler-nf/projects/20220622_cyp35d1/raw_images/	/projects/b1059/projects/JB/cellprofiler-nf/input_data/well_masks/	48h	10	15hHB101	2	C	6				0	DMSO	Both
p002	C07	cyp35	2	DMSO	N2	812.153078414315	438.099125135172	632.416734906375	755.338510901109	853.713731781743	147.794347410469	917.067402778977	951.329751392752	982.644486957929	0.181978436502426	15	20220617	p002_C07	m2X	20220617-cyp35-p002-m2X_C07.TIF	wellmask_98.png	/projects/b1059/projects/JB/cellprofiler-nf/projects/20220622_cyp35d1/raw_images/	/projects/b1059/projects/JB/cellprofiler-nf/input_data/well_masks/	48h	10	15hHB101	2	C	7				0	DMSO	Both
p002	C08	cyp35	2	DMSO	CB4856	704.543758095094	177.827941971043	248.177199105849	295.575536913009	976.061992057588	362.339637337683	983.807774316133	995.282899441575	1007.89572582844	0.514289755851867	11	20220617	p002_C08	m2X	20220617-cyp35-p002-m2X_C08.TIF	wellmask_98.png	/projects/b1059/projects/JB/cellprofiler-nf/projects/20220622_cyp35d1/raw_images/	/projects/b1059/projects/JB/cellprofiler-nf/input_data/well_masks/	48h	10	15hHB101	2	C	8				0	DMSO	Both
p002	C09	cyp35	2	DMSO	DL238	910.724638262322	728.230401326765	832.682806433148	876.08060479039	937.146793751387	81.6880405330517	972.589189742553	983.096118116715	988.310805506301	0.0896956523421984	10	20220617	p002_C09	m2X	20220617-cyp35-p002-m2X_C09.TIF	wellmask_98.png	/projects/b1059/projects/JB/cellprofiler-nf/projects/20220622_cyp35d1/raw_images/	/projects/b1059/projects/JB/cellprofiler-nf/input_data/well_masks/	48h	10	15hHB101	2	C	9				0	DMSO	Both
p002	C10	cyp35	2	DMSO	PHX2701	766.863681147426	315.767208997377	524.609492239894	726.999073110622	838.680421152207	190.83925990684	884.143310095942	936.685426778043	954.996728147053	0.248856823707306	12	20220617	p002_C10	m2X	20220617-cyp35-p002-m2X_C10.TIF	wellmask_98.png	/projects/b1059/projects/JB/cellprofiler-nf/projects/20220622_cyp35d1/raw_images/	/projects/b1059/projects/JB/cellprofiler-nf/input_data/well_masks/	48h	10	15hHB101	2	C	10				0	DMSO	Both
p002	C11	cyp35	2	DMSO	PHX2702	903.929594903091	723.444627565206	810.3586169577	888.416327072013	919.858832968857	67.4716464875567	942.723953984265	964.399494333372	1010.73891682229	0.0746425903831485	25	20220617	p002_C11	m2X	20220617-cyp35-p002-m2X_C11.TIF	wellmask_98.png	/projects/b1059/projects/JB/cellprofiler-nf/projects/20220622_cyp35d1/raw_images/	/projects/b1059/projects/JB/cellprofiler-nf/input_data/well_masks/	48h	10	15hHB101	2	C	11				0	DMSO	Both
p002	D01	cyp35	2	DMSO	ECA2859	826.441878932607	691.996578123649	707.426636571355	766.34254585527	847.106560542835	83.9054383675736	888.812644640253	895.375958653684	950.322097663844	0.10152612120279	11	20220617	p002_D01	m2X	20220617-cyp35-p002-m2X_D01.TIF	wellmask_98.png	/projects/b1059/projects/JB/cellprofiler-nf/projects/20220622_cyp35d1/raw_images/	/projects/b1059/projects/JB/cellprofiler-nf/input_data/well_masks/	48h	10	15hHB101	2	D	1				0	DMSO	Both
p002	D02	cyp35	2	DMSO	ECA2860	966.463153746563	855.502166404178	930.456556622686	945.896810269258	967.492321907211	49.267802741285	1001.23767778118	1013.48233584299	1026.56440538215	0.0509774247991709	10	20220617	p002_D02	m2X	20220617-cyp35-p002-m2X_D02.TIF	wellmask_98.png	/projects/b1059/projects/JB/cellprofiler-nf/projects/20220622_cyp35d1/raw_images/	/projects/b1059/projects/JB/cellprofiler-nf/input_data/well_masks/	48h	10	15hHB101	2	D	2				0	DMSO	Both
p002	D03	cyp35	2	DMSO	ECA2921	820.547326270939	557.85414443327	619.406435345494	786.643697552424	844.531723971481	125.922907317333	921.774738451736	930.297292831167	944.855576796861	0.153462089614749	13	20220617	p002_D03	m2X	20220617-cyp35-p002-m2X_D03.TIF	wellmask_98.png	/projects/b1059/projects/JB/cellprofiler-nf/projects/20220622_cyp35d1/raw_images/	/projects/b1059/projects/JB/cellprofiler-nf/input_data/well_masks/	48h	10	15hHB101	2	D	3				0	DMSO	Both
p002	D04	cyp35	2	DMSO	ECA2922	900.600848624356	857.081871253558	858.612961575097	868.84120916997	894.101367352813	41.3929853067309	921.266771093711	944.050682436247	981.483446723654	0.0459615215441531	10	20220617	p002_D04	m2X	20220617-cyp35-p002-m2X_D04.TIF	wellmask_98.png	/projects/b1059/projects/JB/cellprofiler-nf/projects/20220622_cyp35d1/raw_images/	/projects/b1059/projects/JB/cellprofiler-nf/input_data/well_masks/	48h	10	15hHB101	2	D	4				0	DMSO	Both
p002	D05	cyp35	2	DMSO	ECA3352	802.331012752301	460.393459266552	567.82270986892	734.0409365512	867.234072440673	145.442373406416	904.400572735981	933.503981837065	959.994059957028	0.181274774494249	23	20220617	p002_D05	m2X	20220617-cyp35-p002-m2X_D05.TIF	wellmask_98.png	/projects/b1059/projects/JB/cellprofiler-nf/projects/20220622_cyp35d1/raw_images/	/projects/b1059/projects/JB/cellprofiler-nf/input_data/well_masks/	48h	10	15hHB101	2	D	5				0	DMSO	Both
p002	D06	cyp35	2	DMSO	ECA3359	836.907403416993	561.478877960552	609.594341957421	745.626902462226	899.451201187114	140.37881380869	940.988464145334	950.681472722401	976.203545559962	0.167735179824602	13	20220617	p002_D06	m2X	20220617-cyp35-p002-m2X_D06.TIF	wellmask_98.png	/projects/b1059/projects/JB/cellprofiler-nf/projects/20220622_cyp35d1/raw_images/	/projects/b1059/projects/JB/cellprofiler-nf/input_data/well_masks/	48h	10	15hHB101	2	D	6				0	DMSO	Both
p002	D07	cyp35	2	DMSO	N2	817.444795869514	347.18905361457	565.364399189795	846.901077278669	884.010766635791	177.345415100933	912.996165681485	935.428152731002	1004.83610188038	0.216950937845645	19	20220617	p002_D07	m2X	20220617-cyp35-p002-m2X_D07.TIF	wellmask_98.png	/projects/b1059/projects/JB/cellprofiler-nf/projects/20220622_cyp35d1/raw_images/	/projects/b1059/projects/JB/cellprofiler-nf/input_data/well_masks/	48h	10	15hHB101	2	D	7				0	DMSO	Both
p002	D08	cyp35	2	DMSO	CB4856	974.555907697413	929.605950358345	949.447352902006	958.798741352195	982.382336594778	25.7932509986505	991.028110734048	999.567559991506	1012.39996718941	0.0264666714294435	9	20220617	p002_D08	m2X	20220617-cyp35-p002-m2X_D08.TIF	wellmask_98.png	/projects/b1059/projects/JB/cellprofiler-nf/projects/20220622_cyp35d1/raw_images/	/projects/b1059/projects/JB/cellprofiler-nf/input_data/well_masks/	48h	10	15hHB101	2	D	8				0	DMSO	Both
p002	D09	cyp35	2	DMSO	DL238	944.705356825339	809.628294046696	856.624978151439	923.137057793396	982.867123971481	74.6314773581226	989.831445401271	994.623968353099	997.489677350477	0.0789997397801575	6	20220617	p002_D09	m2X	20220617-cyp35-p002-m2X_D09.TIF	wellmask_98.png	/projects/b1059/projects/JB/cellprofiler-nf/projects/20220622_cyp35d1/raw_images/	/projects/b1059/projects/JB/cellprofiler-nf/input_data/well_masks/	48h	10	15hHB101	2	D	9				0	DMSO	Both
p002	D10	cyp35	2	DMSO	PHX2701	709.109341795492	204.517915523756	367.670959187724	542.690216468332	841.249463009871	245.29967738321	892.359127860516	935.444430716821	958.524504198995	0.345926450160847	15	20220617	p002_D10	m2X	20220617-cyp35-p002-m2X_D10.TIF	wellmask_98.png	/projects/b1059/projects/JB/cellprofiler-nf/projects/20220622_cyp35d1/raw_images/	/projects/b1059/projects/JB/cellprofiler-nf/input_data/well_masks/	48h	10	15hHB101	2	D	10				0	DMSO	Both
p002	D11	cyp35	2	DMSO	PHX2702	759.196011516934	228.532637735047	385.784714015613	634.030655002494	856.13568142634	227.809204555992	929.183840812831	948.173488804214	977.818552095112	0.300066387467989	22	20220617	p002_D11	m2X	20220617-cyp35-p002-m2X_D11.TIF	wellmask_98.png	/projects/b1059/projects/JB/cellprofiler-nf/projects/20220622_cyp35d1/raw_images/	/projects/b1059/projects/JB/cellprofiler-nf/input_data/well_masks/	48h	10	15hHB101	2	D	11				0	DMSO	Both
p002	E01	cyp35	2	DMSO	ECA2859	875.736364545149	818.983729944243	830.007045222495	849.495487941007	879.809484490894	39.854073854618	883.962302462228	918.877181038935	950.603630064435	0.0455092142660056	9	20220617	p002_E01	m2X	20220617-cyp35-p002-m2X_E01.TIF	wellmask_98.png	/projects/b1059/projects/JB/cellprofiler-nf/projects/20220622_cyp35d1/raw_images/	/projects/b1059/projects/JB/cellprofiler-nf/input_data/well_masks/	48h	10	15hHB101	2	E	1				0	DMSO	Both
p002	E02	cyp35	2	DMSO	ECA2860	954.811691120102	824.961699982458	858.586513301806	910.780054566111	980.509728179247	70.8555804575049	1002.99876161075	1019.09506074881	1025.27109234885	0.0742089577625335	9	20220617	p002_E02	m2X	20220617-cyp35-p002-m2X_E02.TIF	wellmask_98.png	/projects/b1059/projects/JB/cellprofiler-nf/projects/20220622_cyp35d1/raw_images/	/projects/b1059/projects/JB/cellprofiler-nf/input_data/well_masks/	48h	10	15hHB101	2	E	2				0	DMSO	Both
p002	E03	cyp35	2	DMSO	ECA2921	912.298037455211	855.936040137506	859.611745542471	884.014223930517	915.235116129025	38.6277096025912	939.527211459604	962.7073954889	966.016350377803	0.042341107858064	13	20220617	p002_E03	m2X	20220617-cyp35-p002-m2X_E03.TIF	wellmask_98.png	/projects/b1059/projects/JB/cellprofiler-nf/projects/20220622_cyp35d1/raw_images/	/projects/b1059/projects/JB/cellprofiler-nf/input_data/well_masks/	48h	10	15hHB101	2	E	3				0	DMSO	Both
p002	E04	cyp35	2	DMSO	ECA2922	858.387010630948	699.977371835404	784.549296828595	839.244967130914	863.573687160526	60.3540579969431	895.305155650935	920.088788139248	949.311353984265	0.070311010359512	24	20220617	p002_E04	m2X	20220617-cyp35-p002-m2X_E04.TIF	wellmask_98.png	/projects/b1059/projects/JB/cellprofiler-nf/projects/20220622_cyp35d1/raw_images/	/projects/b1059/projects/JB/cellprofiler-nf/input_data/well_masks/	48h	10	15hHB101	2	E	4				0	DMSO	Both
p002	E05	cyp35	2	DMSO	ECA3352	885.233013078852	827.969402462227	839.900961387935	859.303865099639	885.323461706528	36.1428625997934	911.957184479183	926.160023826594	948.278092301158	0.0408286429288126	15	20220617	p002_E05	m2X	20220617-cyp35-p002-m2X_E05.TIF	wellmask_98.png	/projects/b1059/projects/JB/cellprofiler-nf/projects/20220622_cyp35d1/raw_images/	/projects/b1059/projects/JB/cellprofiler-nf/input_data/well_masks/	48h	10	15hHB101	2	E	5				0	DMSO	Both
p002	E06	cyp35	2	DMSO	ECA3359	884.80503565435	776.965531199898	782.207254068402	853.857329618801	896.084264140948	65.9654927446072	942.113910844527	948.046369708873	960.416494651965	0.074553704021161	14	20220617	p002_E06	m2X	20220617-cyp35-p002-m2X_E06.TIF	wellmask_98.png	/projects/b1059/projects/JB/cellprofiler-nf/projects/20220622_cyp35d1/raw_images/	/projects/b1059/projects/JB/cellprofiler-nf/input_data/well_masks/	48h	10	15hHB101	2	E	6				0	DMSO	Both
p002	E07	cyp35	2	DMSO	N2	919.167582155892	839.489034825817	888.726665479333	903.159392883004	924.959715514985	35.4340164361113	948.084177350476	950.898364952901	953.364078514169	0.0385501154784	9	20220617	p002_E07	m2X	20220617-cyp35-p002-m2X_E07.TIF	wellmask_98.png	/projects/b1059/projects/JB/cellprofiler-nf/projects/20220622_cyp35d1/raw_images/	/projects/b1059/projects/JB/cellprofiler-nf/input_data/well_masks/	48h	10	15hHB101	2	E	7				0	DMSO	Both
p002	E08	cyp35	2	DMSO	CB4856	976.404089904587	875.946175569436	912.060402618333	940.863108482953	996.587651513265	58.8847780301282	1022.81554347458	1027.8140173724	1034.93749833434	0.0603077953471932	7	20220617	p002_E08	m2X	20220617-cyp35-p002-m2X_E08.TIF	wellmask_98.png	/projects/b1059/projects/JB/cellprofiler-nf/projects/20220622_cyp35d1/raw_images/	/projects/b1059/projects/JB/cellprofiler-nf/input_data/well_masks/	48h	10	15hHB101	2	E	8				0	DMSO	Both
p002	E09	cyp35	2	DMSO	DL238	948.239667710155	886.553774306403	892.893790036205	922.26718616149	954.898733718586	41.5684321955798	981.751803693341	987.675478612939	988.187186236434	0.0438374744393058	7	20220617	p002_E09	m2X	20220617-cyp35-p002-m2X_E09.TIF	wellmask_98.png	/projects/b1059/projects/JB/cellprofiler-nf/projects/20220622_cyp35d1/raw_images/	/projects/b1059/projects/JB/cellprofiler-nf/input_data/well_masks/	48h	10	15hHB101	2	E	9				0	DMSO	Both
p002	E10	cyp35	2	DMSO	PHX2701	891.340245770336	764.905659729376	801.68953778723	876.090929454359	884.424571835405	65.2319245063804	946.870500023423	973.100232909974	979.188730036205	0.0731840897075213	13	20220617	p002_E10	m2X	20220617-cyp35-p002-m2X_E10.TIF	wellmask_98.png	/projects/b1059/projects/JB/cellprofiler-nf/projects/20220622_cyp35d1/raw_images/	/projects/b1059/projects/JB/cellprofiler-nf/input_data/well_masks/	48h	10	15hHB101	2	E	10				0	DMSO	Both
p002	E11	cyp35	2	DMSO	PHX2702	901.327125719174	740.303704231187	824.405543281496	884.858445568732	926.854841934043	70.5642605832767	948.130216088059	954.073711697028	962.208780864975	0.0782892898368869	9	20220617	p002_E11	m2X	20220617-cyp35-p002-m2X_E11.TIF	wellmask_98.png	/projects/b1059/projects/JB/cellprofiler-nf/projects/20220622_cyp35d1/raw_images/	/projects/b1059/projects/JB/cellprofiler-nf/input_data/well_masks/	48h	10	15hHB101	2	E	11				0	DMSO	Both
p002	F01	cyp35	2	DMSO	ECA2859	840.673108700224	681.635874218403	783.256114887945	836.318687770228	852.133093065638	69.2565764177068	888.239982055035	891.208221949237	896.134983183588	0.082382290691783	8	20220617	p002_F01	m2X	20220617-cyp35-p002-m2X_F01.TIF	wellmask_98.png	/projects/b1059/projects/JB/cellprofiler-nf/projects/20220622_cyp35d1/raw_images/	/projects/b1059/projects/JB/cellprofiler-nf/input_data/well_masks/	48h	10	15hHB101	2	F	1				0	DMSO	Both
p002	F02	cyp35	2	DMSO	ECA2860	974.090141892292	845.722883295009	897.318876417721	964.478582452184	989.392545927078	55.2467592664665	997.941907721934	1016.2749880123	1059.12564422126	0.0567162697685686	14	20220617	p002_F02	m2X	20220617-cyp35-p002-m2X_F02.TIF	wellmask_98.png	/projects/b1059/projects/JB/cellprofiler-nf/projects/20220622_cyp35d1/raw_images/	/projects/b1059/projects/JB/cellprofiler-nf/input_data/well_masks/	48h	10	15hHB101	2	F	2				0	DMSO	Both
p002	F03	cyp35	2	DMSO	ECA2921	892.616299004298	746.008460431414	819.736804338224	836.795592245447	896.777668200715	66.7363199483387	949.831274637268	962.229358363814	981.215092301157	0.0747648457940799	19	20220617	p002_F03	m2X	20220617-cyp35-p002-m2X_F03.TIF	wellmask_98.png	/projects/b1059/projects/JB/cellprofiler-nf/projects/20220622_cyp35d1/raw_images/	/projects/b1059/projects/JB/cellprofiler-nf/input_data/well_masks/	48h	10	15hHB101	2	F	3				0	DMSO	Both
p002	F04	cyp35	2	DMSO	ECA2922	870.494446734326	785.168945559961	831.610477107707	853.611040223101	875.108581414628	34.7776601108627	894.944100164133	903.905367646916	920.330121038827	0.03995161628122	15	20220617	p002_F04	m2X	20220617-cyp35-p002-m2X_F04.TIF	wellmask_98.png	/projects/b1059/projects/JB/cellprofiler-nf/projects/20220622_cyp35d1/raw_images/	/projects/b1059/projects/JB/cellprofiler-nf/input_data/well_masks/	48h	10	15hHB101	2	F	4				0	DMSO	Both
p002	F05	cyp35	2	DMSO	ECA3352	870.759142212972	738.698413285024	827.365507433083	852.167284534894	872.554134705626	45.7063206986247	900.071370747905	925.042637400613	931.673857113029	0.0524901990491485	23	20220617	p002_F05	m2X	20220617-cyp35-p002-m2X_F05.TIF	wellmask_98.png	/projects/b1059/projects/JB/cellprofiler-nf/projects/20220622_cyp35d1/raw_images/	/projects/b1059/projects/JB/cellprofiler-nf/input_data/well_masks/	48h	10	15hHB101	2	F	5				0	DMSO	Both
p002	F06	cyp35	2	DMSO	ECA3359	899.554592846105	845.799061706529	879.878825124685	890.412583885626	898.598355147956	22.0215478641934	910.449021038828	921.908193188718	946.53946649614	0.0244805018387148	17	20220617	p002_F06	m2X	20220617-cyp35-p002-m2X_F06.TIF	wellmask_98.png	/projects/b1059/projects/JB/cellprofiler-nf/projects/20220622_cyp35d1/raw_images/	/projects/b1059/projects/JB/cellprofiler-nf/input_data/well_masks/	48h	10	15hHB101	2	F	6				0	DMSO	Both
p002	F07	cyp35	2	DMSO	N2	811.061813536499	575.018989858388	629.383245164447	713.233517353139	877.368630530053	124.442988918933	903.605026983362	918.794629427391	962.873983885627	0.15343218832646	17	20220617	p002_F07	m2X	20220617-cyp35-p002-m2X_F07.TIF	wellmask_98.png	/projects/b1059/projects/JB/cellprofiler-nf/projects/20220622_cyp35d1/raw_images/	/projects/b1059/projects/JB/cellprofiler-nf/input_data/well_masks/	48h	10	15hHB101	2	F	7				0	DMSO	Both
p002	F08	cyp35	2	DMSO	CB4856	948.806353162291	803.009036017739	880.254868208337	932.078803765281	953.98648837993	67.8450730158374	985.99037622015	997.287801762708	1056.55570060527	0.071505711138754	10	20220617	p002_F08	m2X	20220617-cyp35-p002-m2X_F08.TIF	wellmask_98.png	/projects/b1059/projects/JB/cellprofiler-nf/projects/20220622_cyp35d1/raw_images/	/projects/b1059/projects/JB/cellprofiler-nf/input_data/well_masks/	48h	10	15hHB101	2	F	8				0	DMSO	Both
p002	F09	cyp35	2	DMSO	DL238	974.40775315529	872.022982168318	916.541080918705	964.592585221914	987.326022560865	56.7476235711499	999.649372622528	1019.3561559863	1038.99956288968	0.0582380665459526	6	20220617	p002_F09	m2X	20220617-cyp35-p002-m2X_F09.TIF	wellmask_98.png	/projects/b1059/projects/JB/cellprofiler-nf/projects/20220622_cyp35d1/raw_images/	/projects/b1059/projects/JB/cellprofiler-nf/input_data/well_masks/	48h	10	15hHB101	2	F	9				0	DMSO	Both
p002	F10	cyp35	2	DMSO	PHX2701	664.87870494686	221.6522140239	314.093682638743	424.611998776211	778.709324111131	267.730667807291	863.940567041407	921.129306669993	928.921365300255	0.402675955501822	11	20220617	p002_F10	m2X	20220617-cyp35-p002-m2X_F10.TIF	wellmask_98.png	/projects/b1059/projects/JB/cellprofiler-nf/projects/20220622_cyp35d1/raw_images/	/projects/b1059/projects/JB/cellprofiler-nf/input_data/well_masks/	48h	10	15hHB101	2	F	10				0	DMSO	Both
p002	F11	cyp35	2	DMSO	PHX2702	887.158982924161	740.581077350476	773.113476512293	833.6266316678	902.137894114118	81.820639490554	938.75434096535	963.489495204716	1016.03820002342	0.0922277078465298	12	20220617	p002_F11	m2X	20220617-cyp35-p002-m2X_F11.TIF	wellmask_98.png	/projects/b1059/projects/JB/cellprofiler-nf/projects/20220622_cyp35d1/raw_images/	/projects/b1059/projects/JB/cellprofiler-nf/input_data/well_masks/	48h	10	15hHB101	2	F	11				0	DMSO	Both
p002	G01	cyp35	2	DMSO	ECA2859	727.989254017838	195.871166011278	365.637725135172	608.231614958006	850.925209020798	260.278029062834	918.722570415387	922.933353250032	926.22216029467	0.357530042684471	11	20220617	p002_G01	m2X	20220617-cyp35-p002-m2X_G01.TIF	wellmask_98.png	/projects/b1059/projects/JB/cellprofiler-nf/projects/20220622_cyp35d1/raw_images/	/projects/b1059/projects/JB/cellprofiler-nf/input_data/well_masks/	48h	10	15hHB101	2	G	1				0	DMSO	Both
p002	G02	cyp35	2	DMSO	ECA2860	921.968215230476	699.515102462226	788.011128728899	863.58494616229	963.513532936665	108.81830381109	980.372609602645	1003.13763717662	1082.42364919465	0.118028259557611	11	20220617	p002_G02	m2X	20220617-cyp35-p002-m2X_G02.TIF	wellmask_98.png	/projects/b1059/projects/JB/cellprofiler-nf/projects/20220622_cyp35d1/raw_images/	/projects/b1059/projects/JB/cellprofiler-nf/input_data/well_masks/	48h	10	15hHB101	2	G	2				0	DMSO	Both
p002	G03	cyp35	2	DMSO	ECA2921	925.976852508424	878.170952127305	885.734275508131	905.387274194651	930.62586658008	30.607890183797	938.852760567719	967.59270671017	977.059527565207	0.0330547033663765	14	20220617	p002_G03	m2X	20220617-cyp35-p002-m2X_G03.TIF	wellmask_98.png	/projects/b1059/projects/JB/cellprofiler-nf/projects/20220622_cyp35d1/raw_images/	/projects/b1059/projects/JB/cellprofiler-nf/input_data/well_masks/	48h	10	15hHB101	2	G	3				0	DMSO	Both
p002	G04	cyp35	2	DMSO	ECA2922	880.572265966564	791.407668934945	824.856080423301	858.837567031206	880.483005147956	43.9557435524346	905.932303223246	940.671142475712	956.72319928919	0.049917247284851	20	20220617	p002_G04	m2X	20220617-cyp35-p002-m2X_G04.TIF	wellmask_98.png	/projects/b1059/projects/JB/cellprofiler-nf/projects/20220622_cyp35d1/raw_images/	/projects/b1059/projects/JB/cellprofiler-nf/input_data/well_masks/	48h	10	15hHB101	2	G	4				0	DMSO	Both
p002	G05	cyp35	2	DMSO	ECA3352	870.680067301469	749.630057992609	797.807091564497	855.877212623297	884.624369516792	54.0057206991682	899.000692180965	924.095300197275	944.941095233811	0.0620270553184364	17	20220617	p002_G05	m2X	20220617-cyp35-p002-m2X_G05.TIF	wellmask_98.png	/projects/b1059/projects/JB/cellprofiler-nf/projects/20220622_cyp35d1/raw_images/	/projects/b1059/projects/JB/cellprofiler-nf/input_data/well_masks/	48h	10	15hHB101	2	G	5				0	DMSO	Both
p002	G06	cyp35	2	DMSO	ECA3359	885.81558911234	673.709117353139	725.912464856242	842.914213308797	918.066546755847	100.417174368359	953.450278353012	971.077197699584	999.847073142712	0.113361263453249	17	20220617	p002_G06	m2X	20220617-cyp35-p002-m2X_G06.TIF	wellmask_98.png	/projects/b1059/projects/JB/cellprofiler-nf/projects/20220622_cyp35d1/raw_images/	/projects/b1059/projects/JB/cellprofiler-nf/input_data/well_masks/	48h	10	15hHB101	2	G	6				0	DMSO	Both
p002	G07	cyp35	2	DMSO	N2	912.349150446631	823.062040570929	879.020083109303	901.572781987703	911.14432951082	35.8036528020648	923.115507833685	950.900515461325	981.459531693745	0.0392433672838271	17	20220617	p002_G07	m2X	20220617-cyp35-p002-m2X_G07.TIF	wellmask_98.png	/projects/b1059/projects/JB/cellprofiler-nf/projects/20220622_cyp35d1/raw_images/	/projects/b1059/projects/JB/cellprofiler-nf/input_data/well_masks/	48h	10	15hHB101	2	G	7				0	DMSO	Both
p002	G08	cyp35	2	DMSO	CB4856	971.146786334172	849.63405432254	890.254760267541	953.921562151218	989.109991137466	64.8668042254006	1000.87450817701	1020.4138409903	1061.19117781213	0.0667940265449017	8	20220617	p002_G08	m2X	20220617-cyp35-p002-m2X_G08.TIF	wellmask_98.png	/projects/b1059/projects/JB/cellprofiler-nf/projects/20220622_cyp35d1/raw_images/	/projects/b1059/projects/JB/cellprofiler-nf/input_data/well_masks/	48h	10	15hHB101	2	G	8				0	DMSO	Both
p002	G09	cyp35	2	DMSO	DL238	799.603597086005	325.314139504007	379.797189826484	584.406933069444	961.890497261526	278.745938071854	989.069830036206	998.980432295349	1037.65362640152	0.348605157715258	12	20220617	p002_G09	m2X	20220617-cyp35-p002-m2X_G09.TIF	wellmask_98.png	/projects/b1059/projects/JB/cellprofiler-nf/projects/20220622_cyp35d1/raw_images/	/projects/b1059/projects/JB/cellprofiler-nf/input_data/well_masks/	48h	10	15hHB101	2	G	9				0	DMSO	Both
p002	G10	cyp35	2	DMSO	PHX2701	922.374476891504	835.404447172574	869.358645548524	891.191998277883	904.135858192029	53.2175351827768	960.887782721935	1003.49014432473	1016.04133598951	0.0576962356570461	17	20220617	p002_G10	m2X	20220617-cyp35-p002-m2X_G10.TIF	wellmask_98.png	/projects/b1059/projects/JB/cellprofiler-nf/projects/20220622_cyp35d1/raw_images/	/projects/b1059/projects/JB/cellprofiler-nf/input_data/well_masks/	48h	10	15hHB101	2	G	10				0	DMSO	Both
p002	G11	cyp35	2	DMSO	PHX2702	941.055423047108	867.433870122059	882.813672735243	906.678476753597	938.145863965238	46.9431169353807	978.765581995751	993.897173749884	1034.38244440504	0.0498834774081428	20	20220617	p002_G11	m2X	20220617-cyp35-p002-m2X_G11.TIF	wellmask_98.png	/projects/b1059/projects/JB/cellprofiler-nf/projects/20220622_cyp35d1/raw_images/	/projects/b1059/projects/JB/cellprofiler-nf/input_data/well_masks/	48h	10	15hHB101	2	G	11				0	DMSO	Both
p002	H01	cyp35	2	DMSO	ECA2859	689.695067544885	190.44697241725	220.088623646507	508.106334792642	844.243987511547	293.95166496418	911.864733805048	958.918216831062	959.520351545459	0.426205259101769	11	20220617	p002_H01	m2X	20220617-cyp35-p002-m2X_H01.TIF	wellmask_98.png	/projects/b1059/projects/JB/cellprofiler-nf/projects/20220622_cyp35d1/raw_images/	/projects/b1059/projects/JB/cellprofiler-nf/input_data/well_masks/	48h	10	15hHB101	2	H	1				0	DMSO	Both
p002	H02	cyp35	2	DMSO	ECA2860	994.177655361928	955.430601880382	961.35926188038	991.84488338105	995.471632721934	21.5423630107397	1003.26479968264	1021.20920664039	1021.58471666991	0.0216685246289278	10	20220617	p002_H02	m2X	20220617-cyp35-p002-m2X_H02.TIF	wellmask_98.png	/projects/b1059/projects/JB/cellprofiler-nf/projects/20220622_cyp35d1/raw_images/	/projects/b1059/projects/JB/cellprofiler-nf/input_data/well_masks/	48h	10	15hHB101	2	H	2				0	DMSO	Both
p002	H03	cyp35	2	DMSO	ECA2921	880.729562987754	728.296537726277	807.597879274582	844.421267189406	869.738950150153	72.7272598285227	933.464759937567	965.897085450333	989.081590403233	0.0825761537762006	13	20220617	p002_H03	m2X	20220617-cyp35-p002-m2X_H03.TIF	wellmask_98.png	/projects/b1059/projects/JB/cellprofiler-nf/projects/20220622_cyp35d1/raw_images/	/projects/b1059/projects/JB/cellprofiler-nf/input_data/well_masks/	48h	10	15hHB101	2	H	3				0	DMSO	Both
p002	H04	cyp35	2	DMSO	ECA2922	758.594928967045	352.009669364406	555.474355067812	657.213745777851	808.878433903509	176.957648805493	861.745749194652	935.429822227734	939.527211459604	0.233270276465532	13	20220617	p002_H04	m2X	20220617-cyp35-p002-m2X_H04.TIF	wellmask_98.png	/projects/b1059/projects/JB/cellprofiler-nf/projects/20220622_cyp35d1/raw_images/	/projects/b1059/projects/JB/cellprofiler-nf/input_data/well_masks/	48h	10	15hHB101	2	H	4				0	DMSO	Both
p002	H05	cyp35	2	DMSO	ECA3352	874.918470197309	799.490599991228	836.049830493332	856.256095552588	875.385759933182	36.6502555602248	891.317983275925	914.769746542168	944.025570089867	0.0418899095271809	14	20220617	p002_H05	m2X	20220617-cyp35-p002-m2X_H05.TIF	wellmask_98.png	/projects/b1059/projects/JB/cellprofiler-nf/projects/20220622_cyp35d1/raw_images/	/projects/b1059/projects/JB/cellprofiler-nf/input_data/well_masks/	48h	10	15hHB101	2	H	5				0	DMSO	Both
p002	H06	cyp35	2	DMSO	ECA3359	880.671702172029	723.07931566737	789.750071590789	863.295658346666	888.691795779078	60.7459629892063	931.648234355721	942.468229398648	962.788786777314	0.0689768535078242	26	20220617	p002_H06	m2X	20220617-cyp35-p002-m2X_H06.TIF	wellmask_98.png	/projects/b1059/projects/JB/cellprofiler-nf/projects/20220622_cyp35d1/raw_images/	/projects/b1059/projects/JB/cellprofiler-nf/input_data/well_masks/	48h	10	15hHB101	2	H	6				0	DMSO	Both
p002	H07	cyp35	2	DMSO	N2	897.303509085193	715.156016096831	721.238310181502	862.006140383504	933.472013503392	99.1977388597668	968.486893171734	981.837502166919	1015.72759343172	0.11055093160273	16	20220617	p002_H07	m2X	20220617-cyp35-p002-m2X_H07.TIF	wellmask_98.png	/projects/b1059/projects/JB/cellprofiler-nf/projects/20220622_cyp35d1/raw_images/	/projects/b1059/projects/JB/cellprofiler-nf/input_data/well_masks/	48h	10	15hHB101	2	H	7				0	DMSO	Both
p002	H08	cyp35	2	DMSO	CB4856	982.298494379186	929.840526635902	938.542143098011	962.720230036204	971.430949776498	34.8570232394517	1008.77523366213	1022.44062698955	1046.24974556873	0.0354851640707048	13	20220617	p002_H08	m2X	20220617-cyp35-p002-m2X_H08.TIF	wellmask_98.png	/projects/b1059/projects/JB/cellprofiler-nf/projects/20220622_cyp35d1/raw_images/	/projects/b1059/projects/JB/cellprofiler-nf/input_data/well_masks/	48h	10	15hHB101	2	H	8				0	DMSO	Both
p002	H09	cyp35	2	DMSO	DL238	983.878707640448	802.274333082773	913.11792866872	944.855898125497	983.561146964965	91.3821519776944	998.654174879478	1091.49828124227	1126.56274733769	0.0928794893801984	9	20220617	p002_H09	m2X	20220617-cyp35-p002-m2X_H09.TIF	wellmask_98.png	/projects/b1059/projects/JB/cellprofiler-nf/projects/20220622_cyp35d1/raw_images/	/projects/b1059/projects/JB/cellprofiler-nf/input_data/well_masks/	48h	10	15hHB101	2	H	9				0	DMSO	Both
p002	H10	cyp35	2	DMSO	PHX2701	673.990162351107	174.02079101683	251.788860256801	483.985237151969	846.439660264046	286.654872759301	904.190302591544	935.53211069819	960.918925126402	0.425310173310766	18	20220617	p002_H10	m2X	20220617-cyp35-p002-m2X_H10.TIF	wellmask_98.png	/projects/b1059/projects/JB/cellprofiler-nf/projects/20220622_cyp35d1/raw_images/	/projects/b1059/projects/JB/cellprofiler-nf/input_data/well_masks/	48h	10	15hHB101	2	H	10				0	DMSO	Both
p002	H11	cyp35	2	DMSO	PHX2702	943.233257797668	850.831387511545	896.625442330878	917.948554244791	946.84938933862	48.2100527892509	967.735120347624	990.215449450824	1024.60039429744	0.0511114852987853	10	20220617	p002_H11	m2X	20220617-cyp35-p002-m2X_H11.TIF	wellmask_98.png	/projects/b1059/projects/JB/cellprofiler-nf/projects/20220622_cyp35d1/raw_images/	/projects/b1059/projects/JB/cellprofiler-nf/input_data/well_masks/	48h	10	15hHB101	2	H	11				0	DMSO	Both
p003	A01	cyp35	3	DMSO	N2	833.380339053062	556.263470989213	702.51966002521	810.583208122416	860.365524969785	112.445964631798	903.618974120652	942.208488702908	970.118576034398	0.134927546718424	22	20220617	p003_A01	m2X	20220617-cyp35-p003-m2X_A01.TIF	wellmask_98.png	/projects/b1059/projects/JB/cellprofiler-nf/projects/20220622_cyp35d1/raw_images/	/projects/b1059/projects/JB/cellprofiler-nf/input_data/well_masks/	48h	10	15hHB101	3	A	1				0	DMSO	Both
p003	A02	cyp35	3	DMSO	CB4856	745.33070191792	284.727755758032	421.411639239305	507.751345528443	853.221296543366	230.394862238735	905.823582833685	922.025713153768	962.14610176019	0.30911763281168	16	20220617	p003_A02	m2X	20220617-cyp35-p003-m2X_A02.TIF	wellmask_98.png	/projects/b1059/projects/JB/cellprofiler-nf/projects/20220622_cyp35d1/raw_images/	/projects/b1059/projects/JB/cellprofiler-nf/input_data/well_masks/	48h	10	15hHB101	3	A	2				0	DMSO	Both
p003	A03	cyp35	3	DMSO	DL238	975.075392743128	773.618697546444	825.777368483166	904.015374888249	1011.46366298164	139.919185811218	1051.46971439226	1101.47359410113	1134.80951390705	0.143495761304766	5	20220617	p003_A03	m2X	20220617-cyp35-p003-m2X_A03.TIF	wellmask_98.png	/projects/b1059/projects/JB/cellprofiler-nf/projects/20220622_cyp35d1/raw_images/	/projects/b1059/projects/JB/cellprofiler-nf/input_data/well_masks/	48h	10	15hHB101	3	A	3				0	DMSO	Both
p003	A04	cyp35	3	DMSO	PHX2701	595.259294065653	249.207949057729	315.200695359596	419.610609830235	540.049132638368	285.714551493003	777.018168755773	930.528054198994	1006.77726703702	0.479983352366592	6	20220617	p003_A04	m2X	20220617-cyp35-p003-m2X_A04.TIF	wellmask_98.png	/projects/b1059/projects/JB/cellprofiler-nf/projects/20220622_cyp35d1/raw_images/	/projects/b1059/projects/JB/cellprofiler-nf/input_data/well_masks/	48h	10	15hHB101	3	A	4				0	DMSO	Both
p003	A05	cyp35	3	DMSO	PHX2702	925.242099740012	819.452597672615	897.672266883099	915.471001794798	931.769431199897	37.7860005635737	947.381949194653	957.357854123816	964.178346755848	0.0408390415591675	13	20220617	p003_A05	m2X	20220617-cyp35-p003-m2X_A05.TIF	wellmask_98.png	/projects/b1059/projects/JB/cellprofiler-nf/projects/20220622_cyp35d1/raw_images/	/projects/b1059/projects/JB/cellprofiler-nf/input_data/well_masks/	48h	10	15hHB101	3	A	5				0	DMSO	Both
p003	A06	cyp35	3	DMSO	ECA2859	732.891938029881	237.665110135789	346.089109192538	608.272585444087	816.742519819425	230.644856290897	888.276533187299	924.831806723654	964.387158039645	0.314705134990165	20	20220617	p003_A06	m2X	20220617-cyp35-p003-m2X_A06.TIF	wellmask_98.png	/projects/b1059/projects/JB/cellprofiler-nf/projects/20220622_cyp35d1/raw_images/	/projects/b1059/projects/JB/cellprofiler-nf/input_data/well_masks/	48h	10	15hHB101	3	A	6				0	DMSO	Both
p003	A07	cyp35	3	DMSO	ECA2860	852.512891260331	667.285171301247	731.835073371152	833.399678708958	890.291379759397	81.4728632922204	912.461520371223	919.957749354707	924.988116249216	0.0955678959549494	14	20220617	p003_A07	m2X	20220617-cyp35-p003-m2X_A07.TIF	wellmask_98.png	/projects/b1059/projects/JB/cellprofiler-nf/projects/20220622_cyp35d1/raw_images/	/projects/b1059/projects/JB/cellprofiler-nf/input_data/well_masks/	48h	10	15hHB101	3	A	7				0	DMSO	Both
p003	A08	cyp35	3	DMSO	ECA2921	863.591044704806	734.075405473774	777.872223802885	819.312820851119	841.811757951644	70.1992162070241	932.929932438758	948.23334355051	988.082279166139	0.0812875685053216	19	20220617	p003_A08	m2X	20220617-cyp35-p003-m2X_A08.TIF	wellmask_98.png	/projects/b1059/projects/JB/cellprofiler-nf/projects/20220622_cyp35d1/raw_images/	/projects/b1059/projects/JB/cellprofiler-nf/input_data/well_masks/	48h	10	15hHB101	3	A	8				0	DMSO	Both
p003	A09	cyp35	3	DMSO	ECA2922	882.201538050439	657.024900023421	797.181969371699	854.133405147956	898.949469225868	77.1371853902529	941.890488708949	952.083818759515	977.881231199898	0.0874371468006244	30	20220617	p003_A09	m2X	20220617-cyp35-p003-m2X_A09.TIF	wellmask_98.png	/projects/b1059/projects/JB/cellprofiler-nf/projects/20220622_cyp35d1/raw_images/	/projects/b1059/projects/JB/cellprofiler-nf/input_data/well_masks/	48h	10	15hHB101	3	A	9				0	DMSO	Both
p003	A10	cyp35	3	DMSO	ECA3352	847.854754184806	706.062341360967	729.547247163285	800.093518697146	867.293687589718	76.513163038592	912.792695458734	926.05291854026	944.113187539777	0.0902432435047884	20	20220617	p003_A10	m2X	20220617-cyp35-p003-m2X_A10.TIF	wellmask_98.png	/projects/b1059/projects/JB/cellprofiler-nf/projects/20220622_cyp35d1/raw_images/	/projects/b1059/projects/JB/cellprofiler-nf/input_data/well_masks/	48h	10	15hHB101	3	A	10				0	DMSO	Both
p003	A11	cyp35	3	DMSO	ECA3359	697.205250432042	230.536481996474	310.343333780236	556.31459593213	812.864482048127	241.016185934079	853.719417364524	906.884449980066	943.014826410285	0.345689000168497	15	20220617	p003_A11	m2X	20220617-cyp35-p003-m2X_A11.TIF	wellmask_98.png	/projects/b1059/projects/JB/cellprofiler-nf/projects/20220622_cyp35d1/raw_images/	/projects/b1059/projects/JB/cellprofiler-nf/input_data/well_masks/	48h	10	15hHB101	3	A	11				0	DMSO	Both
p003	B01	cyp35	3	DMSO	N2	872.438754411994	666.683684338508	714.267173065543	843.112731131753	901.411076059267	97.6120550148238	934.344966747541	963.468584346856	982.208192883003	0.11188413458388	18	20220617	p003_B01	m2X	20220617-cyp35-p003-m2X_B01.TIF	wellmask_98.png	/projects/b1059/projects/JB/cellprofiler-nf/projects/20220622_cyp35d1/raw_images/	/projects/b1059/projects/JB/cellprofiler-nf/input_data/well_masks/	48h	10	15hHB101	3	B	1				0	DMSO	Both
p003	B02	cyp35	3	DMSO	CB4856	642.567430370151	166.75875074077	211.504249415115	288.760970795723	704.809510757566	312.240270047724	897.376360184491	948.407178657506	955.867217283946	0.485926076066225	15	20220617	p003_B02	m2X	20220617-cyp35-p003-m2X_B02.TIF	wellmask_98.png	/projects/b1059/projects/JB/cellprofiler-nf/projects/20220622_cyp35d1/raw_images/	/projects/b1059/projects/JB/cellprofiler-nf/input_data/well_masks/	48h	10	15hHB101	3	B	2				0	DMSO	Both
p003	B03	cyp35	3	DMSO	DL238	894.730517709081	680.909299158098	753.607357341264	813.620446759807	934.369206116376	120.148990016702	969.051035980739	1025.43779381689	1045.32794849262	0.134285114499434	9	20220617	p003_B03	m2X	20220617-cyp35-p003-m2X_B03.TIF	wellmask_98.png	/projects/b1059/projects/JB/cellprofiler-nf/projects/20220622_cyp35d1/raw_images/	/projects/b1059/projects/JB/cellprofiler-nf/input_data/well_masks/	48h	10	15hHB101	3	B	3				0	DMSO	Both
p003	B04	cyp35	3	DMSO	PHX2701	939.712116127097	792.334954445917	843.100401736189	889.093811483449	961.162019875136	72.219182867733	985.448904796938	1004.85216428313	1058.46403519629	0.0768524547340893	19	20220617	p003_B04	m2X	20220617-cyp35-p003-m2X_B04.TIF	wellmask_98.png	/projects/b1059/projects/JB/cellprofiler-nf/projects/20220622_cyp35d1/raw_images/	/projects/b1059/projects/JB/cellprofiler-nf/input_data/well_masks/	48h	10	15hHB101	3	B	4				0	DMSO	Both
p003	B05	cyp35	3	DMSO	PHX2702	918.470555410346	820.845562673708	850.363235407662	877.482054868744	930.701175521747	59.1368835035345	952.488015958292	983.026044927118	1016.21861566737	0.0643862594779796	11	20220617	p003_B05	m2X	20220617-cyp35-p003-m2X_B05.TIF	wellmask_98.png	/projects/b1059/projects/JB/cellprofiler-nf/projects/20220622_cyp35d1/raw_images/	/projects/b1059/projects/JB/cellprofiler-nf/input_data/well_masks/	48h	10	15hHB101	3	B	5				0	DMSO	Both
p003	B06	cyp35	3	DMSO	ECA2859	652.226962152507	272.198400302747	342.241952782455	493.531585721167	664.501530265051	239.835148308693	868.085559466749	915.248811811053	925.359310877759	0.367717316556768	12	20220617	p003_B06	m2X	20220617-cyp35-p003-m2X_B06.TIF	wellmask_98.png	/projects/b1059/projects/JB/cellprofiler-nf/projects/20220622_cyp35d1/raw_images/	/projects/b1059/projects/JB/cellprofiler-nf/input_data/well_masks/	48h	10	15hHB101	3	B	6				0	DMSO	Both
p003	B07	cyp35	3	DMSO	ECA2860	825.055628528684	680.682440831522	706.832228427206	738.021811981355	847.149857610183	94.6047628255309	891.874340483812	942.128788192161	959.523487511545	0.114664708117002	15	20220617	p003_B07	m2X	20220617-cyp35-p003-m2X_B07.TIF	wellmask_98.png	/projects/b1059/projects/JB/cellprofiler-nf/projects/20220622_cyp35d1/raw_images/	/projects/b1059/projects/JB/cellprofiler-nf/input_data/well_masks/	48h	10	15hHB101	3	B	7				0	DMSO	Both
p003	B08	cyp35	3	DMSO	ECA2921	1013.48032055858	989.728761124683	992.903758043116	997.054235634105	1015.145192883	19.0937554017454	1028.58348269205	1033.35560902135	1038.21285325003	0.0188397890066794	7	20220617	p003_B08	m2X	20220617-cyp35-p003-m2X_B08.TIF	wellmask_98.png	/projects/b1059/projects/JB/cellprofiler-nf/projects/20220622_cyp35d1/raw_images/	/projects/b1059/projects/JB/cellprofiler-nf/input_data/well_masks/	48h	10	15hHB101	3	B	8				0	DMSO	Both
p003	B09	cyp35	3	DMSO	ECA2922	895.094085487265	774.436022836018	816.723649439595	854.533353232955	924.822599485575	54.627323616444	932.543840743861	951.591872851789	967.412503617148	0.0610297001199671	26	20220617	p003_B09	m2X	20220617-cyp35-p003-m2X_B09.TIF	wellmask_98.png	/projects/b1059/projects/JB/cellprofiler-nf/projects/20220622_cyp35d1/raw_images/	/projects/b1059/projects/JB/cellprofiler-nf/input_data/well_masks/	48h	10	15hHB101	3	B	9				0	DMSO	Both
p003	B10	cyp35	3	DMSO	ECA3352	846.047143787668	646.264292189736	723.826461990199	775.738354566109	896.874625676055	92.9520577171287	907.383514360064	921.203544576824	926.586487511546	0.109866286293447	13	20220617	p003_B10	m2X	20220617-cyp35-p003-m2X_B10.TIF	wellmask_98.png	/projects/b1059/projects/JB/cellprofiler-nf/projects/20220622_cyp35d1/raw_images/	/projects/b1059/projects/JB/cellprofiler-nf/input_data/well_masks/	48h	10	15hHB101	3	B	10				0	DMSO	Both
p003	B11	cyp35	3	DMSO	ECA3359	659.276335147909	167.173242100672	250.939771281923	355.601595203809	843.871224899959	295.735171255396	880.794210080837	888.366141070044	910.780054566109	0.448575438687706	14	20220617	p003_B11	m2X	20220617-cyp35-p003-m2X_B11.TIF	wellmask_98.png	/projects/b1059/projects/JB/cellprofiler-nf/projects/20220622_cyp35d1/raw_images/	/projects/b1059/projects/JB/cellprofiler-nf/input_data/well_masks/	48h	10	15hHB101	3	B	11				0	DMSO	Both
p003	C01	cyp35	3	DMSO	N2	672.282283751583	182.730632849015	240.668366912528	477.44907155079	824.176441871131	284.529043127266	880.692841831062	935.370610044675	940.56047314271	0.423228530639672	14	20220617	p003_C01	m2X	20220617-cyp35-p003-m2X_C01.TIF	wellmask_98.png	/projects/b1059/projects/JB/cellprofiler-nf/projects/20220622_cyp35d1/raw_images/	/projects/b1059/projects/JB/cellprofiler-nf/input_data/well_masks/	48h	10	15hHB101	3	C	1				0	DMSO	Both
p003	C02	cyp35	3	DMSO	CB4856	725.899834885303	205.476737735047	301.924006369183	581.116504252443	871.350174588554	261.587786673004	902.601816948669	937.422702519686	973.26339709077	0.360363474547886	18	20220617	p003_C02	m2X	20220617-cyp35-p003-m2X_C02.TIF	wellmask_98.png	/projects/b1059/projects/JB/cellprofiler-nf/projects/20220622_cyp35d1/raw_images/	/projects/b1059/projects/JB/cellprofiler-nf/input_data/well_masks/	48h	10	15hHB101	3	C	2				0	DMSO	Both
p003	C03	cyp35	3	DMSO	DL238	960.084493172806	824.812821038829	837.709553362534	917.805640499909	991.854501206573	87.7370429563081	1009.47075798367	1031.86276336634	1049.37133299709	0.0913847099710591	7	20220617	p003_C03	m2X	20220617-cyp35-p003-m2X_C03.TIF	wellmask_98.png	/projects/b1059/projects/JB/cellprofiler-nf/projects/20220622_cyp35d1/raw_images/	/projects/b1059/projects/JB/cellprofiler-nf/input_data/well_masks/	48h	10	15hHB101	3	C	3				0	DMSO	Both
p003	C04	cyp35	3	DMSO	PHX2701	971.189483430286	774.536116277446	921.280422520411	975.713937387256	991.144671038829	68.2341583722348	1009.0359852622	1010.42236907828	1026.19667314271	0.0702583373650512	12	20220617	p003_C04	m2X	20220617-cyp35-p003-m2X_C04.TIF	wellmask_98.png	/projects/b1059/projects/JB/cellprofiler-nf/projects/20220622_cyp35d1/raw_images/	/projects/b1059/projects/JB/cellprofiler-nf/input_data/well_masks/	48h	10	15hHB101	3	C	4				0	DMSO	Both
p003	C05	cyp35	3	DMSO	PHX2702	925.812778731445	917.832470703906	917.926101124682	918.066546755847	919.105364746638	10.2739412094649	936.056231781744	937.224460514152	938.00327966909	0.011097212574169	5	20220617	p003_C05	m2X	20220617-cyp35-p003-m2X_C05.TIF	wellmask_98.png	/projects/b1059/projects/JB/cellprofiler-nf/projects/20220622_cyp35d1/raw_images/	/projects/b1059/projects/JB/cellprofiler-nf/input_data/well_masks/	48h	10	15hHB101	3	C	5				0	DMSO	Both
p003	C06	cyp35	3	DMSO	ECA2859	746.349311682442	174.140529338975	287.381422729067	549.030268073777	890.138850644881	273.375608335638	924.013373579096	953.090156174133	1013.36153107093	0.366283728083552	24	20220617	p003_C06	m2X	20220617-cyp35-p003-m2X_C06.TIF	wellmask_98.png	/projects/b1059/projects/JB/cellprofiler-nf/projects/20220622_cyp35d1/raw_images/	/projects/b1059/projects/JB/cellprofiler-nf/input_data/well_masks/	48h	10	15hHB101	3	C	6				0	DMSO	Both
p003	C07	cyp35	3	DMSO	ECA2860	751.669987511918	361.329792499351	473.731663769472	508.232419340244	904.988898831922	243.312942805782	954.070716170832	962.229442724427	995.360474879478	0.323696498261378	12	20220617	p003_C07	m2X	20220617-cyp35-p003-m2X_C07.TIF	wellmask_98.png	/projects/b1059/projects/JB/cellprofiler-nf/projects/20220622_cyp35d1/raw_images/	/projects/b1059/projects/JB/cellprofiler-nf/input_data/well_masks/	48h	10	15hHB101	3	C	7				0	DMSO	Both
p003	C08	cyp35	3	DMSO	ECA2921	959.201119684858	786.396122193749	856.537718508073	922.325143751387	988.853397081999	74.5764265231029	1010.69408570832	1030.97709958144	1037.20799230116	0.0777484773449855	23	20220617	p003_C08	m2X	20220617-cyp35-p003-m2X_C08.TIF	wellmask_98.png	/projects/b1059/projects/JB/cellprofiler-nf/projects/20220622_cyp35d1/raw_images/	/projects/b1059/projects/JB/cellprofiler-nf/input_data/well_masks/	48h	10	15hHB101	3	C	8				0	DMSO	Both
p003	C09	cyp35	3	DMSO	ECA2922	902.6922636679	736.63292687194	822.50889456611	849.929361674335	919.250426322286	63.4326590724555	953.469339061814	968.812054217002	986.535154566111	0.0702705247685521	29	20220617	p003_C09	m2X	20220617-cyp35-p003-m2X_C09.TIF	wellmask_98.png	/projects/b1059/projects/JB/cellprofiler-nf/projects/20220622_cyp35d1/raw_images/	/projects/b1059/projects/JB/cellprofiler-nf/input_data/well_masks/	48h	10	15hHB101	3	C	9				0	DMSO	Both
p003	C10	cyp35	3	DMSO	ECA3352	887.537836331996	838.018763443296	852.480651308335	857.544143173926	889.844338340315	34.1991221486858	913.940787525662	933.92430695113	947.947058773876	0.0385325793996833	19	20220617	p003_C10	m2X	20220617-cyp35-p003-m2X_C10.TIF	wellmask_98.png	/projects/b1059/projects/JB/cellprofiler-nf/projects/20220622_cyp35d1/raw_images/	/projects/b1059/projects/JB/cellprofiler-nf/input_data/well_masks/	48h	10	15hHB101	3	C	10				0	DMSO	Both
p003	C11	cyp35	3	DMSO	ECA3359	877.11496564759	806.543016129024	832.169988871329	859.131255434494	875.525819875135	33.1844881827907	895.052724286247	919.173855257308	940.286235989509	0.0378336814242931	19	20220617	p003_C11	m2X	20220617-cyp35-p003-m2X_C11.TIF	wellmask_98.png	/projects/b1059/projects/JB/cellprofiler-nf/projects/20220622_cyp35d1/raw_images/	/projects/b1059/projects/JB/cellprofiler-nf/input_data/well_masks/	48h	10	15hHB101	3	C	11				0	DMSO	Both
p003	D01	cyp35	3	DMSO	N2	691.855811821036	176.214995704235	223.692540093182	372.957147991258	888.01705813226	317.319236421118	930.807473022518	949.83523231975	961.312637758469	0.45864937606855	15	20220617	p003_D01	m2X	20220617-cyp35-p003-m2X_D01.TIF	wellmask_98.png	/projects/b1059/projects/JB/cellprofiler-nf/projects/20220622_cyp35d1/raw_images/	/projects/b1059/projects/JB/cellprofiler-nf/input_data/well_masks/	48h	10	15hHB101	3	D	1				0	DMSO	Both
p003	D02	cyp35	3	DMSO	CB4856	727.469147236446	174.469142524659	340.037094015156	495.796424511468	820.425988292478	254.627715279803	924.285888093393	963.353896356539	1006.66854919465	0.350018576385127	21	20220617	p003_D02	m2X	20220617-cyp35-p003-m2X_D02.TIF	wellmask_98.png	/projects/b1059/projects/JB/cellprofiler-nf/projects/20220622_cyp35d1/raw_images/	/projects/b1059/projects/JB/cellprofiler-nf/input_data/well_masks/	48h	10	15hHB101	3	D	2				0	DMSO	Both
p003	D03	cyp35	3	DMSO	DL238	735.692932499956	359.212244401119	456.784443987871	529.845383377836	878.73292574044	258.096213768605	904.940225493517	975.140778035776	1042.33413961543	0.350820569787954	7	20220617	p003_D03	m2X	20220617-cyp35-p003-m2X_D03.TIF	wellmask_98.png	/projects/b1059/projects/JB/cellprofiler-nf/projects/20220622_cyp35d1/raw_images/	/projects/b1059/projects/JB/cellprofiler-nf/input_data/well_masks/	48h	10	15hHB101	3	D	3				0	DMSO	Both
p003	D04	cyp35	3	DMSO	PHX2701	910.060684999399	662.11402220252	785.353520485212	825.092239862353	977.556486160743	118.766578712756	1002.10218582103	1006.2488740273	1024.14191014353	0.130504020962991	11	20220617	p003_D04	m2X	20220617-cyp35-p003-m2X_D04.TIF	wellmask_98.png	/projects/b1059/projects/JB/cellprofiler-nf/projects/20220622_cyp35d1/raw_images/	/projects/b1059/projects/JB/cellprofiler-nf/input_data/well_masks/	48h	10	15hHB101	3	D	4				0	DMSO	Both
p003	D05	cyp35	3	DMSO	PHX2702	891.916618256771	633.938332792954	791.878241380427	854.754938724908	939.124158802106	106.114255002317	956.293318974886	962.446025483588	991.992335407664	0.118973290585968	11	20220617	p003_D05	m2X	20220617-cyp35-p003-m2X_D05.TIF	wellmask_98.png	/projects/b1059/projects/JB/cellprofiler-nf/projects/20220622_cyp35d1/raw_images/	/projects/b1059/projects/JB/cellprofiler-nf/input_data/well_masks/	48h	10	15hHB101	3	D	5				0	DMSO	Both
p003	D06	cyp35	3	DMSO	ECA2859	765.083957525752	223.715037653117	360.749159199311	730.568483591684	872.43037766475	231.623701153959	919.366888053103	949.592060876118	972.093016831063	0.302742854396032	22	20220617	p003_D06	m2X	20220617-cyp35-p003-m2X_D06.TIF	wellmask_98.png	/projects/b1059/projects/JB/cellprofiler-nf/projects/20220622_cyp35d1/raw_images/	/projects/b1059/projects/JB/cellprofiler-nf/input_data/well_masks/	48h	10	15hHB101	3	D	6				0	DMSO	Both
p003	D07	cyp35	3	DMSO	ECA2860	740.417186353422	277.618864574794	408.961350382851	493.162184612705	843.953115085524	247.085942412382	933.158579686583	942.64403491171	1000.53714663566	0.33371178703899	15	20220617	p003_D07	m2X	20220617-cyp35-p003-m2X_D07.TIF	wellmask_98.png	/projects/b1059/projects/JB/cellprofiler-nf/projects/20220622_cyp35d1/raw_images/	/projects/b1059/projects/JB/cellprofiler-nf/input_data/well_masks/	48h	10	15hHB101	3	D	7				0	DMSO	Both
p003	D08	cyp35	3	DMSO	ECA2921	953.978181045866	612.337327573978	789.97170148274	898.845398471338	992.683304561724	123.34070902477	1033.12354211629	1061.90339913647	1114.76368158647	0.129290911967765	20	20220617	p003_D08	m2X	20220617-cyp35-p003-m2X_D08.TIF	wellmask_98.png	/projects/b1059/projects/JB/cellprofiler-nf/projects/20220622_cyp35d1/raw_images/	/projects/b1059/projects/JB/cellprofiler-nf/input_data/well_masks/	48h	10	15hHB101	3	D	8				0	DMSO	Both
p003	D09	cyp35	3	DMSO	ECA2922	927.297550533709	755.348365882101	833.095481764312	867.967136236432	954.216924553327	68.7357663986172	970.971619221483	993.373498632335	1013.87471918187	0.0741248225653741	23	20220617	p003_D09	m2X	20220617-cyp35-p003-m2X_D09.TIF	wellmask_98.png	/projects/b1059/projects/JB/cellprofiler-nf/projects/20220622_cyp35d1/raw_images/	/projects/b1059/projects/JB/cellprofiler-nf/input_data/well_masks/	48h	10	15hHB101	3	D	9				0	DMSO	Both
p003	D10	cyp35	3	DMSO	ECA3352	652.344547620202	173.083232370598	184.95523278099	270.505119070447	851.527732936664	308.520807727804	891.722503063532	901.713996228278	914.404788093393	0.472941498251666	17	20220617	p003_D10	m2X	20220617-cyp35-p003-m2X_D10.TIF	wellmask_98.png	/projects/b1059/projects/JB/cellprofiler-nf/projects/20220622_cyp35d1/raw_images/	/projects/b1059/projects/JB/cellprofiler-nf/input_data/well_masks/	48h	10	15hHB101	3	D	10				0	DMSO	Both
p003	D11	cyp35	3	DMSO	ECA3359	860.64434246943	694.719988675238	783.464004925933	815.259618600022	876.107564727179	82.2765590090407	900.282926249129	938.131380567773	982.313774759286	0.0955987914507939	9	20220617	p003_D11	m2X	20220617-cyp35-p003-m2X_D11.TIF	wellmask_98.png	/projects/b1059/projects/JB/cellprofiler-nf/projects/20220622_cyp35d1/raw_images/	/projects/b1059/projects/JB/cellprofiler-nf/input_data/well_masks/	48h	10	15hHB101	3	D	11				0	DMSO	Both
p003	E01	cyp35	3	DMSO	N2	875.984812738479	745.874477820902	793.080479669089	846.341653282226	899.446004952685	59.0215408857456	911.419603617147	931.712634825816	966.91007314271	0.0673773563507729	21	20220617	p003_E01	m2X	20220617-cyp35-p003-m2X_E01.TIF	wellmask_98.png	/projects/b1059/projects/JB/cellprofiler-nf/projects/20220622_cyp35d1/raw_images/	/projects/b1059/projects/JB/cellprofiler-nf/input_data/well_masks/	48h	10	15hHB101	3	E	1				0	DMSO	Both
p003	E02	cyp35	3	DMSO	CB4856	812.663360275522	381.886008463219	622.01803489473	729.127079704835	875.622777350477	166.009593618386	921.972461690432	960.504051253559	970.394552127304	0.204278427862311	15	20220617	p003_E02	m2X	20220617-cyp35-p003-m2X_E02.TIF	wellmask_98.png	/projects/b1059/projects/JB/cellprofiler-nf/projects/20220622_cyp35d1/raw_images/	/projects/b1059/projects/JB/cellprofiler-nf/input_data/well_masks/	48h	10	15hHB101	3	E	2				0	DMSO	Both
p003	E03	cyp35	3	DMSO	DL238	1006.08431335564	992.02009666527	992.057325106229	995.922179090649	1009.11007547742	11.5404591828406	1014.1956282291	1017.08553948326	1018.84860640565	0.0114706680440621	6	20220617	p003_E03	m2X	20220617-cyp35-p003-m2X_E03.TIF	wellmask_98.png	/projects/b1059/projects/JB/cellprofiler-nf/projects/20220622_cyp35d1/raw_images/	/projects/b1059/projects/JB/cellprofiler-nf/input_data/well_masks/	48h	10	15hHB101	3	E	3				0	DMSO	Both
p003	E04	cyp35	3	DMSO	PHX2701	916.543521334885	550.564516277445	802.385184896838	867.91382895761	956.63353186328	126.412574628263	1012.76943917904	1023.11158982577	1046.36434614181	0.137923155513829	16	20220617	p003_E04	m2X	20220617-cyp35-p003-m2X_E04.TIF	wellmask_98.png	/projects/b1059/projects/JB/cellprofiler-nf/projects/20220622_cyp35d1/raw_images/	/projects/b1059/projects/JB/cellprofiler-nf/input_data/well_masks/	48h	10	15hHB101	3	E	4				0	DMSO	Both
p003	E05	cyp35	3	DMSO	PHX2702	689.516788187755	184.854482612928	200.160605742756	440.393754208407	816.785459074528	306.511446683972	925.283203575342	944.418608760235	1048.19679345608	0.444530795964477	18	20220617	p003_E05	m2X	20220617-cyp35-p003-m2X_E05.TIF	wellmask_98.png	/projects/b1059/projects/JB/cellprofiler-nf/projects/20220622_cyp35d1/raw_images/	/projects/b1059/projects/JB/cellprofiler-nf/input_data/well_masks/	48h	10	15hHB101	3	E	5				0	DMSO	Both
p003	E06	cyp35	3	DMSO	ECA2859	732.74082432167	248.83590718052	351.498769560842	434.77507960172	888.837738451736	267.382093256568	927.88186562139	951.32434984688	968.50087351318	0.364906777923961	23	20220617	p003_E06	m2X	20220617-cyp35-p003-m2X_E06.TIF	wellmask_98.png	/projects/b1059/projects/JB/cellprofiler-nf/projects/20220622_cyp35d1/raw_images/	/projects/b1059/projects/JB/cellprofiler-nf/input_data/well_masks/	48h	10	15hHB101	3	E	6				0	DMSO	Both
p003	E07	cyp35	3	DMSO	ECA2860	802.161340990096	474.937516157253	687.509581924634	771.008340225505	854.125087511546	124.224102710476	874.121363563488	894.488139038567	928.515892301158	0.154861742099349	13	20220617	p003_E07	m2X	20220617-cyp35-p003-m2X_E07.TIF	wellmask_98.png	/projects/b1059/projects/JB/cellprofiler-nf/projects/20220622_cyp35d1/raw_images/	/projects/b1059/projects/JB/cellprofiler-nf/input_data/well_masks/	48h	10	15hHB101	3	E	7				0	DMSO	Both
p003	E08	cyp35	3	DMSO	ECA2921	1000.35141102439	944.741297552424	954.288507776089	996.129496751089	1005.61315857524	28.0638164618122	1020.48533569859	1025.12971881493	1034.05141087776	0.028053957991696	12	20220617	p003_E08	m2X	20220617-cyp35-p003-m2X_E08.TIF	wellmask_98.png	/projects/b1059/projects/JB/cellprofiler-nf/projects/20220622_cyp35d1/raw_images/	/projects/b1059/projects/JB/cellprofiler-nf/input_data/well_masks/	48h	10	15hHB101	3	E	8				0	DMSO	Both
p003	E09	cyp35	3	DMSO	ECA2922	945.350375495711	843.907071253558	879.022726933948	933.026728659631	952.162164101334	43.5326400402083	979.294005147956	989.972070709481	1001.54240188038	0.0460492121954056	18	20220617	p003_E09	m2X	20220617-cyp35-p003-m2X_E09.TIF	wellmask_98.png	/projects/b1059/projects/JB/cellprofiler-nf/projects/20220622_cyp35d1/raw_images/	/projects/b1059/projects/JB/cellprofiler-nf/input_data/well_masks/	48h	10	15hHB101	3	E	9				0	DMSO	Both
p003	E10	cyp35	3	DMSO	ECA3352	821.204169627534	507.44724077912	701.861474298158	757.543261925133	850.022153049418	109.647647941233	895.962563384314	919.246228581315	967.027916041213	0.133520568935938	18	20220617	p003_E10	m2X	20220617-cyp35-p003-m2X_E10.TIF	wellmask_98.png	/projects/b1059/projects/JB/cellprofiler-nf/projects/20220622_cyp35d1/raw_images/	/projects/b1059/projects/JB/cellprofiler-nf/input_data/well_masks/	48h	10	15hHB101	3	E	10				0	DMSO	Both
p003	E11	cyp35	3	DMSO	ECA3359	885.177839954667	834.031853984264	845.380087362944	855.111080627781	877.988476215014	39.2480748025704	895.421943286736	945.701306786362	962.89162698336	0.0443391971997181	15	20220617	p003_E11	m2X	20220617-cyp35-p003-m2X_E11.TIF	wellmask_98.png	/projects/b1059/projects/JB/cellprofiler-nf/projects/20220622_cyp35d1/raw_images/	/projects/b1059/projects/JB/cellprofiler-nf/input_data/well_masks/	48h	10	15hHB101	3	E	11				0	DMSO	Both
p003	F01	cyp35	3	DMSO	N2	926.13952054108	842.411145901423	863.294952154312	878.308070703906	939.373457610183	48.6603299199046	963.262821611902	984.405898167324	990.628040197275	0.0525410360325361	13	20220617	p003_F01	m2X	20220617-cyp35-p003-m2X_F01.TIF	wellmask_98.png	/projects/b1059/projects/JB/cellprofiler-nf/projects/20220622_cyp35d1/raw_images/	/projects/b1059/projects/JB/cellprofiler-nf/input_data/well_masks/	48h	10	15hHB101	3	F	1				0	DMSO	Both
p003	F02	cyp35	3	DMSO	CB4856	720.274157569039	228.580963809047	386.607986951585	586.775119683567	778.811477820902	236.469277673694	931.712634825818	936.608032123834	939.196177932323	0.328304542358967	17	20220617	p003_F02	m2X	20220617-cyp35-p003-m2X_F02.TIF	wellmask_98.png	/projects/b1059/projects/JB/cellprofiler-nf/projects/20220622_cyp35d1/raw_images/	/projects/b1059/projects/JB/cellprofiler-nf/input_data/well_masks/	48h	10	15hHB101	3	F	2				0	DMSO	Both
p003	F03	cyp35	3	DMSO	DL238	282.474554642484	171.10155919607	191.776522505504	211.118975816029	223.18634821362	119.84428551947	322.201993442142	419.49493027585	516.392036571355	0.424265773854044	7	20220617	p003_F03	m2X	20220617-cyp35-p003-m2X_F03.TIF	wellmask_98.png	/projects/b1059/projects/JB/cellprofiler-nf/projects/20220622_cyp35d1/raw_images/	/projects/b1059/projects/JB/cellprofiler-nf/input_data/well_masks/	48h	10	15hHB101	3	F	3				0	DMSO	Both
p003	F04	cyp35	3	DMSO	PHX2701	977.100460122862	827.273835171549	872.92667240788	943.110215902582	997.683592301158	72.6509445577288	1011.08120935134	1045.69693727071	1093.73760114615	0.0743536079684105	15	20220617	p003_F04	m2X	20220617-cyp35-p003-m2X_F04.TIF	wellmask_98.png	/projects/b1059/projects/JB/cellprofiler-nf/projects/20220622_cyp35d1/raw_images/	/projects/b1059/projects/JB/cellprofiler-nf/input_data/well_masks/	48h	10	15hHB101	3	F	4				0	DMSO	Both
p003	F05	cyp35	3	DMSO	PHX2702	670.089728362996	165.983480139515	210.134732945436	364.358640560261	774.860939149479	335.946572221142	945.400067976582	985.211020456983	998.482062307834	0.501345652681242	11	20220617	p003_F05	m2X	20220617-cyp35-p003-m2X_F05.TIF	wellmask_98.png	/projects/b1059/projects/JB/cellprofiler-nf/projects/20220622_cyp35d1/raw_images/	/projects/b1059/projects/JB/cellprofiler-nf/input_data/well_masks/	48h	10	15hHB101	3	F	5				0	DMSO	Both
p003	F06	cyp35	3	DMSO	ECA2859	896.682653935694	758.059313205143	835.336596598324	866.974230255321	887.34982397148	62.6292516541348	929.768331155898	982.252441784843	1000.74321624922	0.0698455037345088	19	20220617	p003_F06	m2X	20220617-cyp35-p003-m2X_F06.TIF	wellmask_98.png	/projects/b1059/projects/JB/cellprofiler-nf/projects/20220622_cyp35d1/raw_images/	/projects/b1059/projects/JB/cellprofiler-nf/input_data/well_masks/	48h	10	15hHB101	3	F	6				0	DMSO	Both
p003	F07	cyp35	3	DMSO	ECA2860	841.73115750888	642.082594048756	761.003116410903	839.711347963538	855.691298117903	88.1528629660726	893.355169807714	915.931273012857	918.400716249215	0.104728050256525	8	20220617	p003_F07	m2X	20220617-cyp35-p003-m2X_F07.TIF	wellmask_98.png	/projects/b1059/projects/JB/cellprofiler-nf/projects/20220622_cyp35d1/raw_images/	/projects/b1059/projects/JB/cellprofiler-nf/input_data/well_masks/	48h	10	15hHB101	3	F	7				0	DMSO	Both
p003	F08	cyp35	3	DMSO	ECA2921	964.683449149057	822.6711276789	861.321088624602	916.35374139834	989.358131685521	72.737284680745	1013.18009512206	1026.38451076195	1068.88941493314	0.0754001582020571	16	20220617	p003_F08	m2X	20220617-cyp35-p003-m2X_F08.TIF	wellmask_98.png	/projects/b1059/projects/JB/cellprofiler-nf/projects/20220622_cyp35d1/raw_images/	/projects/b1059/projects/JB/cellprofiler-nf/input_data/well_masks/	48h	10	15hHB101	3	F	8				0	DMSO	Both
p003	F09	cyp35	3	DMSO	ECA2922	942.237334073937	838.786806669992	879.853755520523	927.248554566111	950.44157314271	45.1795451401607	969.37272948259	991.766291575974	1010.05920666999	0.0479492199113132	25	20220617	p003_F09	m2X	20220617-cyp35-p003-m2X_F09.TIF	wellmask_98.png	/projects/b1059/projects/JB/cellprofiler-nf/projects/20220622_cyp35d1/raw_images/	/projects/b1059/projects/JB/cellprofiler-nf/input_data/well_masks/	48h	10	15hHB101	3	F	9				0	DMSO	Both
p003	F10	cyp35	3	DMSO	ECA3352	664.37590236164	175.568746033179	277.008190701172	472.945014639228	823.010625151616	270.57226863222	876.166985275491	897.1145844587	904.226932936665	0.407257800396468	11	20220617	p003_F10	m2X	20220617-cyp35-p003-m2X_F10.TIF	wellmask_98.png	/projects/b1059/projects/JB/cellprofiler-nf/projects/20220622_cyp35d1/raw_images/	/projects/b1059/projects/JB/cellprofiler-nf/input_data/well_masks/	48h	10	15hHB101	3	F	10				0	DMSO	Both
p003	F11	cyp35	3	DMSO	ECA3359	852.241838723041	702.477768934945	829.416440216734	836.357391747541	858.217973142711	58.0472393014579	890.989098566825	907.782715426987	912.925038664585	0.0681112293060303	11	20220617	p003_F11	m2X	20220617-cyp35-p003-m2X_F11.TIF	wellmask_98.png	/projects/b1059/projects/JB/cellprofiler-nf/projects/20220622_cyp35d1/raw_images/	/projects/b1059/projects/JB/cellprofiler-nf/input_data/well_masks/	48h	10	15hHB101	3	F	11				0	DMSO	Both
p003	G01	cyp35	3	DMSO	N2	610.451546888186	171.945190468465	241.472718662379	374.582126631555	681.639010184491	301.090799507224	884.099421038828	951.287572965388	997.021525246594	0.49322636832039	17	20220617	p003_G01	m2X	20220617-cyp35-p003-m2X_G01.TIF	wellmask_98.png	/projects/b1059/projects/JB/cellprofiler-nf/projects/20220622_cyp35d1/raw_images/	/projects/b1059/projects/JB/cellprofiler-nf/input_data/well_masks/	48h	10	15hHB101	3	G	1				0	DMSO	Both
p003	G02	cyp35	3	DMSO	CB4856	693.739086552514	176.958575028993	212.745590459037	368.992711615423	843.809076825091	323.537538816218	925.452482907169	978.77205334846	1023.54252219375	0.466367752787311	15	20220617	p003_G02	m2X	20220617-cyp35-p003-m2X_G02.TIF	wellmask_98.png	/projects/b1059/projects/JB/cellprofiler-nf/projects/20220622_cyp35d1/raw_images/	/projects/b1059/projects/JB/cellprofiler-nf/input_data/well_masks/	48h	10	15hHB101	3	G	2				0	DMSO	Both
p003	G03	cyp35	3	DMSO	DL238	977.455790363705	896.664840490605	920.622410736347	956.558766104959	1016.45269171931	69.9809916628055	1017.85126530026	1018.69040944882	1019.2498388812	0.0715950453746516	3	20220617	p003_G03	m2X	20220617-cyp35-p003-m2X_G03.TIF	wellmask_98.png	/projects/b1059/projects/JB/cellprofiler-nf/projects/20220622_cyp35d1/raw_images/	/projects/b1059/projects/JB/cellprofiler-nf/input_data/well_masks/	48h	10	15hHB101	3	G	3				0	DMSO	Both
p003	G04	cyp35	3	DMSO	PHX2701	985.073419535156	951.483137898121	967.211862913165	978.666021863212	986.963145568732	17.7595957618463	998.6814398184	1001.2751431071	1002.37272991601	0.0180287026425166	7	20220617	p003_G04	m2X	20220617-cyp35-p003-m2X_G04.TIF	wellmask_98.png	/projects/b1059/projects/JB/cellprofiler-nf/projects/20220622_cyp35d1/raw_images/	/projects/b1059/projects/JB/cellprofiler-nf/input_data/well_masks/	48h	10	15hHB101	3	G	4				0	DMSO	Both
p003	G05	cyp35	3	DMSO	PHX2702	911.917935427983	834.193910905989	855.376360806089	874.449261124682	919.019486236433	47.7598637069073	940.360675461324	977.573667140154	988.190322202521	0.0523729842910618	13	20220617	p003_G05	m2X	20220617-cyp35-p003-m2X_G05.TIF	wellmask_98.png	/projects/b1059/projects/JB/cellprofiler-nf/projects/20220622_cyp35d1/raw_images/	/projects/b1059/projects/JB/cellprofiler-nf/input_data/well_masks/	48h	10	15hHB101	3	G	5				0	DMSO	Both
p003	G06	cyp35	3	DMSO	ECA2859	911.412855736819	846.247831772973	852.075703330611	864.443334950403	923.998594280638	45.1707764854732	936.959977710669	967.475182721934	979.379509020799	0.0495612676529075	16	20220617	p003_G06	m2X	20220617-cyp35-p003-m2X_G06.TIF	wellmask_98.png	/projects/b1059/projects/JB/cellprofiler-nf/projects/20220622_cyp35d1/raw_images/	/projects/b1059/projects/JB/cellprofiler-nf/input_data/well_masks/	48h	10	15hHB101	3	G	6				0	DMSO	Both
p003	G07	cyp35	3	DMSO	ECA2860	884.103612375203	715.246380311358	845.478851675705	880.845882140089	888.483179096015	67.5660922150947	924.091973142711	930.779029460522	936.658366496141	0.0764232735500016	9	20220617	p003_G07	m2X	20220617-cyp35-p003-m2X_G07.TIF	wellmask_98.png	/projects/b1059/projects/JB/cellprofiler-nf/projects/20220622_cyp35d1/raw_images/	/projects/b1059/projects/JB/cellprofiler-nf/input_data/well_masks/	48h	10	15hHB101	3	G	7				0	DMSO	Both
p003	G08	cyp35	3	DMSO	ECA2921	782.621690679293	182.816970708714	270.076621573575	418.551619149674	978.486501880381	341.040072977226	1015.35675093142	1041.47255840169	1045.58454254808	0.435766190790358	13	20220617	p003_G08	m2X	20220617-cyp35-p003-m2X_G08.TIF	wellmask_98.png	/projects/b1059/projects/JB/cellprofiler-nf/projects/20220622_cyp35d1/raw_images/	/projects/b1059/projects/JB/cellprofiler-nf/input_data/well_masks/	48h	10	15hHB101	3	G	8				0	DMSO	Both
p003	G09	cyp35	3	DMSO	ECA2922	946.719434617631	912.983696508922	918.97746178095	935.765359355721	944.727798245692	21.3953449383855	958.587183303781	971.711134986441	998.517056302877	0.022599456772562	25	20220617	p003_G09	m2X	20220617-cyp35-p003-m2X_G09.TIF	wellmask_98.png	/projects/b1059/projects/JB/cellprofiler-nf/projects/20220622_cyp35d1/raw_images/	/projects/b1059/projects/JB/cellprofiler-nf/input_data/well_masks/	48h	10	15hHB101	3	G	9				0	DMSO	Both
p003	G10	cyp35	3	DMSO	ECA3352	880.101579910747	799.715336017739	825.678102835617	867.155831071669	874.07806649614	42.2224595676557	900.233064854304	936.268478885721	959.457672440672	0.0479745299081698	18	20220617	p003_G10	m2X	20220617-cyp35-p003-m2X_G10.TIF	wellmask_98.png	/projects/b1059/projects/JB/cellprofiler-nf/projects/20220622_cyp35d1/raw_images/	/projects/b1059/projects/JB/cellprofiler-nf/input_data/well_masks/	48h	10	15hHB101	3	G	10				0	DMSO	Both
p003	G11	cyp35	3	DMSO	ECA3359	915.222609186687	821.18220478084	884.937590206235	907.777226992132	918.59149523381	42.8753185340965	931.048321232251	948.693266254369	983.900385654586	0.0468468743054738	9	20220617	p003_G11	m2X	20220617-cyp35-p003-m2X_G11.TIF	wellmask_98.png	/projects/b1059/projects/JB/cellprofiler-nf/projects/20220622_cyp35d1/raw_images/	/projects/b1059/projects/JB/cellprofiler-nf/input_data/well_masks/	48h	10	15hHB101	3	G	11				0	DMSO	Both
p003	H01	cyp35	3	DMSO	N2	689.442636683088	207.202450623377	243.512815746234	428.752916658015	855.941605811339	273.94050110069	899.394240919692	929.821155431019	957.787997672616	0.397336176391149	28	20220617	p003_H01	m2X	20220617-cyp35-p003-m2X_H01.TIF	wellmask_98.png	/projects/b1059/projects/JB/cellprofiler-nf/projects/20220622_cyp35d1/raw_images/	/projects/b1059/projects/JB/cellprofiler-nf/input_data/well_masks/	48h	10	15hHB101	3	H	1				0	DMSO	Both
p003	H02	cyp35	3	DMSO	CB4856	848.948758604108	370.407574154018	717.836124354168	826.050624791527	906.24791893056	160.259476103155	937.409856107562	963.635075582218	964.821031772974	0.188774027264806	14	20220617	p003_H02	m2X	20220617-cyp35-p003-m2X_H02.TIF	wellmask_98.png	/projects/b1059/projects/JB/cellprofiler-nf/projects/20220622_cyp35d1/raw_images/	/projects/b1059/projects/JB/cellprofiler-nf/input_data/well_masks/	48h	10	15hHB101	3	H	2				0	DMSO	Both
p003	H03	cyp35	3	DMSO	DL238	685.916335812988	182.046507140418	182.570682202205	301.68158993047	991.735741352195	404.712212726825	999.952348254462	1013.41773526433	1024.36422582844	0.590031453686165	7	20220617	p003_H03	m2X	20220617-cyp35-p003-m2X_H03.TIF	wellmask_98.png	/projects/b1059/projects/JB/cellprofiler-nf/projects/20220622_cyp35d1/raw_images/	/projects/b1059/projects/JB/cellprofiler-nf/input_data/well_masks/	48h	10	15hHB101	3	H	3				0	DMSO	Both
p003	H04	cyp35	3	DMSO	PHX2701	982.723296507315	923.332948612805	946.046741226866	957.396008953048	984.51294383731	34.2310079120853	1005.72955557776	1028.61808046414	1046.42114251589	0.0348328039375329	18	20220617	p003_H04	m2X	20220617-cyp35-p003-m2X_H04.TIF	wellmask_98.png	/projects/b1059/projects/JB/cellprofiler-nf/projects/20220622_cyp35d1/raw_images/	/projects/b1059/projects/JB/cellprofiler-nf/input_data/well_masks/	48h	10	15hHB101	3	H	4				0	DMSO	Both
p003	H05	cyp35	3	DMSO	PHX2702	886.989179742964	752.151623357441	825.050868533057	844.768935989509	881.835846755847	64.9839940272815	929.468831781744	957.807137433419	986.57531566737	0.0732635701893375	13	20220617	p003_H05	m2X	20220617-cyp35-p003-m2X_H05.TIF	wellmask_98.png	/projects/b1059/projects/JB/cellprofiler-nf/projects/20220622_cyp35d1/raw_images/	/projects/b1059/projects/JB/cellprofiler-nf/input_data/well_masks/	48h	10	15hHB101	3	H	5				0	DMSO	Both
p003	H06	cyp35	3	DMSO	ECA2859	915.528262453865	782.360032936665	871.185664370193	886.061382833685	923.837816540139	52.4635337010231	947.436393594167	967.578532038397	1004.84440495269	0.0573041115742364	16	20220617	p003_H06	m2X	20220617-cyp35-p003-m2X_H06.TIF	wellmask_98.png	/projects/b1059/projects/JB/cellprofiler-nf/projects/20220622_cyp35d1/raw_images/	/projects/b1059/projects/JB/cellprofiler-nf/input_data/well_masks/	48h	10	15hHB101	3	H	6				0	DMSO	Both
p003	H07	cyp35	3	DMSO	ECA2860	686.296537239159	170.92126881079	227.463412859573	395.283073862029	877.060813519488	309.62425770326	906.363921008779	932.292448566368	942.090282569549	0.451152294821156	12	20220617	p003_H07	m2X	20220617-cyp35-p003-m2X_H07.TIF	wellmask_98.png	/projects/b1059/projects/JB/cellprofiler-nf/projects/20220622_cyp35d1/raw_images/	/projects/b1059/projects/JB/cellprofiler-nf/input_data/well_masks/	48h	10	15hHB101	3	H	7				0	DMSO	Both
p003	H08	cyp35	3	DMSO	ECA2921	845.317142555446	512.822294434157	750.742512831741	802.123412668242	844.425406782103	124.919701343517	935.935785541699	982.071457738751	1005.53174382531	0.147778502356969	14	20220617	p003_H08	m2X	20220617-cyp35-p003-m2X_H08.TIF	wellmask_98.png	/projects/b1059/projects/JB/cellprofiler-nf/projects/20220622_cyp35d1/raw_images/	/projects/b1059/projects/JB/cellprofiler-nf/input_data/well_masks/	48h	10	15hHB101	3	H	8				0	DMSO	Both
p003	H09	cyp35	3	DMSO	ECA2922	944.421220670959	890.452744986886	918.778564986887	930.483735553124	944.701837511545	23.5367027204188	958.66162404919	973.750940689721	986.43819709077	0.0249218274698416	20	20220617	p003_H09	m2X	20220617-cyp35-p003-m2X_H09.TIF	wellmask_98.png	/projects/b1059/projects/JB/cellprofiler-nf/projects/20220622_cyp35d1/raw_images/	/projects/b1059/projects/JB/cellprofiler-nf/input_data/well_masks/	48h	10	15hHB101	3	H	9				0	DMSO	Both
p003	H10	cyp35	3	DMSO	ECA3352	900.65094580485	754.528401187114	838.814621228802	858.375980353577	918.364867348427	65.8224494358426	946.148891103754	956.789033082884	986.163244313078	0.0730831958179111	12	20220617	p003_H10	m2X	20220617-cyp35-p003-m2X_H10.TIF	wellmask_98.png	/projects/b1059/projects/JB/cellprofiler-nf/projects/20220622_cyp35d1/raw_images/	/projects/b1059/projects/JB/cellprofiler-nf/input_data/well_masks/	48h	10	15hHB101	3	H	10				0	DMSO	Both
p003	H11	cyp35	3	DMSO	ECA3359	809.956518734972	498.387128789321	643.637298702584	796.401200015878	873.352996460961	143.366392006378	876.134557999597	902.107035450259	944.678297118999	0.177005047419452	8	20220617	p003_H11	m2X	20220617-cyp35-p003-m2X_H11.TIF	wellmask_98.png	/projects/b1059/projects/JB/cellprofiler-nf/projects/20220622_cyp35d1/raw_images/	/projects/b1059/projects/JB/cellprofiler-nf/input_data/well_masks/	48h	10	15hHB101	3	H	11				0	DMSO	Both
p004	A01	cyp35	1	DMSO	ECA3359	829.198108141667	542.934474439395	660.820966575973	837.65070478084	841.02472698336	176.081534207691	905.239513465913	973.580478009662	1019.14112103883	0.212351587007731	5	20220617	p004_A01	m2X	20220617-cyp35-p004-m2X_A01.TIF	wellmask_98.png	/projects/b1059/projects/JB/cellprofiler-nf/projects/20220622_cyp35d1/raw_images/	/projects/b1059/projects/JB/cellprofiler-nf/input_data/well_masks/	48h	10	15hHB101	4	A	1				0	DMSO	Both
p004	A02	cyp35	1	DMSO	ECA3352	168.082398946086	166.251513233373	166.617690375915	167.166956089729	168.082398946086	2.58926340607431	168.997841802443	169.547107516257	169.913284658799	0.0154047266240223	2	20220617	p004_A02	m2X	20220617-cyp35-p004-m2X_A02.TIF	wellmask_98.png	/projects/b1059/projects/JB/cellprofiler-nf/projects/20220622_cyp35d1/raw_images/	/projects/b1059/projects/JB/cellprofiler-nf/input_data/well_masks/	48h	10	15hHB101	4	A	2				0	DMSO	Both
p004	A03	cyp35	1	DMSO	ECA2922	818.047209131005	241.941513786989	348.415279689152	647.118331629758	982.589750852191	291.003622951997	1009.10404972652	1032.78074608815	1044.07694374549	0.355729620129289	15	20220617	p004_A03	m2X	20220617-cyp35-p004-m2X_A03.TIF	wellmask_98.png	/projects/b1059/projects/JB/cellprofiler-nf/projects/20220622_cyp35d1/raw_images/	/projects/b1059/projects/JB/cellprofiler-nf/input_data/well_masks/	48h	10	15hHB101	4	A	3				0	DMSO	Both
p004	A04	cyp35	1	DMSO	ECA2921	763.001471418402	180.080878081838	277.030465716713	522.024970613681	921.283060519414	310.950323988601	971.468893414871	1033.30021598425	1069.58230306353	0.407535680646266	15	20220617	p004_A04	m2X	20220617-cyp35-p004-m2X_A04.TIF	wellmask_98.png	/projects/b1059/projects/JB/cellprofiler-nf/projects/20220622_cyp35d1/raw_images/	/projects/b1059/projects/JB/cellprofiler-nf/input_data/well_masks/	48h	10	15hHB101	4	A	4				0	DMSO	Both
p004	A05	cyp35	1	DMSO	ECA2860	675.891905127229	196.648975620458	229.139881810758	436.137566715639	869.662347197112	292.774814079513	903.453457357011	921.719097616976	937.672246141807	0.433168102559833	12	20220617	p004_A05	m2X	20220617-cyp35-p004-m2X_A05.TIF	wellmask_98.png	/projects/b1059/projects/JB/cellprofiler-nf/projects/20220622_cyp35d1/raw_images/	/projects/b1059/projects/JB/cellprofiler-nf/input_data/well_masks/	48h	10	15hHB101	4	A	5				0	DMSO	Both
p004	A06	cyp35	1	DMSO	ECA2859	908.95240456684	806.174957466569	854.619408944314	890.161872560865	916.277396508923	46.0168284305312	931.244482721933	942.951173343218	1007.32748028313	0.0506262244308165	17	20220617	p004_A06	m2X	20220617-cyp35-p004-m2X_A06.TIF	wellmask_98.png	/projects/b1059/projects/JB/cellprofiler-nf/projects/20220622_cyp35d1/raw_images/	/projects/b1059/projects/JB/cellprofiler-nf/input_data/well_masks/	48h	10	15hHB101	4	A	6				0	DMSO	Both
p004	A07	cyp35	1	DMSO	PHX2702	649.166484901659	165.343931088476	217.061242019477	330.099639204947	801.583435084874	310.422614816197	895.453283408952	941.924166633465	990.721861706529	0.478186446829926	18	20220617	p004_A07	m2X	20220617-cyp35-p004-m2X_A07.TIF	wellmask_98.png	/projects/b1059/projects/JB/cellprofiler-nf/projects/20220622_cyp35d1/raw_images/	/projects/b1059/projects/JB/cellprofiler-nf/input_data/well_masks/	48h	10	15hHB101	4	A	7				0	DMSO	Both
p004	A08	cyp35	1	DMSO	PHX2701	531.791233038773	165.18429450835	179.310068869866	307.045664990247	534.191924246306	277.475523074617	773.084940098931	859.848175162811	887.829415113754	0.521775286683574	12	20220617	p004_A08	m2X	20220617-cyp35-p004-m2X_A08.TIF	wellmask_98.png	/projects/b1059/projects/JB/cellprofiler-nf/projects/20220622_cyp35d1/raw_images/	/projects/b1059/projects/JB/cellprofiler-nf/input_data/well_masks/	48h	10	15hHB101	4	A	8				0	DMSO	Both
p004	A09	cyp35	1	DMSO	DL238	685.416107984466	175.107667385542	239.985023185862	361.917915108969	887.347225854265	331.73782217749	939.56027110371	964.219633038125	991.429646170038	0.483994785522327	10	20220617	p004_A09	m2X	20220617-cyp35-p004-m2X_A09.TIF	wellmask_98.png	/projects/b1059/projects/JB/cellprofiler-nf/projects/20220622_cyp35d1/raw_images/	/projects/b1059/projects/JB/cellprofiler-nf/input_data/well_masks/	48h	10	15hHB101	4	A	9				0	DMSO	Both
p004	A10	cyp35	1	DMSO	CB4856	1014.96883275124	931.291723671712	972.232889592158	1002.20446893494	1018.20481683106	37.8556586980166	1044.83901732491	1055.3452156052	1069.77066170653	0.0372973607429923	13	20220617	p004_A10	m2X	20220617-cyp35-p004-m2X_A10.TIF	wellmask_98.png	/projects/b1059/projects/JB/cellprofiler-nf/projects/20220622_cyp35d1/raw_images/	/projects/b1059/projects/JB/cellprofiler-nf/input_data/well_masks/	48h	10	15hHB101	4	A	10				0	DMSO	Both
p004	A11	cyp35	1	DMSO	N2	892.564853724596	854.319002462226	858.564648266652	865.560477715006	881.279249413768	34.391992473872	914.640333554414	935.393532053234	957.168512060909	0.0385316454377037	10	20220617	p004_A11	m2X	20220617-cyp35-p004-m2X_A11.TIF	wellmask_98.png	/projects/b1059/projects/JB/cellprofiler-nf/projects/20220622_cyp35d1/raw_images/	/projects/b1059/projects/JB/cellprofiler-nf/input_data/well_masks/	48h	10	15hHB101	4	A	11				0	DMSO	Both
p004	B01	cyp35	1	DMSO	ECA3359	701.931591480415	306.257303625919	383.365339561491	499.027393464849	691.797483303779	400.837433697913	899.768735407663	1024.55148666999	1107.73998751155	0.571049142912237	3	20220617	p004_B01	m2X	20220617-cyp35-p004-m2X_B01.TIF	wellmask_98.png	/projects/b1059/projects/JB/cellprofiler-nf/projects/20220622_cyp35d1/raw_images/	/projects/b1059/projects/JB/cellprofiler-nf/input_data/well_masks/	48h	10	15hHB101	4	B	1				0	DMSO	Both
p004	B02	cyp35	1	DMSO	ECA3352	169.320477206862	169.320477206862	169.320477206862	169.320477206862	169.320477206862		169.320477206862	169.320477206862	169.320477206862		1	20220617	p004_B02	m2X	20220617-cyp35-p004-m2X_B02.TIF	wellmask_98.png	/projects/b1059/projects/JB/cellprofiler-nf/projects/20220622_cyp35d1/raw_images/	/projects/b1059/projects/JB/cellprofiler-nf/input_data/well_masks/	48h	10	15hHB101	4	B	2				0	DMSO	Both
p004	B03	cyp35	1	DMSO	ECA2922	660.007897969328	176.726444875465	188.15232309359	252.173727864901	830.089586236434	361.07993450724	1001.16132163239	1025.04836745511	1028.53155093142	0.547084263109864	15	20220617	p004_B03	m2X	20220617-cyp35-p004-m2X_B03.TIF	wellmask_98.png	/projects/b1059/projects/JB/cellprofiler-nf/projects/20220622_cyp35d1/raw_images/	/projects/b1059/projects/JB/cellprofiler-nf/input_data/well_masks/	48h	10	15hHB101	4	B	3				0	DMSO	Both
p004	B04	cyp35	1	DMSO	ECA2921	777.271532188501	170.844408997377	266.566862836631	518.811801699993	996.22233961543	330.19603317524	1029.21852239469	1031.92474866321	1034.4291851292	0.424814263099966	15	20220617	p004_B04	m2X	20220617-cyp35-p004-m2X_B04.TIF	wellmask_98.png	/projects/b1059/projects/JB/cellprofiler-nf/projects/20220622_cyp35d1/raw_images/	/projects/b1059/projects/JB/cellprofiler-nf/input_data/well_masks/	48h	10	15hHB101	4	B	4				0	DMSO	Both
p004	B05	cyp35	1	DMSO	ECA2860	891.563356690986	685.770414709757	808.671259697412	853.287816547197	906.707249485575	83.6663706923662	933.201065698542	1003.46104241451	1017.42569463923	0.0938423164932346	18	20220617	p004_B05	m2X	20220617-cyp35-p004-m2X_B05.TIF	wellmask_98.png	/projects/b1059/projects/JB/cellprofiler-nf/projects/20220622_cyp35d1/raw_images/	/projects/b1059/projects/JB/cellprofiler-nf/input_data/well_masks/	48h	10	15hHB101	4	B	5				0	DMSO	Both
p004	B06	cyp35	1	DMSO	ECA2859	853.650549274277	514.687689136892	651.702090993851	830.982593376851	905.397313196372	130.908938817767	940.691708988607	958.330589248312	977.075773636558	0.153351906033515	21	20220617	p004_B06	m2X	20220617-cyp35-p004-m2X_B06.TIF	wellmask_98.png	/projects/b1059/projects/JB/cellprofiler-nf/projects/20220622_cyp35d1/raw_images/	/projects/b1059/projects/JB/cellprofiler-nf/input_data/well_masks/	48h	10	15hHB101	4	B	6				0	DMSO	Both
p004	B07	cyp35	1	DMSO	PHX2702	872.971800762179	763.929942193552	822.597229859036	836.252131199897	874.589515667371	56.0460086108014	912.678119803328	931.275625126402	953.691976075364	0.0642013963817256	11	20220617	p004_B07	m2X	20220617-cyp35-p004-m2X_B07.TIF	wellmask_98.png	/projects/b1059/projects/JB/cellprofiler-nf/projects/20220622_cyp35d1/raw_images/	/projects/b1059/projects/JB/cellprofiler-nf/input_data/well_masks/	48h	10	15hHB101	4	B	7				0	DMSO	Both
p004	B08	cyp35	1	DMSO	PHX2701	712.273425840956	176.978638463001	351.666577805112	613.698486818278	906.846089890582	328.109266342204	929.114952326391	932.483357954474	934.728961706529	0.460650719847952	5	20220617	p004_B08	m2X	20220617-cyp35-p004-m2X_B08.TIF	wellmask_98.png	/projects/b1059/projects/JB/cellprofiler-nf/projects/20220622_cyp35d1/raw_images/	/projects/b1059/projects/JB/cellprofiler-nf/input_data/well_masks/	48h	10	15hHB101	4	B	8				0	DMSO	Both
p004	B09	cyp35	1	DMSO	DL238	917.091819116147	807.779211459604	853.94655344725	889.612682629972	918.120207163841	51.9007649369817	959.192453984264	976.171416678953	988.335743851425	0.0565927684176721	17	20220617	p004_B09	m2X	20220617-cyp35-p004-m2X_B09.TIF	wellmask_98.png	/projects/b1059/projects/JB/cellprofiler-nf/projects/20220622_cyp35d1/raw_images/	/projects/b1059/projects/JB/cellprofiler-nf/input_data/well_masks/	48h	10	15hHB101	4	B	9				0	DMSO	Both
p004	B10	cyp35	1	DMSO	CB4856	751.331242675306	174.406463419873	194.3526927511	406.830870942	983.869386803141	356.329501970835	1006.22316577693	1020.01611952412	1027.35803470563	0.474264188325289	16	20220617	p004_B10	m2X	20220617-cyp35-p004-m2X_B10.TIF	wellmask_98.png	/projects/b1059/projects/JB/cellprofiler-nf/projects/20220622_cyp35d1/raw_images/	/projects/b1059/projects/JB/cellprofiler-nf/input_data/well_masks/	48h	10	15hHB101	4	B	10				0	DMSO	Both
p004	B11	cyp35	1	DMSO	N2	926.751676343634	862.054264718409	878.480530357856	888.814282263925	925.747140779121	46.2589903407582	958.00640394836	985.350759016883	1014.29405156095	0.0499151946757371	14	20220617	p004_B11	m2X	20220617-cyp35-p004-m2X_B11.TIF	wellmask_98.png	/projects/b1059/projects/JB/cellprofiler-nf/projects/20220622_cyp35d1/raw_images/	/projects/b1059/projects/JB/cellprofiler-nf/input_data/well_masks/	48h	10	15hHB101	4	B	11				0	DMSO	Both
p004	C01	cyp35	1	DMSO	ECA3359	928.565581209627	827.598207833685	847.791682508873	878.081894521656	928.565581209627	142.789428785445	979.049267897598	1009.33947991038	1029.53295458557	0.153774199340272	2	20220617	p004_C01	m2X	20220617-cyp35-p004-m2X_C01.TIF	wellmask_98.png	/projects/b1059/projects/JB/cellprofiler-nf/projects/20220622_cyp35d1/raw_images/	/projects/b1059/projects/JB/cellprofiler-nf/input_data/well_masks/	48h	10	15hHB101	4	C	1				0	DMSO	Both
p004	C03	cyp35	1	DMSO	ECA2922	1007.14503460578	942.276073344906	952.02564637176	978.215794209725	1015.89433179345	41.8376013515726	1037.00231443626	1049.53591803357	1065.11580246223	0.0415407909625935	10	20220617	p004_C03	m2X	20220617-cyp35-p004-m2X_C03.TIF	wellmask_98.png	/projects/b1059/projects/JB/cellprofiler-nf/projects/20220622_cyp35d1/raw_images/	/projects/b1059/projects/JB/cellprofiler-nf/input_data/well_masks/	48h	10	15hHB101	4	C	3				0	DMSO	Both
p004	C04	cyp35	1	DMSO	ECA2921	1019.42618018475	964.762593191733	998.281860595849	1006.69529438342	1012.95640227004	27.4412810084656	1032.97858589674	1057.07264478024	1060.55162876109	0.0269183600949825	12	20220617	p004_C04	m2X	20220617-cyp35-p004-m2X_C04.TIF	wellmask_98.png	/projects/b1059/projects/JB/cellprofiler-nf/projects/20220622_cyp35d1/raw_images/	/projects/b1059/projects/JB/cellprofiler-nf/input_data/well_masks/	48h	10	15hHB101	4	C	4				0	DMSO	Both
p004	C05	cyp35	1	DMSO	ECA2860	920.172660751898	813.832886921932	856.712177441953	897.294941384563	917.207817985984	53.0828453110415	947.425918583927	989.129642679032	1009.30260248169	0.0576879183387888	15	20220617	p004_C05	m2X	20220617-cyp35-p004-m2X_C05.TIF	wellmask_98.png	/projects/b1059/projects/JB/cellprofiler-nf/projects/20220622_cyp35d1/raw_images/	/projects/b1059/projects/JB/cellprofiler-nf/input_data/well_masks/	48h	10	15hHB101	4	C	5				0	DMSO	Both
p004	C06	cyp35	1	DMSO	ECA2859	935.761724076667	895.984365300253	909.882583452252	914.366349631038	942.721012618912	22.2335511788509	952.969594585217	960.438634895593	964.0755065498	0.0237598424970728	14	20220617	p004_C06	m2X	20220617-cyp35-p004-m2X_C06.TIF	wellmask_98.png	/projects/b1059/projects/JB/cellprofiler-nf/projects/20220622_cyp35d1/raw_images/	/projects/b1059/projects/JB/cellprofiler-nf/input_data/well_masks/	48h	10	15hHB101	4	C	6				0	DMSO	Both
p004	C07	cyp35	1	DMSO	PHX2702	899.142068637232	799.399525246593	833.953670638882	861.394898494011	921.226264145333	47.0974976175784	931.809592301158	943.886861204749	959.982292994092	0.0523804849760403	19	20220617	p004_C07	m2X	20220617-cyp35-p004-m2X_C07.TIF	wellmask_98.png	/projects/b1059/projects/JB/cellprofiler-nf/projects/20220622_cyp35d1/raw_images/	/projects/b1059/projects/JB/cellprofiler-nf/input_data/well_masks/	48h	10	15hHB101	4	C	7				0	DMSO	Both
p004	C08	cyp35	1	DMSO	PHX2701	554.174741534657	180.394475470095	200.470183522375	280.606111282299	544.980264920708	298.995387531217	818.862880044676	925.190503597033	978.389544405042	0.53953268729502	14	20220617	p004_C08	m2X	20220617-cyp35-p004-m2X_C08.TIF	wellmask_98.png	/projects/b1059/projects/JB/cellprofiler-nf/projects/20220622_cyp35d1/raw_images/	/projects/b1059/projects/JB/cellprofiler-nf/input_data/well_masks/	48h	10	15hHB101	4	C	8				0	DMSO	Both
p004	C09	cyp35	1	DMSO	DL238	677.004458670687	164.996323565299	311.94449530722	392.259293244947	852.155521620674	299.554757437446	912.352145355981	940.435114933138	956.932015667371	0.442470878294699	11	20220617	p004_C09	m2X	20220617-cyp35-p004-m2X_C09.TIF	wellmask_98.png	/projects/b1059/projects/JB/cellprofiler-nf/projects/20220622_cyp35d1/raw_images/	/projects/b1059/projects/JB/cellprofiler-nf/input_data/well_masks/	48h	10	15hHB101	4	C	9				0	DMSO	Both
p004	C10	cyp35	1	DMSO	CB4856	982.896074920153	880.835123701599	914.272553100794	943.76553330378	997.677709570452	54.3971402430354	1027.11289679985	1034.16332553453	1067.03444961534	0.0553437353460328	15	20220617	p004_C10	m2X	20220617-cyp35-p004-m2X_C10.TIF	wellmask_98.png	/projects/b1059/projects/JB/cellprofiler-nf/projects/20220622_cyp35d1/raw_images/	/projects/b1059/projects/JB/cellprofiler-nf/input_data/well_masks/	48h	10	15hHB101	4	C	10				0	DMSO	Both
p004	C11	cyp35	1	DMSO	N2	708.359732802367	176.132613233373	196.422716556409	437.868185049318	856.904202374228	303.849569382705	935.200249776499	941.787850322605	976.993391165695	0.428948111125169	17	20220617	p004_C11	m2X	20220617-cyp35-p004-m2X_C11.TIF	wellmask_98.png	/projects/b1059/projects/JB/cellprofiler-nf/projects/20220622_cyp35d1/raw_images/	/projects/b1059/projects/JB/cellprofiler-nf/input_data/well_masks/	48h	10	15hHB101	4	C	11				0	DMSO	Both
p004	D01	cyp35	1	DMSO	ECA3359	706.153564753005	490.46729160789	533.604546236913	598.310428180447	706.153564753005	305.02645269953	813.996701325563	878.702583269097	921.83983789812	0.431954843711964	2	20220617	p004_D01	m2X	20220617-cyp35-p004-m2X_D01.TIF	wellmask_98.png	/projects/b1059/projects/JB/cellprofiler-nf/projects/20220622_cyp35d1/raw_images/	/projects/b1059/projects/JB/cellprofiler-nf/input_data/well_masks/	48h	10	15hHB101	4	D	1				0	DMSO	Both
p004	D03	cyp35	1	DMSO	ECA2922	958.226709330167	807.07698330378	864.572399739652	927.762745407577	985.970044986887	71.6131893498929	1020.24882219375	1024.93160964078	1041.9968954329	0.074735121294994	13	20220617	p004_D03	m2X	20220617-cyp35-p004-m2X_D03.TIF	wellmask_98.png	/projects/b1059/projects/JB/cellprofiler-nf/projects/20220622_cyp35d1/raw_images/	/projects/b1059/projects/JB/cellprofiler-nf/input_data/well_masks/	48h	10	15hHB101	4	D	3				0	DMSO	Both
p004	D04	cyp35	1	DMSO	ECA2921	1006.44050887339	963.307141994465	981.025796278549	985.776130036204	997.661074297633	28.7732033605794	1023.2423097423	1043.32584941599	1048.2193114596	0.0285890751682762	9	20220617	p004_D04	m2X	20220617-cyp35-p004-m2X_D04.TIF	wellmask_98.png	/projects/b1059/projects/JB/cellprofiler-nf/projects/20220622_cyp35d1/raw_images/	/projects/b1059/projects/JB/cellprofiler-nf/input_data/well_masks/	48h	10	15hHB101	4	D	4				0	DMSO	Both
p004	D05	cyp35	1	DMSO	ECA2860	920.350817080577	845.233952127304	874.712611203769	891.873836571356	905.379670098637	49.584569981392	963.713330618052	995.235922311558	1001.36024729673	0.0538757276694533	17	20220617	p004_D05	m2X	20220617-cyp35-p004-m2X_D05.TIF	wellmask_98.png	/projects/b1059/projects/JB/cellprofiler-nf/projects/20220622_cyp35d1/raw_images/	/projects/b1059/projects/JB/cellprofiler-nf/input_data/well_masks/	48h	10	15hHB101	4	D	5				0	DMSO	Both
p004	D06	cyp35	1	DMSO	ECA2859	790.939844287797	323.653089136892	462.58282718967	752.077710640167	878.699036571355	191.853678669563	913.274568934945	921.939851575974	1006.43447314271	0.242564184944201	25	20220617	p004_D06	m2X	20220617-cyp35-p004-m2X_D06.TIF	wellmask_98.png	/projects/b1059/projects/JB/cellprofiler-nf/projects/20220622_cyp35d1/raw_images/	/projects/b1059/projects/JB/cellprofiler-nf/input_data/well_masks/	48h	10	15hHB101	4	D	6				0	DMSO	Both
p004	D07	cyp35	1	DMSO	PHX2702	918.371830876183	736.085460390451	854.609518547083	899.477862981641	938.728025828441	67.7007269656137	963.850449194652	979.112154145839	984.052400564303	0.0737182094326904	13	20220617	p004_D07	m2X	20220617-cyp35-p004-m2X_D07.TIF	wellmask_98.png	/projects/b1059/projects/JB/cellprofiler-nf/projects/20220622_cyp35d1/raw_images/	/projects/b1059/projects/JB/cellprofiler-nf/input_data/well_masks/	48h	10	15hHB101	4	D	7				0	DMSO	Both
p004	D08	cyp35	1	DMSO	PHX2701	640.576084822851	186.525483733241	210.906516205836	328.998635287397	688.678121616288	305.482112637899	915.569286895989	939.369726916216	940.879352007112	0.476886539906308	12	20220617	p004_D08	m2X	20220617-cyp35-p004-m2X_D08.TIF	wellmask_98.png	/projects/b1059/projects/JB/cellprofiler-nf/projects/20220622_cyp35d1/raw_images/	/projects/b1059/projects/JB/cellprofiler-nf/input_data/well_masks/	48h	10	15hHB101	4	D	8				0	DMSO	Both
p004	D09	cyp35	1	DMSO	DL238	929.210991146001	854.119204780841	869.503042226971	911.004090342736	942.599304580226	41.5899403141741	950.334575392056	960.495533071041	992.928639615429	0.0447583387524086	10	20220617	p004_D09	m2X	20220617-cyp35-p004-m2X_D09.TIF	wellmask_98.png	/projects/b1059/projects/JB/cellprofiler-nf/projects/20220622_cyp35d1/raw_images/	/projects/b1059/projects/JB/cellprofiler-nf/input_data/well_masks/	48h	10	15hHB101	4	D	9				0	DMSO	Both
p004	D10	cyp35	1	DMSO	CB4856	897.527655289106	443.706923860059	597.285461442136	879.669619149675	978.623620456982	190.264321023538	1012.62816051064	1020.61855883312	1028.319992883	0.211987140343047	13	20220617	p004_D10	m2X	20220617-cyp35-p004-m2X_D10.TIF	wellmask_98.png	/projects/b1059/projects/JB/cellprofiler-nf/projects/20220622_cyp35d1/raw_images/	/projects/b1059/projects/JB/cellprofiler-nf/input_data/well_masks/	48h	10	15hHB101	4	D	10				0	DMSO	Both
p004	D11	cyp35	1	DMSO	N2	872.595750107575	697.909811516064	809.825654275186	864.197413053102	885.70418414228	68.0043795408102	906.014836131279	940.213536719674	945.549501880382	0.0779334296923019	12	20220617	p004_D11	m2X	20220617-cyp35-p004-m2X_D11.TIF	wellmask_98.png	/projects/b1059/projects/JB/cellprofiler-nf/projects/20220622_cyp35d1/raw_images/	/projects/b1059/projects/JB/cellprofiler-nf/input_data/well_masks/	48h	10	15hHB101	4	D	11				0	DMSO	Both
p004	E02	cyp35	1	DMSO	ECA3352	173.510320313368	173.510320313368	173.510320313368	173.510320313368	173.510320313368		173.510320313368	173.510320313368	173.510320313368		1	20220617	p004_E02	m2X	20220617-cyp35-p004-m2X_E02.TIF	wellmask_98.png	/projects/b1059/projects/JB/cellprofiler-nf/projects/20220622_cyp35d1/raw_images/	/projects/b1059/projects/JB/cellprofiler-nf/input_data/well_masks/	48h	10	15hHB101	4	E	2				0	DMSO	Both
p004	E03	cyp35	1	DMSO	ECA2922	965.467658294876	867.427987391353	906.899624124225	938.182996799847	979.89095819203	55.849665092476	1002.76193319968	1023.0567555555	1029.06480248169	0.0578472666718974	7	20220617	p004_E03	m2X	20220617-cyp35-p004-m2X_E03.TIF	wellmask_98.png	/projects/b1059/projects/JB/cellprofiler-nf/projects/20220622_cyp35d1/raw_images/	/projects/b1059/projects/JB/cellprofiler-nf/input_data/well_masks/	48h	10	15hHB101	4	E	3				0	DMSO	Both
p004	E04	cyp35	1	DMSO	ECA2921	1036.38747703255	1026.65894251589	1027.50161630288	1028.92647373429	1035.34400828657	9.66368362158692	1041.35817821886	1048.79452010157	1052.14008451913	0.00932439250352248	7	20220617	p004_E04	m2X	20220617-cyp35-p004-m2X_E04.TIF	wellmask_98.png	/projects/b1059/projects/JB/cellprofiler-nf/projects/20220622_cyp35d1/raw_images/	/projects/b1059/projects/JB/cellprofiler-nf/input_data/well_masks/	48h	10	15hHB101	4	E	4				0	DMSO	Both
p004	E05	cyp35	1	DMSO	ECA2860	910.823376670621	809.162173082941	855.55358412305	885.677711750527	911.342028179246	47.8645895875043	948.516226753921	976.818596858031	981.409007251839	0.0525509015397323	19	20220617	p004_E05	m2X	20220617-cyp35-p004-m2X_E05.TIF	wellmask_98.png	/projects/b1059/projects/JB/cellprofiler-nf/projects/20220622_cyp35d1/raw_images/	/projects/b1059/projects/JB/cellprofiler-nf/input_data/well_masks/	48h	10	15hHB101	4	E	5				0	DMSO	Both
p004	E06	cyp35	1	DMSO	ECA2859	939.269255069369	800.171589733738	864.259827424212	893.388917416571	949.448472560865	74.4364871379429	974.989191227907	1023.21804301198	1070.81568375666	0.0792493597934763	12	20220617	p004_E06	m2X	20220617-cyp35-p004-m2X_E06.TIF	wellmask_98.png	/projects/b1059/projects/JB/cellprofiler-nf/projects/20220622_cyp35d1/raw_images/	/projects/b1059/projects/JB/cellprofiler-nf/input_data/well_masks/	48h	10	15hHB101	4	E	6				0	DMSO	Both
p004	E07	cyp35	1	DMSO	PHX2702	700.073536055735	201.286894628542	234.884478616122	509.239526992131	875.776531199898	308.541923005935	908.185446755847	926.098316719378	1102.92823845174	0.440727876594625	13	20220617	p004_E07	m2X	20220617-cyp35-p004-m2X_E07.TIF	wellmask_98.png	/projects/b1059/projects/JB/cellprofiler-nf/projects/20220622_cyp35d1/raw_images/	/projects/b1059/projects/JB/cellprofiler-nf/input_data/well_masks/	48h	10	15hHB101	4	E	7				0	DMSO	Both
p004	E08	cyp35	1	DMSO	PHX2701	711.165091261893	251.428901154921	453.825748738736	539.368706398483	804.182518307118	232.602116213892	883.721865194957	918.911179962782	944.721915514985	0.327071898033075	10	20220617	p004_E08	m2X	20220617-cyp35-p004-m2X_E08.TIF	wellmask_98.png	/projects/b1059/projects/JB/cellprofiler-nf/projects/20220622_cyp35d1/raw_images/	/projects/b1059/projects/JB/cellprofiler-nf/input_data/well_masks/	48h	10	15hHB101	4	E	8				0	DMSO	Both
p004	E09	cyp35	1	DMSO	DL238	911.987564516843	736.208071835404	818.490533276811	908.041423870019	934.899432532109	71.9722202120436	962.777529049148	966.751999307375	969.674389738974	0.0789179842053805	12	20220617	p004_E09	m2X	20220617-cyp35-p004-m2X_E09.TIF	wellmask_98.png	/projects/b1059/projects/JB/cellprofiler-nf/projects/20220622_cyp35d1/raw_images/	/projects/b1059/projects/JB/cellprofiler-nf/input_data/well_masks/	48h	10	15hHB101	4	E	9				0	DMSO	Both
p004	E10	cyp35	1	DMSO	CB4856	983.481291243389	830.000931833396	925.766780763159	960.151347972065	1001.72920936545	62.3195657451711	1019.02329902134	1044.63983103536	1047.22621087776	0.0633662951192312	12	20220617	p004_E10	m2X	20220617-cyp35-p004-m2X_E10.TIF	wellmask_98.png	/projects/b1059/projects/JB/cellprofiler-nf/projects/20220622_cyp35d1/raw_images/	/projects/b1059/projects/JB/cellprofiler-nf/input_data/well_masks/	48h	10	15hHB101	4	E	10				0	DMSO	Both
p004	E11	cyp35	1	DMSO	N2	935.494232529217	896.04704440504	901.174186411687	903.393468934944	926.563969508021	37.8116139774007	963.947406669994	982.614258728431	1019.95067001064	0.0404188638076074	17	20220617	p004_E11	m2X	20220617-cyp35-p004-m2X_E11.TIF	wellmask_98.png	/projects/b1059/projects/JB/cellprofiler-nf/projects/20220622_cyp35d1/raw_images/	/projects/b1059/projects/JB/cellprofiler-nf/input_data/well_masks/	48h	10	15hHB101	4	E	11				0	DMSO	Both
p004	F01	cyp35	1	DMSO	ECA3359	555.969227509496	240.043251401844	303.228446623375	398.00623945567	555.969227509496	446.7868001174	713.932215563323	808.710008395618	871.895203617149	0.803617858705622	2	20220617	p004_F01	m2X	20220617-cyp35-p004-m2X_F01.TIF	wellmask_98.png	/projects/b1059/projects/JB/cellprofiler-nf/projects/20220622_cyp35d1/raw_images/	/projects/b1059/projects/JB/cellprofiler-nf/input_data/well_masks/	48h	10	15hHB101	4	F	1				0	DMSO	Both
p004	F03	cyp35	1	DMSO	ECA2922	939.706406946206	721.357325135173	809.702733518511	872.456120904847	971.327720368983	110.916633269215	1026.40910066098	1037.48222945436	1054.669592883	0.118033284065461	11	20220617	p004_F03	m2X	20220617-cyp35-p004-m2X_F03.TIF	wellmask_98.png	/projects/b1059/projects/JB/cellprofiler-nf/projects/20220622_cyp35d1/raw_images/	/projects/b1059/projects/JB/cellprofiler-nf/input_data/well_masks/	48h	10	15hHB101	4	F	3				0	DMSO	Both
p004	F04	cyp35	1	DMSO	ECA2921	1013.00701733527	962.777026410286	970.191168269975	987.334063990786	1015.30239201024	36.9719551830066	1034.21785064596	1050.12730769123	1072.73332817925	0.0364972350144836	8	20220617	p004_F04	m2X	20220617-cyp35-p004-m2X_F04.TIF	wellmask_98.png	/projects/b1059/projects/JB/cellprofiler-nf/projects/20220622_cyp35d1/raw_images/	/projects/b1059/projects/JB/cellprofiler-nf/input_data/well_masks/	48h	10	15hHB101	4	F	4				0	DMSO	Both
p004	F05	cyp35	1	DMSO	ECA2860	906.188562124027	742.666656331108	768.809575921323	860.4680949778	926.47532966909	82.0977917812165	962.383315051813	998.964603101722	1017.98940719207	0.0905968086694743	22	20220617	p004_F05	m2X	20220617-cyp35-p004-m2X_F05.TIF	wellmask_98.png	/projects/b1059/projects/JB/cellprofiler-nf/projects/20220622_cyp35d1/raw_images/	/projects/b1059/projects/JB/cellprofiler-nf/input_data/well_masks/	48h	10	15hHB101	4	F	5				0	DMSO	Both
p004	F06	cyp35	1	DMSO	ECA2859	705.333610381124	166.83216602243	307.388802374577	386.881947859938	869.945019763714	320.42983356718	951.209419221483	981.717522775594	1000.69991918187	0.454295426803832	11	20220617	p004_F06	m2X	20220617-cyp35-p004-m2X_F06.TIF	wellmask_98.png	/projects/b1059/projects/JB/cellprofiler-nf/projects/20220622_cyp35d1/raw_images/	/projects/b1059/projects/JB/cellprofiler-nf/input_data/well_masks/	48h	10	15hHB101	4	F	6				0	DMSO	Both
p004	F07	cyp35	1	DMSO	PHX2702	878.043222090883	717.832685049319	758.74490506927	815.566037408813	896.880508406761	83.8623292361767	949.63787816315	962.941568702207	979.285687511546	0.0955104795826285	19	20220617	p004_F07	m2X	20220617-cyp35-p004-m2X_F07.TIF	wellmask_98.png	/projects/b1059/projects/JB/cellprofiler-nf/projects/20220622_cyp35d1/raw_images/	/projects/b1059/projects/JB/cellprofiler-nf/input_data/well_masks/	48h	10	15hHB101	4	F	7				0	DMSO	Both
p004	F08	cyp35	1	DMSO	PHX2701	703.830081674297	183.386303998994	288.309987426707	599.47822830414	752.032147878575	267.292379131881	896.910279976109	960.225715667371	969.96969709077	0.379768336266668	11	20220617	p004_F08	m2X	20220617-cyp35-p004-m2X_F08.TIF	wellmask_98.png	/projects/b1059/projects/JB/cellprofiler-nf/projects/20220622_cyp35d1/raw_images/	/projects/b1059/projects/JB/cellprofiler-nf/input_data/well_masks/	48h	10	15hHB101	4	F	8				0	DMSO	Both
p004	F09	cyp35	1	DMSO	DL238	849.695578118036	422.130274622397	619.827836767522	836.543410238009	897.155878407083	167.08750817363	960.003570939118	1004.35991606594	1016.36609758462	0.196643965764429	18	20220617	p004_F09	m2X	20220617-cyp35-p004-m2X_F09.TIF	wellmask_98.png	/projects/b1059/projects/JB/cellprofiler-nf/projects/20220622_cyp35d1/raw_images/	/projects/b1059/projects/JB/cellprofiler-nf/input_data/well_masks/	48h	10	15hHB101	4	F	9				0	DMSO	Both
p004	F10	cyp35	1	DMSO	CB4856	864.977362468608	413.169688728659	691.270451269522	782.996539690187	949.973421038827	190.442535111168	991.183294795507	1025.29151133941	1048.49354861281	0.220170542460965	11	20220617	p004_F10	m2X	20220617-cyp35-p004-m2X_F10.TIF	wellmask_98.png	/projects/b1059/projects/JB/cellprofiler-nf/projects/20220622_cyp35d1/raw_images/	/projects/b1059/projects/JB/cellprofiler-nf/input_data/well_masks/	48h	10	15hHB101	4	F	10				0	DMSO	Both
p004	F11	cyp35	1	DMSO	N2	515.485914020135	174.746262629577	180.020287023524	182.385774099375	481.961961804266	352.099433113062	824.906311390199	899.517552833462	929.54013528747	0.68304375257732	8	20220617	p004_F11	m2X	20220617-cyp35-p004-m2X_F11.TIF	wellmask_98.png	/projects/b1059/projects/JB/cellprofiler-nf/projects/20220622_cyp35d1/raw_images/	/projects/b1059/projects/JB/cellprofiler-nf/input_data/well_masks/	48h	10	15hHB101	4	F	11				0	DMSO	Both
p004	G01	cyp35	1	DMSO	ECA3359	702.45620704065	504.247535567131	543.889269861835	603.35187130389	702.45620704065	280.309391377804	801.56054277741	861.023144219466	900.664878514169	0.399041802988273	2	20220617	p004_G01	m2X	20220617-cyp35-p004-m2X_G01.TIF	wellmask_98.png	/projects/b1059/projects/JB/cellprofiler-nf/projects/20220622_cyp35d1/raw_images/	/projects/b1059/projects/JB/cellprofiler-nf/input_data/well_masks/	48h	10	15hHB101	4	G	1				0	DMSO	Both
p004	G03	cyp35	1	DMSO	ECA2922	962.408389452993	871.640348501385	926.399417758469	947.702225085437	959.832003035302	45.5405332611405	980.606685654588	1011.68500062877	1034.81043540766	0.0473193435969781	9	20220617	p004_G03	m2X	20220617-cyp35-p004-m2X_G03.TIF	wellmask_98.png	/projects/b1059/projects/JB/cellprofiler-nf/projects/20220622_cyp35d1/raw_images/	/projects/b1059/projects/JB/cellprofiler-nf/input_data/well_masks/	48h	10	15hHB101	4	G	3				0	DMSO	Both
p004	G04	cyp35	1	DMSO	ECA2921	979.018347193785	863.352423529285	870.263030133804	978.386603039688	991.121130646282	59.5725315930328	1014.48312582844	1030.56379592708	1046.50146471841	0.0608492494178367	11	20220617	p004_G04	m2X	20220617-cyp35-p004-m2X_G04.TIF	wellmask_98.png	/projects/b1059/projects/JB/cellprofiler-nf/projects/20220622_cyp35d1/raw_images/	/projects/b1059/projects/JB/cellprofiler-nf/input_data/well_masks/	48h	10	15hHB101	4	G	4				0	DMSO	Both
p004	G05	cyp35	1	DMSO	ECA2860	902.26985999419	798.85105094019	823.351953532872	877.960344548309	915.007117408523	57.5237911156094	938.378634389433	969.93416868116	972.007819722751	0.0637545302865151	10	20220617	p004_G05	m2X	20220617-cyp35-p004-m2X_G05.TIF	wellmask_98.png	/projects/b1059/projects/JB/cellprofiler-nf/projects/20220622_cyp35d1/raw_images/	/projects/b1059/projects/JB/cellprofiler-nf/input_data/well_masks/	48h	10	15hHB101	4	G	5				0	DMSO	Both
p004	G06	cyp35	1	DMSO	ECA2859	893.289629203844	800.328924135731	856.053776676668	876.123479177551	894.414000476306	45.4252602237695	910.284714445986	951.491970324255	969.404587511545	0.0508516596842789	11	20220617	p004_G06	m2X	20220617-cyp35-p004-m2X_G06.TIF	wellmask_98.png	/projects/b1059/projects/JB/cellprofiler-nf/projects/20220622_cyp35d1/raw_images/	/projects/b1059/projects/JB/cellprofiler-nf/input_data/well_masks/	48h	10	15hHB101	4	G	6				0	DMSO	Both
p004	G07	cyp35	1	DMSO	PHX2702	889.578798205777	780.824340779121	826.397434756783	849.464585670731	883.457434534894	55.5687121475258	939.373810739355	961.613708825606	976.42860291511	0.0624663180592931	18	20220617	p004_G07	m2X	20220617-cyp35-p004-m2X_G07.TIF	wellmask_98.png	/projects/b1059/projects/JB/cellprofiler-nf/projects/20220622_cyp35d1/raw_images/	/projects/b1059/projects/JB/cellprofiler-nf/input_data/well_masks/	48h	10	15hHB101	4	G	7				0	DMSO	Both
p004	G08	cyp35	1	DMSO	PHX2701	575.020309647388	174.714978943629	197.546871336015	282.138654008445	613.444620157954	316.889505380344	858.688094825378	935.836264382347	953.107484458702	0.551092718054891	13	20220617	p004_G08	m2X	20220617-cyp35-p004-m2X_G08.TIF	wellmask_98.png	/projects/b1059/projects/JB/cellprofiler-nf/projects/20220622_cyp35d1/raw_images/	/projects/b1059/projects/JB/cellprofiler-nf/input_data/well_masks/	48h	10	15hHB101	4	G	8				0	DMSO	Both
p004	G09	cyp35	1	DMSO	DL238	917.111603338342	860.246755749261	884.221777524938	900.567921038828	925.764783876855	33.1966175044462	927.270356945146	943.96796763704	979.647863443294	0.03619692236322	9	20220617	p004_G09	m2X	20220617-cyp35-p004-m2X_G09.TIF	wellmask_98.png	/projects/b1059/projects/JB/cellprofiler-nf/projects/20220622_cyp35d1/raw_images/	/projects/b1059/projects/JB/cellprofiler-nf/input_data/well_masks/	48h	10	15hHB101	4	G	9				0	DMSO	Both
p004	G10	cyp35	1	DMSO	CB4856	1008.80320476674	982.088717404138	983.070458711167	995.988263563487	1010.11286707799	19.7646966148553	1018.22488027039	1028.7047421603	1043.13332524659	0.0195922222703737	9	20220617	p004_G10	m2X	20220617-cyp35-p004-m2X_G10.TIF	wellmask_98.png	/projects/b1059/projects/JB/cellprofiler-nf/projects/20220622_cyp35d1/raw_images/	/projects/b1059/projects/JB/cellprofiler-nf/input_data/well_masks/	48h	10	15hHB101	4	G	10				0	DMSO	Both
p004	G11	cyp35	1	DMSO	N2	932.286651170858	798.217725960819	818.945850360769	883.59354823792	942.939159656374	83.5024890519578	1001.1543187492	1021.95932577026	1042.23718214009	0.0895673974813295	10	20220617	p004_G11	m2X	20220617-cyp35-p004-m2X_G11.TIF	wellmask_98.png	/projects/b1059/projects/JB/cellprofiler-nf/projects/20220622_cyp35d1/raw_images/	/projects/b1059/projects/JB/cellprofiler-nf/input_data/well_masks/	48h	10	15hHB101	4	G	11				0	DMSO	Both
p004	H01	cyp35	1	DMSO	ECA3359	674.335682089085	455.697963113943	500.040999425823	566.555553893644	677.413144673345	217.115346152585	783.654541576656	847.399379718643	889.895938479967	0.321969238643822	3	20220617	p004_H01	m2X	20220617-cyp35-p004-m2X_H01.TIF	wellmask_98.png	/projects/b1059/projects/JB/cellprofiler-nf/projects/20220622_cyp35d1/raw_images/	/projects/b1059/projects/JB/cellprofiler-nf/input_data/well_masks/	48h	10	15hHB101	4	H	1				0	DMSO	Both
p004	H02	cyp35	1	DMSO	ECA3352	186.578822812596	186.578822812596	186.578822812596	186.578822812596	186.578822812596		186.578822812596	186.578822812596	186.578822812596		1	20220617	p004_H02	m2X	20220617-cyp35-p004-m2X_H02.TIF	wellmask_98.png	/projects/b1059/projects/JB/cellprofiler-nf/projects/20220622_cyp35d1/raw_images/	/projects/b1059/projects/JB/cellprofiler-nf/input_data/well_masks/	48h	10	15hHB101	4	H	2				0	DMSO	Both
p004	H03	cyp35	1	DMSO	ECA2922	601.580463478366	169.098097328414	218.542425596826	326.131006753538	422.529904207765	345.810270276363	956.272887430968	1022.24090608815	1027.50417197902	0.574836270906925	11	20220617	p004_H03	m2X	20220617-cyp35-p004-m2X_H03.TIF	wellmask_98.png	/projects/b1059/projects/JB/cellprofiler-nf/projects/20220622_cyp35d1/raw_images/	/projects/b1059/projects/JB/cellprofiler-nf/input_data/well_masks/	48h	10	15hHB101	4	H	3				0	DMSO	Both
p004	H04	cyp35	1	DMSO	ECA2921	748.186061572863	197.547180331475	352.244180455101	636.352036058284	776.499295996355	270.926529067304	999.057737777898	1014.66455449526	1061.159458622	0.362111168574503	16	20220617	p004_H04	m2X	20220617-cyp35-p004-m2X_H04.TIF	wellmask_98.png	/projects/b1059/projects/JB/cellprofiler-nf/projects/20220622_cyp35d1/raw_images/	/projects/b1059/projects/JB/cellprofiler-nf/input_data/well_masks/	48h	10	15hHB101	4	H	4				0	DMSO	Both
p004	H05	cyp35	1	DMSO	ECA2860	838.874712123363	574.75230965092	594.056110551237	825.30936878256	890.554869568443	150.64512352333	933.429765942525	956.041350123852	985.382417404137	0.179580003242698	9	20220617	p004_H05	m2X	20220617-cyp35-p004-m2X_H05.TIF	wellmask_98.png	/projects/b1059/projects/JB/cellprofiler-nf/projects/20220622_cyp35d1/raw_images/	/projects/b1059/projects/JB/cellprofiler-nf/input_data/well_masks/	48h	10	15hHB101	4	H	5				0	DMSO	Both
p004	H06	cyp35	1	DMSO	ECA2859	574.334767873445	165.856659849918	191.602411944841	238.947157526032	598.120777737818	323.735076147973	875.137961374315	896.687860626994	986.863052127305	0.563669647489126	12	20220617	p004_H06	m2X	20220617-cyp35-p004-m2X_H06.TIF	wellmask_98.png	/projects/b1059/projects/JB/cellprofiler-nf/projects/20220622_cyp35d1/raw_images/	/projects/b1059/projects/JB/cellprofiler-nf/input_data/well_masks/	48h	10	15hHB101	4	H	6				0	DMSO	Both
p004	H07	cyp35	1	DMSO	PHX2702	811.640801913588	531.37162494268	612.748827693688	670.493708415531	890.059032354818	156.73218683515	900.661742548082	928.75349595377	980.393388666467	0.193105357031862	9	20220617	p004_H07	m2X	20220617-cyp35-p004-m2X_H07.TIF	wellmask_98.png	/projects/b1059/projects/JB/cellprofiler-nf/projects/20220622_cyp35d1/raw_images/	/projects/b1059/projects/JB/cellprofiler-nf/input_data/well_masks/	48h	10	15hHB101	4	H	7				0	DMSO	Both
p004	H08	cyp35	1	DMSO	PHX2701	870.172464872303	746.576705976725	815.840241229073	834.905479087243	883.203277932323	58.7780610999567	916.896166496141	937.339835522278	952.136901880381	0.0675475994389024	13	20220617	p004_H08	m2X	20220617-cyp35-p004-m2X_H08.TIF	wellmask_98.png	/projects/b1059/projects/JB/cellprofiler-nf/projects/20220622_cyp35d1/raw_images/	/projects/b1059/projects/JB/cellprofiler-nf/input_data/well_masks/	48h	10	15hHB101	4	H	8				0	DMSO	Both
p004	H09	cyp35	1	DMSO	DL238	673.999902070528	164.905702499596	180.859719501735	352.915509970799	908.011303044073	335.057132537482	957.135969619772	974.776203834469	984.63770571542	0.497117479554798	18	20220617	p004_H09	m2X	20220617-cyp35-p004-m2X_H09.TIF	wellmask_98.png	/projects/b1059/projects/JB/cellprofiler-nf/projects/20220622_cyp35d1/raw_images/	/projects/b1059/projects/JB/cellprofiler-nf/input_data/well_masks/	48h	10	15hHB101	4	H	9				0	DMSO	Both
p004	H10	cyp35	1	DMSO	CB4856	662.903857026132	170.441356339878	176.163608780731	335.745491711301	843.357133586614	345.852157404566	913.987602897068	999.35898360881	1025.18003036718	0.521722952338973	10	20220617	p004_H10	m2X	20220617-cyp35-p004-m2X_H10.TIF	wellmask_98.png	/projects/b1059/projects/JB/cellprofiler-nf/projects/20220622_cyp35d1/raw_images/	/projects/b1059/projects/JB/cellprofiler-nf/input_data/well_masks/	48h	10	15hHB101	4	H	10				0	DMSO	Both
p004	H11	cyp35	1	DMSO	N2	679.515850729424	188.580246732424	319.22765102875	523.778737465213	802.887140197275	297.986986655017	886.14083088328	916.432760962246	938.105912916426	0.438528382134344	6	20220617	p004_H11	m2X	20220617-cyp35-p004-m2X_H11.TIF	wellmask_98.png	/projects/b1059/projects/JB/cellprofiler-nf/projects/20220622_cyp35d1/raw_images/	/projects/b1059/projects/JB/cellprofiler-nf/input_data/well_masks/	48h	10	15hHB101	4	H	11				0	DMSO	Both
p005	A01	cyp35	2	DMSO	ECA2859	636.649250533362	168.349894628542	177.8589665058	329.166851623189	778.913961490619	328.191643640862	916.304918407155	924.756078469902	979.519763563487	0.515498358579571	12	20220617	p005_A01	m2X	20220617-cyp35-p005-m2X_A01.TIF	wellmask_98.png	/projects/b1059/projects/JB/cellprofiler-nf/projects/20220622_cyp35d1/raw_images/	/projects/b1059/projects/JB/cellprofiler-nf/input_data/well_masks/	48h	10	15hHB101	5	A	1				0	DMSO	Both
p005	A02	cyp35	2	DMSO	ECA2860	570.310708590231	168.1158185766	214.213131265012	324.327477656136	544.392673644141	282.560978358714	824.493473709166	930.648324951848	993.821646755847	0.495450942973148	20	20220617	p005_A02	m2X	20220617-cyp35-p005-m2X_A02.TIF	wellmask_98.png	/projects/b1059/projects/JB/cellprofiler-nf/projects/20220622_cyp35d1/raw_images/	/projects/b1059/projects/JB/cellprofiler-nf/input_data/well_masks/	48h	10	15hHB101	5	A	2				0	DMSO	Both
p005	A03	cyp35	2	DMSO	ECA2921	671.223972840397	173.510320313368	307.815296129584	484.536499512046	697.487699690158	281.901100774403	887.132014776259	973.562290487908	1020.71286265534	0.41998068034056	12	20220617	p005_A03	m2X	20220617-cyp35-p005-m2X_A03.TIF	wellmask_98.png	/projects/b1059/projects/JB/cellprofiler-nf/projects/20220622_cyp35d1/raw_images/	/projects/b1059/projects/JB/cellprofiler-nf/input_data/well_masks/	48h	10	15hHB101	5	A	3				0	DMSO	Both
p005	A04	cyp35	2	DMSO	ECA2922	895.96006836961	402.614445941442	636.842712835332	788.186756682078	1013.95523598512	203.340554456967	1031.32134977431	1043.26966594139	1057.12911325679	0.226952697598441	18	20220617	p005_A04	m2X	20220617-cyp35-p005-m2X_A04.TIF	wellmask_98.png	/projects/b1059/projects/JB/cellprofiler-nf/projects/20220622_cyp35d1/raw_images/	/projects/b1059/projects/JB/cellprofiler-nf/input_data/well_masks/	48h	10	15hHB101	5	A	4				0	DMSO	Both
p005	A05	cyp35	2	DMSO	ECA3352	464.123724053455	168.190258048415	177.9486381444	198.903667506926	287.026410008588	353.825380136512	805.450213854411	988.340378711167	1060.7663227756	0.76235142010487	15	20220617	p005_A05	m2X	20220617-cyp35-p005-m2X_A05.TIF	wellmask_98.png	/projects/b1059/projects/JB/cellprofiler-nf/projects/20220622_cyp35d1/raw_images/	/projects/b1059/projects/JB/cellprofiler-nf/input_data/well_masks/	48h	10	15hHB101	5	A	5				0	DMSO	Both
p005	A06	cyp35	2	DMSO	ECA3359	534.468458917595	171.873793410842	239.845414551228	264.6009705932	493.359708083961	294.447142647571	861.649485656055	916.654821583071	989.997115547177	0.550915844957222	17	20220617	p005_A06	m2X	20220617-cyp35-p005-m2X_A06.TIF	wellmask_98.png	/projects/b1059/projects/JB/cellprofiler-nf/projects/20220622_cyp35d1/raw_images/	/projects/b1059/projects/JB/cellprofiler-nf/input_data/well_masks/	48h	10	15hHB101	5	A	6				0	DMSO	Both
p005	A07	cyp35	2	DMSO	N2	855.237254669951	743.536824139361	772.277705373453	815.389027224592	863.13236526064	87.431108040964	902.980592705999	931.880715493897	951.147464019163	0.102230237941055	4	20220617	p005_A07	m2X	20220617-cyp35-p005-m2X_A07.TIF	wellmask_98.png	/projects/b1059/projects/JB/cellprofiler-nf/projects/20220622_cyp35d1/raw_images/	/projects/b1059/projects/JB/cellprofiler-nf/input_data/well_masks/	48h	10	15hHB101	5	A	7				0	DMSO	Both
p005	A08	cyp35	2	DMSO	CB4856	933.286246521034	818.859087359161	830.9827426835	884.935035302988	949.515696705346	68.6198678796246	976.003747878576	996.803586602715	1056.08580956168	0.0735249963614224	17	20220617	p005_A08	m2X	20220617-cyp35-p005-m2X_A08.TIF	wellmask_98.png	/projects/b1059/projects/JB/cellprofiler-nf/projects/20220622_cyp35d1/raw_images/	/projects/b1059/projects/JB/cellprofiler-nf/input_data/well_masks/	48h	10	15hHB101	5	A	8				0	DMSO	Both
p005	A09	cyp35	2	DMSO	DL238	950.378840855095	890.078414392258	921.8278831887	935.825685212347	946.977847030674	28.4385528879528	975.235651117169	979.124013601501	1008.22675935572	0.0299233859861247	20	20220617	p005_A09	m2X	20220617-cyp35-p005-m2X_A09.TIF	wellmask_98.png	/projects/b1059/projects/JB/cellprofiler-nf/projects/20220622_cyp35d1/raw_images/	/projects/b1059/projects/JB/cellprofiler-nf/input_data/well_masks/	48h	10	15hHB101	5	A	9				0	DMSO	Both
p005	A10	cyp35	2	DMSO	PHX2701	650.173758388544	194.552355201031	201.139431002892	300.233380624778	842.227170697926	313.926982001176	908.850649776499	929.155441352197	978.018349776498	0.482835515815409	21	20220617	p005_A10	m2X	20220617-cyp35-p005-m2X_A10.TIF	wellmask_98.png	/projects/b1059/projects/JB/cellprofiler-nf/projects/20220622_cyp35d1/raw_images/	/projects/b1059/projects/JB/cellprofiler-nf/input_data/well_masks/	48h	10	15hHB101	5	A	10				0	DMSO	Both
p005	A11	cyp35	2	DMSO	PHX2702	922.556148346899	866.831735407664	872.487409489136	885.737953402418	909.455920456982	44.1715006052836	967.709258773875	977.369019088998	980.884058773876	0.0478794712760119	13	20220617	p005_A11	m2X	20220617-cyp35-p005-m2X_A11.TIF	wellmask_98.png	/projects/b1059/projects/JB/cellprofiler-nf/projects/20220622_cyp35d1/raw_images/	/projects/b1059/projects/JB/cellprofiler-nf/input_data/well_masks/	48h	10	15hHB101	5	A	11				0	DMSO	Both
p005	B01	cyp35	2	DMSO	ECA2859	688.934747542663	187.341483534205	249.989398428407	470.060541901601	769.088275461325	287.85162575738	908.604572907039	981.848330265673	1082.49116898264	0.417821320210815	17	20220617	p005_B01	m2X	20220617-cyp35-p005-m2X_B01.TIF	wellmask_98.png	/projects/b1059/projects/JB/cellprofiler-nf/projects/20220622_cyp35d1/raw_images/	/projects/b1059/projects/JB/cellprofiler-nf/input_data/well_masks/	48h	10	15hHB101	5	B	1				0	DMSO	Both
p005	B02	cyp35	2	DMSO	ECA2860	851.548423905335	478.524508924874	519.73950344627	870.762295049577	922.930414431871	189.280218756873	976.184525140218	978.164330880582	984.202697119	0.222277692546015	10	20220617	p005_B02	m2X	20220617-cyp35-p005-m2X_B02.TIF	wellmask_98.png	/projects/b1059/projects/JB/cellprofiler-nf/projects/20220622_cyp35d1/raw_images/	/projects/b1059/projects/JB/cellprofiler-nf/input_data/well_masks/	48h	10	15hHB101	5	B	2				0	DMSO	Both
p005	B03	cyp35	2	DMSO	ECA2921	977.27519664999	921.531643703002	923.601167392365	939.127676051305	961.217939960408	52.9971368591342	1015.14613025679	1035.81431242719	1072.0085820199	0.0542294913866672	8	20220617	p005_B03	m2X	20220617-cyp35-p005-m2X_B03.TIF	wellmask_98.png	/projects/b1059/projects/JB/cellprofiler-nf/projects/20220622_cyp35d1/raw_images/	/projects/b1059/projects/JB/cellprofiler-nf/input_data/well_masks/	48h	10	15hHB101	5	B	3				0	DMSO	Both
p005	B04	cyp35	2	DMSO	ECA2922	1000.51226204199	975.969469508021	978.243383824575	979.781888338256	994.824291219258	22.9386565714942	1021.19344531152	1027.58104890373	1034.67331683106	0.0229269119847442	8	20220617	p005_B04	m2X	20220617-cyp35-p005-m2X_B04.TIF	wellmask_98.png	/projects/b1059/projects/JB/cellprofiler-nf/projects/20220622_cyp35d1/raw_images/	/projects/b1059/projects/JB/cellprofiler-nf/input_data/well_masks/	48h	10	15hHB101	5	B	4				0	DMSO	Both
p005	B05	cyp35	2	DMSO	ECA3352	563.994989064817	167.941433770013	169.089130713275	187.893015814732	434.146494046695	361.69930084803	914.444949194653	963.48441188565	986.153202301072	0.641316514970777	17	20220617	p005_B05	m2X	20220617-cyp35-p005-m2X_B05.TIF	wellmask_98.png	/projects/b1059/projects/JB/cellprofiler-nf/projects/20220622_cyp35d1/raw_images/	/projects/b1059/projects/JB/cellprofiler-nf/input_data/well_masks/	48h	10	15hHB101	5	B	5				0	DMSO	Both
p005	B06	cyp35	2	DMSO	ECA3359	823.766770389689	433.23811380005	696.541545218267	804.569739250505	852.000197241018	131.017759347458	913.085084875972	934.998014642217	963.57621204145	0.159047152734115	22	20220617	p005_B06	m2X	20220617-cyp35-p005-m2X_B06.TIF	wellmask_98.png	/projects/b1059/projects/JB/cellprofiler-nf/projects/20220622_cyp35d1/raw_images/	/projects/b1059/projects/JB/cellprofiler-nf/input_data/well_masks/	48h	10	15hHB101	5	B	6				0	DMSO	Both
p005	B07	cyp35	2	DMSO	N2	854.490159337943	567.422506929902	729.168319647611	794.571349268307	900.352357554473	127.367686235343	915.686324921959	946.717093171775	1008.44672683578	0.149056937453823	10	20220617	p005_B07	m2X	20220617-cyp35-p005-m2X_B07.TIF	wellmask_98.png	/projects/b1059/projects/JB/cellprofiler-nf/projects/20220622_cyp35d1/raw_images/	/projects/b1059/projects/JB/cellprofiler-nf/input_data/well_masks/	48h	10	15hHB101	5	B	7				0	DMSO	Both
p005	B08	cyp35	2	DMSO	CB4856	674.934258529398	275.187029310745	301.992244682593	394.124527844856	794.148343234584	293.884948983146	873.049612167288	933.962998119851	1047.12925340242	0.435427517968175	8	20220617	p005_B08	m2X	20220617-cyp35-p005-m2X_B08.TIF	wellmask_98.png	/projects/b1059/projects/JB/cellprofiler-nf/projects/20220622_cyp35d1/raw_images/	/projects/b1059/projects/JB/cellprofiler-nf/input_data/well_masks/	48h	10	15hHB101	5	B	8				0	DMSO	Both
p005	B09	cyp35	2	DMSO	DL238	942.2784316056	860.769283885626	875.502697686099	902.062472229259	949.993501589457	47.7581725958105	981.743232827106	997.633450036204	1020.8471731904	0.0506837161861306	24	20220617	p005_B09	m2X	20220617-cyp35-p005-m2X_B09.TIF	wellmask_98.png	/projects/b1059/projects/JB/cellprofiler-nf/projects/20220622_cyp35d1/raw_images/	/projects/b1059/projects/JB/cellprofiler-nf/input_data/well_masks/	48h	10	15hHB101	5	B	9				0	DMSO	Both
p005	B10	cyp35	2	DMSO	PHX2701	914.457721515824	830.029327473245	848.631392674715	883.304895591135	926.52380840676	48.2826867179904	944.228055906782	964.603056342052	977.686600624727	0.0527992553203619	12	20220617	p005_B10	m2X	20220617-cyp35-p005-m2X_B10.TIF	wellmask_98.png	/projects/b1059/projects/JB/cellprofiler-nf/projects/20220622_cyp35d1/raw_images/	/projects/b1059/projects/JB/cellprofiler-nf/input_data/well_masks/	48h	10	15hHB101	5	B	10				0	DMSO	Both
p005	B11	cyp35	2	DMSO	PHX2702	893.546381924651	865.507601298535	869.762962054935	872.410699936989	892.610847010191	22.9032984803827	912.485423579095	918.969841938566	926.118335407663	0.0256319078043271	8	20220617	p005_B11	m2X	20220617-cyp35-p005-m2X_B11.TIF	wellmask_98.png	/projects/b1059/projects/JB/cellprofiler-nf/projects/20220622_cyp35d1/raw_images/	/projects/b1059/projects/JB/cellprofiler-nf/input_data/well_masks/	48h	10	15hHB101	5	B	11				0	DMSO	Both
p005	C01	cyp35	2	DMSO	ECA2859	673.659464405789	165.964098102076	266.334279826654	340.276339793604	839.121998114912	307.449655909556	918.93154618429	945.001364680215	993.310197584616	0.45638734724932	24	20220617	p005_C01	m2X	20220617-cyp35-p005-m2X_C01.TIF	wellmask_98.png	/projects/b1059/projects/JB/cellprofiler-nf/projects/20220622_cyp35d1/raw_images/	/projects/b1059/projects/JB/cellprofiler-nf/input_data/well_masks/	48h	10	15hHB101	5	C	1				0	DMSO	Both
p005	C02	cyp35	2	DMSO	ECA2860	728.360059948241	235.359964470362	287.139671236695	606.575836123391	843.153929454359	267.970564214129	923.575342301157	972.670164473886	998.494538299351	0.367909470809219	15	20220617	p005_C02	m2X	20220617-cyp35-p005-m2X_C02.TIF	wellmask_98.png	/projects/b1059/projects/JB/cellprofiler-nf/projects/20220622_cyp35d1/raw_images/	/projects/b1059/projects/JB/cellprofiler-nf/input_data/well_masks/	48h	10	15hHB101	5	C	2				0	DMSO	Both
p005	C03	cyp35	2	DMSO	ECA2921	980.59237148328	948.197770098638	957.657835552617	971.847933733586	983.503309448048	24.501175761745	992.247747197742	1001.19815704213	1007.16509693838	0.0249860966434846	4	20220617	p005_C03	m2X	20220617-cyp35-p005-m2X_C03.TIF	wellmask_98.png	/projects/b1059/projects/JB/cellprofiler-nf/projects/20220622_cyp35d1/raw_images/	/projects/b1059/projects/JB/cellprofiler-nf/input_data/well_masks/	48h	10	15hHB101	5	C	3				0	DMSO	Both
p005	C04	cyp35	2	DMSO	ECA2922	1008.9305538823	972.379014351293	987.380482264541	1005.69527593361	1012.35980608815	17.4497914103775	1014.89542153101	1028.91930737036	1031.55689650892	0.0172953344937685	10	20220617	p005_C04	m2X	20220617-cyp35-p005-m2X_C04.TIF	wellmask_98.png	/projects/b1059/projects/JB/cellprofiler-nf/projects/20220622_cyp35d1/raw_images/	/projects/b1059/projects/JB/cellprofiler-nf/input_data/well_masks/	48h	10	15hHB101	5	C	4				0	DMSO	Both
p005	C05	cyp35	2	DMSO	ECA3352	969.234689543121	922.71865923553	923.954854566111	944.489052181033	968.402468232907	33.6188232160373	994.762297100498	1010.72369406616	1015.32247256087	0.0346859471485534	11	20220617	p005_C05	m2X	20220617-cyp35-p005-m2X_C05.TIF	wellmask_98.png	/projects/b1059/projects/JB/cellprofiler-nf/projects/20220622_cyp35d1/raw_images/	/projects/b1059/projects/JB/cellprofiler-nf/input_data/well_masks/	48h	10	15hHB101	5	C	5				0	DMSO	Both
p005	C06	cyp35	2	DMSO	ECA3359	743.035618256458	180.225498864537	263.028519954853	592.653718581944	883.534311459606	293.3730962086	941.202262498719	963.570973717588	996.085221038828	0.394830461690387	15	20220617	p005_C06	m2X	20220617-cyp35-p005-m2X_C06.TIF	wellmask_98.png	/projects/b1059/projects/JB/cellprofiler-nf/projects/20220622_cyp35d1/raw_images/	/projects/b1059/projects/JB/cellprofiler-nf/input_data/well_masks/	48h	10	15hHB101	5	C	6				0	DMSO	Both
p005	C07	cyp35	2	DMSO	N2	856.719376720717	698.459322775594	736.671205374671	815.827864145334	892.75334440504	85.0155403488623	918.49453775847	954.782245155162	960.887782721933	0.09923382458592	13	20220617	p005_C07	m2X	20220617-cyp35-p005-m2X_C07.TIF	wellmask_98.png	/projects/b1059/projects/JB/cellprofiler-nf/projects/20220622_cyp35d1/raw_images/	/projects/b1059/projects/JB/cellprofiler-nf/input_data/well_masks/	48h	10	15hHB101	5	C	7				0	DMSO	Both
p005	C08	cyp35	2	DMSO	CB4856	987.481554207751	894.347826921211	952.890289726145	966.316562829256	991.626307885337	37.9573960410342	1023.29942744502	1030.7850452574	1038.29491439226	0.0384385874139058	17	20220617	p005_C08	m2X	20220617-cyp35-p005-m2X_C08.TIF	wellmask_98.png	/projects/b1059/projects/JB/cellprofiler-nf/projects/20220622_cyp35d1/raw_images/	/projects/b1059/projects/JB/cellprofiler-nf/input_data/well_masks/	48h	10	15hHB101	5	C	8				0	DMSO	Both
p005	C09	cyp35	2	DMSO	DL238	955.649392842053	875.816692301158	914.375451432647	926.384961182798	939.390092883004	41.7574767482062	991.564344405041	999.489433162925	1033.25222524659	0.0436953940022099	19	20220617	p005_C09	m2X	20220617-cyp35-p005-m2X_C09.TIF	wellmask_98.png	/projects/b1059/projects/JB/cellprofiler-nf/projects/20220622_cyp35d1/raw_images/	/projects/b1059/projects/JB/cellprofiler-nf/input_data/well_masks/	48h	10	15hHB101	5	C	9				0	DMSO	Both
p005	C10	cyp35	2	DMSO	PHX2701	883.884413226649	743.931573724557	830.031220662752	872.20380589283	879.138790488198	56.1049881356225	923.690657688224	937.617096363693	971.602346723653	0.0634754808389588	14	20220617	p005_C10	m2X	20220617-cyp35-p005-m2X_C10.TIF	wellmask_98.png	/projects/b1059/projects/JB/cellprofiler-nf/projects/20220622_cyp35d1/raw_images/	/projects/b1059/projects/JB/cellprofiler-nf/input_data/well_masks/	48h	10	15hHB101	5	C	10				0	DMSO	Both
p005	C11	cyp35	2	DMSO	PHX2702	853.847932229106	742.886157378571	756.73745231025	825.509166463947	846.301492180965	76.6701955864221	904.533181964186	924.141602108158	987.604787036825	0.0897937357373021	9	20220617	p005_C11	m2X	20220617-cyp35-p005-m2X_C11.TIF	wellmask_98.png	/projects/b1059/projects/JB/cellprofiler-nf/projects/20220622_cyp35d1/raw_images/	/projects/b1059/projects/JB/cellprofiler-nf/input_data/well_masks/	48h	10	15hHB101	5	C	11				0	DMSO	Both
p005	D01	cyp35	2	DMSO	ECA2859	910.861486048188	833.999995955307	857.445061681855	890.785585357807	916.093009365451	38.9676923356017	940.162349736209	953.505935938352	964.843549776499	0.0427811395393	18	20220617	p005_D01	m2X	20220617-cyp35-p005-m2X_D01.TIF	wellmask_98.png	/projects/b1059/projects/JB/cellprofiler-nf/projects/20220622_cyp35d1/raw_images/	/projects/b1059/projects/JB/cellprofiler-nf/input_data/well_masks/	48h	10	15hHB101	5	D	1				0	DMSO	Both
p005	D02	cyp35	2	DMSO	ECA2860	933.96097689015	893.475844025388	901.212949181168	907.951817260868	914.459147014577	43.9298054225278	948.293237706481	966.538893407732	1050.51991087776	0.0470360181094533	12	20220617	p005_D02	m2X	20220617-cyp35-p005-m2X_D02.TIF	wellmask_98.png	/projects/b1059/projects/JB/cellprofiler-nf/projects/20220622_cyp35d1/raw_images/	/projects/b1059/projects/JB/cellprofiler-nf/input_data/well_masks/	48h	10	15hHB101	5	D	2				0	DMSO	Both
p005	D03	cyp35	2	DMSO	ECA2921	586.816744181899	182.046507140418	188.262835217688	218.039995122389	282.007759257498	431.784994290431	1032.45303961543	1047.58078123637	1058.76247851417	0.735808919175265	9	20220617	p005_D03	m2X	20220617-cyp35-p005-m2X_D03.TIF	wellmask_98.png	/projects/b1059/projects/JB/cellprofiler-nf/projects/20220622_cyp35d1/raw_images/	/projects/b1059/projects/JB/cellprofiler-nf/input_data/well_masks/	48h	10	15hHB101	5	D	3				0	DMSO	Both
p005	D04	cyp35	2	DMSO	ECA2922	998.521404441269	965.505616831063	971.975062958696	982.140649164769	992.403691137465	24.18433774786	1019.56079440504	1023.72057528778	1028.33763598074	0.0242201495534215	7	20220617	p005_D04	m2X	20220617-cyp35-p005-m2X_D04.TIF	wellmask_98.png	/projects/b1059/projects/JB/cellprofiler-nf/projects/20220622_cyp35d1/raw_images/	/projects/b1059/projects/JB/cellprofiler-nf/input_data/well_masks/	48h	10	15hHB101	5	D	4				0	DMSO	Both
p005	D05	cyp35	2	DMSO	ECA3352	914.180215093232	663.617376112853	751.05058467144	902.931198288172	940.37487582844	119.26135947417	987.354420747905	1003.27671415429	1061.37159345608	0.130457165343495	10	20220617	p005_D05	m2X	20220617-cyp35-p005-m2X_D05.TIF	wellmask_98.png	/projects/b1059/projects/JB/cellprofiler-nf/projects/20220622_cyp35d1/raw_images/	/projects/b1059/projects/JB/cellprofiler-nf/input_data/well_masks/	48h	10	15hHB101	5	D	5				0	DMSO	Both
p005	D06	cyp35	2	DMSO	ECA3359	635.531796861558	170.067025745249	197.294781215541	313.233128416017	846.772780250936	328.661529999287	929.149561168681	979.794068080476	1045.81861860002	0.517144117135152	27	20220617	p005_D06	m2X	20220617-cyp35-p005-m2X_D06.TIF	wellmask_98.png	/projects/b1059/projects/JB/cellprofiler-nf/projects/20220622_cyp35d1/raw_images/	/projects/b1059/projects/JB/cellprofiler-nf/input_data/well_masks/	48h	10	15hHB101	5	D	6				0	DMSO	Both
p005	D07	cyp35	2	DMSO	N2	704.132592222543	247.697870126867	280.596051178075	610.201026891274	830.366601543477	249.639834776889	878.885661062521	889.574615264325	933.601878514169	0.354535264429274	12	20220617	p005_D07	m2X	20220617-cyp35-p005-m2X_D07.TIF	wellmask_98.png	/projects/b1059/projects/JB/cellprofiler-nf/projects/20220622_cyp35d1/raw_images/	/projects/b1059/projects/JB/cellprofiler-nf/input_data/well_masks/	48h	10	15hHB101	5	D	7				0	DMSO	Both
p005	D08	cyp35	2	DMSO	CB4856	966.795467504701	705.817177679284	829.832789811681	978.483365914294	995.357338913391	107.035198729352	1025.99373949524	1062.9817666871	1072.60764864104	0.110711316226595	13	20220617	p005_D08	m2X	20220617-cyp35-p005-m2X_D08.TIF	wellmask_98.png	/projects/b1059/projects/JB/cellprofiler-nf/projects/20220622_cyp35d1/raw_images/	/projects/b1059/projects/JB/cellprofiler-nf/input_data/well_masks/	48h	10	15hHB101	5	D	8				0	DMSO	Both
p005	D09	cyp35	2	DMSO	DL238	757.063169048691	183.123065890871	264.066503800473	410.374166797351	967.189686566971	320.560465202103	977.751716719311	989.473029222721	999.378921038829	0.42342631144626	28	20220617	p005_D09	m2X	20220617-cyp35-p005-m2X_D09.TIF	wellmask_98.png	/projects/b1059/projects/JB/cellprofiler-nf/projects/20220622_cyp35d1/raw_images/	/projects/b1059/projects/JB/cellprofiler-nf/input_data/well_masks/	48h	10	15hHB101	5	D	9				0	DMSO	Both
p005	D10	cyp35	2	DMSO	PHX2701	834.477458629366	462.927535014894	624.278661763129	825.974182601742	899.671777932323	148.94688917691	927.253782949252	948.909408585838	951.412155721032	0.178491207445623	17	20220617	p005_D10	m2X	20220617-cyp35-p005-m2X_D10.TIF	wellmask_98.png	/projects/b1059/projects/JB/cellprofiler-nf/projects/20220622_cyp35d1/raw_images/	/projects/b1059/projects/JB/cellprofiler-nf/input_data/well_masks/	48h	10	15hHB101	5	D	10				0	DMSO	Both
p005	D11	cyp35	2	DMSO	PHX2702	869.758667006499	722.4113658821	764.055949656306	864.869423082615	875.913649776499	69.7545567607502	909.063077294766	945.920696508923	948.843201880381	0.0801998984394472	11	20220617	p005_D11	m2X	20220617-cyp35-p005-m2X_D11.TIF	wellmask_98.png	/projects/b1059/projects/JB/cellprofiler-nf/projects/20220622_cyp35d1/raw_images/	/projects/b1059/projects/JB/cellprofiler-nf/input_data/well_masks/	48h	10	15hHB101	5	D	11				0	DMSO	Both
p005	E01	cyp35	2	DMSO	ECA2859	796.260311512552	352.466061101259	520.143141273846	720.501341856331	878.219430864975	191.06767051036	932.222063500371	944.688181259101	964.70329523381	0.239956290358632	18	20220617	p005_E01	m2X	20220617-cyp35-p005-m2X_E01.TIF	wellmask_98.png	/projects/b1059/projects/JB/cellprofiler-nf/projects/20220622_cyp35d1/raw_images/	/projects/b1059/projects/JB/cellprofiler-nf/input_data/well_masks/	48h	10	15hHB101	5	E	1				0	DMSO	Both
p005	E02	cyp35	2	DMSO	ECA2860	695.55748951004	240.973770788869	276.60369628522	554.730974652643	793.238548266172	263.542783208958	890.185365164171	928.886597401367	948.609125828439	0.378894321725442	10	20220617	p005_E02	m2X	20220617-cyp35-p005-m2X_E02.TIF	wellmask_98.png	/projects/b1059/projects/JB/cellprofiler-nf/projects/20220622_cyp35d1/raw_images/	/projects/b1059/projects/JB/cellprofiler-nf/input_data/well_masks/	48h	10	15hHB101	5	E	2				0	DMSO	Both
p005	E03	cyp35	2	DMSO	ECA2921	261.40998188213	168.306597561194	168.547198022486	208.836651673232	242.552566241096	89.8620209685615	285.57307894342	378.048177543548	428.646016137795	0.34375895029548	8	20220617	p005_E03	m2X	20220617-cyp35-p005-m2X_E03.TIF	wellmask_98.png	/projects/b1059/projects/JB/cellprofiler-nf/projects/20220622_cyp35d1/raw_images/	/projects/b1059/projects/JB/cellprofiler-nf/input_data/well_masks/	48h	10	15hHB101	5	E	3				0	DMSO	Both
p005	E04	cyp35	2	DMSO	ECA2922	468.342090971113	165.396722026617	177.869388805472	183.167384536741	247.04649885293	367.305072675235	766.84840956438	1009.56099956979	1054.60966054284	0.784266628509992	10	20220617	p005_E04	m2X	20220617-cyp35-p005-m2X_E04.TIF	wellmask_98.png	/projects/b1059/projects/JB/cellprofiler-nf/projects/20220622_cyp35d1/raw_images/	/projects/b1059/projects/JB/cellprofiler-nf/input_data/well_masks/	48h	10	15hHB101	5	E	4				0	DMSO	Both
p005	E05	cyp35	2	DMSO	ECA3352	512.95253698588	179.829365890871	197.384787981971	236.513028872222	379.052349417543	316.491334643737	772.715778365987	864.474339615429	1016.56140956168	0.616999257871785	11	20220617	p005_E05	m2X	20220617-cyp35-p005-m2X_E05.TIF	wellmask_98.png	/projects/b1059/projects/JB/cellprofiler-nf/projects/20220622_cyp35d1/raw_images/	/projects/b1059/projects/JB/cellprofiler-nf/input_data/well_masks/	48h	10	15hHB101	5	E	5				0	DMSO	Both
p005	E06	cyp35	2	DMSO	ECA3359	529.831734822631	203.353417994754	208.665909367846	286.957967983633	482.652714974102	274.142831897636	816.155761706528	863.634129732474	975.929308406759	0.517414895862003	21	20220617	p005_E06	m2X	20220617-cyp35-p005-m2X_E06.TIF	wellmask_98.png	/projects/b1059/projects/JB/cellprofiler-nf/projects/20220622_cyp35d1/raw_images/	/projects/b1059/projects/JB/cellprofiler-nf/input_data/well_masks/	48h	10	15hHB101	5	E	6				0	DMSO	Both
p005	E07	cyp35	2	DMSO	N2	949.959907362867	919.377181558242	921.531453123964	924.762860472546	943.223443093349	34.2657842036766	968.420489983669	983.777533017385	994.015561706528	0.0360707688167598	4	20220617	p005_E07	m2X	20220617-cyp35-p005-m2X_E07.TIF	wellmask_98.png	/projects/b1059/projects/JB/cellprofiler-nf/projects/20220622_cyp35d1/raw_images/	/projects/b1059/projects/JB/cellprofiler-nf/input_data/well_masks/	48h	10	15hHB101	5	E	7				0	DMSO	Both
p005	E08	cyp35	2	DMSO	CB4856	1007.35452119853	878.271045568733	916.916441647504	992.191347823932	1028.68286987514	58.7308712109326	1045.75500212145	1053.15032428625	1078.08005223873	0.0583020872741564	16	20220617	p005_E08	m2X	20220617-cyp35-p005-m2X_E08.TIF	wellmask_98.png	/projects/b1059/projects/JB/cellprofiler-nf/projects/20220622_cyp35d1/raw_images/	/projects/b1059/projects/JB/cellprofiler-nf/input_data/well_masks/	48h	10	15hHB101	5	E	8				0	DMSO	Both
p005	E09	cyp35	2	DMSO	DL238	967.673903668016	896.38049827392	931.744969409461	941.41254828598	975.230464263468	33.0609161455403	992.364560027286	995.334647648834	1016.31557314271	0.0341653484921121	14	20220617	p005_E09	m2X	20220617-cyp35-p005-m2X_E09.TIF	wellmask_98.png	/projects/b1059/projects/JB/cellprofiler-nf/projects/20220622_cyp35d1/raw_images/	/projects/b1059/projects/JB/cellprofiler-nf/input_data/well_masks/	48h	10	15hHB101	5	E	9				0	DMSO	Both
p005	E10	cyp35	2	DMSO	PHX2701	642.244323834281	189.807423366212	213.176720878992	291.465834333088	769.692198148773	330.444735511814	947.014727196141	975.777359069327	995.82862698336	0.514515618509505	18	20220617	p005_E10	m2X	20220617-cyp35-p005-m2X_E10.TIF	wellmask_98.png	/projects/b1059/projects/JB/cellprofiler-nf/projects/20220622_cyp35d1/raw_images/	/projects/b1059/projects/JB/cellprofiler-nf/input_data/well_masks/	48h	10	15hHB101	5	E	10				0	DMSO	Both
p005	E11	cyp35	2	DMSO	PHX2702	879.678269571148	812.380410295912	829.438399039228	855.025382154202	897.670354012493	60.3480587821365	913.327199208766	922.72130632653	928.98404440504	0.0686024207595315	3	20220617	p005_E11	m2X	20220617-cyp35-p005-m2X_E11.TIF	wellmask_98.png	/projects/b1059/projects/JB/cellprofiler-nf/projects/20220622_cyp35d1/raw_images/	/projects/b1059/projects/JB/cellprofiler-nf/input_data/well_masks/	48h	10	15hHB101	5	E	11				0	DMSO	Both
p005	F01	cyp35	2	DMSO	ECA2859	727.899991859051	170.610332945436	418.355106717636	556.011358886772	862.185500564303	269.445796532785	929.745652488053	958.821259355722	960.847621620674	0.370168703869089	11	20220617	p005_F01	m2X	20220617-cyp35-p005-m2X_F01.TIF	wellmask_98.png	/projects/b1059/projects/JB/cellprofiler-nf/projects/20220622_cyp35d1/raw_images/	/projects/b1059/projects/JB/cellprofiler-nf/input_data/well_masks/	48h	10	15hHB101	5	F	1				0	DMSO	Both
p005	F02	cyp35	2	DMSO	ECA2860	908.029316385562	807.376158802105	827.749329629476	854.907990999061	911.547900644882	63.8076792664977	958.934138563487	990.716680036205	1000.40904675585	0.0702705057150424	16	20220617	p005_F02	m2X	20220617-cyp35-p005-m2X_F02.TIF	wellmask_98.png	/projects/b1059/projects/JB/cellprofiler-nf/projects/20220622_cyp35d1/raw_images/	/projects/b1059/projects/JB/cellprofiler-nf/input_data/well_masks/	48h	10	15hHB101	5	F	2				0	DMSO	Both
p005	F03	cyp35	2	DMSO	ECA2921	1016.10901707754	989.629056884723	995.532741296485	1005.97963756686	1022.22082553752	16.8896082636037	1028.21496718029	1030.57348439861	1031.8044718676	0.016621846652026	6	20220617	p005_F03	m2X	20220617-cyp35-p005-m2X_F03.TIF	wellmask_98.png	/projects/b1059/projects/JB/cellprofiler-nf/projects/20220622_cyp35d1/raw_images/	/projects/b1059/projects/JB/cellprofiler-nf/input_data/well_masks/	48h	10	15hHB101	5	F	3				0	DMSO	Both
p005	F04	cyp35	2	DMSO	ECA2922	1014.64756856532	951.78902612157	981.821736835715	1003.06805503621	1015.72343621156	33.3999355671261	1019.23123028684	1058.03383473113	1071.17825398426	0.0329177702700777	10	20220617	p005_F04	m2X	20220617-cyp35-p005-m2X_F04.TIF	wellmask_98.png	/projects/b1059/projects/JB/cellprofiler-nf/projects/20220622_cyp35d1/raw_images/	/projects/b1059/projects/JB/cellprofiler-nf/input_data/well_masks/	48h	10	15hHB101	5	F	4				0	DMSO	Both
p005	F05	cyp35	2	DMSO	ECA3352	893.596790506128	497.794334100357	637.318597745405	930.251128910264	957.195181600587	174.118675434904	991.176261273853	1005.92246285998	1020.50541624922	0.194851500458372	10	20220617	p005_F05	m2X	20220617-cyp35-p005-m2X_F05.TIF	wellmask_98.png	/projects/b1059/projects/JB/cellprofiler-nf/projects/20220622_cyp35d1/raw_images/	/projects/b1059/projects/JB/cellprofiler-nf/input_data/well_masks/	48h	10	15hHB101	5	F	5				0	DMSO	Both
p005	F06	cyp35	2	DMSO	ECA3359	715.079966320815	191.031464033912	263.900770279061	517.36515944139	804.398081791473	278.56356241075	929.554335654587	980.786412242974	1010.89855340242	0.389555819671467	20	20220617	p005_F06	m2X	20220617-cyp35-p005-m2X_F06.TIF	wellmask_98.png	/projects/b1059/projects/JB/cellprofiler-nf/projects/20220622_cyp35d1/raw_images/	/projects/b1059/projects/JB/cellprofiler-nf/input_data/well_masks/	48h	10	15hHB101	5	F	6				0	DMSO	Both
p005	F07	cyp35	2	DMSO	N2	920.795847894936	820.167609510683	836.922822655403	886.045965013717	915.531871285752	60.7430355023664	971.820188397234	984.548953402419	991.233310877758	0.0659679728587322	11	20220617	p005_F07	m2X	20220617-cyp35-p005-m2X_F07.TIF	wellmask_98.png	/projects/b1059/projects/JB/cellprofiler-nf/projects/20220622_cyp35d1/raw_images/	/projects/b1059/projects/JB/cellprofiler-nf/input_data/well_masks/	48h	10	15hHB101	5	F	7				0	DMSO	Both
p005	F08	cyp35	2	DMSO	CB4856	993.262595706125	878.870433518511	898.412460766241	955.88973528747	1004.13073775847	71.8241795927395	1025.29151133941	1049.84675245827	1170.95983656258	0.0723113705310514	17	20220617	p005_F08	m2X	20220617-cyp35-p005-m2X_F08.TIF	wellmask_98.png	/projects/b1059/projects/JB/cellprofiler-nf/projects/20220622_cyp35d1/raw_images/	/projects/b1059/projects/JB/cellprofiler-nf/input_data/well_masks/	48h	10	15hHB101	5	F	8				0	DMSO	Both
p005	F09	cyp35	2	DMSO	DL238	942.179804305655	631.939890993851	848.996745021014	916.71135317339	986.397002557386	102.190086527882	1004.8106425115	1012.55975811949	1024.41614729673	0.108461342581198	24	20220617	p005_F09	m2X	20220617-cyp35-p005-m2X_F09.TIF	wellmask_98.png	/projects/b1059/projects/JB/cellprofiler-nf/projects/20220622_cyp35d1/raw_images/	/projects/b1059/projects/JB/cellprofiler-nf/input_data/well_masks/	48h	10	15hHB101	5	F	9				0	DMSO	Both
p005	F10	cyp35	2	DMSO	PHX2701	855.808110598415	659.128837726276	703.338657670861	798.560178514168	890.081550358344	102.590611047722	920.221008900608	953.877869282298	980.852522073557	0.119875717204861	13	20220617	p005_F10	m2X	20220617-cyp35-p005-m2X_F10.TIF	wellmask_98.png	/projects/b1059/projects/JB/cellprofiler-nf/projects/20220622_cyp35d1/raw_images/	/projects/b1059/projects/JB/cellprofiler-nf/input_data/well_masks/	48h	10	15hHB101	5	F	10				0	DMSO	Both
p005	F11	cyp35	2	DMSO	PHX2702	769.429174773962	255.492769079715	418.502250300898	680.442334271707	875.251582721934	226.214658468818	919.937618577558	940.017168670106	950.463375521748	0.294003224579149	15	20220617	p005_F11	m2X	20220617-cyp35-p005-m2X_F11.TIF	wellmask_98.png	/projects/b1059/projects/JB/cellprofiler-nf/projects/20220622_cyp35d1/raw_images/	/projects/b1059/projects/JB/cellprofiler-nf/input_data/well_masks/	48h	10	15hHB101	5	F	11				0	DMSO	Both
p005	G01	cyp35	2	DMSO	ECA2859	847.560318795451	633.824045364808	672.823714829695	771.000037153202	891.716946755847	112.491704714586	923.061131801203	932.599858726915	993.921740197274	0.1327241285605	13	20220617	p005_G01	m2X	20220617-cyp35-p005-m2X_G01.TIF	wellmask_98.png	/projects/b1059/projects/JB/cellprofiler-nf/projects/20220622_cyp35d1/raw_images/	/projects/b1059/projects/JB/cellprofiler-nf/input_data/well_masks/	48h	10	15hHB101	5	G	1				0	DMSO	Both
p005	G02	cyp35	2	DMSO	ECA2860	830.575047643343	314.650459496317	394.211453219063	836.032506197704	901.929274883864	223.634107444678	966.622910430739	993.670136723654	1034.97869638873	0.269252138117095	18	20220617	p005_G02	m2X	20220617-cyp35-p005-m2X_G02.TIF	wellmask_98.png	/projects/b1059/projects/JB/cellprofiler-nf/projects/20220622_cyp35d1/raw_images/	/projects/b1059/projects/JB/cellprofiler-nf/input_data/well_masks/	48h	10	15hHB101	5	G	2				0	DMSO	Both
p005	G03	cyp35	2	DMSO	ECA2921	1011.10561599629	881.065056764531	913.764172424577	961.637875974381	1023.75305785314	86.5600347398123	1063.89364168827	1095.79961771116	1119.85587185883	0.0856092908301379	6	20220617	p005_G03	m2X	20220617-cyp35-p005-m2X_G03.TIF	wellmask_98.png	/projects/b1059/projects/JB/cellprofiler-nf/projects/20220622_cyp35d1/raw_images/	/projects/b1059/projects/JB/cellprofiler-nf/input_data/well_masks/	48h	10	15hHB101	5	G	3				0	DMSO	Both
p005	G04	cyp35	2	DMSO	ECA2922	929.278930328202	602.41503033756	693.078249708984	866.461911614239	1010.30504308896	156.077615631497	1027.37223507274	1048.25947256087	1050.51991087776	0.167955616486832	11	20220617	p005_G04	m2X	20220617-cyp35-p005-m2X_G04.TIF	wellmask_98.png	/projects/b1059/projects/JB/cellprofiler-nf/projects/20220622_cyp35d1/raw_images/	/projects/b1059/projects/JB/cellprofiler-nf/input_data/well_masks/	48h	10	15hHB101	5	G	4				0	DMSO	Both
p005	G05	cyp35	2	DMSO	ECA3352	882.252215323289	530.206385622393	762.277383739708	849.219848420372	923.789337802468	141.761753519316	969.789981233609	996.434671589457	1005.5383300362	0.160681663425883	10	20220617	p005_G05	m2X	20220617-cyp35-p005-m2X_G05.TIF	wellmask_98.png	/projects/b1059/projects/JB/cellprofiler-nf/projects/20220622_cyp35d1/raw_images/	/projects/b1059/projects/JB/cellprofiler-nf/input_data/well_masks/	48h	10	15hHB101	5	G	5				0	DMSO	Both
p005	G06	cyp35	2	DMSO	ECA3359	723.010691913851	182.88898983893	267.706973344176	480.617240383724	874.770603633245	296.545706467115	924.086091685601	957.697354120152	1182.55675462084	0.410153971142725	22	20220617	p005_G06	m2X	20220617-cyp35-p005-m2X_G06.TIF	wellmask_98.png	/projects/b1059/projects/JB/cellprofiler-nf/projects/20220622_cyp35d1/raw_images/	/projects/b1059/projects/JB/cellprofiler-nf/input_data/well_masks/	48h	10	15hHB101	5	G	6				0	DMSO	Both
p005	G07	cyp35	2	DMSO	N2	885.02120848087	689.921738922161	825.820054575435	856.569652460034	897.078738105103	79.209185640244	932.857053077785	968.759559369206	992.791521038827	0.0894997598715242	12	20220617	p005_G07	m2X	20220617-cyp35-p005-m2X_G07.TIF	wellmask_98.png	/projects/b1059/projects/JB/cellprofiler-nf/projects/20220622_cyp35d1/raw_images/	/projects/b1059/projects/JB/cellprofiler-nf/input_data/well_masks/	48h	10	15hHB101	5	G	7				0	DMSO	Both
p005	G08	cyp35	2	DMSO	CB4856	1015.06987725045	987.237382721933	992.228831801203	998.303060801566	1013.82105877387	19.293065826434	1029.17784963582	1037.72980481303	1043.05709445254	0.0190066381229771	11	20220617	p005_G08	m2X	20220617-cyp35-p005-m2X_G08.TIF	wellmask_98.png	/projects/b1059/projects/JB/cellprofiler-nf/projects/20220622_cyp35d1/raw_images/	/projects/b1059/projects/JB/cellprofiler-nf/input_data/well_masks/	48h	10	15hHB101	5	G	8				0	DMSO	Both
p005	G09	cyp35	2	DMSO	DL238	705.623105863998	172.249611634426	190.99712539865	216.402859785182	922.490465914293	356.72649444209	988.763734854047	992.915475582378	1017.44579230116	0.505548204810127	33	20220617	p005_G09	m2X	20220617-cyp35-p005-m2X_G09.TIF	wellmask_98.png	/projects/b1059/projects/JB/cellprofiler-nf/projects/20220622_cyp35d1/raw_images/	/projects/b1059/projects/JB/cellprofiler-nf/input_data/well_masks/	48h	10	15hHB101	5	G	9				0	DMSO	Both
p005	G10	cyp35	2	DMSO	PHX2701	922.270367051151	852.332801298535	860.607496797076	900.935979701282	922.099889248314	46.2244628435224	961.121858773876	970.21318245521	990.297006669993	0.0501202949752355	9	20220617	p005_G10	m2X	20220617-cyp35-p005-m2X_G10.TIF	wellmask_98.png	/projects/b1059/projects/JB/cellprofiler-nf/projects/20220622_cyp35d1/raw_images/	/projects/b1059/projects/JB/cellprofiler-nf/input_data/well_masks/	48h	10	15hHB101	5	G	10				0	DMSO	Both
p005	G11	cyp35	2	DMSO	PHX2702	915.550838894405	841.349877779937	866.755243153287	899.856250411035	923.687870978733	40.4237153781514	938.605358301587	955.049038870621	965.626100134843	0.0441523437704082	8	20220617	p005_G11	m2X	20220617-cyp35-p005-m2X_G11.TIF	wellmask_98.png	/projects/b1059/projects/JB/cellprofiler-nf/projects/20220622_cyp35d1/raw_images/	/projects/b1059/projects/JB/cellprofiler-nf/input_data/well_masks/	48h	10	15hHB101	5	G	11				0	DMSO	Both
p005	H01	cyp35	2	DMSO	ECA2859	936.955624347267	873.653211459604	878.005869085738	887.874001553555	928.793068272521	54.7712260757089	980.363954531677	1016.89841068972	1027.32689230116	0.0584565849784673	14	20220617	p005_H01	m2X	20220617-cyp35-p005-m2X_H01.TIF	wellmask_98.png	/projects/b1059/projects/JB/cellprofiler-nf/projects/20220622_cyp35d1/raw_images/	/projects/b1059/projects/JB/cellprofiler-nf/input_data/well_masks/	48h	10	15hHB101	5	H	1				0	DMSO	Both
p005	H02	cyp35	2	DMSO	ECA2860	905.067971789456	782.394311307219	826.445734348153	846.126565751266	915.502099716403	64.5092469185418	955.575151092677	980.509324276652	1007.16163964366	0.0712755825300029	20	20220617	p005_H02	m2X	20220617-cyp35-p005-m2X_H02.TIF	wellmask_98.png	/projects/b1059/projects/JB/cellprofiler-nf/projects/20220622_cyp35d1/raw_images/	/projects/b1059/projects/JB/cellprofiler-nf/input_data/well_masks/	48h	10	15hHB101	5	H	2				0	DMSO	Both
p005	H03	cyp35	2	DMSO	ECA2921	870.732950251467	488.381386204239	603.811216745246	776.955962556756	987.662237758469	241.45801692986	1046.05825095965	1051.18744865079	1054.60691377822	0.277304329484864	5	20220617	p005_H03	m2X	20220617-cyp35-p005-m2X_H03.TIF	wellmask_98.png	/projects/b1059/projects/JB/cellprofiler-nf/projects/20220622_cyp35d1/raw_images/	/projects/b1059/projects/JB/cellprofiler-nf/input_data/well_masks/	48h	10	15hHB101	5	H	3				0	DMSO	Both
p005	H04	cyp35	2	DMSO	ECA2922	822.838898716741	198.9831592443	321.849505495634	517.220470824338	1008.71620218103	328.118988817546	1026.82030173492	1039.57372266112	1071.64640608815	0.398764556864369	18	20220617	p005_H04	m2X	20220617-cyp35-p005-m2X_H04.TIF	wellmask_98.png	/projects/b1059/projects/JB/cellprofiler-nf/projects/20220622_cyp35d1/raw_images/	/projects/b1059/projects/JB/cellprofiler-nf/input_data/well_masks/	48h	10	15hHB101	5	H	4				0	DMSO	Both
p005	H05	cyp35	2	DMSO	ECA3352	741.494028393851	177.427481049911	253.789027396698	635.227089887235	878.548149607604	317.07151099981	955.19305870447	990.248527932323	1021.83785343065	0.427611685136047	12	20220617	p005_H05	m2X	20220617-cyp35-p005-m2X_H05.TIF	wellmask_98.png	/projects/b1059/projects/JB/cellprofiler-nf/projects/20220622_cyp35d1/raw_images/	/projects/b1059/projects/JB/cellprofiler-nf/input_data/well_masks/	48h	10	15hHB101	5	H	5				0	DMSO	Both
p005	H06	cyp35	2	DMSO	ECA3359	874.341543210753	740.001066343755	762.196167650633	796.162523046711	901.815460206106	90.7801823995699	961.454361710238	970.62766214628	971.408431772971	0.103826911925296	12	20220617	p005_H06	m2X	20220617-cyp35-p005-m2X_H06.TIF	wellmask_98.png	/projects/b1059/projects/JB/cellprofiler-nf/projects/20220622_cyp35d1/raw_images/	/projects/b1059/projects/JB/cellprofiler-nf/input_data/well_masks/	48h	10	15hHB101	5	H	6				0	DMSO	Both
p005	H07	cyp35	2	DMSO	N2	887.820705789213	832.102449194651	836.573460241181	847.197474623152	912.943535407663	43.5052384010033	922.79329585527	926.119433094634	929.717414965332	0.0490022795338278	7	20220617	p005_H07	m2X	20220617-cyp35-p005-m2X_H07.TIF	wellmask_98.png	/projects/b1059/projects/JB/cellprofiler-nf/projects/20220622_cyp35d1/raw_images/	/projects/b1059/projects/JB/cellprofiler-nf/input_data/well_masks/	48h	10	15hHB101	5	H	7				0	DMSO	Both
p005	H08	cyp35	2	DMSO	CB4856	988.045101811336	938.270918467097	949.505469481052	954.24505448334	979.96783511674	40.5010781368103	1013.2309258343	1049.49456734553	1056.07646953625	0.0409911228369653	12	20220617	p005_H08	m2X	20220617-cyp35-p005-m2X_H08.TIF	wellmask_98.png	/projects/b1059/projects/JB/cellprofiler-nf/projects/20220622_cyp35d1/raw_images/	/projects/b1059/projects/JB/cellprofiler-nf/input_data/well_masks/	48h	10	15hHB101	5	H	8				0	DMSO	Both
p005	H09	cyp35	2	DMSO	DL238	776.621556439955	189.978820313368	222.553835470095	652.329164053371	948.012158220259	310.329864586595	979.713678514169	995.810002059949	1040.40473482582	0.399589558148697	25	20220617	p005_H09	m2X	20220617-cyp35-p005-m2X_H09.TIF	wellmask_98.png	/projects/b1059/projects/JB/cellprofiler-nf/projects/20220622_cyp35d1/raw_images/	/projects/b1059/projects/JB/cellprofiler-nf/input_data/well_masks/	48h	10	15hHB101	5	H	9				0	DMSO	Both
p005	H10	cyp35	2	DMSO	PHX2701	891.713152281795	583.590838444464	791.101017484577	867.641297475107	914.376389906352	97.8945737586404	950.447454599821	973.946877120374	994.474695113618	0.109782583679672	18	20220617	p005_H10	m2X	20220617-cyp35-p005-m2X_H10.TIF	wellmask_98.png	/projects/b1059/projects/JB/cellprofiler-nf/projects/20220622_cyp35d1/raw_images/	/projects/b1059/projects/JB/cellprofiler-nf/input_data/well_masks/	48h	10	15hHB101	5	H	10				0	DMSO	Both
p005	H11	cyp35	2	DMSO	PHX2702	833.41916282895	323.909683192359	724.380013990853	781.096071301896	895.441576576631	196.950572233951	956.622178160129	976.138112780119	989.73189709077	0.236316347185279	10	20220617	p005_H11	m2X	20220617-cyp35-p005-m2X_H11.TIF	wellmask_98.png	/projects/b1059/projects/JB/cellprofiler-nf/projects/20220622_cyp35d1/raw_images/	/projects/b1059/projects/JB/cellprofiler-nf/input_data/well_masks/	48h	10	15hHB101	5	H	11				0	DMSO	Both
p006	A01	cyp35	3	DMSO	N2	813.57354908411	297.214793445546	402.480420564545	844.758430757278	916.379177842342	239.390652632742	954.009594500648	991.882156963423	1003.60200556276	0.294245864927933	14	20220617	p006_A01	m2X	20220617-cyp35-p006-m2X_A01.TIF	wellmask_98.png	/projects/b1059/projects/JB/cellprofiler-nf/projects/20220622_cyp35d1/raw_images/	/projects/b1059/projects/JB/cellprofiler-nf/input_data/well_masks/	48h	10	15hHB101	6	A	1				0	DMSO	Both
p006	A02	cyp35	3	DMSO	CB4856	1036.46554106979	993.493749194652	1012.57781769958	1026.43195936545	1046.52398272194	22.9485837471079	1051.60165129854	1057.11534309801	1059.17383424397	0.0221411931586471	7	20220617	p006_A02	m2X	20220617-cyp35-p006-m2X_A02.TIF	wellmask_98.png	/projects/b1059/projects/JB/cellprofiler-nf/projects/20220622_cyp35d1/raw_images/	/projects/b1059/projects/JB/cellprofiler-nf/input_data/well_masks/	48h	10	15hHB101	6	A	2				0	DMSO	Both
p006	A03	cyp35	3	DMSO	DL238	966.418285649628	899.671777932323	930.500618380187	946.873887945739	969.014772615982	32.1606588946987	987.998129890745	1004.65687325908	1011.50074939374	0.0332781978282626	14	20220617	p006_A03	m2X	20220617-cyp35-p006-m2X_A03.TIF	wellmask_98.png	/projects/b1059/projects/JB/cellprofiler-nf/projects/20220622_cyp35d1/raw_images/	/projects/b1059/projects/JB/cellprofiler-nf/input_data/well_masks/	48h	10	15hHB101	6	A	3				0	DMSO	Both
p006	A04	cyp35	3	DMSO	PHX2701	925.556165067827	846.367307251838	875.512488977873	906.453344839231	924.488624592941	41.6707190861618	948.72944010713	969.688352471957	1015.04823540766	0.0450223559184093	16	20220617	p006_A04	m2X	20220617-cyp35-p006-m2X_A04.TIF	wellmask_98.png	/projects/b1059/projects/JB/cellprofiler-nf/projects/20220622_cyp35d1/raw_images/	/projects/b1059/projects/JB/cellprofiler-nf/input_data/well_masks/	48h	10	15hHB101	6	A	4				0	DMSO	Both
p006	A05	cyp35	3	DMSO	PHX2702	925.632133862394	867.528316873959	892.245031199897	904.485427128981	926.543190444198	32.4076052784151	946.340042701353	962.720230036206	977.858713196373	0.0350113226333096	11	20220617	p006_A05	m2X	20220617-cyp35-p006-m2X_A05.TIF	wellmask_98.png	/projects/b1059/projects/JB/cellprofiler-nf/projects/20220622_cyp35d1/raw_images/	/projects/b1059/projects/JB/cellprofiler-nf/input_data/well_masks/	48h	10	15hHB101	6	A	5				0	DMSO	Both
p006	A06	cyp35	3	DMSO	ECA2859	752.835893237287	185.948613786989	288.078935004221	417.392359257135	909.081589862351	314.710119350817	996.319297090769	1012.21597227967	1021.10166823291	0.418032830498456	17	20220617	p006_A06	m2X	20220617-cyp35-p006-m2X_A06.TIF	wellmask_98.png	/projects/b1059/projects/JB/cellprofiler-nf/projects/20220622_cyp35d1/raw_images/	/projects/b1059/projects/JB/cellprofiler-nf/input_data/well_masks/	48h	10	15hHB101	6	A	6				0	DMSO	Both
p006	A07	cyp35	3	DMSO	ECA2860	948.174796453806	858.292412614525	894.158991664469	902.862093868946	955.207427017958	50.993915616441	992.65974720097	1000.10459048174	1018.06769825446	0.0537811338238047	14	20220617	p006_A07	m2X	20220617-cyp35-p006-m2X_A07.TIF	wellmask_98.png	/projects/b1059/projects/JB/cellprofiler-nf/projects/20220622_cyp35d1/raw_images/	/projects/b1059/projects/JB/cellprofiler-nf/input_data/well_masks/	48h	10	15hHB101	6	A	7				0	DMSO	Both
p006	A08	cyp35	3	DMSO	ECA2921	1039.95185359697	982.045420336789	1006.60413895255	1025.01640726355	1045.94609933757	26.521289215254	1051.49646880408	1070.99123840869	1074.51211508552	0.0255024202548633	14	20220617	p006_A08	m2X	20220617-cyp35-p006-m2X_A08.TIF	wellmask_98.png	/projects/b1059/projects/JB/cellprofiler-nf/projects/20220622_cyp35d1/raw_images/	/projects/b1059/projects/JB/cellprofiler-nf/input_data/well_masks/	48h	10	15hHB101	6	A	8				0	DMSO	Both
p006	A09	cyp35	3	DMSO	ECA2922	748.228792386679	169.361661623337	315.452645119748	420.284511507248	915.65925554107	340.130278484982	1007.20308033513	1033.62249130475	1050.67052876109	0.454580580092413	9	20220617	p006_A09	m2X	20220617-cyp35-p006-m2X_A09.TIF	wellmask_98.png	/projects/b1059/projects/JB/cellprofiler-nf/projects/20220622_cyp35d1/raw_images/	/projects/b1059/projects/JB/cellprofiler-nf/input_data/well_masks/	48h	10	15hHB101	6	A	9				0	DMSO	Both
p006	A10	cyp35	3	DMSO	ECA3352	888.46541537697	708.353922082328	812.898953437622	846.284876475333	890.864146535771	85.0857755609527	933.60055780428	953.312648180887	1049.54030960265	0.0957671217003437	12	20220617	p006_A10	m2X	20220617-cyp35-p006-m2X_A10.TIF	wellmask_98.png	/projects/b1059/projects/JB/cellprofiler-nf/projects/20220622_cyp35d1/raw_images/	/projects/b1059/projects/JB/cellprofiler-nf/input_data/well_masks/	48h	10	15hHB101	6	A	10				0	DMSO	Both
p006	A11	cyp35	3	DMSO	ECA3359	975.118657623317	895.226788575282	916.111323202925	941.749893322225	981.082125260708	43.7612171472185	1013.35383936071	1021.24715013263	1032.35608214009	0.0448778379996122	18	20220617	p006_A11	m2X	20220617-cyp35-p006-m2X_A11.TIF	wellmask_98.png	/projects/b1059/projects/JB/cellprofiler-nf/projects/20220622_cyp35d1/raw_images/	/projects/b1059/projects/JB/cellprofiler-nf/input_data/well_masks/	48h	10	15hHB101	6	A	11				0	DMSO	Both
p006	B01	cyp35	3	DMSO	N2	682.821043263658	210.838240691471	320.493793201146	466.744263013666	751.915813581832	274.941717151286	924.08589581127	968.679841352197	984.706343443543	0.402655600414943	11	20220617	p006_B01	m2X	20220617-cyp35-p006-m2X_B01.TIF	wellmask_98.png	/projects/b1059/projects/JB/cellprofiler-nf/projects/20220622_cyp35d1/raw_images/	/projects/b1059/projects/JB/cellprofiler-nf/input_data/well_masks/	48h	10	15hHB101	6	B	1				0	DMSO	Both
p006	B02	cyp35	3	DMSO	CB4856	1031.8333909353	833.023530646281	969.483568140421	1030.93091466855	1060.27479349068	83.318865449444	1071.66476399987	1081.66324655362	1095.03333961543	0.080748370988382	8	20220617	p006_B02	m2X	20220617-cyp35-p006-m2X_B02.TIF	wellmask_98.png	/projects/b1059/projects/JB/cellprofiler-nf/projects/20220622_cyp35d1/raw_images/	/projects/b1059/projects/JB/cellprofiler-nf/input_data/well_masks/	48h	10	15hHB101	6	B	2				0	DMSO	Both
p006	B03	cyp35	3	DMSO	DL238	913.96688956871	409.098510152298	808.02434392945	959.792179368601	976.557097090769	182.916844122145	998.190864875477	1001.7123102131	1007.09340423119	0.200135088272685	10	20220617	p006_B03	m2X	20220617-cyp35-p006-m2X_B03.TIF	wellmask_98.png	/projects/b1059/projects/JB/cellprofiler-nf/projects/20220622_cyp35d1/raw_images/	/projects/b1059/projects/JB/cellprofiler-nf/input_data/well_masks/	48h	10	15hHB101	6	B	3				0	DMSO	Both
p006	B04	cyp35	3	DMSO	PHX2701	585.057323917735	192.738553138612	203.038650969029	279.789754818497	512.319274768914	324.009357562807	924.089031777359	969.340576550509	1116.77788918855	0.55380788226551	23	20220617	p006_B04	m2X	20220617-cyp35-p006-m2X_B04.TIF	wellmask_98.png	/projects/b1059/projects/JB/cellprofiler-nf/projects/20220622_cyp35d1/raw_images/	/projects/b1059/projects/JB/cellprofiler-nf/input_data/well_masks/	48h	10	15hHB101	6	B	4				0	DMSO	Both
p006	B05	cyp35	3	DMSO	PHX2702	680.17650722632	269.507532784279	319.9043988913	349.712325730266	735.717401727996	276.15825804643	933.407963563488	957.993047834861	980.188491483198	0.406009697648293	13	20220617	p006_B05	m2X	20220617-cyp35-p006-m2X_B05.TIF	wellmask_98.png	/projects/b1059/projects/JB/cellprofiler-nf/projects/20220622_cyp35d1/raw_images/	/projects/b1059/projects/JB/cellprofiler-nf/input_data/well_masks/	48h	10	15hHB101	6	B	5				0	DMSO	Both
p006	B06	cyp35	3	DMSO	ECA2859	957.732559801886	868.801301298535	887.72274900713	938.471431772972	950.144817985983	51.8907681706575	999.881351513265	1019.21888756521	1044.73169650892	0.0541808541847961	13	20220617	p006_B06	m2X	20220617-cyp35-p006-m2X_B06.TIF	wellmask_98.png	/projects/b1059/projects/JB/cellprofiler-nf/projects/20220622_cyp35d1/raw_images/	/projects/b1059/projects/JB/cellprofiler-nf/input_data/well_masks/	48h	10	15hHB101	6	B	6				0	DMSO	Both
p006	B07	cyp35	3	DMSO	ECA2860	759.049462235045	227.561339532237	231.665698157835	491.906895321608	987.296762649123	358.695143481012	1004.99917991753	1018.35144448378	1048.44750478084	0.472558326337289	8	20220617	p006_B07	m2X	20220617-cyp35-p006-m2X_B07.TIF	wellmask_98.png	/projects/b1059/projects/JB/cellprofiler-nf/projects/20220622_cyp35d1/raw_images/	/projects/b1059/projects/JB/cellprofiler-nf/input_data/well_masks/	48h	10	15hHB101	6	B	7				0	DMSO	Both
p006	B08	cyp35	3	DMSO	ECA2921	995.209122490512	802.346968963175	902.4003683531	968.39140637907	1001.54168625589	85.2047591041718	1051.97959558044	1069.48292524659	1098.62653644239	0.0856149297455662	11	20220617	p006_B08	m2X	20220617-cyp35-p006-m2X_B08.TIF	wellmask_98.png	/projects/b1059/projects/JB/cellprofiler-nf/projects/20220622_cyp35d1/raw_images/	/projects/b1059/projects/JB/cellprofiler-nf/input_data/well_masks/	48h	10	15hHB101	6	B	8				0	DMSO	Both
p006	B09	cyp35	3	DMSO	ECA2922	887.353582027438	690.434668627956	732.443443088888	795.456604780285	920.544116540139	157.320580546005	1012.44109378729	1015.71129335583	1017.89142640152	0.177291875225833	4	20220617	p006_B09	m2X	20220617-cyp35-p006-m2X_B09.TIF	wellmask_98.png	/projects/b1059/projects/JB/cellprofiler-nf/projects/20220622_cyp35d1/raw_images/	/projects/b1059/projects/JB/cellprofiler-nf/input_data/well_masks/	48h	10	15hHB101	6	B	9				0	DMSO	Both
p006	B10	cyp35	3	DMSO	ECA3352	792.901842968549	354.723363452065	408.05705362089	673.353860743397	899.727006323359	225.127879865803	960.308474049191	981.847193185638	1001.8332743064	0.283929066204394	16	20220617	p006_B10	m2X	20220617-cyp35-p006-m2X_B10.TIF	wellmask_98.png	/projects/b1059/projects/JB/cellprofiler-nf/projects/20220622_cyp35d1/raw_images/	/projects/b1059/projects/JB/cellprofiler-nf/input_data/well_masks/	48h	10	15hHB101	6	B	10				0	DMSO	Both
p006	B11	cyp35	3	DMSO	ECA3359	975.662097242153	856.14831381041	879.274934593078	964.275304231188	995.516975493516	57.1110865453779	1006.37179403792	1023.73817389048	1040.77004672365	0.0585357232865871	13	20220617	p006_B11	m2X	20220617-cyp35-p006-m2X_B11.TIF	wellmask_98.png	/projects/b1059/projects/JB/cellprofiler-nf/projects/20220622_cyp35d1/raw_images/	/projects/b1059/projects/JB/cellprofiler-nf/input_data/well_masks/	48h	10	15hHB101	6	B	11				0	DMSO	Both
p006	C01	cyp35	3	DMSO	N2	719.313974957864	204.923388522853	222.172541944192	416.353728354669	914.954129322456	355.644338553063	986.253008987568	1010.43267384366	1027.84870481303	0.494421561285385	8	20220617	p006_C01	m2X	20220617-cyp35-p006-m2X_C01.TIF	wellmask_98.png	/projects/b1059/projects/JB/cellprofiler-nf/projects/20220622_cyp35d1/raw_images/	/projects/b1059/projects/JB/cellprofiler-nf/input_data/well_masks/	48h	10	15hHB101	6	C	1				0	DMSO	Both
p006	C02	cyp35	3	DMSO	CB4856	1017.18139267287	906.558353430648	957.910760329516	987.668181349713	1020.15845370746	55.7411788087398	1057.35472924801	1075.59205007823	1089.20496414533	0.054799644596592	12	20220617	p006_C02	m2X	20220617-cyp35-p006-m2X_C02.TIF	wellmask_98.png	/projects/b1059/projects/JB/cellprofiler-nf/projects/20220622_cyp35d1/raw_images/	/projects/b1059/projects/JB/cellprofiler-nf/input_data/well_masks/	48h	10	15hHB101	6	C	2				0	DMSO	Both
p006	C03	cyp35	3	DMSO	DL238	982.711408875101	944.750316249217	952.233859355722	961.314205741513	970.865840197276	34.5280830064384	997.702104868744	1023.48794471076	1045.3310844587	0.0351355267625949	7	20220617	p006_C03	m2X	20220617-cyp35-p006-m2X_C03.TIF	wellmask_98.png	/projects/b1059/projects/JB/cellprofiler-nf/projects/20220622_cyp35d1/raw_images/	/projects/b1059/projects/JB/cellprofiler-nf/input_data/well_masks/	48h	10	15hHB101	6	C	3				0	DMSO	Both
p006	C04	cyp35	3	DMSO	PHX2701	711.248368699812	179.078947712338	239.689927952033	534.304452923881	849.564049776497	286.676400949003	909.76530545059	976.595252887687	1015.27917549352	0.403060890632422	19	20220617	p006_C04	m2X	20220617-cyp35-p006-m2X_C04.TIF	wellmask_98.png	/projects/b1059/projects/JB/cellprofiler-nf/projects/20220622_cyp35d1/raw_images/	/projects/b1059/projects/JB/cellprofiler-nf/input_data/well_masks/	48h	10	15hHB101	6	C	4				0	DMSO	Both
p006	C05	cyp35	3	DMSO	PHX2702	737.031866125222	190.041499418154	232.871359785182	458.617856130283	909.431330557955	305.725439963557	946.010988535632	1003.21252641924	1018.7667904442	0.414806270956559	28	20220617	p006_C05	m2X	20220617-cyp35-p006-m2X_C05.TIF	wellmask_98.png	/projects/b1059/projects/JB/cellprofiler-nf/projects/20220622_cyp35d1/raw_images/	/projects/b1059/projects/JB/cellprofiler-nf/input_data/well_masks/	48h	10	15hHB101	6	C	5				0	DMSO	Both
p006	C06	cyp35	3	DMSO	ECA2859	975.473994675727	912.977485853673	939.600744332925	959.99163961543	968.177410877759	32.8919390660506	985.339120336789	1026.82368739167	1038.10099944158	0.0337189297157888	17	20220617	p006_C06	m2X	20220617-cyp35-p006-m2X_C06.TIF	wellmask_98.png	/projects/b1059/projects/JB/cellprofiler-nf/projects/20220622_cyp35d1/raw_images/	/projects/b1059/projects/JB/cellprofiler-nf/input_data/well_masks/	48h	10	15hHB101	6	C	6				0	DMSO	Both
p006	C07	cyp35	3	DMSO	ECA2860	869.936134946637	501.449882107561	635.88784509709	797.387740115506	944.500311182796	159.493429383292	976.231691790774	987.574296432731	996.821727565207	0.183339239486903	14	20220617	p006_C07	m2X	20220617-cyp35-p006-m2X_C07.TIF	wellmask_98.png	/projects/b1059/projects/JB/cellprofiler-nf/projects/20220622_cyp35d1/raw_images/	/projects/b1059/projects/JB/cellprofiler-nf/input_data/well_masks/	48h	10	15hHB101	6	C	7				0	DMSO	Both
p006	C08	cyp35	3	DMSO	ECA2921	1042.80057996933	999.493627971243	1004.8465981019	1019.34679890373	1045.74330965836	30.8710323113679	1064.21644684932	1069.85038918117	1095.9696438232	0.0296039654219178	10	20220617	p006_C08	m2X	20220617-cyp35-p006-m2X_C08.TIF	wellmask_98.png	/projects/b1059/projects/JB/cellprofiler-nf/projects/20220622_cyp35d1/raw_images/	/projects/b1059/projects/JB/cellprofiler-nf/input_data/well_masks/	48h	10	15hHB101	6	C	8				0	DMSO	Both
p006	C09	cyp35	3	DMSO	ECA2922	967.656487737317	658.817186236432	812.406248072771	988.835753984263	1026.16481511375	132.350335597493	1038.4001749399	1051.2495627489	1072.63950666999	0.136774090056451	9	20220617	p006_C09	m2X	20220617-cyp35-p006-m2X_C09.TIF	wellmask_98.png	/projects/b1059/projects/JB/cellprofiler-nf/projects/20220622_cyp35d1/raw_images/	/projects/b1059/projects/JB/cellprofiler-nf/input_data/well_masks/	48h	10	15hHB101	6	C	9				0	DMSO	Both
p006	C10	cyp35	3	DMSO	ECA3352	953.28744720106	895.013782721934	925.167344870518	938.336129726166	958.042154275187	25.7935201407238	967.875806802194	977.160989660129	994.955001880381	0.0270574423448625	14	20220617	p006_C10	m2X	20220617-cyp35-p006-m2X_C10.TIF	wellmask_98.png	/projects/b1059/projects/JB/cellprofiler-nf/projects/20220622_cyp35d1/raw_images/	/projects/b1059/projects/JB/cellprofiler-nf/input_data/well_masks/	48h	10	15hHB101	6	C	10				0	DMSO	Both
p006	C11	cyp35	3	DMSO	ECA3359	948.327656312728	685.372461554143	842.504671487424	913.886443701409	989.537982140089	96.4881375468607	1004.39893151665	1032.3682596966	1045.09700840676	0.101745569587229	15	20220617	p006_C11	m2X	20220617-cyp35-p006-m2X_C11.TIF	wellmask_98.png	/projects/b1059/projects/JB/cellprofiler-nf/projects/20220622_cyp35d1/raw_images/	/projects/b1059/projects/JB/cellprofiler-nf/input_data/well_masks/	48h	10	15hHB101	6	C	11				0	DMSO	Both
p006	D01	cyp35	3	DMSO	N2	922.698152283241	791.754497068246	830.641027356686	895.644313076179	937.322558248801	70.3563152074677	986.438197090769	992.080128982129	994.955001880381	0.0762506297789468	9	20220617	p006_D01	m2X	20220617-cyp35-p006-m2X_D01.TIF	wellmask_98.png	/projects/b1059/projects/JB/cellprofiler-nf/projects/20220622_cyp35d1/raw_images/	/projects/b1059/projects/JB/cellprofiler-nf/input_data/well_masks/	48h	10	15hHB101	6	D	1				0	DMSO	Both
p006	D02	cyp35	3	DMSO	CB4856	1014.6766725038	1005.44137256087	1006.91065746685	1009.11458482582	1012.78779709077	10.310332019685	1019.29432247527	1023.19823770597	1025.80084785977	0.0101611994235005	3	20220617	p006_D02	m2X	20220617-cyp35-p006-m2X_D02.TIF	wellmask_98.png	/projects/b1059/projects/JB/cellprofiler-nf/projects/20220622_cyp35d1/raw_images/	/projects/b1059/projects/JB/cellprofiler-nf/input_data/well_masks/	48h	10	15hHB101	6	D	2				0	DMSO	Both
p006	D03	cyp35	3	DMSO	DL238	940.483627114584	749.963840741008	814.129864771492	906.133617086851	983.543050406034	83.5995944756721	999.112986957929	1009.74901011269	1020.60237372456	0.088890005169103	17	20220617	p006_D03	m2X	20220617-cyp35-p006-m2X_D03.TIF	wellmask_98.png	/projects/b1059/projects/JB/cellprofiler-nf/projects/20220622_cyp35d1/raw_images/	/projects/b1059/projects/JB/cellprofiler-nf/input_data/well_masks/	48h	10	15hHB101	6	D	3				0	DMSO	Both
p006	D04	cyp35	3	DMSO	PHX2701	955.164718668339	802.790182721934	903.517161070044	925.968309514095	947.828452764861	54.1715921237088	997.179941826676	1020.92369905132	1033.0285125353	0.0567143981189267	22	20220617	p006_D04	m2X	20220617-cyp35-p006-m2X_D04.TIF	wellmask_98.png	/projects/b1059/projects/JB/cellprofiler-nf/projects/20220622_cyp35d1/raw_images/	/projects/b1059/projects/JB/cellprofiler-nf/input_data/well_masks/	48h	10	15hHB101	6	D	4				0	DMSO	Both
p006	D05	cyp35	3	DMSO	PHX2702	737.408936712835	188.474270560291	232.203924204711	381.452454592188	923.34714643273	325.087694779935	969.505427598602	981.577107568588	1000.97729230116	0.440851308676954	16	20220617	p006_D05	m2X	20220617-cyp35-p006-m2X_D05.TIF	wellmask_98.png	/projects/b1059/projects/JB/cellprofiler-nf/projects/20220622_cyp35d1/raw_images/	/projects/b1059/projects/JB/cellprofiler-nf/input_data/well_masks/	48h	10	15hHB101	6	D	5				0	DMSO	Both
p006	D06	cyp35	3	DMSO	ECA2859	669.099589492132	167.653882755201	278.441307826788	303.251574596345	715.516957848298	327.503506597429	973.367367664769	1002.4999616566	1060.12363775847	0.489468999444484	18	20220617	p006_D06	m2X	20220617-cyp35-p006-m2X_D06.TIF	wellmask_98.png	/projects/b1059/projects/JB/cellprofiler-nf/projects/20220622_cyp35d1/raw_images/	/projects/b1059/projects/JB/cellprofiler-nf/input_data/well_masks/	48h	10	15hHB101	6	D	6				0	DMSO	Both
p006	D07	cyp35	3	DMSO	ECA2860	979.318105966621	844.89389990323	896.547601048749	961.990813864141	983.087700716689	60.7208983202729	1022.7530275813	1030.63783226893	1068.02106329571	0.0620032428179598	15	20220617	p006_D07	m2X	20220617-cyp35-p006-m2X_D07.TIF	wellmask_98.png	/projects/b1059/projects/JB/cellprofiler-nf/projects/20220622_cyp35d1/raw_images/	/projects/b1059/projects/JB/cellprofiler-nf/input_data/well_masks/	48h	10	15hHB101	6	D	7				0	DMSO	Both
p006	D08	cyp35	3	DMSO	ECA2921	781.236420871116	562.481794016788	572.894430148985	588.51338434728	678.647621648904	238.791139133577	1023.56504019727	1041.21057456611	1052.97426414533	0.305657970819273	5	20220617	p006_D08	m2X	20220617-cyp35-p006-m2X_D08.TIF	wellmask_98.png	/projects/b1059/projects/JB/cellprofiler-nf/projects/20220622_cyp35d1/raw_images/	/projects/b1059/projects/JB/cellprofiler-nf/input_data/well_masks/	48h	10	15hHB101	6	D	8				0	DMSO	Both
p006	D09	cyp35	3	DMSO	ECA2922	1041.06389601898	956.298034971242	982.220742662342	1021.10480419899	1033.91429230116	58.9668530287956	1094.20229595531	1097.56094998304	1099.80005266819	0.0566409547524264	5	20220617	p006_D09	m2X	20220617-cyp35-p006-m2X_D09.TIF	wellmask_98.png	/projects/b1059/projects/JB/cellprofiler-nf/projects/20220622_cyp35d1/raw_images/	/projects/b1059/projects/JB/cellprofiler-nf/input_data/well_masks/	48h	10	15hHB101	6	D	9				0	DMSO	Both
p006	D10	cyp35	3	DMSO	ECA3352	571.204420758971	182.88898983893	193.145645034216	237.261249982112	558.213121237516	350.074067940829	897.605939983669	941.610516198849	1052.54627314271	0.612870025543006	16	20220617	p006_D10	m2X	20220617-cyp35-p006-m2X_D10.TIF	wellmask_98.png	/projects/b1059/projects/JB/cellprofiler-nf/projects/20220622_cyp35d1/raw_images/	/projects/b1059/projects/JB/cellprofiler-nf/input_data/well_masks/	48h	10	15hHB101	6	D	10				0	DMSO	Both
p006	D11	cyp35	3	DMSO	ECA3359	803.639963668643	177.057478402747	309.892001829859	616.850027562786	957.939119468406	294.507710549565	1003.68605412753	1027.64201855204	1033.32666471841	0.366467228938102	20	20220617	p006_D11	m2X	20220617-cyp35-p006-m2X_D11.TIF	wellmask_98.png	/projects/b1059/projects/JB/cellprofiler-nf/projects/20220622_cyp35d1/raw_images/	/projects/b1059/projects/JB/cellprofiler-nf/input_data/well_masks/	48h	10	15hHB101	6	D	11				0	DMSO	Both
p006	E01	cyp35	3	DMSO	N2	882.972558134462	752.479520918636	758.943099927881	844.800078393976	879.478450963613	92.385816908407	959.963238881199	974.768622000641	1027.09523659081	0.10463045092092	9	20220617	p006_E01	m2X	20220617-cyp35-p006-m2X_E01.TIF	wellmask_98.png	/projects/b1059/projects/JB/cellprofiler-nf/projects/20220622_cyp35d1/raw_images/	/projects/b1059/projects/JB/cellprofiler-nf/input_data/well_masks/	48h	10	15hHB101	6	E	1				0	DMSO	Both
p006	E02	cyp35	3	DMSO	CB4856	999.344177763048	894.977257812379	921.228368475923	962.148909801731	1005.40721723607	60.574987977545	1060.2320342722	1060.89692384768	1062.66144919465	0.0606147404722338	9	20220617	p006_E02	m2X	20220617-cyp35-p006-m2X_E02.TIF	wellmask_98.png	/projects/b1059/projects/JB/cellprofiler-nf/projects/20220622_cyp35d1/raw_images/	/projects/b1059/projects/JB/cellprofiler-nf/input_data/well_masks/	48h	10	15hHB101	6	E	2				0	DMSO	Both
p006	E03	cyp35	3	DMSO	DL238	928.399120758248	696.78651204145	855.604198131074	934.401755839569	951.197461706528	78.5517899543716	970.285060841856	985.615352120146	1003.80284019728	0.0846099357464022	14	20220617	p006_E03	m2X	20220617-cyp35-p006-m2X_E03.TIF	wellmask_98.png	/projects/b1059/projects/JB/cellprofiler-nf/projects/20220622_cyp35d1/raw_images/	/projects/b1059/projects/JB/cellprofiler-nf/input_data/well_masks/	48h	10	15hHB101	6	E	3				0	DMSO	Both
p006	E04	cyp35	3	DMSO	PHX2701	709.738780895909	211.409561465236	220.286212992802	500.425756186532	853.255774609037	299.657396634841	944.939525977171	956.900676114977	968.605401880381	0.422208007651183	16	20220617	p006_E04	m2X	20220617-cyp35-p006-m2X_E04.TIF	wellmask_98.png	/projects/b1059/projects/JB/cellprofiler-nf/projects/20220622_cyp35d1/raw_images/	/projects/b1059/projects/JB/cellprofiler-nf/input_data/well_masks/	48h	10	15hHB101	6	E	4				0	DMSO	Both
p006	E05	cyp35	3	DMSO	PHX2702	936.369618684678	850.587255809684	896.91957491911	898.140926457976	942.295962981641	47.4203164345092	965.620217404137	996.661399526136	1013.25594919465	0.0506427328356944	13	20220617	p006_E05	m2X	20220617-cyp35-p006-m2X_E05.TIF	wellmask_98.png	/projects/b1059/projects/JB/cellprofiler-nf/projects/20220622_cyp35d1/raw_images/	/projects/b1059/projects/JB/cellprofiler-nf/input_data/well_masks/	48h	10	15hHB101	6	E	5				0	DMSO	Both
p006	E06	cyp35	3	DMSO	ECA2859	959.585048524086	840.538931781743	875.826797189539	920.592595277809	973.825370703905	60.9432176287869	1010.20220543011	1022.25433803109	1036.3246328769	0.063509969983924	15	20220617	p006_E06	m2X	20220617-cyp35-p006-m2X_E06.TIF	wellmask_98.png	/projects/b1059/projects/JB/cellprofiler-nf/projects/20220622_cyp35d1/raw_images/	/projects/b1059/projects/JB/cellprofiler-nf/input_data/well_masks/	48h	10	15hHB101	6	E	6				0	DMSO	Both
p006	E07	cyp35	3	DMSO	ECA2860	946.667919821977	705.269109649956	827.69556894843	887.063556920626	998.306002166919	103.888961834044	1019.10544376211	1026.62213921755	1041.83412948259	0.109741715821088	12	20220617	p006_E07	m2X	20220617-cyp35-p006-m2X_E07.TIF	wellmask_98.png	/projects/b1059/projects/JB/cellprofiler-nf/projects/20220622_cyp35d1/raw_images/	/projects/b1059/projects/JB/cellprofiler-nf/input_data/well_masks/	48h	10	15hHB101	6	E	7				0	DMSO	Both
p006	E08	cyp35	3	DMSO	ECA2921	1047.42521066932	1024.97985984957	1028.81783245881	1037.88978209411	1045.15968751155	16.3331366242924	1058.58985428492	1067.2645969744	1068.87765456611	0.0155936065486291	7	20220617	p006_E08	m2X	20220617-cyp35-p006-m2X_E08.TIF	wellmask_98.png	/projects/b1059/projects/JB/cellprofiler-nf/projects/20220622_cyp35d1/raw_images/	/projects/b1059/projects/JB/cellprofiler-nf/input_data/well_masks/	48h	10	15hHB101	6	E	8				0	DMSO	Both
p006	E09	cyp35	3	DMSO	ECA2922	792.819790187675	215.026804207765	371.904371903323	596.495047756472	918.467544342963	331.855536669649	1041.73802664478	1065.39076235289	1118.41713717662	0.418576252481151	8	20220617	p006_E09	m2X	20220617-cyp35-p006-m2X_E09.TIF	wellmask_98.png	/projects/b1059/projects/JB/cellprofiler-nf/projects/20220622_cyp35d1/raw_images/	/projects/b1059/projects/JB/cellprofiler-nf/input_data/well_masks/	48h	10	15hHB101	6	E	9				0	DMSO	Both
p006	E10	cyp35	3	DMSO	ECA3352	936.963316056233	812.824695532456	851.063656077669	877.031041950138	932.608777932322	69.92428687561	988.952792010235	1018.15456496997	1031.38791990337	0.0746286281195383	15	20220617	p006_E10	m2X	20220617-cyp35-p006-m2X_E10.TIF	wellmask_98.png	/projects/b1059/projects/JB/cellprofiler-nf/projects/20220622_cyp35d1/raw_images/	/projects/b1059/projects/JB/cellprofiler-nf/input_data/well_masks/	48h	10	15hHB101	6	E	10				0	DMSO	Both
p006	E11	cyp35	3	DMSO	ECA3359	709.451603923622	193.86845096842	235.169221594929	335.231300967857	885.428327873623	349.59265356937	1013.17006713188	1026.91212464674	1034.81043540766	0.492764625008877	14	20220617	p006_E11	m2X	20220617-cyp35-p006-m2X_E11.TIF	wellmask_98.png	/projects/b1059/projects/JB/cellprofiler-nf/projects/20220622_cyp35d1/raw_images/	/projects/b1059/projects/JB/cellprofiler-nf/input_data/well_masks/	48h	10	15hHB101	6	E	11				0	DMSO	Both
p006	F01	cyp35	3	DMSO	N2	724.690951396533	221.1725069397	363.464356126974	596.579877278669	831.400221038829	263.476355260797	891.39042002977	921.066627565207	1006.66854919465	0.363570643117674	11	20220617	p006_F01	m2X	20220617-cyp35-p006-m2X_F01.TIF	wellmask_98.png	/projects/b1059/projects/JB/cellprofiler-nf/projects/20220622_cyp35d1/raw_images/	/projects/b1059/projects/JB/cellprofiler-nf/input_data/well_masks/	48h	10	15hHB101	6	F	1				0	DMSO	Both
p006	F02	cyp35	3	DMSO	CB4856	872.971566236137	353.215299720441	481.599966351714	722.262640320736	1024.95529614181	269.716324706236	1046.35983465753	1077.4928513238	1081.19889290246	0.30896347044742	10	20220617	p006_F02	m2X	20220617-cyp35-p006-m2X_F02.TIF	wellmask_98.png	/projects/b1059/projects/JB/cellprofiler-nf/projects/20220622_cyp35d1/raw_images/	/projects/b1059/projects/JB/cellprofiler-nf/input_data/well_masks/	48h	10	15hHB101	6	F	2				0	DMSO	Both
p006	F03	cyp35	3	DMSO	DL238	893.965920968549	544.057754483962	727.80799493457	841.977666463946	957.508885613622	155.725056302786	972.835406088148	1017.5591881994	1049.82944308896	0.174195741303057	9	20220617	p006_F03	m2X	20220617-cyp35-p006-m2X_F03.TIF	wellmask_98.png	/projects/b1059/projects/JB/cellprofiler-nf/projects/20220622_cyp35d1/raw_images/	/projects/b1059/projects/JB/cellprofiler-nf/input_data/well_masks/	48h	10	15hHB101	6	F	3				0	DMSO	Both
p006	F04	cyp35	3	DMSO	PHX2701	908.788954815636	652.307361674335	797.631876649939	853.029146723653	944.185206669994	103.048754276164	981.255253402418	1001.77197433162	1006.06327851417	0.113391292587914	13	20220617	p006_F04	m2X	20220617-cyp35-p006-m2X_F04.TIF	wellmask_98.png	/projects/b1059/projects/JB/cellprofiler-nf/projects/20220622_cyp35d1/raw_images/	/projects/b1059/projects/JB/cellprofiler-nf/input_data/well_masks/	48h	10	15hHB101	6	F	4				0	DMSO	Both
p006	F05	cyp35	3	DMSO	PHX2702	942.525883544562	883.340396508922	886.735850148084	913.605602462227	941.690692301157	40.9605615987842	975.426877932323	983.570142162812	998.158215167212	0.043458288322803	9	20220617	p006_F05	m2X	20220617-cyp35-p006-m2X_F05.TIF	wellmask_98.png	/projects/b1059/projects/JB/cellprofiler-nf/projects/20220622_cyp35d1/raw_images/	/projects/b1059/projects/JB/cellprofiler-nf/input_data/well_masks/	48h	10	15hHB101	6	F	5				0	DMSO	Both
p006	F06	cyp35	3	DMSO	ECA2859	984.379908549384	898.227160519414	901.044995227821	947.066584169971	993.523357552492	57.5422247248118	1032.04668277725	1041.24505602996	1056.87323482582	0.0584553018860452	10	20220617	p006_F06	m2X	20220617-cyp35-p006-m2X_F06.TIF	wellmask_98.png	/projects/b1059/projects/JB/cellprofiler-nf/projects/20220622_cyp35d1/raw_images/	/projects/b1059/projects/JB/cellprofiler-nf/input_data/well_masks/	48h	10	15hHB101	6	F	6				0	DMSO	Both
p006	F07	cyp35	3	DMSO	ECA2860	949.530186062451	836.829001146149	847.182059356422	904.718541691457	960.124248843633	67.4607573173698	1007.98852448558	1020.48034511674	1025.77590951465	0.071046458877857	12	20220617	p006_F07	m2X	20220617-cyp35-p006-m2X_F07.TIF	wellmask_98.png	/projects/b1059/projects/JB/cellprofiler-nf/projects/20220622_cyp35d1/raw_images/	/projects/b1059/projects/JB/cellprofiler-nf/input_data/well_masks/	48h	10	15hHB101	6	F	7				0	DMSO	Both
p006	F08	cyp35	3	DMSO	ECA2921	1051.12267492782	1046.62094019728	1047.57996295467	1049.01849709077	1050.73390637907	4.08727864506296	1052.83808421612	1054.97640173995	1056.40194675585	0.00388848870122952	4	20220617	p006_F08	m2X	20220617-cyp35-p006-m2X_F08.TIF	wellmask_98.png	/projects/b1059/projects/JB/cellprofiler-nf/projects/20220622_cyp35d1/raw_images/	/projects/b1059/projects/JB/cellprofiler-nf/input_data/well_masks/	48h	10	15hHB101	6	F	8				0	DMSO	Both
p006	F09	cyp35	3	DMSO	ECA2922	1027.38003506898	972.5954473055	985.062641350304	1000.48368210199	1021.65571595829	41.4662082568135	1047.8350254618	1081.11969371178	1094.98690658199	0.0403611193924256	8	20220617	p006_F09	m2X	20220617-cyp35-p006-m2X_F09.TIF	wellmask_98.png	/projects/b1059/projects/JB/cellprofiler-nf/projects/20220622_cyp35d1/raw_images/	/projects/b1059/projects/JB/cellprofiler-nf/input_data/well_masks/	48h	10	15hHB101	6	F	9				0	DMSO	Both
p006	F10	cyp35	3	DMSO	ECA3352	976.868548731552	895.941068232908	929.979055717298	953.553190941756	988.400151603573	45.3663539734228	993.323973765249	1014.63279116338	1050.4797497765	0.0464405922704034	8	20220617	p006_F10	m2X	20220617-cyp35-p006-m2X_F10.TIF	wellmask_98.png	/projects/b1059/projects/JB/cellprofiler-nf/projects/20220622_cyp35d1/raw_images/	/projects/b1059/projects/JB/cellprofiler-nf/input_data/well_masks/	48h	10	15hHB101	6	F	10				0	DMSO	Both
p006	F11	cyp35	3	DMSO	ECA3359	1009.39204240238	974.490573724556	977.470480165043	990.546653924167	1005.49816893495	27.472006134213	1028.22146742462	1040.90841022906	1048.21931145961	0.0272163886578983	7	20220617	p006_F11	m2X	20220617-cyp35-p006-m2X_F11.TIF	wellmask_98.png	/projects/b1059/projects/JB/cellprofiler-nf/projects/20220622_cyp35d1/raw_images/	/projects/b1059/projects/JB/cellprofiler-nf/input_data/well_masks/	48h	10	15hHB101	6	F	11				0	DMSO	Both
p006	G01	cyp35	3	DMSO	N2	632.100781370822	173.572999418154	188.342735989146	289.520629380431	840.76673590151	372.261339210528	966.145165882101	977.007679884474	977.846237204854	0.58892719354533	9	20220617	p006_G01	m2X	20220617-cyp35-p006-m2X_G01.TIF	wellmask_98.png	/projects/b1059/projects/JB/cellprofiler-nf/projects/20220622_cyp35d1/raw_images/	/projects/b1059/projects/JB/cellprofiler-nf/input_data/well_masks/	48h	10	15hHB101	6	G	1				0	DMSO	Both
p006	G02	cyp35	3	DMSO	CB4856	541.625597176266	199.536722467939	264.098886726355	337.392517463993	401.574805944532	356.637550958489	721.518512587045	1049.12278073397	1072.44559171931	0.658457711042089	7	20220617	p006_G02	m2X	20220617-cyp35-p006-m2X_G02.TIF	wellmask_98.png	/projects/b1059/projects/JB/cellprofiler-nf/projects/20220622_cyp35d1/raw_images/	/projects/b1059/projects/JB/cellprofiler-nf/input_data/well_masks/	48h	10	15hHB101	6	G	2				0	DMSO	Both
p006	G03	cyp35	3	DMSO	DL238	692.467920474422	178.173835637514	214.131874459264	243.675863600509	906.019024548941	377.018245454538	994.247732340868	1036.01457556136	1053.10824675585	0.544455900854203	16	20220617	p006_G03	m2X	20220617-cyp35-p006-m2X_G03.TIF	wellmask_98.png	/projects/b1059/projects/JB/cellprofiler-nf/projects/20220622_cyp35d1/raw_images/	/projects/b1059/projects/JB/cellprofiler-nf/input_data/well_masks/	48h	10	15hHB101	6	G	3				0	DMSO	Both
p006	G04	cyp35	3	DMSO	PHX2701	522.146348201736	174.337240370562	196.723573123431	255.681423366212	332.520309491224	334.545932489632	833.837939033582	886.927667777415	958.681004813033	0.640712960344935	9	20220617	p006_G04	m2X	20220617-cyp35-p006-m2X_G04.TIF	wellmask_98.png	/projects/b1059/projects/JB/cellprofiler-nf/projects/20220622_cyp35d1/raw_images/	/projects/b1059/projects/JB/cellprofiler-nf/input_data/well_masks/	48h	10	15hHB101	6	G	4				0	DMSO	Both
p006	G05	cyp35	3	DMSO	PHX2702	889.449302194114	593.324316833592	720.635995864791	897.578252670919	928.201997959153	116.797647036864	949.572596401165	972.066338285958	1008.09794385143	0.131314563684231	18	20220617	p006_G05	m2X	20220617-cyp35-p006-m2X_G05.TIF	wellmask_98.png	/projects/b1059/projects/JB/cellprofiler-nf/projects/20220622_cyp35d1/raw_images/	/projects/b1059/projects/JB/cellprofiler-nf/input_data/well_masks/	48h	10	15hHB101	6	G	5				0	DMSO	Both
p006	G06	cyp35	3	DMSO	ECA2859	953.162026118889	803.623646723654	881.979065505972	898.655655434493	977.874123734287	63.2046465050656	996.068080579956	1005.74938417216	1042.20088918536	0.0663104957741801	16	20220617	p006_G06	m2X	20220617-cyp35-p006-m2X_G06.TIF	wellmask_98.png	/projects/b1059/projects/JB/cellprofiler-nf/projects/20220622_cyp35d1/raw_images/	/projects/b1059/projects/JB/cellprofiler-nf/input_data/well_masks/	48h	10	15hHB101	6	G	6				0	DMSO	Both
p006	G07	cyp35	3	DMSO	ECA2860	937.654162590526	841.51539709077	888.711979149952	909.883911459605	953.232127043784	46.7949637498038	964.109784920355	979.140380015228	996.42801493314	0.0499064213830394	9	20220617	p006_G07	m2X	20220617-cyp35-p006-m2X_G07.TIF	wellmask_98.png	/projects/b1059/projects/JB/cellprofiler-nf/projects/20220622_cyp35d1/raw_images/	/projects/b1059/projects/JB/cellprofiler-nf/input_data/well_masks/	48h	10	15hHB101	6	G	7				0	DMSO	Both
p006	G08	cyp35	3	DMSO	ECA2921	1009.25287006167	885.635113196371	896.315398827536	999.147817607215	1032.36123051401	62.1773351359132	1048.83254196425	1053.77440521888	1061.5638202456	0.0616072908785624	11	20220617	p006_G08	m2X	20220617-cyp35-p006-m2X_G08.TIF	wellmask_98.png	/projects/b1059/projects/JB/cellprofiler-nf/projects/20220622_cyp35d1/raw_images/	/projects/b1059/projects/JB/cellprofiler-nf/input_data/well_masks/	48h	10	15hHB101	6	G	8				0	DMSO	Both
p006	G09	cyp35	3	DMSO	ECA2922	584.512090968435	206.275529070361	262.625961831347	347.151610972827	488.027692875292	434.587232720229	773.630371917471	944.991979342779	1059.23305095965	0.743504265241449	3	20220617	p006_G09	m2X	20220617-cyp35-p006-m2X_G09.TIF	wellmask_98.png	/projects/b1059/projects/JB/cellprofiler-nf/projects/20220622_cyp35d1/raw_images/	/projects/b1059/projects/JB/cellprofiler-nf/input_data/well_masks/	48h	10	15hHB101	6	G	9				0	DMSO	Both
p006	G10	cyp35	3	DMSO	ECA3352	713.788754038831	217.615140085853	248.488067109159	335.372688380394	907.654454882859	342.920529314384	992.642279136784	1006.27948243383	1039.64406808875	0.480422992620767	12	20220617	p006_G10	m2X	20220617-cyp35-p006-m2X_G10.TIF	wellmask_98.png	/projects/b1059/projects/JB/cellprofiler-nf/projects/20220622_cyp35d1/raw_images/	/projects/b1059/projects/JB/cellprofiler-nf/input_data/well_masks/	48h	10	15hHB101	6	G	10				0	DMSO	Both
p006	G11	cyp35	3	DMSO	ECA3359	967.04023443179	862.766856214878	905.9683055063	921.731635985124	977.632940216734	59.2847656778448	997.823325069329	1038.54042948259	1059.93285877388	0.0613053765158791	11	20220617	p006_G11	m2X	20220617-cyp35-p006-m2X_G11.TIF	wellmask_98.png	/projects/b1059/projects/JB/cellprofiler-nf/projects/20220622_cyp35d1/raw_images/	/projects/b1059/projects/JB/cellprofiler-nf/input_data/well_masks/	48h	10	15hHB101	6	G	11				0	DMSO	Both
p006	H01	cyp35	3	DMSO	N2	644.545227809947	184.265045416347	202.12980593912	267.076301667593	793.029745394702	337.760253653166	930.482423255796	968.952006609896	980.415906669993	0.524028786623425	16	20220617	p006_H01	m2X	20220617-cyp35-p006-m2X_H01.TIF	wellmask_98.png	/projects/b1059/projects/JB/cellprofiler-nf/projects/20220622_cyp35d1/raw_images/	/projects/b1059/projects/JB/cellprofiler-nf/input_data/well_masks/	48h	10	15hHB101	6	H	1				0	DMSO	Both
p006	H02	cyp35	3	DMSO	CB4856	1029.84346716987	1003.03922092352	1003.2575802566	1003.72768510097	1025.67172466475	29.1728564009397	1048.56106840079	1063.98147235653	1086.58195560084	0.0283274665819943	9	20220617	p006_H02	m2X	20220617-cyp35-p006-m2X_H02.TIF	wellmask_98.png	/projects/b1059/projects/JB/cellprofiler-nf/projects/20220622_cyp35d1/raw_images/	/projects/b1059/projects/JB/cellprofiler-nf/input_data/well_masks/	48h	10	15hHB101	6	H	2				0	DMSO	Both
p006	H03	cyp35	3	DMSO	DL238	879.566460744941	338.537977954326	707.328424709579	870.39002462436	942.904081691701	177.937085731032	986.823839652045	1004.19882604358	1009.93384846042	0.202300898990998	15	20220617	p006_H03	m2X	20220617-cyp35-p006-m2X_H03.TIF	wellmask_98.png	/projects/b1059/projects/JB/cellprofiler-nf/projects/20220622_cyp35d1/raw_images/	/projects/b1059/projects/JB/cellprofiler-nf/input_data/well_masks/	48h	10	15hHB101	6	H	3				0	DMSO	Both
p006	H04	cyp35	3	DMSO	PHX2701	659.112500090032	175.405446732424	222.30607827233	301.044410477766	894.94365545059	344.12093440465	958.665648721052	973.381157854196	1028.62537244067	0.522097417903081	18	20220617	p006_H04	m2X	20220617-cyp35-p006-m2X_H04.TIF	wellmask_98.png	/projects/b1059/projects/JB/cellprofiler-nf/projects/20220622_cyp35d1/raw_images/	/projects/b1059/projects/JB/cellprofiler-nf/input_data/well_masks/	48h	10	15hHB101	6	H	4				0	DMSO	Both
p006	H05	cyp35	3	DMSO	PHX2702	946.361853523042	853.987968934945	907.296320025381	923.133150931418	949.876463563488	40.250205808609	977.77351608806	987.669297235366	1021.2419227756	0.0425315175783646	17	20220617	p006_H05	m2X	20220617-cyp35-p006-m2X_H05.TIF	wellmask_98.png	/projects/b1059/projects/JB/cellprofiler-nf/projects/20220622_cyp35d1/raw_images/	/projects/b1059/projects/JB/cellprofiler-nf/input_data/well_masks/	48h	10	15hHB101	6	H	5				0	DMSO	Both
p006	H06	cyp35	3	DMSO	ECA2859	796.65963297561	165.855380259707	401.191581708433	623.594569903321	910.945821442559	267.354248360468	989.448549753988	1021.61859649544	1043.79539230116	0.335594069655407	22	20220617	p006_H06	m2X	20220617-cyp35-p006-m2X_H06.TIF	wellmask_98.png	/projects/b1059/projects/JB/cellprofiler-nf/projects/20220622_cyp35d1/raw_images/	/projects/b1059/projects/JB/cellprofiler-nf/input_data/well_masks/	48h	10	15hHB101	6	H	6				0	DMSO	Both
p006	H07	cyp35	3	DMSO	ECA2860	671.97209670056	185.885966390788	193.990283632427	264.233815971464	799.29857683431	349.585413045846	968.376341688274	1010.95539580164	1033.81041514199	0.520237990181943	14	20220617	p006_H07	m2X	20220617-cyp35-p006-m2X_H07.TIF	wellmask_98.png	/projects/b1059/projects/JB/cellprofiler-nf/projects/20220622_cyp35d1/raw_images/	/projects/b1059/projects/JB/cellprofiler-nf/input_data/well_masks/	48h	10	15hHB101	6	H	7				0	DMSO	Both
p006	H08	cyp35	3	DMSO	ECA2921	1054.06288378036	1019.94030666999	1025.79708032713	1038.89916222062	1062.34085837895	23.1134334554076	1067.34890512967	1074.05071263501	1079.65176170653	0.0219279454870017	6	20220617	p006_H08	m2X	20220617-cyp35-p006-m2X_H08.TIF	wellmask_98.png	/projects/b1059/projects/JB/cellprofiler-nf/projects/20220622_cyp35d1/raw_images/	/projects/b1059/projects/JB/cellprofiler-nf/input_data/well_masks/	48h	10	15hHB101	6	H	8				0	DMSO	Both
p006	H09	cyp35	3	DMSO	ECA2922	970.420874936105	779.192781987442	857.144550358344	932.171768232907	1000.05274846042	90.4125936783587	1034.92209461539	1053.47355865368	1073.55603454447	0.0931684344530529	11	20220617	p006_H09	m2X	20220617-cyp35-p006-m2X_H09.TIF	wellmask_98.png	/projects/b1059/projects/JB/cellprofiler-nf/projects/20220622_cyp35d1/raw_images/	/projects/b1059/projects/JB/cellprofiler-nf/input_data/well_masks/	48h	10	15hHB101	6	H	9				0	DMSO	Both
p006	H10	cyp35	3	DMSO	ECA3352	721.481598154693	306.508815816885	348.618931143334	581.252497626634	817.414080744783	265.903347738441	920.463940437831	921.648974384616	923.015414392256	0.368551808415532	7	20220617	p006_H10	m2X	20220617-cyp35-p006-m2X_H10.TIF	wellmask_98.png	/projects/b1059/projects/JB/cellprofiler-nf/projects/20220622_cyp35d1/raw_images/	/projects/b1059/projects/JB/cellprofiler-nf/input_data/well_masks/	48h	10	15hHB101	6	H	10				0	DMSO	Both
p006	H11	cyp35	3	DMSO	ECA3359	969.981837354558	865.479200564304	899.308422966143	935.253910184491	982.740728808782	52.1591873152492	1006.66854919465	1029.38675006286	1046.05583061805	0.0537733649297017	17	20220617	p006_H11	m2X	20220617-cyp35-p006-m2X_H11.TIF	wellmask_98.png	/projects/b1059/projects/JB/cellprofiler-nf/projects/20220622_cyp35d1/raw_images/	/projects/b1059/projects/JB/cellprofiler-nf/input_data/well_masks/	48h	10	15hHB101	6	H	11				0	DMSO	Both
p007	A01	cyp35	1	DMSO	ECA3359	713.812615619499	184.253285049318	337.339137762016	566.967916831062	949.682548612806	459.522127940142	978.592280904589	995.938120279659	1007.50201319637	0.643757364166694	3	20220617	p007_A01	m2X	20220617-cyp35-p007-m2X_A01.TIF	wellmask_98.png	/projects/b1059/projects/JB/cellprofiler-nf/projects/20220622_cyp35d1/raw_images/	/projects/b1059/projects/JB/cellprofiler-nf/input_data/well_masks/	48h	10	15hHB101	7	A	1				0	DMSO	Both
p007	A02	cyp35	1	DMSO	ECA3352	227.903756201069	173.756156732338	184.585676626084	200.829956466704	227.903756201069	76.5762695386261	254.977555935435	271.221835776055	282.051355669801	0.336002665401733	2	20220617	p007_A02	m2X	20220617-cyp35-p007-m2X_A02.TIF	wellmask_98.png	/projects/b1059/projects/JB/cellprofiler-nf/projects/20220622_cyp35d1/raw_images/	/projects/b1059/projects/JB/cellprofiler-nf/input_data/well_masks/	48h	10	15hHB101	7	A	2				0	DMSO	Both
p007	A03	cyp35	1	DMSO	ECA2922	985.501690307695	959.597926983362	961.671104458702	971.237034825818	990.062930618051	19.1099860689844	994.80124803096	1001.57023335744	1019.62795231863	0.0193911245986984	9	20220617	p007_A03	m2X	20220617-cyp35-p007-m2X_A03.TIF	wellmask_98.png	/projects/b1059/projects/JB/cellprofiler-nf/projects/20220622_cyp35d1/raw_images/	/projects/b1059/projects/JB/cellprofiler-nf/input_data/well_masks/	48h	10	15hHB101	7	A	3				0	DMSO	Both
p007	A04	cyp35	1	DMSO	ECA2921	995.824182481828	920.2300275974	963.691990179543	977.175867077985	1005.07017793232	33.7832187941174	1023.13116646395	1032.97015743812	1041.494792883	0.0339248829144937	13	20220617	p007_A04	m2X	20220617-cyp35-p007-m2X_A04.TIF	wellmask_98.png	/projects/b1059/projects/JB/cellprofiler-nf/projects/20220622_cyp35d1/raw_images/	/projects/b1059/projects/JB/cellprofiler-nf/input_data/well_masks/	48h	10	15hHB101	7	A	4				0	DMSO	Both
p007	A05	cyp35	1	DMSO	ECA2860	896.826194655497	822.47722762563	833.5225663074	860.108939469968	900.105239772808	47.1564050903626	934.181439143141	955.945769740759	971.705186929699	0.0525814314650756	18	20220617	p007_A05	m2X	20220617-cyp35-p007-m2X_A05.TIF	wellmask_98.png	/projects/b1059/projects/JB/cellprofiler-nf/projects/20220622_cyp35d1/raw_images/	/projects/b1059/projects/JB/cellprofiler-nf/input_data/well_masks/	48h	10	15hHB101	7	A	5				0	DMSO	Both
p007	A06	cyp35	1	DMSO	ECA2859	907.665014285034	849.426931199897	857.350081145934	889.215313856209	906.872408436971	34.0555537703234	931.702594550501	948.631844378073	970.768882721933	0.0375199586128688	18	20220617	p007_A06	m2X	20220617-cyp35-p007-m2X_A06.TIF	wellmask_98.png	/projects/b1059/projects/JB/cellprofiler-nf/projects/20220622_cyp35d1/raw_images/	/projects/b1059/projects/JB/cellprofiler-nf/input_data/well_masks/	48h	10	15hHB101	7	A	6				0	DMSO	Both
p007	A07	cyp35	1	DMSO	PHX2702	881.645092405761	815.496830618052	836.264291767956	860.007569946598	878.822511872968	33.4230246656827	911.907921749991	920.294864630486	937.26677314271	0.0379098403128187	22	20220617	p007_A07	m2X	20220617-cyp35-p007-m2X_A07.TIF	wellmask_98.png	/projects/b1059/projects/JB/cellprofiler-nf/projects/20220622_cyp35d1/raw_images/	/projects/b1059/projects/JB/cellprofiler-nf/input_data/well_masks/	48h	10	15hHB101	7	A	7				0	DMSO	Both
p007	A08	cyp35	1	DMSO	PHX2701	859.723783020857	839.717228147054	841.426251617844	847.767813064509	861.839765304641	16.912170478111	864.531387945737	875.905332140088	886.440181558242	0.0196716326942658	6	20220617	p007_A08	m2X	20220617-cyp35-p007-m2X_A08.TIF	wellmask_98.png	/projects/b1059/projects/JB/cellprofiler-nf/projects/20220622_cyp35d1/raw_images/	/projects/b1059/projects/JB/cellprofiler-nf/input_data/well_masks/	48h	10	15hHB101	7	A	8				0	DMSO	Both
p007	A09	cyp35	1	DMSO	DL238	924.643917202108	843.65047719809	850.424928035908	859.527906884723	935.805520456982	68.7219013192347	963.828800660979	986.202171076511	1112.14380900807	0.0743225581661546	19	20220617	p007_A09	m2X	20220617-cyp35-p007-m2X_A09.TIF	wellmask_98.png	/projects/b1059/projects/JB/cellprofiler-nf/projects/20220622_cyp35d1/raw_images/	/projects/b1059/projects/JB/cellprofiler-nf/input_data/well_masks/	48h	10	15hHB101	7	A	9				0	DMSO	Both
p007	A10	cyp35	1	DMSO	CB4856	1005.38358920376	973.577795345231	976.6457369297	980.020472672615	1000.62617822325	32.6993369838052	1021.12246279664	1038.87885245834	1056.36492162067	0.0325242398373562	6	20220617	p007_A10	m2X	20220617-cyp35-p007-m2X_A10.TIF	wellmask_98.png	/projects/b1059/projects/JB/cellprofiler-nf/projects/20220622_cyp35d1/raw_images/	/projects/b1059/projects/JB/cellprofiler-nf/input_data/well_masks/	48h	10	15hHB101	7	A	10				0	DMSO	Both
p007	A11	cyp35	1	DMSO	N2	902.483818107355	847.029374306403	854.040900505692	864.427858912654	903.462028223246	45.2173906782461	926.278727532883	963.722896072581	964.758352668185	0.0501032702980468	8	20220617	p007_A11	m2X	20220617-cyp35-p007-m2X_A11.TIF	wellmask_98.png	/projects/b1059/projects/JB/cellprofiler-nf/projects/20220622_cyp35d1/raw_images/	/projects/b1059/projects/JB/cellprofiler-nf/input_data/well_masks/	48h	10	15hHB101	7	A	11				0	DMSO	Both
p007	B01	cyp35	1	DMSO	ECA3359	933.567671920124	918.80860958991	920.686558248458	923.50348123628	928.534404868744	17.4053014907221	938.598595552588	950.475399232895	958.3932683531	0.0186438562669202	4	20220617	p007_B01	m2X	20220617-cyp35-p007-m2X_B01.TIF	wellmask_98.png	/projects/b1059/projects/JB/cellprofiler-nf/projects/20220622_cyp35d1/raw_images/	/projects/b1059/projects/JB/cellprofiler-nf/input_data/well_masks/	48h	10	15hHB101	7	B	1				0	DMSO	Both
p007	B03	cyp35	1	DMSO	ECA2922	942.199979475494	700.884782309839	874.629621367053	938.799329334167	965.260783142624	96.641185273883	990.821239523467	1014.44904698512	1018.14802045698	0.102569717023005	9	20220617	p007_B03	m2X	20220617-cyp35-p007-m2X_B03.TIF	wellmask_98.png	/projects/b1059/projects/JB/cellprofiler-nf/projects/20220622_cyp35d1/raw_images/	/projects/b1059/projects/JB/cellprofiler-nf/input_data/well_masks/	48h	10	15hHB101	7	B	3				0	DMSO	Both
p007	B04	cyp35	1	DMSO	ECA2921	1000.93828735115	957.328148641037	969.121000956286	992.388382038908	999.044946146194	25.1541643099099	1010.81538446881	1026.2416606051	1052.77721322857	0.0251305846002524	12	20220617	p007_B04	m2X	20220617-cyp35-p007-m2X_B04.TIF	wellmask_98.png	/projects/b1059/projects/JB/cellprofiler-nf/projects/20220622_cyp35d1/raw_images/	/projects/b1059/projects/JB/cellprofiler-nf/input_data/well_masks/	48h	10	15hHB101	7	B	4				0	DMSO	Both
p007	B05	cyp35	1	DMSO	ECA2860	899.521273048937	794.361316710871	820.043215705613	849.073127712862	905.132409249645	62.8043995385372	943.537338708949	974.110372404043	996.256617985984	0.0698198046230314	14	20220617	p007_B05	m2X	20220617-cyp35-p007-m2X_B05.TIF	wellmask_98.png	/projects/b1059/projects/JB/cellprofiler-nf/projects/20220622_cyp35d1/raw_images/	/projects/b1059/projects/JB/cellprofiler-nf/input_data/well_masks/	48h	10	15hHB101	7	B	5				0	DMSO	Both
p007	B06	cyp35	1	DMSO	ECA2859	920.573068625549	849.501370671712	856.154900555751	883.880397712556	937.438170089866	44.6810656650293	949.809735635501	961.828588492652	995.551253864072	0.0485361425266762	15	20220617	p007_B06	m2X	20220617-cyp35-p007-m2X_B06.TIF	wellmask_98.png	/projects/b1059/projects/JB/cellprofiler-nf/projects/20220622_cyp35d1/raw_images/	/projects/b1059/projects/JB/cellprofiler-nf/input_data/well_masks/	48h	10	15hHB101	7	B	6				0	DMSO	Both
p007	B07	cyp35	1	DMSO	PHX2702	884.571823212781	802.259351513266	855.675641950909	868.548431789444	885.793181793455	38.353105791484	907.119132567597	915.165177447534	959.624081178591	0.0433578198909669	12	20220617	p007_B07	m2X	20220617-cyp35-p007-m2X_B07.TIF	wellmask_98.png	/projects/b1059/projects/JB/cellprofiler-nf/projects/20220622_cyp35d1/raw_images/	/projects/b1059/projects/JB/cellprofiler-nf/input_data/well_masks/	48h	10	15hHB101	7	B	7				0	DMSO	Both
p007	B08	cyp35	1	DMSO	PHX2701	870.920679207701	817.092065914293	825.164176572178	844.111692793023	870.924621038827	41.5496110612386	889.539549596402	912.615828934945	941.125582721935	0.0477076868803223	7	20220617	p007_B08	m2X	20220617-cyp35-p007-m2X_B08.TIF	wellmask_98.png	/projects/b1059/projects/JB/cellprofiler-nf/projects/20220622_cyp35d1/raw_images/	/projects/b1059/projects/JB/cellprofiler-nf/input_data/well_masks/	48h	10	15hHB101	7	B	8				0	DMSO	Both
p007	B09	cyp35	1	DMSO	DL238	910.72489771814	822.124391719312	849.558167045793	873.075111684065	921.865813196372	51.1792177682975	945.888349664443	947.982784949362	994.911704813033	0.0561961333181175	11	20220617	p007_B09	m2X	20220617-cyp35-p007-m2X_B09.TIF	wellmask_98.png	/projects/b1059/projects/JB/cellprofiler-nf/projects/20220622_cyp35d1/raw_images/	/projects/b1059/projects/JB/cellprofiler-nf/input_data/well_masks/	48h	10	15hHB101	7	B	9				0	DMSO	Both
p007	B10	cyp35	1	DMSO	CB4856	997.315516595579	939.430253984264	968.163727221265	975.972156369954	998.265841065658	29.4160049776826	1016.24803670653	1033.62135270845	1057.9985610289	0.0294951843104744	22	20220617	p007_B10	m2X	20220617-cyp35-p007-m2X_B10.TIF	wellmask_98.png	/projects/b1059/projects/JB/cellprofiler-nf/projects/20220622_cyp35d1/raw_images/	/projects/b1059/projects/JB/cellprofiler-nf/input_data/well_masks/	48h	10	15hHB101	7	B	10				0	DMSO	Both
p007	B11	cyp35	1	DMSO	N2	742.267255913463	291.815165890871	405.398921353074	632.735940658928	829.427519181869	225.00961269955	900.002811459605	927.48928472718	982.416614965332	0.3031382711644	13	20220617	p007_B11	m2X	20220617-cyp35-p007-m2X_B11.TIF	wellmask_98.png	/projects/b1059/projects/JB/cellprofiler-nf/projects/20220622_cyp35d1/raw_images/	/projects/b1059/projects/JB/cellprofiler-nf/input_data/well_masks/	48h	10	15hHB101	7	B	11				0	DMSO	Both
p007	C01	cyp35	1	DMSO	ECA3359	671.203471230041	270.688670680483	359.391272462359	492.445175135172	714.201679589862	380.840560518683	871.46087150482	965.816386653794	1028.72006341978	0.567399569344834	3	20220617	p007_C01	m2X	20220617-cyp35-p007-m2X_C01.TIF	wellmask_98.png	/projects/b1059/projects/JB/cellprofiler-nf/projects/20220622_cyp35d1/raw_images/	/projects/b1059/projects/JB/cellprofiler-nf/input_data/well_masks/	48h	10	15hHB101	7	C	1				0	DMSO	Both
p007	C03	cyp35	1	DMSO	ECA2922	958.483514485362	845.790790782936	858.811831171537	940.72354088148	986.906349194653	58.5821710280449	997.123844428885	1000.77749461977	1025.00377487948	0.061119643836023	11	20220617	p007_C03	m2X	20220617-cyp35-p007-m2X_C03.TIF	wellmask_98.png	/projects/b1059/projects/JB/cellprofiler-nf/projects/20220622_cyp35d1/raw_images/	/projects/b1059/projects/JB/cellprofiler-nf/input_data/well_masks/	48h	10	15hHB101	7	C	3				0	DMSO	Both
p007	C04	cyp35	1	DMSO	ECA2921	1023.28571522232	967.200945568733	991.404018769353	1008.73066051284	1027.54088780247	26.3081942797697	1042.53393602322	1053.7764914149	1058.28135385809	0.0257095294973936	14	20220617	p007_C04	m2X	20220617-cyp35-p007-m2X_C04.TIF	wellmask_98.png	/projects/b1059/projects/JB/cellprofiler-nf/projects/20220622_cyp35d1/raw_images/	/projects/b1059/projects/JB/cellprofiler-nf/input_data/well_masks/	48h	10	15hHB101	7	C	4				0	DMSO	Both
p007	C05	cyp35	1	DMSO	ECA2860	873.258407157669	703.37902256701	792.456150080189	828.091537953785	881.08827582844	71.1682890762781	935.820064124025	947.769779096014	976.323021038828	0.081497399272594	26	20220617	p007_C05	m2X	20220617-cyp35-p007-m2X_C05.TIF	wellmask_98.png	/projects/b1059/projects/JB/cellprofiler-nf/projects/20220622_cyp35d1/raw_images/	/projects/b1059/projects/JB/cellprofiler-nf/input_data/well_masks/	48h	10	15hHB101	7	C	5				0	DMSO	Both
p007	C06	cyp35	1	DMSO	ECA2859	901.114101141445	819.937368684076	851.707252919495	872.639600219902	897.356553471281	43.6286709886129	933.771806052243	960.023010422797	963.575496416962	0.0484163669543605	16	20220617	p007_C06	m2X	20220617-cyp35-p007-m2X_C06.TIF	wellmask_98.png	/projects/b1059/projects/JB/cellprofiler-nf/projects/20220622_cyp35d1/raw_images/	/projects/b1059/projects/JB/cellprofiler-nf/input_data/well_masks/	48h	10	15hHB101	7	C	6				0	DMSO	Both
p007	C07	cyp35	1	DMSO	PHX2702	880.07834896104	840.716211459604	857.10644415576	865.182882689693	883.016112635008	22.0810176861038	887.034035171624	909.110585780093	918.965825828441	0.0250898317316534	12	20220617	p007_C07	m2X	20220617-cyp35-p007-m2X_C07.TIF	wellmask_98.png	/projects/b1059/projects/JB/cellprofiler-nf/projects/20220622_cyp35d1/raw_images/	/projects/b1059/projects/JB/cellprofiler-nf/input_data/well_masks/	48h	10	15hHB101	7	C	7				0	DMSO	Both
p007	C08	cyp35	1	DMSO	PHX2701	880.404821146177	790.922881558241	814.036552404043	829.046101499313	878.904714436257	61.4598648970597	913.482053643487	963.693584256716	989.73189709077	0.069808641912077	12	20220617	p007_C08	m2X	20220617-cyp35-p007-m2X_C08.TIF	wellmask_98.png	/projects/b1059/projects/JB/cellprofiler-nf/projects/20220622_cyp35d1/raw_images/	/projects/b1059/projects/JB/cellprofiler-nf/input_data/well_masks/	48h	10	15hHB101	7	C	8				0	DMSO	Both
p007	C09	cyp35	1	DMSO	DL238	901.867728267631	805.446754012495	825.468460897078	851.186660407663	916.043320456983	55.3148263555184	942.637869408114	957.683697032585	987.608577350477	0.0613336353234092	18	20220617	p007_C09	m2X	20220617-cyp35-p007-m2X_C09.TIF	wellmask_98.png	/projects/b1059/projects/JB/cellprofiler-nf/projects/20220622_cyp35d1/raw_images/	/projects/b1059/projects/JB/cellprofiler-nf/input_data/well_masks/	48h	10	15hHB101	7	C	9				0	DMSO	Both
p007	C10	cyp35	1	DMSO	CB4856	992.86062113766	919.759128728899	965.72167949906	974.102743823195	994.6239683531	34.7644242890223	1020.27134019728	1035.42506005862	1046.28990666999	0.0350144053947752	13	20220617	p007_C10	m2X	20220617-cyp35-p007-m2X_C10.TIF	wellmask_98.png	/projects/b1059/projects/JB/cellprofiler-nf/projects/20220622_cyp35d1/raw_images/	/projects/b1059/projects/JB/cellprofiler-nf/input_data/well_masks/	48h	10	15hHB101	7	C	10				0	DMSO	Both
p007	C11	cyp35	1	DMSO	N2	888.544807805666	871.901086347854	872.90299154725	874.075319731522	882.788786236433	17.8842082663746	894.602426992132	913.039315317986	929.825824242036	0.0201275254880406	13	20220617	p007_C11	m2X	20220617-cyp35-p007-m2X_C11.TIF	wellmask_98.png	/projects/b1059/projects/JB/cellprofiler-nf/projects/20220622_cyp35d1/raw_images/	/projects/b1059/projects/JB/cellprofiler-nf/input_data/well_masks/	48h	10	15hHB101	7	C	11				0	DMSO	Both
p007	D01	cyp35	1	DMSO	ECA3359	298.68451668643	298.68451668643	298.68451668643	298.68451668643	298.68451668643		298.68451668643	298.68451668643	298.68451668643		1	20220617	p007_D01	m2X	20220617-cyp35-p007-m2X_D01.TIF	wellmask_98.png	/projects/b1059/projects/JB/cellprofiler-nf/projects/20220622_cyp35d1/raw_images/	/projects/b1059/projects/JB/cellprofiler-nf/input_data/well_masks/	48h	10	15hHB101	7	D	1				0	DMSO	Both
p007	D03	cyp35	1	DMSO	ECA2922	978.872053092217	886.253883183587	958.50933190735	968.748148684268	992.649374637267	34.2352387702966	995.053596979393	1005.46568205645	1019.07844193404	0.034974171202609	12	20220617	p007_D03	m2X	20220617-cyp35-p007-m2X_D03.TIF	wellmask_98.png	/projects/b1059/projects/JB/cellprofiler-nf/projects/20220622_cyp35d1/raw_images/	/projects/b1059/projects/JB/cellprofiler-nf/input_data/well_masks/	48h	10	15hHB101	7	D	3				0	DMSO	Both
p007	D04	cyp35	1	DMSO	ECA2921	880.068237286889	529.386420927407	735.568522784366	782.005331454819	927.71912701159	160.576248433157	1012.66919108176	1022.70905819203	1031.98417188706	0.182458861290334	11	20220617	p007_D04	m2X	20220617-cyp35-p007-m2X_D04.TIF	wellmask_98.png	/projects/b1059/projects/JB/cellprofiler-nf/projects/20220622_cyp35d1/raw_images/	/projects/b1059/projects/JB/cellprofiler-nf/input_data/well_masks/	48h	10	15hHB101	7	D	4				0	DMSO	Both
p007	D05	cyp35	1	DMSO	ECA2860	872.160610207709	676.481004841263	764.861599326999	845.96320508786	884.448097663844	80.5717207674075	913.538414009045	976.482858165062	992.169615085525	0.0923817469218416	19	20220617	p007_D05	m2X	20220617-cyp35-p007-m2X_D05.TIF	wellmask_98.png	/projects/b1059/projects/JB/cellprofiler-nf/projects/20220622_cyp35d1/raw_images/	/projects/b1059/projects/JB/cellprofiler-nf/input_data/well_masks/	48h	10	15hHB101	7	D	5				0	DMSO	Both
p007	D06	cyp35	1	DMSO	ECA2859	854.242869370281	573.920628728899	732.063598013839	849.870298804019	898.372582168318	101.862870985688	912.442475768343	933.184548482897	960.459791719311	0.119243454804344	15	20220617	p007_D06	m2X	20220617-cyp35-p007-m2X_D06.TIF	wellmask_98.png	/projects/b1059/projects/JB/cellprofiler-nf/projects/20220622_cyp35d1/raw_images/	/projects/b1059/projects/JB/cellprofiler-nf/input_data/well_masks/	48h	10	15hHB101	7	D	6				0	DMSO	Both
p007	D07	cyp35	1	DMSO	PHX2702	884.253713330535	795.097501908612	825.31552819096	843.07360725184	884.801649194652	50.4805177526453	932.511820456983	943.316408419638	965.487339351084	0.057088273412515	17	20220617	p007_D07	m2X	20220617-cyp35-p007-m2X_D07.TIF	wellmask_98.png	/projects/b1059/projects/JB/cellprofiler-nf/projects/20220622_cyp35d1/raw_images/	/projects/b1059/projects/JB/cellprofiler-nf/input_data/well_masks/	48h	10	15hHB101	7	D	7				0	DMSO	Both
p007	D08	cyp35	1	DMSO	PHX2701	845.027833782418	723.895136571355	731.820611902142	778.824634877483	877.91161385441	74.9829841901573	893.605167592081	913.604627990508	922.727677932323	0.0887343365419421	12	20220617	p007_D08	m2X	20220617-cyp35-p007-m2X_D08.TIF	wellmask_98.png	/projects/b1059/projects/JB/cellprofiler-nf/projects/20220622_cyp35d1/raw_images/	/projects/b1059/projects/JB/cellprofiler-nf/input_data/well_masks/	48h	10	15hHB101	7	D	8				0	DMSO	Both
p007	D09	cyp35	1	DMSO	DL238	902.72496896889	710.81102211452	819.022025767999	880.805721038828	911.15366953625	71.9006526900411	958.159192301158	967.519613654553	992.557444986886	0.0796484590120149	17	20220617	p007_D09	m2X	20220617-cyp35-p007-m2X_D09.TIF	wellmask_98.png	/projects/b1059/projects/JB/cellprofiler-nf/projects/20220622_cyp35d1/raw_images/	/projects/b1059/projects/JB/cellprofiler-nf/input_data/well_masks/	48h	10	15hHB101	7	D	9				0	DMSO	Both
p007	D10	cyp35	1	DMSO	CB4856	982.976151039417	918.150004924455	922.65011195205	956.267007247453	993.08239346485	41.3700968762439	1005.52006758143	1030.29191084728	1051.88420608815	0.042086572326804	15	20220617	p007_D10	m2X	20220617-cyp35-p007-m2X_D10.TIF	wellmask_98.png	/projects/b1059/projects/JB/cellprofiler-nf/projects/20220622_cyp35d1/raw_images/	/projects/b1059/projects/JB/cellprofiler-nf/input_data/well_masks/	48h	10	15hHB101	7	D	10				0	DMSO	Both
p007	D11	cyp35	1	DMSO	N2	901.076859170505	850.032201880381	861.814305935762	867.630563226583	901.367106669993	36.0569457071729	920.328997769328	952.274020456983	956.59933993293	0.0400153941810974	11	20220617	p007_D11	m2X	20220617-cyp35-p007-m2X_D11.TIF	wellmask_98.png	/projects/b1059/projects/JB/cellprofiler-nf/projects/20220622_cyp35d1/raw_images/	/projects/b1059/projects/JB/cellprofiler-nf/input_data/well_masks/	48h	10	15hHB101	7	D	11				0	DMSO	Both
p007	E03	cyp35	1	DMSO	ECA2922	971.434227701373	884.892008314798	907.821029784157	962.780119884308	983.025891081756	45.8046961538512	987.769935295912	1012.13661952439	1044.88545035834	0.0471516185529464	10	20220617	p007_E03	m2X	20220617-cyp35-p007-m2X_E03.TIF	wellmask_98.png	/projects/b1059/projects/JB/cellprofiler-nf/projects/20220622_cyp35d1/raw_images/	/projects/b1059/projects/JB/cellprofiler-nf/input_data/well_masks/	48h	10	15hHB101	7	E	3				0	DMSO	Both
p007	E04	cyp35	1	DMSO	ECA2921	968.09907095146	800.224891601912	855.435005785047	945.066791597138	992.696983905085	74.8360950137813	1016.43068537339	1036.87140852259	1058.80263961543	0.0773021039471006	15	20220617	p007_E04	m2X	20220617-cyp35-p007-m2X_E04.TIF	wellmask_98.png	/projects/b1059/projects/JB/cellprofiler-nf/projects/20220622_cyp35d1/raw_images/	/projects/b1059/projects/JB/cellprofiler-nf/input_data/well_masks/	48h	10	15hHB101	7	E	4				0	DMSO	Both
p007	E05	cyp35	1	DMSO	ECA2860	847.659055139192	649.832229342937	802.463938428935	829.79871381041	854.259959549145	71.292303326376	891.149090412005	918.978206728811	926.480511339413	0.0841049274400416	13	20220617	p007_E05	m2X	20220617-cyp35-p007-m2X_E05.TIF	wellmask_98.png	/projects/b1059/projects/JB/cellprofiler-nf/projects/20220622_cyp35d1/raw_images/	/projects/b1059/projects/JB/cellprofiler-nf/input_data/well_masks/	48h	10	15hHB101	7	E	5				0	DMSO	Both
p007	E06	cyp35	1	DMSO	ECA2859	895.68729931188	755.989940786669	835.744808888352	866.307811331266	902.305421507982	57.0858221253092	941.46734194209	955.686839939597	960.153696537155	0.0637340980151956	14	20220617	p007_E06	m2X	20220617-cyp35-p007-m2X_E06.TIF	wellmask_98.png	/projects/b1059/projects/JB/cellprofiler-nf/projects/20220622_cyp35d1/raw_images/	/projects/b1059/projects/JB/cellprofiler-nf/input_data/well_masks/	48h	10	15hHB101	7	E	6				0	DMSO	Both
p007	E07	cyp35	1	DMSO	PHX2702	896.5148409206	824.909778514169	834.044187221362	846.105035891569	911.313306116377	44.898509112998	926.05846434442	945.140322039959	964.278440197275	0.0500811666061135	17	20220617	p007_E07	m2X	20220617-cyp35-p007-m2X_E07.TIF	wellmask_98.png	/projects/b1059/projects/JB/cellprofiler-nf/projects/20220622_cyp35d1/raw_images/	/projects/b1059/projects/JB/cellprofiler-nf/input_data/well_masks/	48h	10	15hHB101	7	E	7				0	DMSO	Both
p007	E08	cyp35	1	DMSO	PHX2701	864.089573390942	812.631121620675	823.778697955219	837.76903585696	855.817474883864	37.9025776345102	887.929831157416	906.26136232032	941.035852621152	0.0438641765873524	12	20220617	p007_E08	m2X	20220617-cyp35-p007-m2X_E08.TIF	wellmask_98.png	/projects/b1059/projects/JB/cellprofiler-nf/projects/20220622_cyp35d1/raw_images/	/projects/b1059/projects/JB/cellprofiler-nf/input_data/well_masks/	48h	10	15hHB101	7	E	8				0	DMSO	Both
p007	E09	cyp35	1	DMSO	DL238	909.050802224081	782.282457498762	816.870603523603	858.238053693341	928.044604231187	70.4691007363508	954.912403055785	990.560470478298	1012.55372103883	0.0775194307776213	15	20220617	p007_E09	m2X	20220617-cyp35-p007-m2X_E09.TIF	wellmask_98.png	/projects/b1059/projects/JB/cellprofiler-nf/projects/20220622_cyp35d1/raw_images/	/projects/b1059/projects/JB/cellprofiler-nf/input_data/well_masks/	48h	10	15hHB101	7	E	9				0	DMSO	Both
p007	E10	cyp35	1	DMSO	CB4856	994.305807206296	950.772606669993	956.14155131202	983.354333773876	993.603336506874	27.4198905930118	1008.31969829949	1021.36742421399	1041.97470535392	0.0275769188858039	10	20220617	p007_E10	m2X	20220617-cyp35-p007-m2X_E10.TIF	wellmask_98.png	/projects/b1059/projects/JB/cellprofiler-nf/projects/20220622_cyp35d1/raw_images/	/projects/b1059/projects/JB/cellprofiler-nf/input_data/well_masks/	48h	10	15hHB101	7	E	10				0	DMSO	Both
p007	E11	cyp35	1	DMSO	N2	872.335226491782	746.854079096014	792.475208988606	858.263510515028	886.10914803096	62.7744357544741	894.936905797224	905.925008438954	986.204121038829	0.0719613674285862	11	20220617	p007_E11	m2X	20220617-cyp35-p007-m2X_E11.TIF	wellmask_98.png	/projects/b1059/projects/JB/cellprofiler-nf/projects/20220622_cyp35d1/raw_images/	/projects/b1059/projects/JB/cellprofiler-nf/input_data/well_masks/	48h	10	15hHB101	7	E	11				0	DMSO	Both
p007	F01	cyp35	1	DMSO	ECA3359	172.347257876812	172.347257876812	172.347257876812	172.347257876812	172.347257876812		172.347257876812	172.347257876812	172.347257876812		1	20220617	p007_F01	m2X	20220617-cyp35-p007-m2X_F01.TIF	wellmask_98.png	/projects/b1059/projects/JB/cellprofiler-nf/projects/20220622_cyp35d1/raw_images/	/projects/b1059/projects/JB/cellprofiler-nf/input_data/well_masks/	48h	10	15hHB101	7	F	1				0	DMSO	Both
p007	F02	cyp35	1	DMSO	ECA3352	179.532610734144	179.532610734144	179.532610734144	179.532610734144	179.532610734144		179.532610734144	179.532610734144	179.532610734144		1	20220617	p007_F02	m2X	20220617-cyp35-p007-m2X_F02.TIF	wellmask_98.png	/projects/b1059/projects/JB/cellprofiler-nf/projects/20220622_cyp35d1/raw_images/	/projects/b1059/projects/JB/cellprofiler-nf/input_data/well_masks/	48h	10	15hHB101	7	F	2				0	DMSO	Both
p007	F03	cyp35	1	DMSO	ECA2922	1000.22516388853	941.119699991229	962.246195201617	972.896514662698	1010.76143482582	35.3937430404204	1026.17208324368	1037.70938582247	1051.9184844587	0.0353857754416233	11	20220617	p007_F03	m2X	20220617-cyp35-p007-m2X_F03.TIF	wellmask_98.png	/projects/b1059/projects/JB/cellprofiler-nf/projects/20220622_cyp35d1/raw_images/	/projects/b1059/projects/JB/cellprofiler-nf/input_data/well_masks/	48h	10	15hHB101	7	F	3				0	DMSO	Both
p007	F04	cyp35	1	DMSO	ECA2921	555.78828996221	169.58488763999	176.40777618883	189.226222385838	495.927823635118	365.489692505458	953.836640118889	973.821953343356	979.360126983361	0.657605960950183	10	20220617	p007_F04	m2X	20220617-cyp35-p007-m2X_F04.TIF	wellmask_98.png	/projects/b1059/projects/JB/cellprofiler-nf/projects/20220622_cyp35d1/raw_images/	/projects/b1059/projects/JB/cellprofiler-nf/input_data/well_masks/	48h	10	15hHB101	7	F	4				0	DMSO	Both
p007	F05	cyp35	1	DMSO	ECA2860	857.069622305349	657.699540979468	761.695117678261	822.310567563411	892.408604612317	81.0134574552152	904.501170089865	924.56330917626	938.439573744017	0.0945237765367356	13	20220617	p007_F05	m2X	20220617-cyp35-p007-m2X_F05.TIF	wellmask_98.png	/projects/b1059/projects/JB/cellprofiler-nf/projects/20220622_cyp35d1/raw_images/	/projects/b1059/projects/JB/cellprofiler-nf/input_data/well_masks/	48h	10	15hHB101	7	F	5				0	DMSO	Both
p007	F06	cyp35	1	DMSO	ECA2859	903.681606424096	822.423567217637	857.363456206903	866.168197670423	892.059076073381	53.0302094803369	944.291766276244	970.301878042315	986.810671309522	0.0586824044036699	10	20220617	p007_F06	m2X	20220617-cyp35-p007-m2X_F06.TIF	wellmask_98.png	/projects/b1059/projects/JB/cellprofiler-nf/projects/20220622_cyp35d1/raw_images/	/projects/b1059/projects/JB/cellprofiler-nf/input_data/well_masks/	48h	10	15hHB101	7	F	6				0	DMSO	Both
p007	F07	cyp35	1	DMSO	PHX2702	890.201194129892	805.478612041449	835.756555380694	871.276945287539	887.256002462227	44.9678112458771	915.075676696824	945.342849543759	973.634591719311	0.050514211329305	15	20220617	p007_F07	m2X	20220617-cyp35-p007-m2X_F07.TIF	wellmask_98.png	/projects/b1059/projects/JB/cellprofiler-nf/projects/20220622_cyp35d1/raw_images/	/projects/b1059/projects/JB/cellprofiler-nf/input_data/well_masks/	48h	10	15hHB101	7	F	7				0	DMSO	Both
p007	F08	cyp35	1	DMSO	PHX2701	845.14331724886	743.283005976725	789.112297899932	806.027953270514	840.482135407664	60.5756227032641	879.275909064799	934.728961706527	940.520312041451	0.0716749709391917	11	20220617	p007_F08	m2X	20220617-cyp35-p007-m2X_F08.TIF	wellmask_98.png	/projects/b1059/projects/JB/cellprofiler-nf/projects/20220622_cyp35d1/raw_images/	/projects/b1059/projects/JB/cellprofiler-nf/input_data/well_masks/	48h	10	15hHB101	7	F	8				0	DMSO	Both
p007	F09	cyp35	1	DMSO	DL238	929.585275709696	842.817013196373	867.366812492607	902.38451967078	927.083037802469	52.4110385228158	966.490399776498	987.788036617842	1022.6030820199	0.056381097993191	12	20220617	p007_F09	m2X	20220617-cyp35-p007-m2X_F09.TIF	wellmask_98.png	/projects/b1059/projects/JB/cellprofiler-nf/projects/20220622_cyp35d1/raw_images/	/projects/b1059/projects/JB/cellprofiler-nf/input_data/well_masks/	48h	10	15hHB101	7	F	9				0	DMSO	Both
p007	F10	cyp35	1	DMSO	CB4856	1001.11103735057	967.903173724558	977.752833899112	989.487780763514	1002.29726031003	20.4111617365944	1013.52577429983	1024.32035096453	1029.71856646395	0.020388509341194	8	20220617	p007_F10	m2X	20220617-cyp35-p007-m2X_F10.TIF	wellmask_98.png	/projects/b1059/projects/JB/cellprofiler-nf/projects/20220622_cyp35d1/raw_images/	/projects/b1059/projects/JB/cellprofiler-nf/input_data/well_masks/	48h	10	15hHB101	7	F	10				0	DMSO	Both
p007	F11	cyp35	1	DMSO	N2	825.813848046324	517.733813778216	680.304093657195	749.507599435719	877.512021038828	125.931161822543	912.026429185042	939.672647672616	961.624289248313	0.15249340044426	16	20220617	p007_F11	m2X	20220617-cyp35-p007-m2X_F11.TIF	wellmask_98.png	/projects/b1059/projects/JB/cellprofiler-nf/projects/20220622_cyp35d1/raw_images/	/projects/b1059/projects/JB/cellprofiler-nf/input_data/well_masks/	48h	10	15hHB101	7	F	11				0	DMSO	Both
p007	G01	cyp35	1	DMSO	ECA3359	895.716010877758	895.716010877758	895.716010877758	895.716010877758	895.716010877758		895.716010877758	895.716010877758	895.716010877758		1	20220617	p007_G01	m2X	20220617-cyp35-p007-m2X_G01.TIF	wellmask_98.png	/projects/b1059/projects/JB/cellprofiler-nf/projects/20220622_cyp35d1/raw_images/	/projects/b1059/projects/JB/cellprofiler-nf/input_data/well_masks/	48h	10	15hHB101	7	G	1				0	DMSO	Both
p007	G03	cyp35	1	DMSO	ECA2922	984.21679624103	949.773623357442	958.521665653887	968.363679240361	979.271487144431	24.1962062304432	997.97826313416	1016.28261104165	1025.80296051064	0.0245842240478466	12	20220617	p007_G03	m2X	20220617-cyp35-p007-m2X_G03.TIF	wellmask_98.png	/projects/b1059/projects/JB/cellprofiler-nf/projects/20220622_cyp35d1/raw_images/	/projects/b1059/projects/JB/cellprofiler-nf/input_data/well_masks/	48h	10	15hHB101	7	G	3				0	DMSO	Both
p007	G04	cyp35	1	DMSO	ECA2921	975.740922866382	915.74623737571	926.54710104557	940.326397090771	956.899081940668	46.0246182599115	1021.99925914434	1025.03563451092	1029.05794721431	0.0471688920504712	9	20220617	p007_G04	m2X	20220617-cyp35-p007-m2X_G04.TIF	wellmask_98.png	/projects/b1059/projects/JB/cellprofiler-nf/projects/20220622_cyp35d1/raw_images/	/projects/b1059/projects/JB/cellprofiler-nf/input_data/well_masks/	48h	10	15hHB101	7	G	4				0	DMSO	Both
p007	G05	cyp35	1	DMSO	ECA2860	819.934170537471	477.90089825446	519.811007899689	740.005961919673	887.942104455646	165.439284125569	937.897752601111	961.789353731584	976.865612614525	0.201771422719366	18	20220617	p007_G05	m2X	20220617-cyp35-p007-m2X_G05.TIF	wellmask_98.png	/projects/b1059/projects/JB/cellprofiler-nf/projects/20220622_cyp35d1/raw_images/	/projects/b1059/projects/JB/cellprofiler-nf/input_data/well_masks/	48h	10	15hHB101	7	G	5				0	DMSO	Both
p007	G06	cyp35	1	DMSO	ECA2859	809.897175710538	506.634671503568	616.379772408224	743.120676577997	820.894103689705	149.824693732031	932.941603934016	960.041489188217	985.245298827536	0.184992241268884	16	20220617	p007_G06	m2X	20220617-cyp35-p007-m2X_G06.TIF	wellmask_98.png	/projects/b1059/projects/JB/cellprofiler-nf/projects/20220622_cyp35d1/raw_images/	/projects/b1059/projects/JB/cellprofiler-nf/input_data/well_masks/	48h	10	15hHB101	7	G	6				0	DMSO	Both
p007	G07	cyp35	1	DMSO	PHX2702	881.836599425071	752.445242548081	822.03575188038	854.007638933785	891.293462554429	54.7167643637046	914.304276885246	944.698896146194	956.560821038829	0.0620486430245446	16	20220617	p007_G07	m2X	20220617-cyp35-p007-m2X_G07.TIF	wellmask_98.png	/projects/b1059/projects/JB/cellprofiler-nf/projects/20220622_cyp35d1/raw_images/	/projects/b1059/projects/JB/cellprofiler-nf/input_data/well_masks/	48h	10	15hHB101	7	G	7				0	DMSO	Both
p007	G08	cyp35	1	DMSO	PHX2701	842.386247657418	696.977291026043	753.852834825817	793.171556960915	844.284148612805	80.1415059186358	912.622944591962	922.493601880382	953.20686227564	0.0951362942373529	11	20220617	p007_G08	m2X	20220617-cyp35-p007-m2X_G08.TIF	wellmask_98.png	/projects/b1059/projects/JB/cellprofiler-nf/projects/20220622_cyp35d1/raw_images/	/projects/b1059/projects/JB/cellprofiler-nf/input_data/well_masks/	48h	10	15hHB101	7	G	8				0	DMSO	Both
p007	G09	cyp35	1	DMSO	DL238	902.378358762541	829.95560362592	859.912712588433	897.219860844048	912.646780250936	32.9374755095197	917.527089872641	932.759729562026	939.565730353707	0.036500737400981	10	20220617	p007_G09	m2X	20220617-cyp35-p007-m2X_G09.TIF	wellmask_98.png	/projects/b1059/projects/JB/cellprofiler-nf/projects/20220622_cyp35d1/raw_images/	/projects/b1059/projects/JB/cellprofiler-nf/input_data/well_masks/	48h	10	15hHB101	7	G	9				0	DMSO	Both
p007	G10	cyp35	1	DMSO	CB4856	924.042513949922	781.583365309025	800.723659355721	837.920784389432	927.668227932322	111.718885533405	1019.97189690502	1043.73565456172	1048.59050608815	0.120902321967687	6	20220617	p007_G10	m2X	20220617-cyp35-p007-m2X_G10.TIF	wellmask_98.png	/projects/b1059/projects/JB/cellprofiler-nf/projects/20220622_cyp35d1/raw_images/	/projects/b1059/projects/JB/cellprofiler-nf/input_data/well_masks/	48h	10	15hHB101	7	G	10				0	DMSO	Both
p007	G11	cyp35	1	DMSO	N2	885.627710511442	825.165978273784	843.937333148357	861.148781586472	890.549702462226	34.4936827941037	900.624717412909	928.624208032438	936.935739615428	0.0389482876209733	13	20220617	p007_G11	m2X	20220617-cyp35-p007-m2X_G11.TIF	wellmask_98.png	/projects/b1059/projects/JB/cellprofiler-nf/projects/20220622_cyp35d1/raw_images/	/projects/b1059/projects/JB/cellprofiler-nf/input_data/well_masks/	48h	10	15hHB101	7	G	11				0	DMSO	Both
p007	H01	cyp35	1	DMSO	ECA3359	188.612858519229	188.612858519229	188.612858519229	188.612858519229	188.612858519229		188.612858519229	188.612858519229	188.612858519229		1	20220617	p007_H01	m2X	20220617-cyp35-p007-m2X_H01.TIF	wellmask_98.png	/projects/b1059/projects/JB/cellprofiler-nf/projects/20220622_cyp35d1/raw_images/	/projects/b1059/projects/JB/cellprofiler-nf/input_data/well_masks/	48h	10	15hHB101	7	H	1				0	DMSO	Both
p007	H03	cyp35	1	DMSO	ECA2922	936.072818554471	809.414602762725	868.467831600424	896.068090452295	948.215055384128	64.8310659656307	983.65471443992	998.51470537635	1034.97612852109	0.0692585712143058	12	20220617	p007_H03	m2X	20220617-cyp35-p007-m2X_H03.TIF	wellmask_98.png	/projects/b1059/projects/JB/cellprofiler-nf/projects/20220622_cyp35d1/raw_images/	/projects/b1059/projects/JB/cellprofiler-nf/input_data/well_masks/	48h	10	15hHB101	7	H	3				0	DMSO	Both
p007	H04	cyp35	1	DMSO	ECA2921	1000.38958471813	953.035786657122	959.811157578001	987.261874046998	1001.62810035396	29.8304317557679	1015.93387125474	1030.87529570946	1051.66049337685	0.0298188148012085	10	20220617	p007_H04	m2X	20220617-cyp35-p007-m2X_H04.TIF	wellmask_98.png	/projects/b1059/projects/JB/cellprofiler-nf/projects/20220622_cyp35d1/raw_images/	/projects/b1059/projects/JB/cellprofiler-nf/input_data/well_masks/	48h	10	15hHB101	7	H	4				0	DMSO	Both
p007	H05	cyp35	1	DMSO	ECA2860	923.223791476011	874.743269516791	877.707314100633	888.752480246384	918.33803714443	47.4504123260132	945.880535407664	961.698327627916	1024.03319230116	0.0513964357982494	9	20220617	p007_H05	m2X	20220617-cyp35-p007-m2X_H05.TIF	wellmask_98.png	/projects/b1059/projects/JB/cellprofiler-nf/projects/20220622_cyp35d1/raw_images/	/projects/b1059/projects/JB/cellprofiler-nf/input_data/well_masks/	48h	10	15hHB101	7	H	5				0	DMSO	Both
p007	H06	cyp35	1	DMSO	ECA2859	897.50729626263	808.535100023421	855.103501764012	864.804657518222	885.229640197276	47.4029079720977	934.966173724558	949.962880045706	1005.86936356349	0.0528161811825835	17	20220617	p007_H06	m2X	20220617-cyp35-p007-m2X_H06.TIF	wellmask_98.png	/projects/b1059/projects/JB/cellprofiler-nf/projects/20220622_cyp35d1/raw_images/	/projects/b1059/projects/JB/cellprofiler-nf/input_data/well_masks/	48h	10	15hHB101	7	H	6				0	DMSO	Both
p007	H07	cyp35	1	DMSO	PHX2702	851.631547958044	632.60784077912	770.931626732531	796.905010877758	840.21965862149	88.691768057422	913.97679709077	928.90805953166	1026.41065153272	0.104143356678223	17	20220617	p007_H07	m2X	20220617-cyp35-p007-m2X_H07.TIF	wellmask_98.png	/projects/b1059/projects/JB/cellprofiler-nf/projects/20220622_cyp35d1/raw_images/	/projects/b1059/projects/JB/cellprofiler-nf/input_data/well_masks/	48h	10	15hHB101	7	H	7				0	DMSO	Both
p007	H08	cyp35	1	DMSO	PHX2701	906.165412952403	883.013843591581	883.087825083901	883.357031781743	894.542494651965	25.2253167713675	926.352411459606	941.238604637779	943.951130618052	0.0278374305737185	9	20220617	p007_H08	m2X	20220617-cyp35-p007-m2X_H08.TIF	wellmask_98.png	/projects/b1059/projects/JB/cellprofiler-nf/projects/20220622_cyp35d1/raw_images/	/projects/b1059/projects/JB/cellprofiler-nf/input_data/well_masks/	48h	10	15hHB101	7	H	8				0	DMSO	Both
p007	H09	cyp35	1	DMSO	DL238	853.106821712312	769.991580888745	780.339939601067	822.124573224413	860.829525537517	47.5049221762987	893.96510321886	903.333930213305	926.586487511547	0.0556846117827886	20	20220617	p007_H09	m2X	20220617-cyp35-p007-m2X_H09.TIF	wellmask_98.png	/projects/b1059/projects/JB/cellprofiler-nf/projects/20220622_cyp35d1/raw_images/	/projects/b1059/projects/JB/cellprofiler-nf/input_data/well_masks/	48h	10	15hHB101	7	H	9				0	DMSO	Both
p007	H10	cyp35	1	DMSO	CB4856	986.024322892191	968.682649393739	974.187727085886	979.944618600022	982.108099441576	11.4445332297575	995.520111459605	997.475549183252	1004.73914440504	0.0116067453551131	9	20220617	p007_H10	m2X	20220617-cyp35-p007-m2X_H10.TIF	wellmask_98.png	/projects/b1059/projects/JB/cellprofiler-nf/projects/20220622_cyp35d1/raw_images/	/projects/b1059/projects/JB/cellprofiler-nf/input_data/well_masks/	48h	10	15hHB101	7	H	10				0	DMSO	Both
p007	H11	cyp35	1	DMSO	N2	865.840202553118	818.0657844587	823.883372505173	841.84153766269	875.816692301158	31.2856247096119	884.042624664747	899.394213724557	907.874184467473	0.0361332548631485	9	20220617	p007_H11	m2X	20220617-cyp35-p007-m2X_H11.TIF	wellmask_98.png	/projects/b1059/projects/JB/cellprofiler-nf/projects/20220622_cyp35d1/raw_images/	/projects/b1059/projects/JB/cellprofiler-nf/input_data/well_masks/	48h	10	15hHB101	7	H	11				0	DMSO	Both
p008	A01	cyp35	2	DMSO	ECA2859	686.384628835442	235.926484330771	240.364450144034	301.169549176221	877.136119913964	319.409039592291	934.944874447479	946.931036039661	954.491161706527	0.46534993088965	14	20220617	p008_A01	m2X	20220617-cyp35-p008-m2X_A01.TIF	wellmask_98.png	/projects/b1059/projects/JB/cellprofiler-nf/projects/20220622_cyp35d1/raw_images/	/projects/b1059/projects/JB/cellprofiler-nf/input_data/well_masks/	48h	10	15hHB101	8	A	1				0	DMSO	Both
p008	A02	cyp35	2	DMSO	ECA2860	785.724794475344	386.341239226204	467.27946124642	702.930698282691	838.818154500362	193.829959343823	919.999087511547	953.013854037925	966.356723930516	0.24668937611069	13	20220617	p008_A02	m2X	20220617-cyp35-p008-m2X_A02.TIF	wellmask_98.png	/projects/b1059/projects/JB/cellprofiler-nf/projects/20220622_cyp35d1/raw_images/	/projects/b1059/projects/JB/cellprofiler-nf/input_data/well_masks/	48h	10	15hHB101	8	A	2				0	DMSO	Both
p008	A03	cyp35	2	DMSO	ECA2921	792.192315118836	181.637280617442	447.544962566654	664.151972628087	988.21384803096	315.817989653098	1000.68053714443	1022.85732763395	1045.83005763841	0.398663283682224	7	20220617	p008_A03	m2X	20220617-cyp35-p008-m2X_A03.TIF	wellmask_98.png	/projects/b1059/projects/JB/cellprofiler-nf/projects/20220622_cyp35d1/raw_images/	/projects/b1059/projects/JB/cellprofiler-nf/input_data/well_masks/	48h	10	15hHB101	8	A	3				0	DMSO	Both
p008	A04	cyp35	2	DMSO	ECA2922	973.905490814349	810.76481517445	885.640868965368	925.084191159072	995.801098266173	69.5420563638459	1024.03760307559	1033.87556491624	1059.99482225417	0.0714053437625626	18	20220617	p008_A04	m2X	20220617-cyp35-p008-m2X_A04.TIF	wellmask_98.png	/projects/b1059/projects/JB/cellprofiler-nf/projects/20220622_cyp35d1/raw_images/	/projects/b1059/projects/JB/cellprofiler-nf/input_data/well_masks/	48h	10	15hHB101	8	A	4				0	DMSO	Both
p008	A05	cyp35	2	DMSO	ECA3352	923.343780264217	837.390653430648	862.701332715323	889.916957872859	919.173437766606	53.8551592740485	949.886503838803	990.493274203518	1029.35325456611	0.0583262273761543	18	20220617	p008_A05	m2X	20220617-cyp35-p008-m2X_A05.TIF	wellmask_98.png	/projects/b1059/projects/JB/cellprofiler-nf/projects/20220622_cyp35d1/raw_images/	/projects/b1059/projects/JB/cellprofiler-nf/input_data/well_masks/	48h	10	15hHB101	8	A	5				0	DMSO	Both
p008	A06	cyp35	2	DMSO	ECA3359	853.813746113686	714.866882610513	743.020710360529	791.874444611727	862.546144996616	80.1724348257943	918.547338382765	933.61814299134	978.423822775596	0.093899208335209	14	20220617	p008_A06	m2X	20220617-cyp35-p008-m2X_A06.TIF	wellmask_98.png	/projects/b1059/projects/JB/cellprofiler-nf/projects/20220622_cyp35d1/raw_images/	/projects/b1059/projects/JB/cellprofiler-nf/input_data/well_masks/	48h	10	15hHB101	8	A	6				0	DMSO	Both
p008	A07	cyp35	2	DMSO	N2	834.337443632243	720.835512623297	750.270796563074	774.470390094381	829.794041250504	78.2360203681295	906.962181987116	929.175869181329	931.466404110996	0.0937702376481309	10	20220617	p008_A07	m2X	20220617-cyp35-p008-m2X_A07.TIF	wellmask_98.png	/projects/b1059/projects/JB/cellprofiler-nf/projects/20220622_cyp35d1/raw_images/	/projects/b1059/projects/JB/cellprofiler-nf/input_data/well_masks/	48h	10	15hHB101	8	A	7				0	DMSO	Both
p008	A08	cyp35	2	DMSO	CB4856	1002.50511336775	979.07373516728	983.224091269013	989.478746692116	995.457432354818	18.0177314151376	1018.31870177965	1025.36607763398	1033.25945262115	0.0179727077447117	13	20220617	p008_A08	m2X	20220617-cyp35-p008-m2X_A08.TIF	wellmask_98.png	/projects/b1059/projects/JB/cellprofiler-nf/projects/20220622_cyp35d1/raw_images/	/projects/b1059/projects/JB/cellprofiler-nf/input_data/well_masks/	48h	10	15hHB101	8	A	8				0	DMSO	Both
p008	A09	cyp35	2	DMSO	DL238	927.629219237033	774.852574800249	855.823054248219	906.535851264825	944.227608076223	58.7033845803521	966.446331813262	978.670669385932	1002.90669709077	0.0632832422297296	28	20220617	p008_A09	m2X	20220617-cyp35-p008-m2X_A09.TIF	wellmask_98.png	/projects/b1059/projects/JB/cellprofiler-nf/projects/20220622_cyp35d1/raw_images/	/projects/b1059/projects/JB/cellprofiler-nf/input_data/well_masks/	48h	10	15hHB101	8	A	9				0	DMSO	Both
p008	A10	cyp35	2	DMSO	PHX2701	864.659405106597	739.444975461324	752.512428454073	802.629338502863	882.946179964398	76.7954460664216	930.763824895868	948.714904852647	955.815295815655	0.0888158338565161	16	20220617	p008_A10	m2X	20220617-cyp35-p008-m2X_A10.TIF	wellmask_98.png	/projects/b1059/projects/JB/cellprofiler-nf/projects/20220622_cyp35d1/raw_images/	/projects/b1059/projects/JB/cellprofiler-nf/input_data/well_masks/	48h	10	15hHB101	8	A	10				0	DMSO	Both
p008	A11	cyp35	2	DMSO	PHX2702	900.126104768642	838.543711921258	856.487719425254	872.668764675132	888.198186853507	44.8793930752341	924.059162907642	958.821948411284	988.230483303781	0.0498590062408749	12	20220617	p008_A11	m2X	20220617-cyp35-p008-m2X_A11.TIF	wellmask_98.png	/projects/b1059/projects/JB/cellprofiler-nf/projects/20220622_cyp35d1/raw_images/	/projects/b1059/projects/JB/cellprofiler-nf/input_data/well_masks/	48h	10	15hHB101	8	A	11				0	DMSO	Both
p008	B01	cyp35	2	DMSO	ECA2859	912.654225438934	827.332273752787	841.09575740645	876.054927171303	898.422952764862	54.8577789953789	967.785351707065	981.54710030016	994.155816249217	0.0601079548708554	18	20220617	p008_B01	m2X	20220617-cyp35-p008-m2X_B01.TIF	wellmask_98.png	/projects/b1059/projects/JB/cellprofiler-nf/projects/20220622_cyp35d1/raw_images/	/projects/b1059/projects/JB/cellprofiler-nf/input_data/well_masks/	48h	10	15hHB101	8	B	1				0	DMSO	Both
p008	B02	cyp35	2	DMSO	ECA2860	887.102873006916	866.139870592484	868.534592897056	875.942047963539	885.538155721032	17.3762089748251	892.6563869297	904.504296598325	933.32450539488	0.0195875918155094	15	20220617	p008_B02	m2X	20220617-cyp35-p008-m2X_B02.TIF	wellmask_98.png	/projects/b1059/projects/JB/cellprofiler-nf/projects/20220622_cyp35d1/raw_images/	/projects/b1059/projects/JB/cellprofiler-nf/input_data/well_masks/	48h	10	15hHB101	8	B	2				0	DMSO	Both
p008	B03	cyp35	2	DMSO	ECA2921	1013.15219407845	979.697043241349	990.633332617158	997.722282719741	1014.72602342925	20.9308529009801	1029.83438576347	1034.06418531062	1042.00552642974	0.0206591398837353	8	20220617	p008_B03	m2X	20220617-cyp35-p008-m2X_B03.TIF	wellmask_98.png	/projects/b1059/projects/JB/cellprofiler-nf/projects/20220622_cyp35d1/raw_images/	/projects/b1059/projects/JB/cellprofiler-nf/input_data/well_masks/	48h	10	15hHB101	8	B	3				0	DMSO	Both
p008	B04	cyp35	2	DMSO	ECA2922	1002.03718790144	940.03238869866	962.108999803599	999.270704561725	1008.82889407012	27.4637391194983	1016.41096263501	1020.74447414454	1049.20927607536	0.0274079040689252	15	20220617	p008_B04	m2X	20220617-cyp35-p008-m2X_B04.TIF	wellmask_98.png	/projects/b1059/projects/JB/cellprofiler-nf/projects/20220622_cyp35d1/raw_images/	/projects/b1059/projects/JB/cellprofiler-nf/input_data/well_masks/	48h	10	15hHB101	8	B	4				0	DMSO	Both
p008	B05	cyp35	2	DMSO	ECA3352	941.479046708294	837.850502462226	893.460948831922	907.502276298535	934.732097672615	51.0761405192116	971.378665349794	987.738245213329	1057.6097413522	0.0542509583169056	16	20220617	p008_B05	m2X	20220617-cyp35-p008-m2X_B05.TIF	wellmask_98.png	/projects/b1059/projects/JB/cellprofiler-nf/projects/20220622_cyp35d1/raw_images/	/projects/b1059/projects/JB/cellprofiler-nf/input_data/well_masks/	48h	10	15hHB101	8	B	5				0	DMSO	Both
p008	B06	cyp35	2	DMSO	ECA3359	911.647248894466	797.529337172661	867.151191607758	876.665042087552	911.040091352196	51.9838153486309	948.217488964447	972.342625674529	984.040640197275	0.0570218529279505	14	20220617	p008_B06	m2X	20220617-cyp35-p008-m2X_B06.TIF	wellmask_98.png	/projects/b1059/projects/JB/cellprofiler-nf/projects/20220622_cyp35d1/raw_images/	/projects/b1059/projects/JB/cellprofiler-nf/input_data/well_masks/	48h	10	15hHB101	8	B	6				0	DMSO	Both
p008	B07	cyp35	2	DMSO	N2	908.53420578536	808.397981446822	856.676385584299	889.62515862149	903.490426410285	45.6893437855657	941.022742515888	962.633646378016	965.642735407664	0.0502890738671426	13	20220617	p008_B07	m2X	20220617-cyp35-p008-m2X_B07.TIF	wellmask_98.png	/projects/b1059/projects/JB/cellprofiler-nf/projects/20220622_cyp35d1/raw_images/	/projects/b1059/projects/JB/cellprofiler-nf/input_data/well_masks/	48h	10	15hHB101	8	B	7				0	DMSO	Both
p008	B08	cyp35	2	DMSO	CB4856	998.647474738721	910.720122225942	958.113257234809	979.954233826566	1007.74522530686	39.9911332136697	1029.53649863222	1036.36403168311	1037.81568332324	0.0400452954874119	10	20220617	p008_B08	m2X	20220617-cyp35-p008-m2X_B08.TIF	wellmask_98.png	/projects/b1059/projects/JB/cellprofiler-nf/projects/20220622_cyp35d1/raw_images/	/projects/b1059/projects/JB/cellprofiler-nf/input_data/well_masks/	48h	10	15hHB101	8	B	8				0	DMSO	Both
p008	B09	cyp35	2	DMSO	DL238	761.203370206999	223.287014941909	293.144472931858	506.321435685487	906.98634443327	284.522393243557	968.742520456983	979.372661785443	996.650330618052	0.373779734010091	25	20220617	p008_B09	m2X	20220617-cyp35-p008-m2X_B09.TIF	wellmask_98.png	/projects/b1059/projects/JB/cellprofiler-nf/projects/20220622_cyp35d1/raw_images/	/projects/b1059/projects/JB/cellprofiler-nf/input_data/well_masks/	48h	10	15hHB101	8	B	9				0	DMSO	Both
p008	B10	cyp35	2	DMSO	PHX2701	868.181926300638	796.43097604317	807.530485615762	826.636697486864	861.354116203235	52.0553521061243	901.373659175433	936.700000036205	973.782073636558	0.0599590368437345	18	20220617	p008_B10	m2X	20220617-cyp35-p008-m2X_B10.TIF	wellmask_98.png	/projects/b1059/projects/JB/cellprofiler-nf/projects/20220622_cyp35d1/raw_images/	/projects/b1059/projects/JB/cellprofiler-nf/input_data/well_masks/	48h	10	15hHB101	8	B	10				0	DMSO	Both
p008	B11	cyp35	2	DMSO	PHX2702	924.495427978689	871.597051434037	876.261625341132	889.079958235242	925.372664617105	43.6106150472455	959.588473551642	971.851993977829	976.65405456611	0.0471723425853987	6	20220617	p008_B11	m2X	20220617-cyp35-p008-m2X_B11.TIF	wellmask_98.png	/projects/b1059/projects/JB/cellprofiler-nf/projects/20220622_cyp35d1/raw_images/	/projects/b1059/projects/JB/cellprofiler-nf/input_data/well_masks/	48h	10	15hHB101	8	B	11				0	DMSO	Both
p008	C01	cyp35	2	DMSO	ECA2859	906.490078658609	807.546038122429	850.507478587145	873.36771530464	909.078843097734	52.4809761043265	942.97222785613	976.652670629344	989.385601302382	0.0578947054577651	15	20220617	p008_C01	m2X	20220617-cyp35-p008-m2X_C01.TIF	wellmask_98.png	/projects/b1059/projects/JB/cellprofiler-nf/projects/20220622_cyp35d1/raw_images/	/projects/b1059/projects/JB/cellprofiler-nf/input_data/well_masks/	48h	10	15hHB101	8	C	1				0	DMSO	Both
p008	C02	cyp35	2	DMSO	ECA2860	786.500368787761	303.388458662454	400.150862605357	671.200088107506	925.744004813034	235.831553596322	939.030661168681	956.650765121718	979.85079709077	0.29984926003253	15	20220617	p008_C02	m2X	20220617-cyp35-p008-m2X_C02.TIF	wellmask_98.png	/projects/b1059/projects/JB/cellprofiler-nf/projects/20220622_cyp35d1/raw_images/	/projects/b1059/projects/JB/cellprofiler-nf/input_data/well_masks/	48h	10	15hHB101	8	C	2				0	DMSO	Both
p008	C03	cyp35	2	DMSO	ECA2921	991.60834556034	832.447795563121	862.085686771126	1003.00765251238	1018.98288847947	77.707764076889	1026.70444011004	1054.91785703405	1059.77008622766	0.078365379259669	10	20220617	p008_C03	m2X	20220617-cyp35-p008-m2X_C03.TIF	wellmask_98.png	/projects/b1059/projects/JB/cellprofiler-nf/projects/20220622_cyp35d1/raw_images/	/projects/b1059/projects/JB/cellprofiler-nf/input_data/well_masks/	48h	10	15hHB101	8	C	3				0	DMSO	Both
p008	C04	cyp35	2	DMSO	ECA2922	950.22193376762	772.010780832782	837.508999261797	921.352122446576	989.416434765721	85.9357914085454	1003.32458497871	1009.34533382319	1052.54627314271	0.0904376002644044	10	20220617	p008_C04	m2X	20220617-cyp35-p008-m2X_C04.TIF	wellmask_98.png	/projects/b1059/projects/JB/cellprofiler-nf/projects/20220622_cyp35d1/raw_images/	/projects/b1059/projects/JB/cellprofiler-nf/input_data/well_masks/	48h	10	15hHB101	8	C	4				0	DMSO	Both
p008	C05	cyp35	2	DMSO	ECA3352	936.649385640863	837.6908658821	868.270786431682	911.539079096015	938.82498330378	53.5323682470219	963.47925456611	982.435614825816	1044.77185761018	0.0571530490145943	13	20220617	p008_C05	m2X	20220617-cyp35-p008-m2X_C05.TIF	wellmask_98.png	/projects/b1059/projects/JB/cellprofiler-nf/projects/20220622_cyp35d1/raw_images/	/projects/b1059/projects/JB/cellprofiler-nf/input_data/well_masks/	48h	10	15hHB101	8	C	5				0	DMSO	Both
p008	C06	cyp35	2	DMSO	ECA3359	897.443299780727	745.729942999794	808.318147963484	877.24366406914	913.839678514168	67.9485068628912	925.802873082615	966.949333356648	1010.36772219375	0.0757134259952614	15	20220617	p008_C06	m2X	20220617-cyp35-p008-m2X_C06.TIF	wellmask_98.png	/projects/b1059/projects/JB/cellprofiler-nf/projects/20220622_cyp35d1/raw_images/	/projects/b1059/projects/JB/cellprofiler-nf/input_data/well_masks/	48h	10	15hHB101	8	C	6				0	DMSO	Both
p008	C07	cyp35	2	DMSO	N2	911.570921217789	841.605434882278	848.223444674641	877.717268041378	918.055482354819	46.0444236473082	943.160765262158	967.595123781985	968.023651933955	0.0505110711361837	10	20220617	p008_C07	m2X	20220617-cyp35-p008-m2X_C07.TIF	wellmask_98.png	/projects/b1059/projects/JB/cellprofiler-nf/projects/20220622_cyp35d1/raw_images/	/projects/b1059/projects/JB/cellprofiler-nf/input_data/well_masks/	48h	10	15hHB101	8	C	7				0	DMSO	Both
p008	C08	cyp35	2	DMSO	CB4856	994.162718866494	921.369260358258	963.61637314271	981.215092301158	994.695271858827	34.3805288165838	1011.70605666999	1034.9693563633	1046.90867665721	0.0345823959842138	11	20220617	p008_C08	m2X	20220617-cyp35-p008-m2X_C08.TIF	wellmask_98.png	/projects/b1059/projects/JB/cellprofiler-nf/projects/20220622_cyp35d1/raw_images/	/projects/b1059/projects/JB/cellprofiler-nf/input_data/well_masks/	48h	10	15hHB101	8	C	8				0	DMSO	Both
p008	C09	cyp35	2	DMSO	DL238	950.373095580008	847.365574939901	864.045430518929	939.110121646501	963.593855139186	51.6560633489442	979.478034479184	1002.70474890096	1017.5427497765	0.054353457172963	19	20220617	p008_C09	m2X	20220617-cyp35-p008-m2X_C09.TIF	wellmask_98.png	/projects/b1059/projects/JB/cellprofiler-nf/projects/20220622_cyp35d1/raw_images/	/projects/b1059/projects/JB/cellprofiler-nf/input_data/well_masks/	48h	10	15hHB101	8	C	9				0	DMSO	Both
p008	C10	cyp35	2	DMSO	PHX2701	883.66900176909	758.929802342034	815.886470133245	863.731950358344	890.258830036206	49.1799359941254	915.531871285751	925.542468191943	974.296658773876	0.0556542505119769	21	20220617	p008_C10	m2X	20220617-cyp35-p008-m2X_C10.TIF	wellmask_98.png	/projects/b1059/projects/JB/cellprofiler-nf/projects/20220622_cyp35d1/raw_images/	/projects/b1059/projects/JB/cellprofiler-nf/input_data/well_masks/	48h	10	15hHB101	8	C	10				0	DMSO	Both
p008	C11	cyp35	2	DMSO	PHX2702	636.22522143944	190.778005944533	275.303908089415	464.456004081762	730.785171911597	263.639741327145	873.936789101333	903.461676792486	971.564932387011	0.414381153784925	16	20220617	p008_C11	m2X	20220617-cyp35-p008-m2X_C11.TIF	wellmask_98.png	/projects/b1059/projects/JB/cellprofiler-nf/projects/20220622_cyp35d1/raw_images/	/projects/b1059/projects/JB/cellprofiler-nf/input_data/well_masks/	48h	10	15hHB101	8	C	11				0	DMSO	Both
p008	D01	cyp35	2	DMSO	ECA2859	869.347453300999	704.899624696937	794.797542517604	845.412009939605	876.416080250936	67.8199626425774	908.987768353098	945.813221443135	958.08717317094	0.0780124936066221	17	20220617	p008_D01	m2X	20220617-cyp35-p008-m2X_D01.TIF	wellmask_98.png	/projects/b1059/projects/JB/cellprofiler-nf/projects/20220622_cyp35d1/raw_images/	/projects/b1059/projects/JB/cellprofiler-nf/input_data/well_masks/	48h	10	15hHB101	8	D	1				0	DMSO	Both
p008	D02	cyp35	2	DMSO	ECA2860	909.455639813013	711.975519643523	855.529543823194	881.58538321149	930.829991026045	79.9305665666408	949.328493169541	996.276000023422	998.716853984264	0.0878883620789628	11	20220617	p008_D02	m2X	20220617-cyp35-p008-m2X_D02.TIF	wellmask_98.png	/projects/b1059/projects/JB/cellprofiler-nf/projects/20220622_cyp35d1/raw_images/	/projects/b1059/projects/JB/cellprofiler-nf/input_data/well_masks/	48h	10	15hHB101	8	D	2				0	DMSO	Both
p008	D03	cyp35	2	DMSO	ECA2921	997.312576307734	891.273732997088	945.309245311125	982.482430036204	1016.54272951082	47.2617357376371	1030.78885328223	1034.99851453091	1036.31184919465	0.0473890903016687	9	20220617	p008_D03	m2X	20220617-cyp35-p008-m2X_D03.TIF	wellmask_98.png	/projects/b1059/projects/JB/cellprofiler-nf/projects/20220622_cyp35d1/raw_images/	/projects/b1059/projects/JB/cellprofiler-nf/input_data/well_masks/	48h	10	15hHB101	8	D	3				0	DMSO	Both
p008	D04	cyp35	2	DMSO	ECA2922	991.326752257577	838.649688093392	868.400171138371	983.522538673045	1014.29752851417	75.1709152161015	1029.2595845957	1035.94947611498	1129.25481284891	0.0758285954100529	16	20220617	p008_D04	m2X	20220617-cyp35-p008-m2X_D04.TIF	wellmask_98.png	/projects/b1059/projects/JB/cellprofiler-nf/projects/20220622_cyp35d1/raw_images/	/projects/b1059/projects/JB/cellprofiler-nf/input_data/well_masks/	48h	10	15hHB101	8	D	4				0	DMSO	Both
p008	D05	cyp35	2	DMSO	ECA3352	929.858368136034	891.623125246594	906.44976582844	917.561369516792	925.924420456983	26.0008317944618	940.689783193319	955.319501644373	974.95872582844	0.0279621420696382	7	20220617	p008_D05	m2X	20220617-cyp35-p008-m2X_D05.TIF	wellmask_98.png	/projects/b1059/projects/JB/cellprofiler-nf/projects/20220622_cyp35d1/raw_images/	/projects/b1059/projects/JB/cellprofiler-nf/input_data/well_masks/	48h	10	15hHB101	8	D	5				0	DMSO	Both
p008	D06	cyp35	2	DMSO	ECA3359	631.423986313598	210.699842524659	242.244389867535	381.73503050663	624.837905856533	305.644770068698	932.802692883003	951.625463185656	969.575984458702	0.484056318248416	13	20220617	p008_D06	m2X	20220617-cyp35-p008-m2X_D06.TIF	wellmask_98.png	/projects/b1059/projects/JB/cellprofiler-nf/projects/20220622_cyp35d1/raw_images/	/projects/b1059/projects/JB/cellprofiler-nf/input_data/well_masks/	48h	10	15hHB101	8	D	6				0	DMSO	Both
p008	D07	cyp35	2	DMSO	N2	909.979663720806	839.660431772972	869.747777758469	883.448610438836	916.059955729802	35.0790216807937	927.680857769204	951.253711759062	968.799316831063	0.0385492369547683	15	20220617	p008_D07	m2X	20220617-cyp35-p008-m2X_D07.TIF	wellmask_98.png	/projects/b1059/projects/JB/cellprofiler-nf/projects/20220622_cyp35d1/raw_images/	/projects/b1059/projects/JB/cellprofiler-nf/input_data/well_masks/	48h	10	15hHB101	8	D	7				0	DMSO	Both
p008	D08	cyp35	2	DMSO	CB4856	984.352398081138	868.559589938272	888.935251411537	963.529641237009	1007.46773482582	58.3780436834866	1028.3501051533	1036.36308914658	1041.06680188038	0.0593060410045088	15	20220617	p008_D08	m2X	20220617-cyp35-p008-m2X_D08.TIF	wellmask_98.png	/projects/b1059/projects/JB/cellprofiler-nf/projects/20220622_cyp35d1/raw_images/	/projects/b1059/projects/JB/cellprofiler-nf/input_data/well_masks/	48h	10	15hHB101	8	D	8				0	DMSO	Both
p008	D09	cyp35	2	DMSO	DL238	889.119981240267	543.403703625919	721.827562733664	858.526488666468	948.084177350476	126.706719971194	975.809832927895	996.022541934042	1002.60060190861	0.14250801089235	21	20220617	p008_D09	m2X	20220617-cyp35-p008-m2X_D09.TIF	wellmask_98.png	/projects/b1059/projects/JB/cellprofiler-nf/projects/20220622_cyp35d1/raw_images/	/projects/b1059/projects/JB/cellprofiler-nf/input_data/well_masks/	48h	10	15hHB101	8	D	9				0	DMSO	Both
p008	D10	cyp35	2	DMSO	PHX2701	741.136461325988	293.335122474477	454.900042050924	627.053702462226	848.627745568732	191.445188418027	877.480163009872	907.349235989509	925.253334705625	0.258313007668665	21	20220617	p008_D10	m2X	20220617-cyp35-p008-m2X_D10.TIF	wellmask_98.png	/projects/b1059/projects/JB/cellprofiler-nf/projects/20220622_cyp35d1/raw_images/	/projects/b1059/projects/JB/cellprofiler-nf/input_data/well_masks/	48h	10	15hHB101	8	D	10				0	DMSO	Both
p008	D11	cyp35	2	DMSO	PHX2702	803.379177716165	456.174312232777	667.474245568733	729.817528151439	878.779358773877	152.225543993005	901.352906302877	947.539953194414	963.222660510642	0.189481565138083	11	20220617	p008_D11	m2X	20220617-cyp35-p008-m2X_D11.TIF	wellmask_98.png	/projects/b1059/projects/JB/cellprofiler-nf/projects/20220622_cyp35d1/raw_images/	/projects/b1059/projects/JB/cellprofiler-nf/input_data/well_masks/	48h	10	15hHB101	8	D	11				0	DMSO	Both
p008	E01	cyp35	2	DMSO	ECA2859	879.160442967079	696.854472622381	786.585144189068	819.409300605268	879.013434825817	81.0393440174334	944.063464694891	973.537634243971	987.334340197276	0.0921781054478903	21	20220617	p008_E01	m2X	20220617-cyp35-p008-m2X_E01.TIF	wellmask_98.png	/projects/b1059/projects/JB/cellprofiler-nf/projects/20220622_cyp35d1/raw_images/	/projects/b1059/projects/JB/cellprofiler-nf/input_data/well_masks/	48h	10	15hHB101	8	E	1				0	DMSO	Both
p008	E02	cyp35	2	DMSO	ECA2860	863.260345217765	722.305068381328	751.766716871239	820.834618911877	866.524931419972	82.3482585357642	908.485335331471	962.168617303096	997.820710877759	0.0953921479098999	14	20220617	p008_E02	m2X	20220617-cyp35-p008-m2X_E02.TIF	wellmask_98.png	/projects/b1059/projects/JB/cellprofiler-nf/projects/20220622_cyp35d1/raw_images/	/projects/b1059/projects/JB/cellprofiler-nf/input_data/well_masks/	48h	10	15hHB101	8	E	2				0	DMSO	Both
p008	E03	cyp35	2	DMSO	ECA2921	963.958131907072	868.895122807788	896.270621584506	907.525372590007	937.731983881241	71.3615258015152	1030.65694643979	1055.26568361499	1063.53507429763	0.0740296942776293	10	20220617	p008_E03	m2X	20220617-cyp35-p008-m2X_E03.TIF	wellmask_98.png	/projects/b1059/projects/JB/cellprofiler-nf/projects/20220622_cyp35d1/raw_images/	/projects/b1059/projects/JB/cellprofiler-nf/input_data/well_masks/	48h	10	15hHB101	8	E	3				0	DMSO	Both
p008	E04	cyp35	2	DMSO	ECA2922	1023.33273368359	1000.24320611638	1002.20943001867	1012.71577796055	1021.33574428485	17.1350510434764	1034.81043540766	1047.60958204394	1054.44002156446	0.0167443593656944	13	20220617	p008_E04	m2X	20220617-cyp35-p008-m2X_E04.TIF	wellmask_98.png	/projects/b1059/projects/JB/cellprofiler-nf/projects/20220622_cyp35d1/raw_images/	/projects/b1059/projects/JB/cellprofiler-nf/input_data/well_masks/	48h	10	15hHB101	8	E	4				0	DMSO	Both
p008	E05	cyp35	2	DMSO	ECA3352	937.366671097616	862.769992180965	889.513968714582	897.7099003422	934.752178223245	49.1397820271135	976.608950655124	998.200324562644	1015.62196938783	0.0524232229950879	12	20220617	p008_E05	m2X	20220617-cyp35-p008-m2X_E05.TIF	wellmask_98.png	/projects/b1059/projects/JB/cellprofiler-nf/projects/20220622_cyp35d1/raw_images/	/projects/b1059/projects/JB/cellprofiler-nf/input_data/well_masks/	48h	10	15hHB101	8	E	5				0	DMSO	Both
p008	E06	cyp35	2	DMSO	ECA3359	724.587312138809	189.411444237909	340.250596130856	466.562761718971	865.467440197274	260.050292148929	911.812958436971	949.46980717373	961.624289248313	0.358894349642037	27	20220617	p008_E06	m2X	20220617-cyp35-p008-m2X_E06.TIF	wellmask_98.png	/projects/b1059/projects/JB/cellprofiler-nf/projects/20220622_cyp35d1/raw_images/	/projects/b1059/projects/JB/cellprofiler-nf/input_data/well_masks/	48h	10	15hHB101	8	E	6				0	DMSO	Both
p008	E07	cyp35	2	DMSO	N2	911.745538117783	842.217625246594	869.465788694696	894.997853707456	914.616346141809	39.3808459948459	922.21104709077	956.186490444198	987.705534825817	0.0431928036370149	11	20220617	p008_E07	m2X	20220617-cyp35-p008-m2X_E07.TIF	wellmask_98.png	/projects/b1059/projects/JB/cellprofiler-nf/projects/20220622_cyp35d1/raw_images/	/projects/b1059/projects/JB/cellprofiler-nf/input_data/well_masks/	48h	10	15hHB101	8	E	7				0	DMSO	Both
p008	E08	cyp35	2	DMSO	CB4856	845.239591151086	335.837924521133	481.384796194056	791.62503926294	917.333675013631	229.476901074052	997.467191812008	1047.80135855813	1078.77742097906	0.271493317961526	16	20220617	p008_E08	m2X	20220617-cyp35-p008-m2X_E08.TIF	wellmask_98.png	/projects/b1059/projects/JB/cellprofiler-nf/projects/20220622_cyp35d1/raw_images/	/projects/b1059/projects/JB/cellprofiler-nf/input_data/well_masks/	48h	10	15hHB101	8	E	8				0	DMSO	Both
p008	E09	cyp35	2	DMSO	DL238	954.927470505802	822.743161706528	857.596067189407	947.906897672615	971.333992301159	58.4647775610025	992.62254443327	1007.70423121936	1038.52725150449	0.0612243121773794	21	20220617	p008_E09	m2X	20220617-cyp35-p008-m2X_E09.TIF	wellmask_98.png	/projects/b1059/projects/JB/cellprofiler-nf/projects/20220622_cyp35d1/raw_images/	/projects/b1059/projects/JB/cellprofiler-nf/input_data/well_masks/	48h	10	15hHB101	8	E	9				0	DMSO	Both
p008	E10	cyp35	2	DMSO	PHX2701	870.388598065931	831.35692397148	843.94840890096	851.139903035302	856.750837726276	30.3351189385705	888.611980036205	916.912817298989	938.86514440504	0.0348523854815853	19	20220617	p008_E10	m2X	20220617-cyp35-p008-m2X_E10.TIF	wellmask_98.png	/projects/b1059/projects/JB/cellprofiler-nf/projects/20220622_cyp35d1/raw_images/	/projects/b1059/projects/JB/cellprofiler-nf/input_data/well_masks/	48h	10	15hHB101	8	E	10				0	DMSO	Both
p008	E11	cyp35	2	DMSO	PHX2702	907.202271374664	829.642213196371	858.909484592843	866.666305739763	895.071210798314	47.5002586098445	945.145750246594	973.442347180256	985.285459928796	0.0523590604969147	16	20220617	p008_E11	m2X	20220617-cyp35-p008-m2X_E11.TIF	wellmask_98.png	/projects/b1059/projects/JB/cellprofiler-nf/projects/20220622_cyp35d1/raw_images/	/projects/b1059/projects/JB/cellprofiler-nf/input_data/well_masks/	48h	10	15hHB101	8	E	11				0	DMSO	Both
p008	F01	cyp35	2	DMSO	ECA2859	865.509291597592	659.148219763714	720.130148501385	838.146541994465	884.236539615428	94.4062119419847	928.047740197275	974.233979669089	994.252773724558	0.109075908090745	21	20220617	p008_F01	m2X	20220617-cyp35-p008-m2X_F01.TIF	wellmask_98.png	/projects/b1059/projects/JB/cellprofiler-nf/projects/20220622_cyp35d1/raw_images/	/projects/b1059/projects/JB/cellprofiler-nf/input_data/well_masks/	48h	10	15hHB101	8	F	1				0	DMSO	Both
p008	F02	cyp35	2	DMSO	ECA2860	760.115423657438	233.144199912	273.112245416598	539.593866424234	911.770019181868	287.407668959268	952.127884457183	979.213801168683	1016.74042817925	0.378110560599273	22	20220617	p008_F02	m2X	20220617-cyp35-p008-m2X_F02.TIF	wellmask_98.png	/projects/b1059/projects/JB/cellprofiler-nf/projects/20220622_cyp35d1/raw_images/	/projects/b1059/projects/JB/cellprofiler-nf/input_data/well_masks/	48h	10	15hHB101	8	F	2				0	DMSO	Both
p008	F03	cyp35	2	DMSO	ECA2921	951.19816384212	839.911143097734	844.619280573075	852.372962399795	963.148221038829	83.9265383129135	1024.84413829935	1031.51083119756	1049.11231860002	0.0882324435677146	9	20220617	p008_F03	m2X	20220617-cyp35-p008-m2X_F03.TIF	wellmask_98.png	/projects/b1059/projects/JB/cellprofiler-nf/projects/20220622_cyp35d1/raw_images/	/projects/b1059/projects/JB/cellprofiler-nf/input_data/well_masks/	48h	10	15hHB101	8	F	3				0	DMSO	Both
p008	F04	cyp35	2	DMSO	ECA2922	928.460715139038	802.059553831879	854.837391355436	865.511237490239	948.47328684205	73.4018240964454	976.962570089867	1015.84188001504	1051.98116356349	0.079057544276877	13	20220617	p008_F04	m2X	20220617-cyp35-p008-m2X_F04.TIF	wellmask_98.png	/projects/b1059/projects/JB/cellprofiler-nf/projects/20220622_cyp35d1/raw_images/	/projects/b1059/projects/JB/cellprofiler-nf/input_data/well_masks/	48h	10	15hHB101	8	F	4				0	DMSO	Both
p008	F05	cyp35	2	DMSO	ECA3352	928.619248729103	830.089586236433	882.106548962694	897.513649111566	922.930414431871	54.3972277058442	956.121319078215	995.453131091725	1018.61617256086	0.0585786131186615	10	20220617	p008_F05	m2X	20220617-cyp35-p008-m2X_F05.TIF	wellmask_98.png	/projects/b1059/projects/JB/cellprofiler-nf/projects/20220622_cyp35d1/raw_images/	/projects/b1059/projects/JB/cellprofiler-nf/input_data/well_masks/	48h	10	15hHB101	8	F	5				0	DMSO	Both
p008	F06	cyp35	2	DMSO	ECA3359	887.980341751011	706.451179087243	798.360029532582	869.089919050359	904.108132326915	74.9666289992055	918.972060414722	963.430875592055	1011.84835691692	0.0844237484485057	20	20220617	p008_F06	m2X	20220617-cyp35-p008-m2X_F06.TIF	wellmask_98.png	/projects/b1059/projects/JB/cellprofiler-nf/projects/20220622_cyp35d1/raw_images/	/projects/b1059/projects/JB/cellprofiler-nf/input_data/well_masks/	48h	10	15hHB101	8	F	6				0	DMSO	Both
p008	F07	cyp35	2	DMSO	N2	860.041313422554	673.065409020798	796.902685477204	847.143545290723	891.111035008412	68.4507257481755	899.50694658624	906.750020405387	911.636036571355	0.0795900437337995	12	20220617	p008_F07	m2X	20220617-cyp35-p008-m2X_F07.TIF	wellmask_98.png	/projects/b1059/projects/JB/cellprofiler-nf/projects/20220622_cyp35d1/raw_images/	/projects/b1059/projects/JB/cellprofiler-nf/input_data/well_masks/	48h	10	15hHB101	8	F	7				0	DMSO	Both
p008	F08	cyp35	2	DMSO	CB4856	991.804560264156	857.036132384988	864.339570434703	959.504262728948	1029.73515323625	81.0543035674873	1052.96274590529	1056.59507943216	1058.2707842166	0.081724068243747	12	20220617	p008_F08	m2X	20220617-cyp35-p008-m2X_F08.TIF	wellmask_98.png	/projects/b1059/projects/JB/cellprofiler-nf/projects/20220622_cyp35d1/raw_images/	/projects/b1059/projects/JB/cellprofiler-nf/input_data/well_masks/	48h	10	15hHB101	8	F	8				0	DMSO	Both
p008	F09	cyp35	2	DMSO	DL238	949.181172760124	864.936608988606	911.298343109303	929.963968582467	959.991639615429	34.9043545228439	970.369289906353	982.786316525862	1006.76550666999	0.0367731214277518	27	20220617	p008_F09	m2X	20220617-cyp35-p008-m2X_F09.TIF	wellmask_98.png	/projects/b1059/projects/JB/cellprofiler-nf/projects/20220622_cyp35d1/raw_images/	/projects/b1059/projects/JB/cellprofiler-nf/input_data/well_masks/	48h	10	15hHB101	8	F	9				0	DMSO	Both
p008	F10	cyp35	2	DMSO	PHX2701	842.632880476921	651.54833714443	709.836240352218	834.718859383951	868.655164025141	94.4266106188026	900.876436562583	926.387867395177	962.560593456078	0.112061388543678	13	20220617	p008_F10	m2X	20220617-cyp35-p008-m2X_F10.TIF	wellmask_98.png	/projects/b1059/projects/JB/cellprofiler-nf/projects/20220622_cyp35d1/raw_images/	/projects/b1059/projects/JB/cellprofiler-nf/input_data/well_masks/	48h	10	15hHB101	8	F	10				0	DMSO	Both
p008	F11	cyp35	2	DMSO	PHX2702	881.059915281521	826.895979677861	836.303111368921	848.712226589458	880.290461032393	39.9711824681142	906.685480684309	927.417838561199	959.769323930515	0.045367155825427	14	20220617	p008_F11	m2X	20220617-cyp35-p008-m2X_F11.TIF	wellmask_98.png	/projects/b1059/projects/JB/cellprofiler-nf/projects/20220622_cyp35d1/raw_images/	/projects/b1059/projects/JB/cellprofiler-nf/input_data/well_masks/	48h	10	15hHB101	8	F	11				0	DMSO	Both
p008	G01	cyp35	2	DMSO	ECA2859	902.375698884843	815.253735869317	861.956531140052	875.348540197274	906.453092883003	43.5403394420728	922.533762981641	960.242754070156	976.962570089866	0.0482507889960689	17	20220617	p008_G01	m2X	20220617-cyp35-p008-m2X_G01.TIF	wellmask_98.png	/projects/b1059/projects/JB/cellprofiler-nf/projects/20220622_cyp35d1/raw_images/	/projects/b1059/projects/JB/cellprofiler-nf/input_data/well_masks/	48h	10	15hHB101	8	G	1				0	DMSO	Both
p008	G02	cyp35	2	DMSO	ECA2860	923.233928428703	846.966695201617	891.43663680234	906.989801727996	924.560125246593	34.7279593789418	949.642387511547	952.728872327105	955.330508438954	0.0376155579962784	9	20220617	p008_G02	m2X	20220617-cyp35-p008-m2X_G02.TIF	wellmask_98.png	/projects/b1059/projects/JB/cellprofiler-nf/projects/20220622_cyp35d1/raw_images/	/projects/b1059/projects/JB/cellprofiler-nf/input_data/well_masks/	48h	10	15hHB101	8	G	2				0	DMSO	Both
p008	G03	cyp35	2	DMSO	ECA2921	1040.76294781369	1000.74321624922	1002.99328618489	1004.29548362622	1044.69741559118	37.2615414717581	1055.18622372456	1081.06395785802	1107.54018983016	0.0358021406796165	8	20220617	p008_G03	m2X	20220617-cyp35-p008-m2X_G03.TIF	wellmask_98.png	/projects/b1059/projects/JB/cellprofiler-nf/projects/20220622_cyp35d1/raw_images/	/projects/b1059/projects/JB/cellprofiler-nf/input_data/well_masks/	48h	10	15hHB101	8	G	3				0	DMSO	Both
p008	G04	cyp35	2	DMSO	ECA2922	994.915245458117	924.788318567829	944.839627702954	974.577490924583	996.195151599187	41.2419270275831	1009.33626862788	1052.38612241987	1056.03075212731	0.0414527038517668	10	20220617	p008_G04	m2X	20220617-cyp35-p008-m2X_G04.TIF	wellmask_98.png	/projects/b1059/projects/JB/cellprofiler-nf/projects/20220622_cyp35d1/raw_images/	/projects/b1059/projects/JB/cellprofiler-nf/input_data/well_masks/	48h	10	15hHB101	8	G	4				0	DMSO	Both
p008	G05	cyp35	2	DMSO	ECA3352	942.800488747506	878.130791026045	897.736690268282	906.727330036205	954.865492301158	40.4873284428596	963.693250067421	989.849776931818	1022.13024234736	0.0429436863112431	15	20220617	p008_G05	m2X	20220617-cyp35-p008-m2X_G05.TIF	wellmask_98.png	/projects/b1059/projects/JB/cellprofiler-nf/projects/20220622_cyp35d1/raw_images/	/projects/b1059/projects/JB/cellprofiler-nf/input_data/well_masks/	48h	10	15hHB101	8	G	5				0	DMSO	Both
p008	G06	cyp35	2	DMSO	ECA3359	727.753442218447	174.562964033912	213.096769111771	436.443688096797	900.923186652892	333.940290191116	963.367314005727	986.493733576972	995.254177378706	0.458864597291563	14	20220617	p008_G06	m2X	20220617-cyp35-p008-m2X_G06.TIF	wellmask_98.png	/projects/b1059/projects/JB/cellprofiler-nf/projects/20220622_cyp35d1/raw_images/	/projects/b1059/projects/JB/cellprofiler-nf/input_data/well_masks/	48h	10	15hHB101	8	G	6				0	DMSO	Both
p008	G07	cyp35	2	DMSO	N2	895.306507163826	844.631817412909	850.692718807876	874.409100023422	893.11552033679	34.9882324946579	925.386141081756	936.585303097697	957.868319875135	0.0390796137576331	15	20220617	p008_G07	m2X	20220617-cyp35-p008-m2X_G07.TIF	wellmask_98.png	/projects/b1059/projects/JB/cellprofiler-nf/projects/20220622_cyp35d1/raw_images/	/projects/b1059/projects/JB/cellprofiler-nf/input_data/well_masks/	48h	10	15hHB101	8	G	7				0	DMSO	Both
p008	G08	cyp35	2	DMSO	CB4856	1031.85185844645	978.349383303781	1010.34091621402	1021.61311740414	1039.60554919465	24.5575084578595	1048.05033485405	1053.12634220094	1058.95012153268	0.0237994516914793	9	20220617	p008_G08	m2X	20220617-cyp35-p008-m2X_G08.TIF	wellmask_98.png	/projects/b1059/projects/JB/cellprofiler-nf/projects/20220622_cyp35d1/raw_images/	/projects/b1059/projects/JB/cellprofiler-nf/input_data/well_masks/	48h	10	15hHB101	8	G	8				0	DMSO	Both
p008	G09	cyp35	2	DMSO	DL238	969.946916192431	912.157849083231	932.62816942739	958.361928800706	974.533155167415	25.3328259361927	989.012793126938	997.38130929294	1004.90120132677	0.0261177447067287	23	20220617	p008_G09	m2X	20220617-cyp35-p008-m2X_G09.TIF	wellmask_98.png	/projects/b1059/projects/JB/cellprofiler-nf/projects/20220622_cyp35d1/raw_images/	/projects/b1059/projects/JB/cellprofiler-nf/input_data/well_masks/	48h	10	15hHB101	8	G	9				0	DMSO	Both
p008	G10	cyp35	2	DMSO	PHX2701	879.319929460943	796.587476657209	812.300589458658	834.582764469967	889.458828114859	48.0083435267389	905.591229420648	930.182822851788	955.2366869297	0.0545971288927454	16	20220617	p008_G10	m2X	20220617-cyp35-p008-m2X_G10.TIF	wellmask_98.png	/projects/b1059/projects/JB/cellprofiler-nf/projects/20220622_cyp35d1/raw_images/	/projects/b1059/projects/JB/cellprofiler-nf/input_data/well_masks/	48h	10	15hHB101	8	G	10				0	DMSO	Both
p008	G11	cyp35	2	DMSO	PHX2702	886.099705762243	772.153782140088	811.7499356956	856.116364694037	900.646923038709	53.0361126752641	920.755422632327	935.11201102978	951.081122193749	0.0598534367299459	14	20220617	p008_G11	m2X	20220617-cyp35-p008-m2X_G11.TIF	wellmask_98.png	/projects/b1059/projects/JB/cellprofiler-nf/projects/20220622_cyp35d1/raw_images/	/projects/b1059/projects/JB/cellprofiler-nf/input_data/well_masks/	48h	10	15hHB101	8	G	11				0	DMSO	Both
p008	H01	cyp35	2	DMSO	ECA2859	917.099674306909	774.779532354819	796.173549010126	870.52267624868	921.136056323359	92.9189939514171	948.905879711571	1040.47471773648	1091.77377567277	0.101318315287419	14	20220617	p008_H01	m2X	20220617-cyp35-p008-m2X_H01.TIF	wellmask_98.png	/projects/b1059/projects/JB/cellprofiler-nf/projects/20220622_cyp35d1/raw_images/	/projects/b1059/projects/JB/cellprofiler-nf/input_data/well_masks/	48h	10	15hHB101	8	H	1				0	DMSO	Both
p008	H02	cyp35	2	DMSO	ECA2860	861.276384113019	757.999380864975	776.686834292633	794.435434854047	888.797577350477	64.7876755659128	919.433977932323	933.046178247445	942.295962981642	0.0752228631377534	13	20220617	p008_H02	m2X	20220617-cyp35-p008-m2X_H02.TIF	wellmask_98.png	/projects/b1059/projects/JB/cellprofiler-nf/projects/20220622_cyp35d1/raw_images/	/projects/b1059/projects/JB/cellprofiler-nf/input_data/well_masks/	48h	10	15hHB101	8	H	2				0	DMSO	Both
p008	H03	cyp35	2	DMSO	ECA2921	957.891629375943	857.943735989509	894.362616856889	937.442399822295	964.289341386793	59.1876504341167	999.101011201172	1015.02292988415	1021.62903705247	0.0617895058469995	6	20220617	p008_H03	m2X	20220617-cyp35-p008-m2X_H03.TIF	wellmask_98.png	/projects/b1059/projects/JB/cellprofiler-nf/projects/20220622_cyp35d1/raw_images/	/projects/b1059/projects/JB/cellprofiler-nf/input_data/well_masks/	48h	10	15hHB101	8	H	3				0	DMSO	Both
p008	H04	cyp35	2	DMSO	ECA2922	1001.4964163246	928.961526401515	945.246863992949	981.485869612443	1007.01134308896	40.8127722195228	1027.3925102241	1040.05928013942	1065.59225763841	0.0407517905748499	11	20220617	p008_H04	m2X	20220617-cyp35-p008-m2X_H04.TIF	wellmask_98.png	/projects/b1059/projects/JB/cellprofiler-nf/projects/20220622_cyp35d1/raw_images/	/projects/b1059/projects/JB/cellprofiler-nf/input_data/well_masks/	48h	10	15hHB101	8	H	4				0	DMSO	Both
p008	H05	cyp35	2	DMSO	ECA3352	948.197420290747	899.178861285912	913.649756847886	921.996798359634	959.660248275902	30.2902370579234	969.518934854797	975.324126138316	992.153676704899	0.0319450743165231	10	20220617	p008_H05	m2X	20220617-cyp35-p008-m2X_H05.TIF	wellmask_98.png	/projects/b1059/projects/JB/cellprofiler-nf/projects/20220622_cyp35d1/raw_images/	/projects/b1059/projects/JB/cellprofiler-nf/input_data/well_masks/	48h	10	15hHB101	8	H	5				0	DMSO	Both
p008	H06	cyp35	2	DMSO	ECA3359	903.433763670056	811.306987511545	851.364557161818	865.163586130586	912.757938093392	43.0359749526969	936.19099838378	949.090718663784	964.977532387012	0.0476360046339978	18	20220617	p008_H06	m2X	20220617-cyp35-p008-m2X_H06.TIF	wellmask_98.png	/projects/b1059/projects/JB/cellprofiler-nf/projects/20220622_cyp35d1/raw_images/	/projects/b1059/projects/JB/cellprofiler-nf/input_data/well_masks/	48h	10	15hHB101	8	H	6				0	DMSO	Both
p008	H07	cyp35	2	DMSO	N2	893.693473374517	807.873032968857	856.570364864824	860.985732181419	891.944979412763	45.3119368713075	931.603914436257	948.028640864274	960.225715667369	0.050701877345275	12	20220617	p008_H07	m2X	20220617-cyp35-p008-m2X_H07.TIF	wellmask_98.png	/projects/b1059/projects/JB/cellprofiler-nf/projects/20220622_cyp35d1/raw_images/	/projects/b1059/projects/JB/cellprofiler-nf/input_data/well_masks/	48h	10	15hHB101	8	H	7				0	DMSO	Both
p008	H08	cyp35	2	DMSO	CB4856	965.572096847137	851.721647887346	864.026959756411	940.032331343166	975.740414462082	60.2090886119614	1000.87505117205	1030.6666867656	1043.27044382319	0.0623558704819256	16	20220617	p008_H08	m2X	20220617-cyp35-p008-m2X_H08.TIF	wellmask_98.png	/projects/b1059/projects/JB/cellprofiler-nf/projects/20220622_cyp35d1/raw_images/	/projects/b1059/projects/JB/cellprofiler-nf/input_data/well_masks/	48h	10	15hHB101	8	H	8				0	DMSO	Both
p008	H09	cyp35	2	DMSO	DL238	929.994549263267	822.697799276456	843.919608093392	891.699035401085	947.739812925931	56.1730692559612	972.559528168209	990.996882242974	1015.35675093142	0.0604015037512434	34	20220617	p008_H09	m2X	20220617-cyp35-p008-m2X_H09.TIF	wellmask_98.png	/projects/b1059/projects/JB/cellprofiler-nf/projects/20220622_cyp35d1/raw_images/	/projects/b1059/projects/JB/cellprofiler-nf/input_data/well_masks/	48h	10	15hHB101	8	H	9				0	DMSO	Both
p008	H10	cyp35	2	DMSO	PHX2701	905.384530819693	817.672071826634	858.113404289302	873.275859024373	906.118923389634	44.58257680396	927.26863511674	964.557736430412	979.947754566109	0.0492415932527553	16	20220617	p008_H10	m2X	20220617-cyp35-p008-m2X_H10.TIF	wellmask_98.png	/projects/b1059/projects/JB/cellprofiler-nf/projects/20220622_cyp35d1/raw_images/	/projects/b1059/projects/JB/cellprofiler-nf/input_data/well_masks/	48h	10	15hHB101	8	H	10				0	DMSO	Both
p008	H11	cyp35	2	DMSO	PHX2702	910.745508267515	823.716880250935	847.404198336983	864.084533845337	888.991492301157	68.3631470348991	966.341238206613	988.213700542878	1023.17132756521	0.0750628429284755	8	20220617	p008_H11	m2X	20220617-cyp35-p008-m2X_H11.TIF	wellmask_98.png	/projects/b1059/projects/JB/cellprofiler-nf/projects/20220622_cyp35d1/raw_images/	/projects/b1059/projects/JB/cellprofiler-nf/input_data/well_masks/	48h	10	15hHB101	8	H	11				0	DMSO	Both
p009	A01	cyp35	3	DMSO	N2	892.359849140435	836.195334825816	846.680527431845	866.935162457305	898.199266244831	38.3212893173695	912.347085002451	929.703210181159	953.438517985983	0.0429437623782406	8	20220617	p009_A01	m2X	20220617-cyp35-p009-m2X_A01.TIF	wellmask_98.png	/projects/b1059/projects/JB/cellprofiler-nf/projects/20220622_cyp35d1/raw_images/	/projects/b1059/projects/JB/cellprofiler-nf/input_data/well_masks/	48h	10	15hHB101	9	A	1				0	DMSO	Both
p009	A02	cyp35	3	DMSO	CB4856	1019.60947727335	973.925464145333	1004.7779263763	1013.5405496885	1018.04414329781	20.7737451597382	1030.58095795444	1039.00788510619	1047.91942033679	0.0203742174065422	9	20220617	p009_A02	m2X	20220617-cyp35-p009-m2X_A02.TIF	wellmask_98.png	/projects/b1059/projects/JB/cellprofiler-nf/projects/20220622_cyp35d1/raw_images/	/projects/b1059/projects/JB/cellprofiler-nf/input_data/well_masks/	48h	10	15hHB101	9	A	2				0	DMSO	Both
p009	A03	cyp35	3	DMSO	DL238	944.200635558262	845.408485040548	899.028201485504	938.680757261569	951.549274297632	48.9493281489699	967.053941372678	986.664240922459	1000.97729230116	0.0518420834572182	7	20220617	p009_A03	m2X	20220617-cyp35-p009-m2X_A03.TIF	wellmask_98.png	/projects/b1059/projects/JB/cellprofiler-nf/projects/20220622_cyp35d1/raw_images/	/projects/b1059/projects/JB/cellprofiler-nf/input_data/well_masks/	48h	10	15hHB101	9	A	3				0	DMSO	Both
p009	A04	cyp35	3	DMSO	PHX2701	891.836401767843	815.730906669992	851.984325219624	866.366003645379	900.164868381329	41.8850346104563	916.493113838641	942.344928700453	963.807152127305	0.0469649304821262	13	20220617	p009_A04	m2X	20220617-cyp35-p009-m2X_A04.TIF	wellmask_98.png	/projects/b1059/projects/JB/cellprofiler-nf/projects/20220622_cyp35d1/raw_images/	/projects/b1059/projects/JB/cellprofiler-nf/input_data/well_masks/	48h	10	15hHB101	9	A	4				0	DMSO	Both
p009	A05	cyp35	3	DMSO	PHX2702	915.788119924166	810.892495815657	844.201944830633	888.757416249216	920.895230618052	54.2941797081902	964.343539643658	982.232566221454	987.428161706528	0.059286835597612	17	20220617	p009_A05	m2X	20220617-cyp35-p009-m2X_A05.TIF	wellmask_98.png	/projects/b1059/projects/JB/cellprofiler-nf/projects/20220622_cyp35d1/raw_images/	/projects/b1059/projects/JB/cellprofiler-nf/input_data/well_masks/	48h	10	15hHB101	9	A	5				0	DMSO	Both
p009	A06	cyp35	3	DMSO	ECA2859	952.785175814732	892.047980283129	938.644881630692	948.064096799847	959.891382962491	23.5720940126378	965.718982996713	969.874218772234	974.490573724557	0.0247401981170427	10	20220617	p009_A06	m2X	20220617-cyp35-p009-m2X_A06.TIF	wellmask_98.png	/projects/b1059/projects/JB/cellprofiler-nf/projects/20220622_cyp35d1/raw_images/	/projects/b1059/projects/JB/cellprofiler-nf/input_data/well_masks/	48h	10	15hHB101	9	A	6				0	DMSO	Both
p009	A07	cyp35	3	DMSO	ECA2860	761.199643146461	174.138108997377	293.463610309596	575.95919412863	920.79827314271	301.564863094152	964.774990488198	979.496144126532	1010.52735877388	0.396170526102216	15	20220617	p009_A07	m2X	20220617-cyp35-p009-m2X_A07.TIF	wellmask_98.png	/projects/b1059/projects/JB/cellprofiler-nf/projects/20220622_cyp35d1/raw_images/	/projects/b1059/projects/JB/cellprofiler-nf/input_data/well_masks/	48h	10	15hHB101	9	A	7				0	DMSO	Both
p009	A08	cyp35	3	DMSO	ECA2921	1008.28419576224	919.605374879477	959.34114753854	979.950946614096	1013.52932462315	48.6890185414651	1039.08398696441	1057.87742607939	1083.41361381041	0.0482889831518754	10	20220617	p009_A08	m2X	20220617-cyp35-p009-m2X_A08.TIF	wellmask_98.png	/projects/b1059/projects/JB/cellprofiler-nf/projects/20220622_cyp35d1/raw_images/	/projects/b1059/projects/JB/cellprofiler-nf/input_data/well_masks/	48h	10	15hHB101	9	A	8				0	DMSO	Both
p009	A09	cyp35	3	DMSO	ECA2922	1007.30998517939	942.974665309026	961.370132645742	987.417601217957	1014.58179738704	42.4003934346295	1022.75251251422	1045.9780255054	1067.88269760839	0.042092696447438	6	20220617	p009_A09	m2X	20220617-cyp35-p009-m2X_A09.TIF	wellmask_98.png	/projects/b1059/projects/JB/cellprofiler-nf/projects/20220622_cyp35d1/raw_images/	/projects/b1059/projects/JB/cellprofiler-nf/input_data/well_masks/	48h	10	15hHB101	9	A	9				0	DMSO	Both
p009	A10	cyp35	3	DMSO	ECA3352	934.007457980769	860.843723357441	876.878755810708	902.464766276003	940.694913731229	41.7815277790895	965.428739906352	979.289953011273	998.248701880382	0.044733612587438	20	20220617	p009_A10	m2X	20220617-cyp35-p009-m2X_A10.TIF	wellmask_98.png	/projects/b1059/projects/JB/cellprofiler-nf/projects/20220622_cyp35d1/raw_images/	/projects/b1059/projects/JB/cellprofiler-nf/input_data/well_masks/	48h	10	15hHB101	9	A	10				0	DMSO	Both
p009	A11	cyp35	3	DMSO	ECA3359	932.695174491158	774.317262981641	867.827659575545	892.522207171261	919.296859355721	61.2715213412656	977.640047682345	1017.45382452141	1027.63540782491	0.0656929756012653	27	20220617	p009_A11	m2X	20220617-cyp35-p009-m2X_A11.TIF	wellmask_98.png	/projects/b1059/projects/JB/cellprofiler-nf/projects/20220622_cyp35d1/raw_images/	/projects/b1059/projects/JB/cellprofiler-nf/input_data/well_masks/	48h	10	15hHB101	9	A	11				0	DMSO	Both
p009	B01	cyp35	3	DMSO	N2	882.976279912124	741.810738153666	781.086834214143	838.415612041451	901.036073142711	83.4798331843113	946.296909596278	962.602700773196	968.562104813033	0.0945436871674734	7	20220617	p009_B01	m2X	20220617-cyp35-p009-m2X_B01.TIF	wellmask_98.png	/projects/b1059/projects/JB/cellprofiler-nf/projects/20220622_cyp35d1/raw_images/	/projects/b1059/projects/JB/cellprofiler-nf/input_data/well_masks/	48h	10	15hHB101	9	B	1				0	DMSO	Both
p009	B02	cyp35	3	DMSO	CB4856	976.408576896946	843.041749222883	875.154481082103	942.70594920171	981.939641312581	74.9055121733688	1029.33342597171	1045.88071888937	1084.9926030353	0.0767153361264201	10	20220617	p009_B02	m2X	20220617-cyp35-p009-m2X_B02.TIF	wellmask_98.png	/projects/b1059/projects/JB/cellprofiler-nf/projects/20220622_cyp35d1/raw_images/	/projects/b1059/projects/JB/cellprofiler-nf/input_data/well_masks/	48h	10	15hHB101	9	B	2				0	DMSO	Both
p009	B03	cyp35	3	DMSO	DL238	938.969562169651	842.411540197274	874.548551790932	918.015322527154	944.280596162291	49.6278133974979	974.911440293361	991.66316595377	1030.19260129854	0.0528534847102224	18	20220617	p009_B03	m2X	20220617-cyp35-p009-m2X_B03.TIF	wellmask_98.png	/projects/b1059/projects/JB/cellprofiler-nf/projects/20220622_cyp35d1/raw_images/	/projects/b1059/projects/JB/cellprofiler-nf/input_data/well_masks/	48h	10	15hHB101	9	B	3				0	DMSO	Both
p009	B04	cyp35	3	DMSO	PHX2701	901.331804785295	819.549555147956	827.759423071042	855.612598110522	905.205835698585	57.2983014409133	946.17313047259	966.291272729327	982.300081050326	0.0635707085190035	10	20220617	p009_B04	m2X	20220617-cyp35-p009-m2X_B04.TIF	wellmask_98.png	/projects/b1059/projects/JB/cellprofiler-nf/projects/20220622_cyp35d1/raw_images/	/projects/b1059/projects/JB/cellprofiler-nf/input_data/well_masks/	48h	10	15hHB101	9	B	4				0	DMSO	Both
p009	B05	cyp35	3	DMSO	PHX2702	893.363269246942	773.940185622394	831.25892149174	861.442921852655	887.231755811339	57.2822252165917	930.314059971279	956.213738227796	1023.83927735048	0.0641197452239978	20	20220617	p009_B05	m2X	20220617-cyp35-p009-m2X_B05.TIF	wellmask_98.png	/projects/b1059/projects/JB/cellprofiler-nf/projects/20220622_cyp35d1/raw_images/	/projects/b1059/projects/JB/cellprofiler-nf/input_data/well_masks/	48h	10	15hHB101	9	B	5				0	DMSO	Both
p009	B06	cyp35	3	DMSO	ECA2859	919.90576204226	774.35256466741	825.95237340375	893.952121578192	946.745338961776	63.0950369756211	966.183605618051	973.182010817663	974.268258039644	0.0685885876348305	16	20220617	p009_B06	m2X	20220617-cyp35-p009-m2X_B06.TIF	wellmask_98.png	/projects/b1059/projects/JB/cellprofiler-nf/projects/20220622_cyp35d1/raw_images/	/projects/b1059/projects/JB/cellprofiler-nf/input_data/well_masks/	48h	10	15hHB101	9	B	6				0	DMSO	Both
p009	B07	cyp35	3	DMSO	ECA2860	923.041937709966	874.426804398081	882.028064497353	902.747070382982	925.710424955671	31.6615688020397	944.572069801136	964.967194088463	974.8617683531	0.0343013329173222	14	20220617	p009_B07	m2X	20220617-cyp35-p009-m2X_B07.TIF	wellmask_98.png	/projects/b1059/projects/JB/cellprofiler-nf/projects/20220622_cyp35d1/raw_images/	/projects/b1059/projects/JB/cellprofiler-nf/input_data/well_masks/	48h	10	15hHB101	9	B	7				0	DMSO	Both
p009	B08	cyp35	3	DMSO	ECA2921	990.902613511439	975.895030036205	978.404348711418	982.168326724237	990.923030223032	13.392028165733	999.657317010234	1003.38454494219	1005.86936356349	0.0135149791544862	4	20220617	p009_B08	m2X	20220617-cyp35-p009-m2X_B08.TIF	wellmask_98.png	/projects/b1059/projects/JB/cellprofiler-nf/projects/20220622_cyp35d1/raw_images/	/projects/b1059/projects/JB/cellprofiler-nf/input_data/well_masks/	48h	10	15hHB101	9	B	8				0	DMSO	Both
p009	B09	cyp35	3	DMSO	ECA2922	927.004370520059	813.398449222882	833.009493490675	861.44492069805	928.358693173927	88.6604651067779	996.000110682442	1019.64492489557	1034.22280782491	0.0956419062588005	6	20220617	p009_B09	m2X	20220617-cyp35-p009-m2X_B09.TIF	wellmask_98.png	/projects/b1059/projects/JB/cellprofiler-nf/projects/20220622_cyp35d1/raw_images/	/projects/b1059/projects/JB/cellprofiler-nf/input_data/well_masks/	48h	10	15hHB101	9	B	9				0	DMSO	Both
p009	B10	cyp35	3	DMSO	ECA3352	878.310075041765	523.402674807635	749.272992849895	852.174131488627	918.59964147609	127.500779933899	963.670733337491	983.458421125734	995.754187511545	0.14516602229325	14	20220617	p009_B10	m2X	20220617-cyp35-p009-m2X_B10.TIF	wellmask_98.png	/projects/b1059/projects/JB/cellprofiler-nf/projects/20220622_cyp35d1/raw_images/	/projects/b1059/projects/JB/cellprofiler-nf/input_data/well_masks/	48h	10	15hHB101	9	B	10				0	DMSO	Both
p009	B11	cyp35	3	DMSO	ECA3359	963.994134542463	879.304307251839	888.565291504758	935.774180904588	974.490573724557	45.5734140175594	996.005955027495	1013.85651369057	1028.02912045698	0.0472756133928032	19	20220617	p009_B11	m2X	20220617-cyp35-p009-m2X_B11.TIF	wellmask_98.png	/projects/b1059/projects/JB/cellprofiler-nf/projects/20220622_cyp35d1/raw_images/	/projects/b1059/projects/JB/cellprofiler-nf/input_data/well_masks/	48h	10	15hHB101	9	B	11				0	DMSO	Both
p009	C01	cyp35	3	DMSO	N2	859.911190672106	703.330614974102	724.95697653198	832.476080002494	866.403744405041	91.1360458990404	909.317331197705	966.095611890219	986.866188093393	0.105983090914084	10	20220617	p009_C01	m2X	20220617-cyp35-p009-m2X_C01.TIF	wellmask_98.png	/projects/b1059/projects/JB/cellprofiler-nf/projects/20220622_cyp35d1/raw_images/	/projects/b1059/projects/JB/cellprofiler-nf/input_data/well_masks/	48h	10	15hHB101	9	C	1				0	DMSO	Both
p009	C02	cyp35	3	DMSO	CB4856	1005.79647165563	951.068646202231	978.657929575894	990.555667937887	1002.29310877388	29.7320619268347	1025.66584320764	1040.48063727881	1048.35643003621	0.0295607140855178	10	20220617	p009_C02	m2X	20220617-cyp35-p009-m2X_C02.TIF	wellmask_98.png	/projects/b1059/projects/JB/cellprofiler-nf/projects/20220622_cyp35d1/raw_images/	/projects/b1059/projects/JB/cellprofiler-nf/input_data/well_masks/	48h	10	15hHB101	9	C	2				0	DMSO	Both
p009	C03	cyp35	3	DMSO	DL238	961.104072674172	909.181683303781	929.024205506301	955.500377720966	962.825503346822	24.7842496098054	976.759833590317	988.860692329387	993.059875461324	0.0257872693649563	11	20220617	p009_C03	m2X	20220617-cyp35-p009-m2X_C03.TIF	wellmask_98.png	/projects/b1059/projects/JB/cellprofiler-nf/projects/20220622_cyp35d1/raw_images/	/projects/b1059/projects/JB/cellprofiler-nf/input_data/well_masks/	48h	10	15hHB101	9	C	3				0	DMSO	Both
p009	C04	cyp35	3	DMSO	PHX2701	873.87999292251	722.4113658821	798.18637659846	855.257414197612	872.106063152373	61.0069053551446	915.667967010235	936.061125065852	971.467974911672	0.0698115368806186	18	20220617	p009_C04	m2X	20220617-cyp35-p009-m2X_C04.TIF	wellmask_98.png	/projects/b1059/projects/JB/cellprofiler-nf/projects/20220622_cyp35d1/raw_images/	/projects/b1059/projects/JB/cellprofiler-nf/input_data/well_masks/	48h	10	15hHB101	9	C	4				0	DMSO	Both
p009	C05	cyp35	3	DMSO	PHX2702	893.852682804323	824.098438220124	838.18082036502	865.851103998379	893.686573923644	43.3180097248961	926.655046799846	935.063131199897	964.843549776498	0.0484621353811823	11	20220617	p009_C05	m2X	20220617-cyp35-p009-m2X_C05.TIF	wellmask_98.png	/projects/b1059/projects/JB/cellprofiler-nf/projects/20220622_cyp35d1/raw_images/	/projects/b1059/projects/JB/cellprofiler-nf/input_data/well_masks/	48h	10	15hHB101	9	C	5				0	DMSO	Both
p009	C06	cyp35	3	DMSO	ECA2859	944.573271946606	816.906448941534	860.391199589322	915.458130327128	964.725097612846	60.3081343710148	986.244282140088	1005.08172829562	1020.6019794287	0.0638469626043197	15	20220617	p009_C06	m2X	20220617-cyp35-p009-m2X_C06.TIF	wellmask_98.png	/projects/b1059/projects/JB/cellprofiler-nf/projects/20220622_cyp35d1/raw_images/	/projects/b1059/projects/JB/cellprofiler-nf/input_data/well_masks/	48h	10	15hHB101	9	C	6				0	DMSO	Both
p009	C07	cyp35	3	DMSO	ECA2860	724.916214868481	165.167017858283	182.977977359019	267.224313620581	920.869214031492	340.906980829825	940.46351566737	971.761983303781	1001.2113683531	0.470270872464447	21	20220617	p009_C07	m2X	20220617-cyp35-p009-m2X_C07.TIF	wellmask_98.png	/projects/b1059/projects/JB/cellprofiler-nf/projects/20220622_cyp35d1/raw_images/	/projects/b1059/projects/JB/cellprofiler-nf/input_data/well_masks/	48h	10	15hHB101	9	C	7				0	DMSO	Both
p009	C08	cyp35	3	DMSO	ECA2921	1021.51692420335	967.628936571355	989.869015667369	1006.9398449825	1022.87111511375	27.4018601899764	1044.24346385441	1051.94930553453	1053.82711018449	0.0268246756766621	11	20220617	p009_C08	m2X	20220617-cyp35-p009-m2X_C08.TIF	wellmask_98.png	/projects/b1059/projects/JB/cellprofiler-nf/projects/20220622_cyp35d1/raw_images/	/projects/b1059/projects/JB/cellprofiler-nf/input_data/well_masks/	48h	10	15hHB101	9	C	8				0	DMSO	Both
p009	C09	cyp35	3	DMSO	ECA2922	1022.8940895206	985.036161120719	1000.09104548829	1006.5441590289	1017.4345332994	25.0403998870374	1032.30094295687	1062.2773325465	1064.59085398427	0.0244799536370116	12	20220617	p009_C09	m2X	20220617-cyp35-p009-m2X_C09.TIF	wellmask_98.png	/projects/b1059/projects/JB/cellprofiler-nf/projects/20220622_cyp35d1/raw_images/	/projects/b1059/projects/JB/cellprofiler-nf/input_data/well_masks/	48h	10	15hHB101	9	C	9				0	DMSO	Both
p009	C10	cyp35	3	DMSO	ECA3352	909.327193325074	827.628313285025	847.624949239352	868.642247710982	893.879694010196	55.5330127405759	961.690343179783	977.746179789982	997.214724572787	0.0610704410340046	14	20220617	p009_C10	m2X	20220617-cyp35-p009-m2X_C10.TIF	wellmask_98.png	/projects/b1059/projects/JB/cellprofiler-nf/projects/20220622_cyp35d1/raw_images/	/projects/b1059/projects/JB/cellprofiler-nf/input_data/well_masks/	48h	10	15hHB101	9	C	10				0	DMSO	Both
p009	C11	cyp35	3	DMSO	ECA3359	952.190101041728	812.665072066684	883.646839362659	931.881526416141	962.301409028546	58.6954047361144	993.313373236172	1012.97339440504	1032.0191658821	0.0616425277598451	16	20220617	p009_C11	m2X	20220617-cyp35-p009-m2X_C11.TIF	wellmask_98.png	/projects/b1059/projects/JB/cellprofiler-nf/projects/20220622_cyp35d1/raw_images/	/projects/b1059/projects/JB/cellprofiler-nf/input_data/well_masks/	48h	10	15hHB101	9	C	11				0	DMSO	Both
p009	D01	cyp35	3	DMSO	N2	854.390062799123	489.397358599805	713.489576623563	746.811191239736	917.025162037064	152.73088669255	951.057314150362	966.509641799541	1029.15933961543	0.178760139358572	12	20220617	p009_D01	m2X	20220617-cyp35-p009-m2X_D01.TIF	wellmask_98.png	/projects/b1059/projects/JB/cellprofiler-nf/projects/20220622_cyp35d1/raw_images/	/projects/b1059/projects/JB/cellprofiler-nf/input_data/well_masks/	48h	10	15hHB101	9	D	1				0	DMSO	Both
p009	D02	cyp35	3	DMSO	CB4856	995.767982251473	887.112611953451	933.668903501319	986.061623643979	1015.84742103883	54.7131231361411	1020.50541624922	1034.83453206842	1054.28176298164	0.0549456541195796	7	20220617	p009_D02	m2X	20220617-cyp35-p009-m2X_D02.TIF	wellmask_98.png	/projects/b1059/projects/JB/cellprofiler-nf/projects/20220622_cyp35d1/raw_images/	/projects/b1059/projects/JB/cellprofiler-nf/input_data/well_masks/	48h	10	15hHB101	9	D	2				0	DMSO	Both
p009	D03	cyp35	3	DMSO	DL238	959.262529772057	902.358574671474	929.585706587931	941.262701298536	961.364541177189	27.081583489701	972.561168934945	989.55403508521	1005.96632103883	0.0282316703187981	17	20220617	p009_D03	m2X	20220617-cyp35-p009-m2X_D03.TIF	wellmask_98.png	/projects/b1059/projects/JB/cellprofiler-nf/projects/20220622_cyp35d1/raw_images/	/projects/b1059/projects/JB/cellprofiler-nf/input_data/well_masks/	48h	10	15hHB101	9	D	3				0	DMSO	Both
p009	D04	cyp35	3	DMSO	PHX2701	902.890429017269	860.147377932322	876.176954048562	884.437170972021	892.929315300535	29.6229249416981	924.215576769755	949.208789473557	952.501176825091	0.0328089920877116	12	20220617	p009_D04	m2X	20220617-cyp35-p009-m2X_D04.TIF	wellmask_98.png	/projects/b1059/projects/JB/cellprofiler-nf/projects/20220622_cyp35d1/raw_images/	/projects/b1059/projects/JB/cellprofiler-nf/input_data/well_masks/	48h	10	15hHB101	9	D	4				0	DMSO	Both
p009	D05	cyp35	3	DMSO	PHX2702	729.557690218693	221.142916137795	338.983286934437	504.578328434121	879.749941352196	262.37631969703	932.57481407145	951.070379635644	996.981364145334	0.35963752176799	19	20220617	p009_D05	m2X	20220617-cyp35-p009-m2X_D05.TIF	wellmask_98.png	/projects/b1059/projects/JB/cellprofiler-nf/projects/20220622_cyp35d1/raw_images/	/projects/b1059/projects/JB/cellprofiler-nf/input_data/well_masks/	48h	10	15hHB101	9	D	5				0	DMSO	Both
p009	D06	cyp35	3	DMSO	ECA2859	937.213710240273	786.824113196371	851.919737640576	914.374987590708	959.100678179246	59.7531193431435	975.557232486329	990.607815482154	1007.6616497765	0.0637561302083648	22	20220617	p009_D06	m2X	20220617-cyp35-p009-m2X_D06.TIF	wellmask_98.png	/projects/b1059/projects/JB/cellprofiler-nf/projects/20220622_cyp35d1/raw_images/	/projects/b1059/projects/JB/cellprofiler-nf/input_data/well_masks/	48h	10	15hHB101	9	D	6				0	DMSO	Both
p009	D07	cyp35	3	DMSO	ECA2860	934.187690391598	875.391121640133	882.079575178212	893.417132824914	945.743416831062	43.9594970137136	959.860402495937	986.924085626755	1001.24460977053	0.0470563864904775	10	20220617	p009_D07	m2X	20220617-cyp35-p009-m2X_D07.TIF	wellmask_98.png	/projects/b1059/projects/JB/cellprofiler-nf/projects/20220622_cyp35d1/raw_images/	/projects/b1059/projects/JB/cellprofiler-nf/input_data/well_masks/	48h	10	15hHB101	9	D	7				0	DMSO	Both
p009	D08	cyp35	3	DMSO	ECA2921	716.171009206203	207.294471516682	222.294106730607	302.349567478466	957.000574955671	365.598773964095	999.095095783092	1036.72630920873	1043.61497665721	0.51049088732218	12	20220617	p009_D08	m2X	20220617-cyp35-p009-m2X_D08.TIF	wellmask_98.png	/projects/b1059/projects/JB/cellprofiler-nf/projects/20220622_cyp35d1/raw_images/	/projects/b1059/projects/JB/cellprofiler-nf/input_data/well_masks/	48h	10	15hHB101	9	D	8				0	DMSO	Both
p009	D09	cyp35	3	DMSO	ECA2922	993.104464531872	952.418540210738	963.976449291315	981.313312912181	1010.20808561362	35.3836354692911	1013.44742669244	1015.39103133973	1016.68676777125	0.0356293187000928	3	20220617	p009_D09	m2X	20220617-cyp35-p009-m2X_D09.TIF	wellmask_98.png	/projects/b1059/projects/JB/cellprofiler-nf/projects/20220622_cyp35d1/raw_images/	/projects/b1059/projects/JB/cellprofiler-nf/input_data/well_masks/	48h	10	15hHB101	9	D	9				0	DMSO	Both
p009	D10	cyp35	3	DMSO	ECA3352	703.288221296796	172.539737735047	246.490956348346	428.656753553255	882.14749824569	304.424955681752	926.717723357441	940.713656159815	962.014865914294	0.432859454293747	13	20220617	p009_D10	m2X	20220617-cyp35-p009-m2X_D10.TIF	wellmask_98.png	/projects/b1059/projects/JB/cellprofiler-nf/projects/20220622_cyp35d1/raw_images/	/projects/b1059/projects/JB/cellprofiler-nf/input_data/well_masks/	48h	10	15hHB101	9	D	10				0	DMSO	Both
p009	D11	cyp35	3	DMSO	ECA3359	942.636946288922	823.652449097704	882.990942721273	905.68766714583	947.244830618051	56.4969545804972	990.85760690082	1001.96734250613	1032.21896356349	0.05993500976481	15	20220617	p009_D11	m2X	20220617-cyp35-p009-m2X_D11.TIF	wellmask_98.png	/projects/b1059/projects/JB/cellprofiler-nf/projects/20220622_cyp35d1/raw_images/	/projects/b1059/projects/JB/cellprofiler-nf/input_data/well_masks/	48h	10	15hHB101	9	D	11				0	DMSO	Both
p009	E01	cyp35	3	DMSO	N2	699.633815552109	245.841430395747	267.694610982588	599.103449266812	796.935829406396	282.37743687034	902.039894982201	929.269293308308	960.550866463946	0.403607473786134	8	20220617	p009_E01	m2X	20220617-cyp35-p009-m2X_E01.TIF	wellmask_98.png	/projects/b1059/projects/JB/cellprofiler-nf/projects/20220622_cyp35d1/raw_images/	/projects/b1059/projects/JB/cellprofiler-nf/input_data/well_masks/	48h	10	15hHB101	9	E	1				0	DMSO	Both
p009	E02	cyp35	3	DMSO	CB4856	1009.80057211913	995.560272560865	996.290898903729	999.744512756323	1013.22881435808	11.4002151898725	1019.19079297909	1019.88200309557	1020.3576666959	0.0112895709357229	6	20220617	p009_E02	m2X	20220617-cyp35-p009-m2X_E02.TIF	wellmask_98.png	/projects/b1059/projects/JB/cellprofiler-nf/projects/20220622_cyp35d1/raw_images/	/projects/b1059/projects/JB/cellprofiler-nf/input_data/well_masks/	48h	10	15hHB101	9	E	2				0	DMSO	Both
p009	E03	cyp35	3	DMSO	DL238	883.1095523945	693.858123939287	772.837936690137	872.357472990325	899.043989248313	88.5681468912554	947.747261092489	953.297871808712	971.665025828439	0.100291234140892	9	20220617	p009_E03	m2X	20220617-cyp35-p009-m2X_E03.TIF	wellmask_98.png	/projects/b1059/projects/JB/cellprofiler-nf/projects/20220622_cyp35d1/raw_images/	/projects/b1059/projects/JB/cellprofiler-nf/input_data/well_masks/	48h	10	15hHB101	9	E	3				0	DMSO	Both
p009	E04	cyp35	3	DMSO	PHX2701	792.418644192324	395.074595193847	572.198361363104	618.313184961319	912.238171285751	187.543575665986	932.705735407662	937.008800976119	955.505041352196	0.23667234111729	13	20220617	p009_E04	m2X	20220617-cyp35-p009-m2X_E04.TIF	wellmask_98.png	/projects/b1059/projects/JB/cellprofiler-nf/projects/20220622_cyp35d1/raw_images/	/projects/b1059/projects/JB/cellprofiler-nf/input_data/well_masks/	48h	10	15hHB101	9	E	4				0	DMSO	Both
p009	E05	cyp35	3	DMSO	PHX2702	927.468708096635	858.785503063533	889.698902127304	900.819388232276	923.273917131715	36.250708091109	950.006281356777	975.026468826558	993.590706669993	0.039085640059494	16	20220617	p009_E05	m2X	20220617-cyp35-p009-m2X_E05.TIF	wellmask_98.png	/projects/b1059/projects/JB/cellprofiler-nf/projects/20220622_cyp35d1/raw_images/	/projects/b1059/projects/JB/cellprofiler-nf/input_data/well_masks/	48h	10	15hHB101	9	E	5				0	DMSO	Both
p009	E06	cyp35	3	DMSO	ECA2859	931.134340230641	762.398035255278	864.380147413274	896.394831015028	924.244159009088	71.0857610479292	989.590744752367	1009.62446026631	1027.07029824569	0.0763431848408913	14	20220617	p009_E06	m2X	20220617-cyp35-p009-m2X_E06.TIF	wellmask_98.png	/projects/b1059/projects/JB/cellprofiler-nf/projects/20220622_cyp35d1/raw_images/	/projects/b1059/projects/JB/cellprofiler-nf/input_data/well_masks/	48h	10	15hHB101	9	E	6				0	DMSO	Both
p009	E07	cyp35	3	DMSO	ECA2860	730.320909846214	209.12928844699	236.087855001201	602.345502847831	870.122555506604	293.935601920646	922.792162607153	974.480245036114	1005.24157487948	0.402474580636806	14	20220617	p009_E07	m2X	20220617-cyp35-p009-m2X_E07.TIF	wellmask_98.png	/projects/b1059/projects/JB/cellprofiler-nf/projects/20220622_cyp35d1/raw_images/	/projects/b1059/projects/JB/cellprofiler-nf/input_data/well_masks/	48h	10	15hHB101	9	E	7				0	DMSO	Both
p009	E08	cyp35	3	DMSO	ECA2921	1027.55957880395	993.665146141807	997.438257247453	1006.65287941846	1028.33469461538	27.2625821741951	1046.01063781926	1056.90578454901	1063.69471087776	0.0265313882878966	6	20220617	p009_E08	m2X	20220617-cyp35-p009-m2X_E08.TIF	wellmask_98.png	/projects/b1059/projects/JB/cellprofiler-nf/projects/20220622_cyp35d1/raw_images/	/projects/b1059/projects/JB/cellprofiler-nf/input_data/well_masks/	48h	10	15hHB101	9	E	8				0	DMSO	Both
p009	E09	cyp35	3	DMSO	ECA2922	798.491686852106	334.005477206862	470.872768847022	676.173706307263	1018.34193540766	402.447713497555	1030.73479167473	1038.17050543497	1043.12764794179	0.504009897816375	3	20220617	p009_E09	m2X	20220617-cyp35-p009-m2X_E09.TIF	wellmask_98.png	/projects/b1059/projects/JB/cellprofiler-nf/projects/20220622_cyp35d1/raw_images/	/projects/b1059/projects/JB/cellprofiler-nf/input_data/well_masks/	48h	10	15hHB101	9	E	9				0	DMSO	Both
p009	E10	cyp35	3	DMSO	ECA3352	922.314006771765	781.011983797627	881.360779383704	892.972452691171	931.527037511546	53.7193402671777	956.263097838285	975.242557437246	992.420326410285	0.0582440902694336	14	20220617	p009_E10	m2X	20220617-cyp35-p009-m2X_E10.TIF	wellmask_98.png	/projects/b1059/projects/JB/cellprofiler-nf/projects/20220622_cyp35d1/raw_images/	/projects/b1059/projects/JB/cellprofiler-nf/input_data/well_masks/	48h	10	15hHB101	9	E	10				0	DMSO	Both
p009	E11	cyp35	3	DMSO	ECA3359	788.259055631587	164.778821509253	349.815440255979	508.374526290093	926.491950377803	301.755415701782	991.096192301158	1033.32979122687	1044.0294683531	0.382812494884696	17	20220617	p009_E11	m2X	20220617-cyp35-p009-m2X_E11.TIF	wellmask_98.png	/projects/b1059/projects/JB/cellprofiler-nf/projects/20220622_cyp35d1/raw_images/	/projects/b1059/projects/JB/cellprofiler-nf/input_data/well_masks/	48h	10	15hHB101	9	E	11				0	DMSO	Both
p009	F01	cyp35	3	DMSO	N2	881.960838640503	821.241747919538	841.856501824538	854.855713854411	889.585000067421	35.0790749656028	895.660180000301	922.028373682473	932.11160812207	0.0397739598275989	10	20220617	p009_F01	m2X	20220617-cyp35-p009-m2X_F01.TIF	wellmask_98.png	/projects/b1059/projects/JB/cellprofiler-nf/projects/20220622_cyp35d1/raw_images/	/projects/b1059/projects/JB/cellprofiler-nf/input_data/well_masks/	48h	10	15hHB101	9	F	1				0	DMSO	Both
p009	F02	cyp35	3	DMSO	CB4856	958.486179955872	746.563206669992	809.780776032753	918.92566472718	986.575315667371	97.4954107523725	1024.63846298164	1039.46156809942	1064.92188751155	0.101718118415501	17	20220617	p009_F02	m2X	20220617-cyp35-p009-m2X_F02.TIF	wellmask_98.png	/projects/b1059/projects/JB/cellprofiler-nf/projects/20220622_cyp35d1/raw_images/	/projects/b1059/projects/JB/cellprofiler-nf/input_data/well_masks/	48h	10	15hHB101	9	F	2				0	DMSO	Both
p009	F03	cyp35	3	DMSO	DL238	857.762734063113	619.389743711773	669.498899129126	857.955068041379	882.386595303636	115.588283671427	950.811288996025	971.240473600249	976.363182140087	0.134755543789948	18	20220617	p009_F03	m2X	20220617-cyp35-p009-m2X_F03.TIF	wellmask_98.png	/projects/b1059/projects/JB/cellprofiler-nf/projects/20220622_cyp35d1/raw_images/	/projects/b1059/projects/JB/cellprofiler-nf/input_data/well_masks/	48h	10	15hHB101	9	F	3				0	DMSO	Both
p009	F04	cyp35	3	DMSO	PHX2701	869.986355198489	687.429644894925	723.85348223103	867.622696019712	904.682097391421	84.9366304109378	923.477164825774	935.891706421138	939.60165093142	0.0976298420123605	14	20220617	p009_F04	m2X	20220617-cyp35-p009-m2X_F04.TIF	wellmask_98.png	/projects/b1059/projects/JB/cellprofiler-nf/projects/20220622_cyp35d1/raw_images/	/projects/b1059/projects/JB/cellprofiler-nf/input_data/well_masks/	48h	10	15hHB101	9	F	4				0	DMSO	Both
p009	F05	cyp35	3	DMSO	PHX2702	919.588319409444	879.513752649382	882.443016542961	894.617735083508	920.320072207864	30.0330616632584	943.505134832874	958.135740295089	961.187279548898	0.0326592465664913	12	20220617	p009_F05	m2X	20220617-cyp35-p009-m2X_F05.TIF	wellmask_98.png	/projects/b1059/projects/JB/cellprofiler-nf/projects/20220622_cyp35d1/raw_images/	/projects/b1059/projects/JB/cellprofiler-nf/input_data/well_masks/	48h	10	15hHB101	9	F	5				0	DMSO	Both
p009	F06	cyp35	3	DMSO	ECA2859	940.673048114652	780.833886230453	885.220319908694	918.888520331554	952.332682553853	63.8264581020815	991.793458765634	1001.89931176774	1004.03213807597	0.0678519047930691	12	20220617	p009_F06	m2X	20220617-cyp35-p009-m2X_F06.TIF	wellmask_98.png	/projects/b1059/projects/JB/cellprofiler-nf/projects/20220622_cyp35d1/raw_images/	/projects/b1059/projects/JB/cellprofiler-nf/input_data/well_masks/	48h	10	15hHB101	9	F	6				0	DMSO	Both
p009	F07	cyp35	3	DMSO	ECA2860	925.029755381998	845.043173142711	871.819073654158	898.833789185213	931.940828147053	42.5709021042166	961.624289248312	973.625181387936	984.605749776499	0.0460211164630447	13	20220617	p009_F07	m2X	20220617-cyp35-p009-m2X_F07.TIF	wellmask_98.png	/projects/b1059/projects/JB/cellprofiler-nf/projects/20220622_cyp35d1/raw_images/	/projects/b1059/projects/JB/cellprofiler-nf/input_data/well_masks/	48h	10	15hHB101	9	F	7				0	DMSO	Both
p009	F08	cyp35	3	DMSO	ECA2921	1024.98054210207	954.146628872513	997.115346755847	1010.76143482582	1036.57706765106	30.6155691038225	1042.10006356349	1047.88827793232	1064.43121740414	0.0298694149266823	11	20220617	p009_F08	m2X	20220617-cyp35-p009-m2X_F08.TIF	wellmask_98.png	/projects/b1059/projects/JB/cellprofiler-nf/projects/20220622_cyp35d1/raw_images/	/projects/b1059/projects/JB/cellprofiler-nf/input_data/well_masks/	48h	10	15hHB101	9	F	8				0	DMSO	Both
p009	F09	cyp35	3	DMSO	ECA2922	766.644650136011	186.674749599042	272.120473208051	450.380917994754	954.357179096015	351.366947485265	1028.92526356349	1036.69440207913	1043.93251087776	0.458317875723686	9	20220617	p009_F09	m2X	20220617-cyp35-p009-m2X_F09.TIF	wellmask_98.png	/projects/b1059/projects/JB/cellprofiler-nf/projects/20220622_cyp35d1/raw_images/	/projects/b1059/projects/JB/cellprofiler-nf/input_data/well_masks/	48h	10	15hHB101	9	F	9				0	DMSO	Both
p009	F10	cyp35	3	DMSO	ECA3352	930.134937205507	858.680242515888	878.892278888353	890.10578972718	923.559573950998	46.9613889082094	972.964388533438	991.688477226461	998.357419722751	0.0504887914965327	14	20220617	p009_F10	m2X	20220617-cyp35-p009-m2X_F10.TIF	wellmask_98.png	/projects/b1059/projects/JB/cellprofiler-nf/projects/20220622_cyp35d1/raw_images/	/projects/b1059/projects/JB/cellprofiler-nf/input_data/well_masks/	48h	10	15hHB101	9	F	10				0	DMSO	Both
p009	F11	cyp35	3	DMSO	ECA3359	951.066954477959	856.151449776498	869.461637158546	936.92109269135	964.966467985983	48.1424920901266	984.454777953495	996.035204956577	1010.02421267495	0.0506194562469601	16	20220617	p009_F11	m2X	20220617-cyp35-p009-m2X_F11.TIF	wellmask_98.png	/projects/b1059/projects/JB/cellprofiler-nf/projects/20220622_cyp35d1/raw_images/	/projects/b1059/projects/JB/cellprofiler-nf/input_data/well_masks/	48h	10	15hHB101	9	F	11				0	DMSO	Both
p009	G01	cyp35	3	DMSO	N2	911.057021503584	764.249864606988	865.078990929569	881.01200317863	928.563247769328	61.3044368908512	955.689739929047	956.922291739385	984.890350270346	0.0672893523060456	12	20220617	p009_G01	m2X	20220617-cyp35-p009-m2X_G01.TIF	wellmask_98.png	/projects/b1059/projects/JB/cellprofiler-nf/projects/20220622_cyp35d1/raw_images/	/projects/b1059/projects/JB/cellprofiler-nf/input_data/well_masks/	48h	10	15hHB101	9	G	1				0	DMSO	Both
p009	G02	cyp35	3	DMSO	CB4856	980.561888118662	791.417005789173	875.672883251737	920.491823557786	1016.10000965836	85.5671864048955	1035.61966131414	1054.09214955724	1088.37634082681	0.0872634225760777	14	20220617	p009_G02	m2X	20220617-cyp35-p009-m2X_G02.TIF	wellmask_98.png	/projects/b1059/projects/JB/cellprofiler-nf/projects/20220622_cyp35d1/raw_images/	/projects/b1059/projects/JB/cellprofiler-nf/input_data/well_masks/	48h	10	15hHB101	9	G	2				0	DMSO	Both
p009	G03	cyp35	3	DMSO	DL238	892.975228771967	645.719961674334	781.326702126509	880.602983265684	930.066994996616	92.2077025014782	943.349542969089	966.783388881815	987.334340197275	0.103258970160106	18	20220617	p009_G03	m2X	20220617-cyp35-p009-m2X_G03.TIF	wellmask_98.png	/projects/b1059/projects/JB/cellprofiler-nf/projects/20220622_cyp35d1/raw_images/	/projects/b1059/projects/JB/cellprofiler-nf/input_data/well_masks/	48h	10	15hHB101	9	G	3				0	DMSO	Both
p009	G04	cyp35	3	DMSO	PHX2701	857.02546720555	626.654684034398	753.315965205854	834.831039615429	867.671082140089	88.7173988763844	891.445845568732	943.384139459175	979.116710905988	0.103517809296449	17	20220617	p009_G04	m2X	20220617-cyp35-p009-m2X_G04.TIF	wellmask_98.png	/projects/b1059/projects/JB/cellprofiler-nf/projects/20220622_cyp35d1/raw_images/	/projects/b1059/projects/JB/cellprofiler-nf/input_data/well_masks/	48h	10	15hHB101	9	G	4				0	DMSO	Both
p009	G05	cyp35	3	DMSO	PHX2702	883.975806081259	824.708943879654	846.93594545061	857.370308773876	880.231592762812	36.5889555457068	902.644580137304	934.32065415994	962.252077932323	0.0413913540325372	19	20220617	p009_G05	m2X	20220617-cyp35-p009-m2X_G05.TIF	wellmask_98.png	/projects/b1059/projects/JB/cellprofiler-nf/projects/20220622_cyp35d1/raw_images/	/projects/b1059/projects/JB/cellprofiler-nf/input_data/well_masks/	48h	10	15hHB101	9	G	5				0	DMSO	Both
p009	G06	cyp35	3	DMSO	ECA2859	956.314271771463	850.04396224741	910.863592054759	923.384364895043	970.9948525332	47.3203139023571	980.844149628843	997.64258330906	1059.07687676863	0.0494819697866703	20	20220617	p009_G06	m2X	20220617-cyp35-p009-m2X_G06.TIF	wellmask_98.png	/projects/b1059/projects/JB/cellprofiler-nf/projects/20220622_cyp35d1/raw_images/	/projects/b1059/projects/JB/cellprofiler-nf/input_data/well_masks/	48h	10	15hHB101	9	G	6				0	DMSO	Both
p009	G07	cyp35	3	DMSO	ECA2860	923.103432607574	842.979070118096	865.721040278204	902.358639268795	928.047740197275	39.6895567027565	950.260127364591	968.542723794472	994.300162200375	0.0429957849800665	23	20220617	p009_G07	m2X	20220617-cyp35-p009-m2X_G07.TIF	wellmask_98.png	/projects/b1059/projects/JB/cellprofiler-nf/projects/20220622_cyp35d1/raw_images/	/projects/b1059/projects/JB/cellprofiler-nf/input_data/well_masks/	48h	10	15hHB101	9	G	7				0	DMSO	Both
p009	G08	cyp35	3	DMSO	ECA2921	1036.29640680923	986.215881405856	996.085422094372	1018.12005232179	1032.76830479255	36.9822810816295	1052.6098838353	1072.02852438274	1105.7048119757	0.0356869722201375	8	20220617	p009_G08	m2X	20220617-cyp35-p009-m2X_G08.TIF	wellmask_98.png	/projects/b1059/projects/JB/cellprofiler-nf/projects/20220622_cyp35d1/raw_images/	/projects/b1059/projects/JB/cellprofiler-nf/input_data/well_masks/	48h	10	15hHB101	9	G	8				0	DMSO	Both
p009	G09	cyp35	3	DMSO	ECA2922	832.592868373622	417.177983913856	544.541492729845	737.738853878815	952.456676405899	238.508234917725	986.746712614525	1000.78043598512	1009.12290246223	0.28646442214143	6	20220617	p009_G09	m2X	20220617-cyp35-p009-m2X_G09.TIF	wellmask_98.png	/projects/b1059/projects/JB/cellprofiler-nf/projects/20220622_cyp35d1/raw_images/	/projects/b1059/projects/JB/cellprofiler-nf/input_data/well_masks/	48h	10	15hHB101	9	G	9				0	DMSO	Both
p009	G10	cyp35	3	DMSO	ECA3352	709.060027582392	211.826925717018	224.282836329487	549.894853387003	869.714079677861	334.070003351287	911.58720002144	934.020153535411	958.915080864976	0.471144882458444	7	20220617	p009_G10	m2X	20220617-cyp35-p009-m2X_G10.TIF	wellmask_98.png	/projects/b1059/projects/JB/cellprofiler-nf/projects/20220622_cyp35d1/raw_images/	/projects/b1059/projects/JB/cellprofiler-nf/input_data/well_masks/	48h	10	15hHB101	9	G	10				0	DMSO	Both
p009	G11	cyp35	3	DMSO	ECA3359	951.793296473052	785.373223851288	842.218899009159	917.515043469878	970.765422880018	79.0707471813841	995.607028659631	1025.31735613431	1107.50591145961	0.0830755453672423	22	20220617	p009_G11	m2X	20220617-cyp35-p009-m2X_G11.TIF	wellmask_98.png	/projects/b1059/projects/JB/cellprofiler-nf/projects/20220622_cyp35d1/raw_images/	/projects/b1059/projects/JB/cellprofiler-nf/input_data/well_masks/	48h	10	15hHB101	9	G	11				0	DMSO	Both
p009	H01	cyp35	3	DMSO	N2	864.499377643627	594.268404669457	731.742472962525	786.159376251854	901.36171882696	119.654664657895	941.105187917102	981.683221105649	996.90620904903	0.138409196989868	12	20220617	p009_H01	m2X	20220617-cyp35-p009-m2X_H01.TIF	wellmask_98.png	/projects/b1059/projects/JB/cellprofiler-nf/projects/20220622_cyp35d1/raw_images/	/projects/b1059/projects/JB/cellprofiler-nf/input_data/well_masks/	48h	10	15hHB101	9	H	1				0	DMSO	Both
p009	H02	cyp35	3	DMSO	CB4856	1019.82159327608	942.989172440672	981.492376084771	1007.83147874061	1025.51482975486	33.0690445526112	1033.61596916139	1056.25672757633	1074.56891145961	0.0324263035521536	15	20220617	p009_H02	m2X	20220617-cyp35-p009-m2X_H02.TIF	wellmask_98.png	/projects/b1059/projects/JB/cellprofiler-nf/projects/20220622_cyp35d1/raw_images/	/projects/b1059/projects/JB/cellprofiler-nf/input_data/well_masks/	48h	10	15hHB101	9	H	2				0	DMSO	Both
p009	H03	cyp35	3	DMSO	DL238	940.355830872502	860.398089257084	897.978857382711	925.442405420542	935.637062327989	39.9365947676381	954.542500203796	995.615153673399	1011.02978924831	0.0424696625006124	14	20220617	p009_H03	m2X	20220617-cyp35-p009-m2X_H03.TIF	wellmask_98.png	/projects/b1059/projects/JB/cellprofiler-nf/projects/20220622_cyp35d1/raw_images/	/projects/b1059/projects/JB/cellprofiler-nf/input_data/well_masks/	48h	10	15hHB101	9	H	3				0	DMSO	Both
p009	H04	cyp35	3	DMSO	PHX2701	856.345362935998	722.796059817376	754.751284212818	817.422076589457	877.117609893568	70.7400243963584	907.396747956961	924.370018583926	964.266285534394	0.0826068867282995	16	20220617	p009_H04	m2X	20220617-cyp35-p009-m2X_H04.TIF	wellmask_98.png	/projects/b1059/projects/JB/cellprofiler-nf/projects/20220622_cyp35d1/raw_images/	/projects/b1059/projects/JB/cellprofiler-nf/input_data/well_masks/	48h	10	15hHB101	9	H	4				0	DMSO	Both
p009	H05	cyp35	3	DMSO	PHX2702	893.71841673841	767.6044867225	810.945549983444	867.503296333021	889.267074098213	55.9087255653913	934.622313212468	963.662830088653	975.030029334167	0.0625574280649022	23	20220617	p009_H05	m2X	20220617-cyp35-p009-m2X_H05.TIF	wellmask_98.png	/projects/b1059/projects/JB/cellprofiler-nf/projects/20220622_cyp35d1/raw_images/	/projects/b1059/projects/JB/cellprofiler-nf/input_data/well_masks/	48h	10	15hHB101	9	H	5				0	DMSO	Both
p009	H06	cyp35	3	DMSO	ECA2859	956.42684554012	926.215292883004	935.997082824819	944.792714245968	951.777263993348	22.1925030224477	964.33695921026	985.596901414904	994.955001880382	0.0232035551134233	8	20220617	p009_H06	m2X	20220617-cyp35-p009-m2X_H06.TIF	wellmask_98.png	/projects/b1059/projects/JB/cellprofiler-nf/projects/20220622_cyp35d1/raw_images/	/projects/b1059/projects/JB/cellprofiler-nf/input_data/well_masks/	48h	10	15hHB101	9	H	6				0	DMSO	Both
p009	H07	cyp35	3	DMSO	ECA2860	899.00017159806	816.286997552424	829.733575904356	846.338456551166	897.292733606414	59.1104496331186	949.108146953344	979.304292062151	981.780201880381	0.0657513218579748	12	20220617	p009_H07	m2X	20220617-cyp35-p009-m2X_H07.TIF	wellmask_98.png	/projects/b1059/projects/JB/cellprofiler-nf/projects/20220622_cyp35d1/raw_images/	/projects/b1059/projects/JB/cellprofiler-nf/input_data/well_masks/	48h	10	15hHB101	9	H	7				0	DMSO	Both
p009	H08	cyp35	3	DMSO	ECA2921	757.252531064341	230.408689807391	386.750905004864	530.931285627106	979.237497488837	322.449022685567	1005.83802401109	1011.1506428383	1017.58291087776	0.425814387483598	7	20220617	p009_H08	m2X	20220617-cyp35-p009-m2X_H08.TIF	wellmask_98.png	/projects/b1059/projects/JB/cellprofiler-nf/projects/20220622_cyp35d1/raw_images/	/projects/b1059/projects/JB/cellprofiler-nf/input_data/well_masks/	48h	10	15hHB101	9	H	8				0	DMSO	Both
p009	H09	cyp35	3	DMSO	ECA2922	587.427492220285	182.76714810564	226.868694642031	351.880603177475	486.075043677998	330.385247333437	921.272141905774	1026.19667314271	1026.19667314271	0.5624272811691	10	20220617	p009_H09	m2X	20220617-cyp35-p009-m2X_H09.TIF	wellmask_98.png	/projects/b1059/projects/JB/cellprofiler-nf/projects/20220622_cyp35d1/raw_images/	/projects/b1059/projects/JB/cellprofiler-nf/input_data/well_masks/	48h	10	15hHB101	9	H	9				0	DMSO	Both
p009	H10	cyp35	3	DMSO	ECA3352	886.82782991328	703.847941781657	850.728114903513	881.790503984263	896.042410784279	70.1286669578994	924.982902697402	941.544896201606	953.439901374454	0.0790781080525597	10	20220617	p009_H10	m2X	20220617-cyp35-p009-m2X_H10.TIF	wellmask_98.png	/projects/b1059/projects/JB/cellprofiler-nf/projects/20220622_cyp35d1/raw_images/	/projects/b1059/projects/JB/cellprofiler-nf/input_data/well_masks/	48h	10	15hHB101	9	H	10				0	DMSO	Both
p009	H11	cyp35	3	DMSO	ECA3359	735.501970000926	167.754356788076	255.846889321306	487.952611210094	906.352317753502	306.003398770506	963.246493007983	972.853467105483	988.975292902463	0.416047014490146	14	20220617	p009_H11	m2X	20220617-cyp35-p009-m2X_H11.TIF	wellmask_98.png	/projects/b1059/projects/JB/cellprofiler-nf/projects/20220622_cyp35d1/raw_images/	/projects/b1059/projects/JB/cellprofiler-nf/input_data/well_masks/	48h	10	15hHB101	9	H	11				0	DMSO	Both
p010	A01	cyp35	1	DMSO	ECA3359	918.157460836163	824.560386264663	843.279801178963	871.358923550413	918.157460836163	132.366252257461	964.955998121913	993.035120493363	1011.75453540766	0.144165089217829	2	20220617	p010_A01	m2X	20220617-cyp35-p010-m2X_A01.TIF	wellmask_98.png	/projects/b1059/projects/JB/cellprofiler-nf/projects/20220622_cyp35d1/raw_images/	/projects/b1059/projects/JB/cellprofiler-nf/input_data/well_masks/	48h	10	15hHB101	10	A	1				0	DMSO	Both
p010	A03	cyp35	1	DMSO	ECA2922	967.308454157926	797.348914410262	916.500831112999	947.011321198733	986.049505464704	69.8015153841802	1010.35596055312	1027.31811625525	1030.89482945436	0.0721605554920376	10	20220617	p010_A03	m2X	20220617-cyp35-p010-m2X_A03.TIF	wellmask_98.png	/projects/b1059/projects/JB/cellprofiler-nf/projects/20220622_cyp35d1/raw_images/	/projects/b1059/projects/JB/cellprofiler-nf/input_data/well_masks/	48h	10	15hHB101	10	A	3				0	DMSO	Both
p010	A04	cyp35	1	DMSO	ECA2921	734.818989619496	168.446852103883	192.527413933487	306.862417912004	963.288478379523	369.872212099274	1022.98157270633	1031.08038313893	1039.93658272194	0.503351461141201	20	20220617	p010_A04	m2X	20220617-cyp35-p010-m2X_A04.TIF	wellmask_98.png	/projects/b1059/projects/JB/cellprofiler-nf/projects/20220622_cyp35d1/raw_images/	/projects/b1059/projects/JB/cellprofiler-nf/input_data/well_masks/	48h	10	15hHB101	10	A	4				0	DMSO	Both
p010	A05	cyp35	1	DMSO	ECA2860	922.359140561085	753.897476537017	803.446899566414	893.6175355917	945.538242878618	78.2347569647583	968.401620877434	991.719224631322	1021.36970132677	0.0848202760989249	14	20220617	p010_A05	m2X	20220617-cyp35-p010-m2X_A05.TIF	wellmask_98.png	/projects/b1059/projects/JB/cellprofiler-nf/projects/20220622_cyp35d1/raw_images/	/projects/b1059/projects/JB/cellprofiler-nf/input_data/well_masks/	48h	10	15hHB101	10	A	5				0	DMSO	Both
p010	A06	cyp35	1	DMSO	ECA2859	700.607558316431	184.444064033912	269.591595382163	354.989332904506	827.912603540956	297.063169239181	927.514904134754	990.979170450817	1025.30053003621	0.424007942410767	22	20220617	p010_A06	m2X	20220617-cyp35-p010-m2X_A06.TIF	wellmask_98.png	/projects/b1059/projects/JB/cellprofiler-nf/projects/20220622_cyp35d1/raw_images/	/projects/b1059/projects/JB/cellprofiler-nf/input_data/well_masks/	48h	10	15hHB101	10	A	6				0	DMSO	Both
p010	A07	cyp35	1	DMSO	PHX2702	879.997641572728	737.247216249215	793.157671846727	848.984739830159	905.311614722794	65.9178838434226	923.363499490603	936.401885491176	961.761407824913	0.0749068869384859	12	20220617	p010_A07	m2X	20220617-cyp35-p010-m2X_A07.TIF	wellmask_98.png	/projects/b1059/projects/JB/cellprofiler-nf/projects/20220622_cyp35d1/raw_images/	/projects/b1059/projects/JB/cellprofiler-nf/input_data/well_masks/	48h	10	15hHB101	10	A	7				0	DMSO	Both
p010	A08	cyp35	1	DMSO	PHX2701	906.77180962385	852.155521620673	858.704138630539	893.215613778219	921.226264145334	34.0152741090541	932.097328761091	937.958414421019	949.151717404138	0.0375124962510297	9	20220617	p010_A08	m2X	20220617-cyp35-p010-m2X_A08.TIF	wellmask_98.png	/projects/b1059/projects/JB/cellprofiler-nf/projects/20220622_cyp35d1/raw_images/	/projects/b1059/projects/JB/cellprofiler-nf/input_data/well_masks/	48h	10	15hHB101	10	A	8				0	DMSO	Both
p010	A09	cyp35	1	DMSO	DL238	534.028273900406	346.618978399713	382.812720294832	420.167159168876	478.477710388682	186.665880748835	599.896373530681	740.794391017704	859.495674218404	0.349543067046759	6	20220617	p010_A09	m2X	20220617-cyp35-p010-m2X_A09.TIF	wellmask_98.png	/projects/b1059/projects/JB/cellprofiler-nf/projects/20220622_cyp35d1/raw_images/	/projects/b1059/projects/JB/cellprofiler-nf/input_data/well_masks/	48h	10	15hHB101	10	A	9				0	DMSO	Both
p010	A10	cyp35	1	DMSO	CB4856	951.314507020843	725.700511430006	788.344200974659	953.214397540939	1002.47331824511	114.827993927564	1012.24276806218	1023.08289081957	1038.00717793232	0.120704554676835	8	20220617	p010_A10	m2X	20220617-cyp35-p010-m2X_A10.TIF	wellmask_98.png	/projects/b1059/projects/JB/cellprofiler-nf/projects/20220622_cyp35d1/raw_images/	/projects/b1059/projects/JB/cellprofiler-nf/input_data/well_masks/	48h	10	15hHB101	10	A	10				0	DMSO	Both
p010	A11	cyp35	1	DMSO	N2	656.178887598247	235.023080259707	252.783881251771	431.052412191339	680.592921516578	323.364188327098	943.828713773832	966.992377970564	1015.70716649614	0.492798830377917	8	20220617	p010_A11	m2X	20220617-cyp35-p010-m2X_A11.TIF	wellmask_98.png	/projects/b1059/projects/JB/cellprofiler-nf/projects/20220622_cyp35d1/raw_images/	/projects/b1059/projects/JB/cellprofiler-nf/input_data/well_masks/	48h	10	15hHB101	10	A	11				0	DMSO	Both
p010	B01	cyp35	1	DMSO	ECA3359	310.623564685584	257.938725717018	268.475693510731	284.281145201301	310.623564685584	74.5076138007879	336.965984169866	352.771435860436	363.308403654149	0.239864653785057	2	20220617	p010_B01	m2X	20220617-cyp35-p010-m2X_B01.TIF	wellmask_98.png	/projects/b1059/projects/JB/cellprofiler-nf/projects/20220622_cyp35d1/raw_images/	/projects/b1059/projects/JB/cellprofiler-nf/input_data/well_masks/	48h	10	15hHB101	10	B	1				0	DMSO	Both
p010	B03	cyp35	1	DMSO	ECA2922	997.285623573914	977.162367771254	987.753795511118	995.301606609897	997.386837144431	10.8373786902513	1001.20980037006	1006.17814903489	1013.42734614181	0.0108668754808818	7	20220617	p010_B03	m2X	20220617-cyp35-p010-m2X_B03.TIF	wellmask_98.png	/projects/b1059/projects/JB/cellprofiler-nf/projects/20220622_cyp35d1/raw_images/	/projects/b1059/projects/JB/cellprofiler-nf/input_data/well_masks/	48h	10	15hHB101	10	B	3				0	DMSO	Both
p010	B04	cyp35	1	DMSO	ECA2921	1010.749158272	968.851238299351	989.483133690572	1005.30425398426	1008.43243467343	24.3529672099284	1020.70815274877	1038.06525949401	1045.93562146512	0.0240939772352251	7	20220617	p010_B04	m2X	20220617-cyp35-p010-m2X_B04.TIF	wellmask_98.png	/projects/b1059/projects/JB/cellprofiler-nf/projects/20220622_cyp35d1/raw_images/	/projects/b1059/projects/JB/cellprofiler-nf/input_data/well_masks/	48h	10	15hHB101	10	B	4				0	DMSO	Both
p010	B05	cyp35	1	DMSO	ECA2860	654.935128974487	176.627226245416	204.238045657133	365.361407290604	839.515582760608	322.646366457794	940.150392221255	965.375343188877	1000.55172164013	0.492638663256622	20	20220617	p010_B05	m2X	20220617-cyp35-p010-m2X_B05.TIF	wellmask_98.png	/projects/b1059/projects/JB/cellprofiler-nf/projects/20220622_cyp35d1/raw_images/	/projects/b1059/projects/JB/cellprofiler-nf/input_data/well_masks/	48h	10	15hHB101	10	B	5				0	DMSO	Both
p010	B06	cyp35	1	DMSO	ECA2859	832.152211758797	542.178947333729	644.078765266316	733.525522699402	870.730706088146	144.572442320456	944.349155450591	977.647632371757	1024.46118330378	0.173733170780012	15	20220617	p010_B06	m2X	20220617-cyp35-p010-m2X_B06.TIF	wellmask_98.png	/projects/b1059/projects/JB/cellprofiler-nf/projects/20220622_cyp35d1/raw_images/	/projects/b1059/projects/JB/cellprofiler-nf/input_data/well_masks/	48h	10	15hHB101	10	B	6				0	DMSO	Both
p010	B07	cyp35	1	DMSO	PHX2702	595.85929910433	166.197919242839	184.043022506398	237.762778584242	817.084856831333	359.162964652266	920.427078514168	955.233359875136	965.779853984264	0.602764721792786	13	20220617	p010_B07	m2X	20220617-cyp35-p010-m2X_B07.TIF	wellmask_98.png	/projects/b1059/projects/JB/cellprofiler-nf/projects/20220622_cyp35d1/raw_images/	/projects/b1059/projects/JB/cellprofiler-nf/input_data/well_masks/	48h	10	15hHB101	10	B	7				0	DMSO	Both
p010	B08	cyp35	1	DMSO	PHX2701	860.28596532791	626.970683962986	727.998041468565	831.068842940499	887.545322979561	104.83393380803	920.502641005666	959.282068294915	980.415906669993	0.121859402609306	12	20220617	p010_B08	m2X	20220617-cyp35-p010-m2X_B08.TIF	wellmask_98.png	/projects/b1059/projects/JB/cellprofiler-nf/projects/20220622_cyp35d1/raw_images/	/projects/b1059/projects/JB/cellprofiler-nf/input_data/well_masks/	48h	10	15hHB101	10	B	8				0	DMSO	Both
p010	B09	cyp35	1	DMSO	DL238	954.96957672741	931.010406669993	934.434856553623	946.335957827106	952.343252067209	17.0481428348189	967.318920968491	975.690885651258	979.097650197189	0.0178520271747727	8	20220617	p010_B09	m2X	20220617-cyp35-p010-m2X_B09.TIF	wellmask_98.png	/projects/b1059/projects/JB/cellprofiler-nf/projects/20220622_cyp35d1/raw_images/	/projects/b1059/projects/JB/cellprofiler-nf/input_data/well_masks/	48h	10	15hHB101	10	B	9				0	DMSO	Both
p010	B10	cyp35	1	DMSO	CB4856	786.752506044272	165.056194628542	245.560844121132	573.74149370247	993.356630618051	365.69782311797	1017.76556682668	1031.65385398426	1048.19781677129	0.464819394038755	11	20220617	p010_B10	m2X	20220617-cyp35-p010-m2X_B10.TIF	wellmask_98.png	/projects/b1059/projects/JB/cellprofiler-nf/projects/20220622_cyp35d1/raw_images/	/projects/b1059/projects/JB/cellprofiler-nf/input_data/well_masks/	48h	10	15hHB101	10	B	10				0	DMSO	Both
p010	B11	cyp35	1	DMSO	N2	879.082301718145	702.656735280345	750.340988005345	794.60060577057	907.885947381694	103.703311963055	966.827314760891	987.964679640308	990.393964145333	0.117967693992211	10	20220617	p010_B11	m2X	20220617-cyp35-p010-m2X_B11.TIF	wellmask_98.png	/projects/b1059/projects/JB/cellprofiler-nf/projects/20220622_cyp35d1/raw_images/	/projects/b1059/projects/JB/cellprofiler-nf/input_data/well_masks/	48h	10	15hHB101	10	B	11				0	DMSO	Both
p010	C01	cyp35	1	DMSO	ECA3359	988.400312267892	914.376387359161	929.181172340907	951.388349813526	988.400312267892	104.685638546016	1025.41227472226	1047.61945219488	1062.42423717662	0.105914210312028	2	20220617	p010_C01	m2X	20220617-cyp35-p010-m2X_C01.TIF	wellmask_98.png	/projects/b1059/projects/JB/cellprofiler-nf/projects/20220622_cyp35d1/raw_images/	/projects/b1059/projects/JB/cellprofiler-nf/input_data/well_masks/	48h	10	15hHB101	10	C	1				0	DMSO	Both
p010	C03	cyp35	1	DMSO	ECA2922	972.874642021716	677.055454445917	840.200951453169	1010.16757525577	1033.22606736452	145.816898718093	1037.13527292106	1045.19690724745	1052.82051029591	0.149882515608663	6	20220617	p010_C03	m2X	20220617-cyp35-p010-m2X_C03.TIF	wellmask_98.png	/projects/b1059/projects/JB/cellprofiler-nf/projects/20220622_cyp35d1/raw_images/	/projects/b1059/projects/JB/cellprofiler-nf/input_data/well_masks/	48h	10	15hHB101	10	C	3				0	DMSO	Both
p010	C04	cyp35	1	DMSO	ECA2921	996.079077149569	914.077845974581	954.477662399795	981.606364933138	1004.24197459479	38.0902492190655	1020.59993627166	1022.62560002342	1051.55317256087	0.0382401860383078	11	20220617	p010_C04	m2X	20220617-cyp35-p010-m2X_C04.TIF	wellmask_98.png	/projects/b1059/projects/JB/cellprofiler-nf/projects/20220622_cyp35d1/raw_images/	/projects/b1059/projects/JB/cellprofiler-nf/input_data/well_masks/	48h	10	15hHB101	10	C	4				0	DMSO	Both
p010	C05	cyp35	1	DMSO	ECA2860	898.328625824011	783.92412582844	835.769569444328	850.330762607153	896.810381135416	59.6999455199068	949.554559344987	975.903095938351	1006.81916707799	0.0664566883473693	24	20220617	p010_C05	m2X	20220617-cyp35-p010-m2X_C05.TIF	wellmask_98.png	/projects/b1059/projects/JB/cellprofiler-nf/projects/20220622_cyp35d1/raw_images/	/projects/b1059/projects/JB/cellprofiler-nf/input_data/well_masks/	48h	10	15hHB101	10	C	5				0	DMSO	Both
p010	C06	cyp35	1	DMSO	ECA2859	939.403794442246	859.291395927077	862.530248496436	899.173505002494	947.097010131815	55.6556015367844	973.314815920197	993.166831031673	1044.44535093912	0.0592456639690591	14	20220617	p010_C06	m2X	20220617-cyp35-p010-m2X_C06.TIF	wellmask_98.png	/projects/b1059/projects/JB/cellprofiler-nf/projects/20220622_cyp35d1/raw_images/	/projects/b1059/projects/JB/cellprofiler-nf/input_data/well_masks/	48h	10	15hHB101	10	C	6				0	DMSO	Both
p010	C07	cyp35	1	DMSO	PHX2702	923.747614373048	764.995389830159	867.04645364643	886.091503659631	942.53596758337	62.1113836823586	965.126960334143	981.982660360904	1000.97729230116	0.0672384780387378	14	20220617	p010_C07	m2X	20220617-cyp35-p010-m2X_C07.TIF	wellmask_98.png	/projects/b1059/projects/JB/cellprofiler-nf/projects/20220622_cyp35d1/raw_images/	/projects/b1059/projects/JB/cellprofiler-nf/input_data/well_masks/	48h	10	15hHB101	10	C	7				0	DMSO	Both
p010	C08	cyp35	1	DMSO	PHX2701	839.398989718143	650.923594208909	652.451661376522	792.603549002605	871.467212614526	123.761167876821	923.80353689599	946.533595770255	974.296658773875	0.147440215431255	8	20220617	p010_C08	m2X	20220617-cyp35-p010-m2X_C08.TIF	wellmask_98.png	/projects/b1059/projects/JB/cellprofiler-nf/projects/20220622_cyp35d1/raw_images/	/projects/b1059/projects/JB/cellprofiler-nf/input_data/well_masks/	48h	10	15hHB101	10	C	8				0	DMSO	Both
p010	C09	cyp35	1	DMSO	DL238	756.181090169744	201.274739965662	287.102760950279	585.482761137258	905.170481685469	303.303467168265	947.862256507405	1010.01657611098	1014.62024440504	0.401098984239584	12	20220617	p010_C09	m2X	20220617-cyp35-p010-m2X_C09.TIF	wellmask_98.png	/projects/b1059/projects/JB/cellprofiler-nf/projects/20220622_cyp35d1/raw_images/	/projects/b1059/projects/JB/cellprofiler-nf/input_data/well_masks/	48h	10	15hHB101	10	C	9				0	DMSO	Both
p010	C10	cyp35	1	DMSO	CB4856	650.159594285832	168.944798288246	176.315371886229	212.968166318992	760.154738670853	400.876633069659	1019.17808881851	1035.25244010598	1065.34987851417	0.616581892496722	14	20220617	p010_C10	m2X	20220617-cyp35-p010-m2X_C10.TIF	wellmask_98.png	/projects/b1059/projects/JB/cellprofiler-nf/projects/20220622_cyp35d1/raw_images/	/projects/b1059/projects/JB/cellprofiler-nf/input_data/well_masks/	48h	10	15hHB101	10	C	10				0	DMSO	Both
p010	C11	cyp35	1	DMSO	N2	747.44803267818	189.573347314271	248.661839708745	553.791646148385	897.708092224965	275.789645141348	934.353173524854	971.042907324209	1010.78761554997	0.368975009745048	20	20220617	p010_C11	m2X	20220617-cyp35-p010-m2X_C11.TIF	wellmask_98.png	/projects/b1059/projects/JB/cellprofiler-nf/projects/20220622_cyp35d1/raw_images/	/projects/b1059/projects/JB/cellprofiler-nf/input_data/well_masks/	48h	10	15hHB101	10	C	11				0	DMSO	Both
p010	D03	cyp35	1	DMSO	ECA2922	559.541196172178	178.187697561194	202.877694999011	218.09371236011	358.369540737122	364.317287260223	909.429636067726	1003.23459465196	1016.97450423119	0.651100025793486	11	20220617	p010_D03	m2X	20220617-cyp35-p010-m2X_D03.TIF	wellmask_98.png	/projects/b1059/projects/JB/cellprofiler-nf/projects/20220622_cyp35d1/raw_images/	/projects/b1059/projects/JB/cellprofiler-nf/input_data/well_masks/	48h	10	15hHB101	10	D	3				0	DMSO	Both
p010	D04	cyp35	1	DMSO	ECA2921	1008.37557116433	991.758259355722	996.653657672617	1002.82149998246	1006.80566777125	12.9804583854981	1010.66447735048	1017.69864104215	1038.37248983016	0.0128726426509026	9	20220617	p010_D04	m2X	20220617-cyp35-p010-m2X_D04.TIF	wellmask_98.png	/projects/b1059/projects/JB/cellprofiler-nf/projects/20220622_cyp35d1/raw_images/	/projects/b1059/projects/JB/cellprofiler-nf/input_data/well_masks/	48h	10	15hHB101	10	D	4				0	DMSO	Both
p010	D05	cyp35	1	DMSO	ECA2860	660.639645083064	181.2906185766	225.191475558997	369.650969965711	872.426034825817	325.782681542612	944.610061706528	971.988504359271	987.439600744918	0.493132199932765	17	20220617	p010_D05	m2X	20220617-cyp35-p010-m2X_D05.TIF	wellmask_98.png	/projects/b1059/projects/JB/cellprofiler-nf/projects/20220622_cyp35d1/raw_images/	/projects/b1059/projects/JB/cellprofiler-nf/input_data/well_masks/	48h	10	15hHB101	10	D	5				0	DMSO	Both
p010	D06	cyp35	1	DMSO	ECA2859	557.513628427281	178.752807140418	196.236822319478	228.967449029216	673.835885352066	300.202391333812	821.504920671712	909.934053724557	921.33922251125	0.538466462570016	15	20220617	p010_D06	m2X	20220617-cyp35-p010-m2X_D06.TIF	wellmask_98.png	/projects/b1059/projects/JB/cellprofiler-nf/projects/20220622_cyp35d1/raw_images/	/projects/b1059/projects/JB/cellprofiler-nf/input_data/well_masks/	48h	10	15hHB101	10	D	6				0	DMSO	Both
p010	D07	cyp35	1	DMSO	PHX2702	693.277840451966	164.874358718365	290.739420674871	531.505377419515	845.140130618051	282.330985654905	886.11867583817	891.88213964366	966.110887511547	0.407240747044281	11	20220617	p010_D07	m2X	20220617-cyp35-p010-m2X_D07.TIF	wellmask_98.png	/projects/b1059/projects/JB/cellprofiler-nf/projects/20220622_cyp35d1/raw_images/	/projects/b1059/projects/JB/cellprofiler-nf/input_data/well_masks/	48h	10	15hHB101	10	D	7				0	DMSO	Both
p010	D08	cyp35	1	DMSO	PHX2701	695.158701630709	235.91654031363	240.334128478729	279.462562433737	871.594991165696	299.586809690625	900.236887511547	939.268063765749	961.549849776499	0.430961748717022	17	20220617	p010_D08	m2X	20220617-cyp35-p010-m2X_D08.TIF	wellmask_98.png	/projects/b1059/projects/JB/cellprofiler-nf/projects/20220622_cyp35d1/raw_images/	/projects/b1059/projects/JB/cellprofiler-nf/input_data/well_masks/	48h	10	15hHB101	10	D	8				0	DMSO	Both
p010	D09	cyp35	1	DMSO	DL238	838.29460151856	364.265595942076	478.71709794201	838.828027573111	935.274689248314	213.17081550395	971.391752534592	988.808330268944	1000.04098809339	0.254291051281725	15	20220617	p010_D09	m2X	20220617-cyp35-p010-m2X_D09.TIF	wellmask_98.png	/projects/b1059/projects/JB/cellprofiler-nf/projects/20220622_cyp35d1/raw_images/	/projects/b1059/projects/JB/cellprofiler-nf/input_data/well_masks/	48h	10	15hHB101	10	D	9				0	DMSO	Both
p010	D10	cyp35	1	DMSO	CB4856	983.912157295557	861.439654012495	908.817878127557	944.803976657209	1009.02594498689	62.4969446281998	1023.1051911657	1040.46761345783	1051.88420608815	0.0635188255016412	9	20220617	p010_D10	m2X	20220617-cyp35-p010-m2X_D10.TIF	wellmask_98.png	/projects/b1059/projects/JB/cellprofiler-nf/projects/20220622_cyp35d1/raw_images/	/projects/b1059/projects/JB/cellprofiler-nf/input_data/well_masks/	48h	10	15hHB101	10	D	10				0	DMSO	Both
p010	D11	cyp35	1	DMSO	N2	919.112748141678	782.263075461323	831.788554852647	886.225755194579	920.672055755628	84.4529952215962	986.931175407083	1004.87763381676	1007.30809824569	0.0918853485520125	6	20220617	p010_D11	m2X	20220617-cyp35-p010-m2X_D11.TIF	wellmask_98.png	/projects/b1059/projects/JB/cellprofiler-nf/projects/20220622_cyp35d1/raw_images/	/projects/b1059/projects/JB/cellprofiler-nf/input_data/well_masks/	48h	10	15hHB101	10	D	11				0	DMSO	Both
p010	E01	cyp35	1	DMSO	ECA3359	547.239358569237	168.391603127387	275.01707184664	434.95527492552	701.518946723654	329.968691608205	736.663236290162	757.749810030067	771.80752585667	0.602969589890082	3	20220617	p010_E01	m2X	20220617-cyp35-p010-m2X_E01.TIF	wellmask_98.png	/projects/b1059/projects/JB/cellprofiler-nf/projects/20220622_cyp35d1/raw_images/	/projects/b1059/projects/JB/cellprofiler-nf/input_data/well_masks/	48h	10	15hHB101	10	E	1				0	DMSO	Both
p010	E03	cyp35	1	DMSO	ECA2922	970.594396377918	839.948168232908	895.508841851231	930.625950321717	983.011530050321	64.9127175537982	1017.57018119332	1033.75926010423	1052.58055151327	0.0668793450652927	12	20220617	p010_E03	m2X	20220617-cyp35-p010-m2X_E03.TIF	wellmask_98.png	/projects/b1059/projects/JB/cellprofiler-nf/projects/20220622_cyp35d1/raw_images/	/projects/b1059/projects/JB/cellprofiler-nf/input_data/well_masks/	48h	10	15hHB101	10	E	3				0	DMSO	Both
p010	E04	cyp35	1	DMSO	ECA2921	721.182440957831	178.967501154921	203.88923464408	209.775267208708	965.168390742541	393.540343758702	1035.39596169848	1040.23190116819	1057.06401381041	0.545687639366296	12	20220617	p010_E04	m2X	20220617-cyp35-p010-m2X_E04.TIF	wellmask_98.png	/projects/b1059/projects/JB/cellprofiler-nf/projects/20220622_cyp35d1/raw_images/	/projects/b1059/projects/JB/cellprofiler-nf/input_data/well_masks/	48h	10	15hHB101	10	E	4				0	DMSO	Both
p010	E05	cyp35	1	DMSO	ECA2860	718.677930865817	166.751523366212	286.252597150256	566.593568699426	838.733818583926	271.640144670415	905.890378431324	945.668344685303	983.241454566109	0.377972013615556	22	20220617	p010_E05	m2X	20220617-cyp35-p010-m2X_E05.TIF	wellmask_98.png	/projects/b1059/projects/JB/cellprofiler-nf/projects/20220622_cyp35d1/raw_images/	/projects/b1059/projects/JB/cellprofiler-nf/input_data/well_masks/	48h	10	15hHB101	10	E	5				0	DMSO	Both
p010	E06	cyp35	1	DMSO	ECA2859	886.916999582869	706.422050327571	805.566664847299	874.815687466179	895.304655147957	73.5609754221489	931.968354728359	960.846199110421	984.274716249217	0.0829400896101279	14	20220617	p010_E06	m2X	20220617-cyp35-p010-m2X_E06.TIF	wellmask_98.png	/projects/b1059/projects/JB/cellprofiler-nf/projects/20220622_cyp35d1/raw_images/	/projects/b1059/projects/JB/cellprofiler-nf/input_data/well_masks/	48h	10	15hHB101	10	E	6				0	DMSO	Both
p010	E07	cyp35	1	DMSO	PHX2702	906.191596333904	797.429959355722	848.294114996985	881.707745602443	901.766699485575	53.8887863567811	931.477774782355	981.884146014723	988.538998827538	0.059467320790431	18	20220617	p010_E07	m2X	20220617-cyp35-p010-m2X_E07.TIF	wellmask_98.png	/projects/b1059/projects/JB/cellprofiler-nf/projects/20220622_cyp35d1/raw_images/	/projects/b1059/projects/JB/cellprofiler-nf/input_data/well_masks/	48h	10	15hHB101	10	E	7				0	DMSO	Both
p010	E08	cyp35	1	DMSO	PHX2701	837.016871187897	433.458990245889	708.938913924606	774.038898364936	865.895431199898	166.777061857214	962.971445273424	991.55218974216	996.447396970577	0.199251732668809	11	20220617	p010_E08	m2X	20220617-cyp35-p010-m2X_E08.TIF	wellmask_98.png	/projects/b1059/projects/JB/cellprofiler-nf/projects/20220622_cyp35d1/raw_images/	/projects/b1059/projects/JB/cellprofiler-nf/input_data/well_masks/	48h	10	15hHB101	10	E	8				0	DMSO	Both
p010	E09	cyp35	1	DMSO	DL238	953.296266448769	914.638864145333	927.152967925887	938.411191394678	956.249868062177	20.5160918469664	967.160424056249	974.226531502532	990.818819181868	0.0215212128370053	16	20220617	p010_E09	m2X	20220617-cyp35-p010-m2X_E09.TIF	wellmask_98.png	/projects/b1059/projects/JB/cellprofiler-nf/projects/20220622_cyp35d1/raw_images/	/projects/b1059/projects/JB/cellprofiler-nf/input_data/well_masks/	48h	10	15hHB101	10	E	9				0	DMSO	Both
p010	E10	cyp35	1	DMSO	CB4856	707.802725053362	168.421257862156	171.831298741568	462.525763708625	823.071253868457	354.568132530635	1002.98529665438	1013.00622371875	1053.14566109249	0.500942028026106	12	20220617	p010_E10	m2X	20220617-cyp35-p010-m2X_E10.TIF	wellmask_98.png	/projects/b1059/projects/JB/cellprofiler-nf/projects/20220622_cyp35d1/raw_images/	/projects/b1059/projects/JB/cellprofiler-nf/input_data/well_masks/	48h	10	15hHB101	10	E	10				0	DMSO	Both
p010	E11	cyp35	1	DMSO	N2	927.608643285226	873.453413778217	885.923835113971	892.872622735981	912.658540617965	42.7195458142577	964.012180512363	988.319810669958	997.05266765106	0.0460534150080381	15	20220617	p010_E11	m2X	20220617-cyp35-p010-m2X_E11.TIF	wellmask_98.png	/projects/b1059/projects/JB/cellprofiler-nf/projects/20220622_cyp35d1/raw_images/	/projects/b1059/projects/JB/cellprofiler-nf/input_data/well_masks/	48h	10	15hHB101	10	E	11				0	DMSO	Both
p010	F01	cyp35	1	DMSO	ECA3359	916.151179121841	902.08283413255	904.896503130408	909.117006627196	916.151179121841	19.8956442839983	923.185351616486	927.405855113273	930.219524111131	0.021716551522718	2	20220617	p010_F01	m2X	20220617-cyp35-p010-m2X_F01.TIF	wellmask_98.png	/projects/b1059/projects/JB/cellprofiler-nf/projects/20220622_cyp35d1/raw_images/	/projects/b1059/projects/JB/cellprofiler-nf/input_data/well_masks/	48h	10	15hHB101	10	F	1				0	DMSO	Both
p010	F03	cyp35	1	DMSO	ECA2922	1010.58536783703	952.464799441575	986.379395412348	999.61299709077	1011.46366298164	27.2241059830494	1029.6811521273	1033.66572583715	1047.03328060804	0.0269389473165614	9	20220617	p010_F03	m2X	20220617-cyp35-p010-m2X_F03.TIF	wellmask_98.png	/projects/b1059/projects/JB/cellprofiler-nf/projects/20220622_cyp35d1/raw_images/	/projects/b1059/projects/JB/cellprofiler-nf/input_data/well_masks/	48h	10	15hHB101	10	F	3				0	DMSO	Both
p010	F04	cyp35	1	DMSO	ECA2921	945.824210956254	827.073413201085	863.006724636554	916.906691789759	969.154743109445	84.4239549034205	998.07226227594	1009.9772715534	1017.91394440504	0.0892596678383455	4	20220617	p010_F04	m2X	20220617-cyp35-p010-m2X_F04.TIF	wellmask_98.png	/projects/b1059/projects/JB/cellprofiler-nf/projects/20220622_cyp35d1/raw_images/	/projects/b1059/projects/JB/cellprofiler-nf/input_data/well_masks/	48h	10	15hHB101	10	F	4				0	DMSO	Both
p010	F05	cyp35	1	DMSO	ECA2860	911.749665940583	779.95032138029	848.648312591065	880.616663882641	908.752976676668	60.1988027855264	963.904109602645	982.381865082148	998.579735407664	0.0660255824973885	15	20220617	p010_F05	m2X	20220617-cyp35-p010-m2X_F05.TIF	wellmask_98.png	/projects/b1059/projects/JB/cellprofiler-nf/projects/20220622_cyp35d1/raw_images/	/projects/b1059/projects/JB/cellprofiler-nf/input_data/well_masks/	48h	10	15hHB101	10	F	5				0	DMSO	Both
p010	F06	cyp35	1	DMSO	ECA2859	950.97494729892	881.330669516791	894.523112614525	929.843640097564	952.639332354818	40.445332253925	985.239418644022	994.914125154632	1002.24463003621	0.0425303867034594	11	20220617	p010_F06	m2X	20220617-cyp35-p010-m2X_F06.TIF	wellmask_98.png	/projects/b1059/projects/JB/cellprofiler-nf/projects/20220622_cyp35d1/raw_images/	/projects/b1059/projects/JB/cellprofiler-nf/input_data/well_masks/	48h	10	15hHB101	10	F	6				0	DMSO	Both
p010	F07	cyp35	1	DMSO	PHX2702	921.092595492395	851.022166496139	883.308726041974	899.20362582844	924.188930618052	36.8814149071941	937.363730618051	971.014318048692	972.167456302877	0.0400409416899917	13	20220617	p010_F07	m2X	20220617-cyp35-p010-m2X_F07.TIF	wellmask_98.png	/projects/b1059/projects/JB/cellprofiler-nf/projects/20220622_cyp35d1/raw_images/	/projects/b1059/projects/JB/cellprofiler-nf/input_data/well_masks/	48h	10	15hHB101	10	F	7				0	DMSO	Both
p010	F08	cyp35	1	DMSO	PHX2701	887.424605332551	796.122460519414	857.200278246891	863.397780864974	887.256002462228	39.3588967866866	909.689996508923	935.979617265485	939.695472440673	0.0443518204816254	13	20220617	p010_F08	m2X	20220617-cyp35-p010-m2X_F08.TIF	wellmask_98.png	/projects/b1059/projects/JB/cellprofiler-nf/projects/20220622_cyp35d1/raw_images/	/projects/b1059/projects/JB/cellprofiler-nf/input_data/well_masks/	48h	10	15hHB101	10	F	8				0	DMSO	Both
p010	F09	cyp35	1	DMSO	DL238	909.645032425466	764.343686116241	837.230545452363	868.745832372311	924.664310096493	61.6430964188512	957.445705143571	971.650898680091	991.330268353099	0.0677661002055789	19	20220617	p010_F09	m2X	20220617-cyp35-p010-m2X_F09.TIF	wellmask_98.png	/projects/b1059/projects/JB/cellprofiler-nf/projects/20220622_cyp35d1/raw_images/	/projects/b1059/projects/JB/cellprofiler-nf/input_data/well_masks/	48h	10	15hHB101	10	F	9				0	DMSO	Both
p010	F10	cyp35	1	DMSO	CB4856	943.721669946079	840.393481004626	857.849269435859	881.451237025306	962.183321496096	71.1859792489127	1001.52992415217	1015.95911494732	1021.86657549352	0.0754311165208064	8	20220617	p010_F10	m2X	20220617-cyp35-p010-m2X_F10.TIF	wellmask_98.png	/projects/b1059/projects/JB/cellprofiler-nf/projects/20220622_cyp35d1/raw_images/	/projects/b1059/projects/JB/cellprofiler-nf/input_data/well_masks/	48h	10	15hHB101	10	F	10				0	DMSO	Both
p010	F11	cyp35	1	DMSO	N2	962.046017417112	890.995336562584	936.572577207139	937.863025126402	971.152861032721	30.6909024419979	978.657898827537	993.67845537894	1002.57566356349	0.0319016989690331	13	20220617	p010_F11	m2X	20220617-cyp35-p010-m2X_F11.TIF	wellmask_98.png	/projects/b1059/projects/JB/cellprofiler-nf/projects/20220622_cyp35d1/raw_images/	/projects/b1059/projects/JB/cellprofiler-nf/input_data/well_masks/	48h	10	15hHB101	10	F	11				0	DMSO	Both
p010	G01	cyp35	1	DMSO	ECA3359	545.603558993953	545.603558993953	545.603558993953	545.603558993953	545.603558993953		545.603558993953	545.603558993953	545.603558993953		1	20220617	p010_G01	m2X	20220617-cyp35-p010-m2X_G01.TIF	wellmask_98.png	/projects/b1059/projects/JB/cellprofiler-nf/projects/20220622_cyp35d1/raw_images/	/projects/b1059/projects/JB/cellprofiler-nf/input_data/well_masks/	48h	10	15hHB101	10	G	1				0	DMSO	Both
p010	G02	cyp35	1	DMSO	ECA3352	287.86458050663	246.084923860059	254.440855189373	266.974752183344	287.86458050663	59.0853570608719	308.754408829915	321.288305823887	329.644237153201	0.205254001575616	2	20220617	p010_G02	m2X	20220617-cyp35-p010-m2X_G02.TIF	wellmask_98.png	/projects/b1059/projects/JB/cellprofiler-nf/projects/20220622_cyp35d1/raw_images/	/projects/b1059/projects/JB/cellprofiler-nf/input_data/well_masks/	48h	10	15hHB101	10	G	2				0	DMSO	Both
p010	G03	cyp35	1	DMSO	ECA2922	985.680930887241	901.766696938384	921.396687130208	958.293369512406	1001.26816472718	45.0638664071027	1007.9358869297	1022.92236463778	1064.25982045698	0.0457185129538211	15	20220617	p010_G03	m2X	20220617-cyp35-p010-m2X_G03.TIF	wellmask_98.png	/projects/b1059/projects/JB/cellprofiler-nf/projects/20220622_cyp35d1/raw_images/	/projects/b1059/projects/JB/cellprofiler-nf/input_data/well_masks/	48h	10	15hHB101	10	G	3				0	DMSO	Both
p010	G04	cyp35	1	DMSO	ECA2921	1038.7135503178	1005.00749882754	1014.81690357315	1026.41747437929	1040.54479222058	22.3793576919318	1054.73130394398	1060.77895515967	1065.0157090208	0.021545264028841	6	20220617	p010_G04	m2X	20220617-cyp35-p010-m2X_G04.TIF	wellmask_98.png	/projects/b1059/projects/JB/cellprofiler-nf/projects/20220622_cyp35d1/raw_images/	/projects/b1059/projects/JB/cellprofiler-nf/input_data/well_masks/	48h	10	15hHB101	10	G	4				0	DMSO	Both
p010	G05	cyp35	1	DMSO	ECA2860	917.848055308127	820.098029454359	868.842783131142	884.470615667371	933.602442479892	46.7969271893712	951.040961092489	964.25591273612	980.184250959649	0.0509854838376938	13	20220617	p010_G05	m2X	20220617-cyp35-p010-m2X_G05.TIF	wellmask_98.png	/projects/b1059/projects/JB/cellprofiler-nf/projects/20220622_cyp35d1/raw_images/	/projects/b1059/projects/JB/cellprofiler-nf/input_data/well_masks/	48h	10	15hHB101	10	G	5				0	DMSO	Both
p010	G06	cyp35	1	DMSO	ECA2859	913.483525531706	833.038753402418	870.979468469468	878.792858080608	897.839330618051	49.8952873451545	945.275264727179	974.93130211312	1009.72817314271	0.0546208945761908	13	20220617	p010_G06	m2X	20220617-cyp35-p010-m2X_G06.TIF	wellmask_98.png	/projects/b1059/projects/JB/cellprofiler-nf/projects/20220622_cyp35d1/raw_images/	/projects/b1059/projects/JB/cellprofiler-nf/input_data/well_masks/	48h	10	15hHB101	10	G	6				0	DMSO	Both
p010	G07	cyp35	1	DMSO	PHX2702	936.907864796856	834.896139061813	861.996445955307	938.75138263179	950.60846074147	48.8360042340452	965.973185556978	972.631391750527	990.628040197274	0.0521246603524179	10	20220617	p010_G07	m2X	20220617-cyp35-p010-m2X_G07.TIF	wellmask_98.png	/projects/b1059/projects/JB/cellprofiler-nf/projects/20220622_cyp35d1/raw_images/	/projects/b1059/projects/JB/cellprofiler-nf/input_data/well_masks/	48h	10	15hHB101	10	G	7				0	DMSO	Both
p010	G08	cyp35	1	DMSO	PHX2701	876.35105105272	779.812881475051	805.713376824754	844.623499776497	892.325353402418	58.1157042377828	912.659412635008	927.62784295305	947.753297668558	0.0663155526178363	7	20220617	p010_G08	m2X	20220617-cyp35-p010-m2X_G08.TIF	wellmask_98.png	/projects/b1059/projects/JB/cellprofiler-nf/projects/20220622_cyp35d1/raw_images/	/projects/b1059/projects/JB/cellprofiler-nf/input_data/well_masks/	48h	10	15hHB101	10	G	8				0	DMSO	Both
p010	G09	cyp35	1	DMSO	DL238	938.511507440124	924.223208988607	928.014636335109	932.988290197275	940.657430618051	9.08408197641148	943.858324678863	946.836507788192	951.006682721935	0.00967924410558283	7	20220617	p010_G09	m2X	20220617-cyp35-p010-m2X_G09.TIF	wellmask_98.png	/projects/b1059/projects/JB/cellprofiler-nf/projects/20220622_cyp35d1/raw_images/	/projects/b1059/projects/JB/cellprofiler-nf/input_data/well_masks/	48h	10	15hHB101	10	G	9				0	DMSO	Both
p010	G10	cyp35	1	DMSO	CB4856	1006.19046078569	962.914144986888	976.37387019129	993.208939730842	1004.37520334232	24.6119824800399	1026.39568555898	1029.17744304217	1046.09599171931	0.0244605603404563	12	20220617	p010_G10	m2X	20220617-cyp35-p010-m2X_G10.TIF	wellmask_98.png	/projects/b1059/projects/JB/cellprofiler-nf/projects/20220622_cyp35d1/raw_images/	/projects/b1059/projects/JB/cellprofiler-nf/input_data/well_masks/	48h	10	15hHB101	10	G	10				0	DMSO	Both
p010	G11	cyp35	1	DMSO	N2	890.582791872706	682.493253250032	826.103382008592	858.948599485575	890.293977876612	87.9043106848032	939.829846799847	1000.22090577025	1008.6949114596	0.0987042546599841	12	20220617	p010_G11	m2X	20220617-cyp35-p010-m2X_G11.TIF	wellmask_98.png	/projects/b1059/projects/JB/cellprofiler-nf/projects/20220622_cyp35d1/raw_images/	/projects/b1059/projects/JB/cellprofiler-nf/input_data/well_masks/	48h	10	15hHB101	10	G	11				0	DMSO	Both
p010	H01	cyp35	1	DMSO	ECA3359	775.745878950473	514.398907809945	591.386304361454	706.867399188717	815.349826421996	190.213444121967	884.228306183753	928.422295562274	957.884955147955	0.24520071492911	4	20220617	p010_H01	m2X	20220617-cyp35-p010-m2X_H01.TIF	wellmask_98.png	/projects/b1059/projects/JB/cellprofiler-nf/projects/20220622_cyp35d1/raw_images/	/projects/b1059/projects/JB/cellprofiler-nf/input_data/well_masks/	48h	10	15hHB101	10	H	1				0	DMSO	Both
p010	H03	cyp35	1	DMSO	ECA2922	991.643360501546	956.132830036204	965.4780074632	973.34382238338	990.983305811339	24.6350514753945	1001.32613860924	1028.41436900415	1030.21753964366	0.024842652567083	10	20220617	p010_H03	m2X	20220617-cyp35-p010-m2X_H03.TIF	wellmask_98.png	/projects/b1059/projects/JB/cellprofiler-nf/projects/20220622_cyp35d1/raw_images/	/projects/b1059/projects/JB/cellprofiler-nf/input_data/well_masks/	48h	10	15hHB101	10	H	3				0	DMSO	Both
p010	H04	cyp35	1	DMSO	ECA2921	1015.33258096948	886.456816831063	968.925076132847	989.552181233608	1031.84878450501	45.1208603894591	1044.09165931682	1051.04956452141	1069.57988272193	0.0444394883363006	18	20220617	p010_H04	m2X	20220617-cyp35-p010-m2X_H04.TIF	wellmask_98.png	/projects/b1059/projects/JB/cellprofiler-nf/projects/20220622_cyp35d1/raw_images/	/projects/b1059/projects/JB/cellprofiler-nf/input_data/well_masks/	48h	10	15hHB101	10	H	4				0	DMSO	Both
p010	H05	cyp35	1	DMSO	ECA2860	857.035617243117	546.775479289438	645.872019894925	831.023299609036	901.539373087001	135.690831057568	934.727938854411	955.505428569722	1009.30018214009	0.158325778214508	14	20220617	p010_H05	m2X	20220617-cyp35-p010-m2X_H05.TIF	wellmask_98.png	/projects/b1059/projects/JB/cellprofiler-nf/projects/20220622_cyp35d1/raw_images/	/projects/b1059/projects/JB/cellprofiler-nf/input_data/well_masks/	48h	10	15hHB101	10	H	5				0	DMSO	Both
p010	H06	cyp35	1	DMSO	ECA2859	922.995101985507	793.111313507892	863.29495266375	900.018479962205	942.282632084378	51.2159776057037	950.138937802468	958.841339906351	1023.07437008987	0.0554888942482253	20	20220617	p010_H06	m2X	20220617-cyp35-p010-m2X_H06.TIF	wellmask_98.png	/projects/b1059/projects/JB/cellprofiler-nf/projects/20220622_cyp35d1/raw_images/	/projects/b1059/projects/JB/cellprofiler-nf/input_data/well_masks/	48h	10	15hHB101	10	H	6				0	DMSO	Both
p010	H07	cyp35	1	DMSO	PHX2702	909.323155383865	855.489382721934	858.710018814052	869.644984801699	904.060179866142	41.3271240560712	937.036855908974	967.481264470432	975.598274879479	0.0454482257615283	22	20220617	p010_H07	m2X	20220617-cyp35-p010-m2X_H07.TIF	wellmask_98.png	/projects/b1059/projects/JB/cellprofiler-nf/projects/20220622_cyp35d1/raw_images/	/projects/b1059/projects/JB/cellprofiler-nf/input_data/well_masks/	48h	10	15hHB101	10	H	7				0	DMSO	Both
p010	H08	cyp35	1	DMSO	PHX2701	903.356643621264	866.129507251838	880.098787717316	885.99728912812	904.09569709077	23.3326619362317	919.487638340316	929.221447511546	940.697591719311	0.0258288485516625	9	20220617	p010_H08	m2X	20220617-cyp35-p010-m2X_H08.TIF	wellmask_98.png	/projects/b1059/projects/JB/cellprofiler-nf/projects/20220622_cyp35d1/raw_images/	/projects/b1059/projects/JB/cellprofiler-nf/input_data/well_masks/	48h	10	15hHB101	10	H	8				0	DMSO	Both
p010	H09	cyp35	1	DMSO	DL238	911.685651246106	791.813141934041	815.938247737976	839.951304198995	945.195950349574	72.858585680405	967.572140197276	990.22179174425	999.122326983361	0.0799163457062429	17	20220617	p010_H09	m2X	20220617-cyp35-p010-m2X_H09.TIF	wellmask_98.png	/projects/b1059/projects/JB/cellprofiler-nf/projects/20220622_cyp35d1/raw_images/	/projects/b1059/projects/JB/cellprofiler-nf/input_data/well_masks/	48h	10	15hHB101	10	H	9				0	DMSO	Both
p010	H10	cyp35	1	DMSO	CB4856	995.560433773067	848.815388587239	943.418032913148	976.416842548081	1001.95617795178	52.6807509355908	1034.24532582844	1040.96984440504	1072.91374382319	0.0529156735728602	21	20220617	p010_H10	m2X	20220617-cyp35-p010-m2X_H10.TIF	wellmask_98.png	/projects/b1059/projects/JB/cellprofiler-nf/projects/20220622_cyp35d1/raw_images/	/projects/b1059/projects/JB/cellprofiler-nf/input_data/well_masks/	48h	10	15hHB101	10	H	10				0	DMSO	Both
p010	H11	cyp35	1	DMSO	N2	764.013810017391	497.98511308495	552.863858367007	607.883084433202	767.411613136602	196.13027453535	947.431638103121	958.915090322604	972.070498827537	0.256710378744182	7	20220617	p010_H11	m2X	20220617-cyp35-p010-m2X_H11.TIF	wellmask_98.png	/projects/b1059/projects/JB/cellprofiler-nf/projects/20220622_cyp35d1/raw_images/	/projects/b1059/projects/JB/cellprofiler-nf/input_data/well_masks/	48h	10	15hHB101	10	H	11				0	DMSO	Both
p011	A01	cyp35	2	DMSO	ECA2859	930.415063967179	875.054531805166	902.114127410839	915.01939198035	932.043668353098	27.9568856357445	942.450927001862	964.556385563117	983.934664025141	0.0300477568758825	15	20220617	p011_A01	m2X	20220617-cyp35-p011-m2X_A01.TIF	wellmask_98.png	/projects/b1059/projects/JB/cellprofiler-nf/projects/20220622_cyp35d1/raw_images/	/projects/b1059/projects/JB/cellprofiler-nf/input_data/well_masks/	48h	10	15hHB101	11	A	1				0	DMSO	Both
p011	A02	cyp35	2	DMSO	ECA2860	927.088037100747	791.305812821414	882.356285885413	897.07252308601	943.511880613666	49.9550075154514	961.337131906577	973.514612327989	984.177758773876	0.0538837796588057	16	20220617	p011_A02	m2X	20220617-cyp35-p011-m2X_A02.TIF	wellmask_98.png	/projects/b1059/projects/JB/cellprofiler-nf/projects/20220622_cyp35d1/raw_images/	/projects/b1059/projects/JB/cellprofiler-nf/input_data/well_masks/	48h	10	15hHB101	11	A	2				0	DMSO	Both
p011	A03	cyp35	2	DMSO	ECA2921	1005.98934168121	976.888130618051	982.282632864256	990.374386233564	1005.26165543011	25.8045568281319	1020.87661087776	1030.27819949906	1036.54592524659	0.0256509246758094	4	20220617	p011_A03	m2X	20220617-cyp35-p011-m2X_A03.TIF	wellmask_98.png	/projects/b1059/projects/JB/cellprofiler-nf/projects/20220622_cyp35d1/raw_images/	/projects/b1059/projects/JB/cellprofiler-nf/input_data/well_masks/	48h	10	15hHB101	11	A	3				0	DMSO	Both
p011	A04	cyp35	2	DMSO	ECA2922	1025.91581900766	1004.92992338963	1005.11996666164	1007.2478565938	1023.72742099483	20.8143792168022	1036.72069829403	1055.30509777825	1056.24908233351	0.0202885839473022	8	20220617	p011_A04	m2X	20220617-cyp35-p011-m2X_A04.TIF	wellmask_98.png	/projects/b1059/projects/JB/cellprofiler-nf/projects/20220622_cyp35d1/raw_images/	/projects/b1059/projects/JB/cellprofiler-nf/input_data/well_masks/	48h	10	15hHB101	11	A	4				0	DMSO	Both
p011	A05	cyp35	2	DMSO	ECA3352	889.923191332929	577.594602474417	726.75854809645	847.834942759944	924.45337327318	139.694923967922	986.929463727928	1030.52013199803	1046.75805877388	0.156974135889959	12	20220617	p011_A05	m2X	20220617-cyp35-p011-m2X_A05.TIF	wellmask_98.png	/projects/b1059/projects/JB/cellprofiler-nf/projects/20220622_cyp35d1/raw_images/	/projects/b1059/projects/JB/cellprofiler-nf/input_data/well_masks/	48h	10	15hHB101	11	A	5				0	DMSO	Both
p011	A06	cyp35	2	DMSO	ECA3359	749.305270033661	246.128220927406	347.250232747428	410.063463527574	926.773455660934	304.963288470147	965.511498288173	1008.66495079096	1019.00086649614	0.406994719864238	12	20220617	p011_A06	m2X	20220617-cyp35-p011-m2X_A06.TIF	wellmask_98.png	/projects/b1059/projects/JB/cellprofiler-nf/projects/20220622_cyp35d1/raw_images/	/projects/b1059/projects/JB/cellprofiler-nf/input_data/well_masks/	48h	10	15hHB101	11	A	6				0	DMSO	Both
p011	A07	cyp35	2	DMSO	N2	914.809605652167	723.283593958697	844.054156034779	898.250770552588	925.831271269656	88.768629680617	957.527244798943	990.018219111828	1020.7076342722	0.0970350870084425	8	20220617	p011_A07	m2X	20220617-cyp35-p011-m2X_A07.TIF	wellmask_98.png	/projects/b1059/projects/JB/cellprofiler-nf/projects/20220622_cyp35d1/raw_images/	/projects/b1059/projects/JB/cellprofiler-nf/input_data/well_masks/	48h	10	15hHB101	11	A	7				0	DMSO	Both
p011	A08	cyp35	2	DMSO	CB4856	964.286805989151	837.210559115338	854.880225552424	936.874001757005	978.28650959826	65.4067256435187	1008.15585650542	1033.26512554056	1073.34173482582	0.0678291201717993	20	20220617	p011_A08	m2X	20220617-cyp35-p011-m2X_A08.TIF	wellmask_98.png	/projects/b1059/projects/JB/cellprofiler-nf/projects/20220622_cyp35d1/raw_images/	/projects/b1059/projects/JB/cellprofiler-nf/input_data/well_masks/	48h	10	15hHB101	11	A	8				0	DMSO	Both
p011	A09	cyp35	2	DMSO	DL238	966.514073671883	864.280424664747	933.642039615428	952.467935407664	982.613665882101	38.4120917311286	991.758259355723	994.817883303781	1021.44172045698	0.0397429202300151	21	20220617	p011_A09	m2X	20220617-cyp35-p011-m2X_A09.TIF	wellmask_98.png	/projects/b1059/projects/JB/cellprofiler-nf/projects/20220622_cyp35d1/raw_images/	/projects/b1059/projects/JB/cellprofiler-nf/input_data/well_masks/	48h	10	15hHB101	11	A	9				0	DMSO	Both
p011	A10	cyp35	2	DMSO	PHX2701	940.579787262439	850.226116831063	910.328791902425	924.600370552588	938.583799786227	38.3903383217888	972.7101346305	973.927141547303	992.932302336057	0.0408156105858112	12	20220617	p011_A10	m2X	20220617-cyp35-p011-m2X_A10.TIF	wellmask_98.png	/projects/b1059/projects/JB/cellprofiler-nf/projects/20220622_cyp35d1/raw_images/	/projects/b1059/projects/JB/cellprofiler-nf/input_data/well_masks/	48h	10	15hHB101	11	A	10				0	DMSO	Both
p011	A11	cyp35	2	DMSO	PHX2702	908.315198780095	813.768208190788	836.079960327129	869.216936512336	913.662902748765	53.1024634984713	946.837353627389	968.759359699913	976.194205534532	0.0584625948897367	14	20220617	p011_A11	m2X	20220617-cyp35-p011-m2X_A11.TIF	wellmask_98.png	/projects/b1059/projects/JB/cellprofiler-nf/projects/20220622_cyp35d1/raw_images/	/projects/b1059/projects/JB/cellprofiler-nf/input_data/well_masks/	48h	10	15hHB101	11	A	11				0	DMSO	Both
p011	B01	cyp35	2	DMSO	ECA2859	931.441495198155	841.70931204145	894.327718770228	916.342840876412	939.533091643119	39.0506148583594	959.943159604163	968.306638485775	969.469686957931	0.0419249250325183	10	20220617	p011_B01	m2X	20220617-cyp35-p011-m2X_B01.TIF	wellmask_98.png	/projects/b1059/projects/JB/cellprofiler-nf/projects/20220622_cyp35d1/raw_images/	/projects/b1059/projects/JB/cellprofiler-nf/input_data/well_masks/	48h	10	15hHB101	11	B	1				0	DMSO	Both
p011	B02	cyp35	2	DMSO	ECA2860	931.381031645119	769.395766794924	850.282811847702	919.296859355721	945.175171285752	60.997959696173	968.242510324143	981.82368217281	1002.01055398426	0.0654919497216203	17	20220617	p011_B02	m2X	20220617-cyp35-p011-m2X_B02.TIF	wellmask_98.png	/projects/b1059/projects/JB/cellprofiler-nf/projects/20220622_cyp35d1/raw_images/	/projects/b1059/projects/JB/cellprofiler-nf/input_data/well_masks/	48h	10	15hHB101	11	B	2				0	DMSO	Both
p011	B03	cyp35	2	DMSO	ECA2921	1020.06991924542	1016.95512219375	1017.72002843548	1018.86738779808	1020.77965340242	2.82754405571497	1021.62731777125	1022.13591639255	1022.47498214009	0.00277191200560703	3	20220617	p011_B03	m2X	20220617-cyp35-p011-m2X_B03.TIF	wellmask_98.png	/projects/b1059/projects/JB/cellprofiler-nf/projects/20220622_cyp35d1/raw_images/	/projects/b1059/projects/JB/cellprofiler-nf/input_data/well_masks/	48h	10	15hHB101	11	B	3				0	DMSO	Both
[truncated: 2,219 more rows]
