# Supplementary material for: Naturally occurring variation in a cytochrome P450 modifies thiabendazole responses independently of beta-tubulin
Source: PLoS Pathog. 2025 Jan 14;21(1):e1012602. doi: 10.1371/journal.ppat.1012602 (PMC11771912; doi:10.1371/journal.ppat.1012602)
Supplement: S10 File — (CSV) [file ppat.1012602.s010.csv]

Metadata_Plate	Metadata_Well	Metadata_Experiment	bleach	drug	strain	mean_wormlength_um	min_wormlength_um	q10_wormlength_um	q25_wormlength_um	median_wormlength_um	sd_wormlength_um	q75_wormlength_um	q90_wormlength_um	max_wormlength_um	cv_wormlength_um	n	Metadata_Date	Metadata_Group	Metadata_Magnification	FileName_RawBF	FileName_wellmask_98.png	PathName_RawBF	PathName_wellmask_98.png	assay_type	food_conc_OD	food_type	plate	row	col	well_censor	well_censor_reason	notes	concentration_um	diluent	class
p001	A01	cypassay3	1	Thiabendazole	N2	710.336914001976	647.20373236359	668.142395900108	695.365420456981	705.594189257084	31.7751373121346	733.091651513266	754.635137086385	767.415464727179	0.0447324877614993	25	20220908	p001_A01	m2x	20220908-cypassay3-p001-m2x_A01.TIF	wellmask_98.png	/projects/b1059/projects/JB/cellprofiler-nf//projects/20220908_cypRd3//raw_images/	/projects/b1059/projects/JB/cellprofiler-nf/input_data/well_masks/	48h	10	15hHB101	1	A	1				32.5	DMSO	Anthelmintic
p001	A02	cypassay3	1	Thiabendazole	N2	733.878073143411	675.519762288374	689.74428508714	715.812204241476	740.88441894906	28.9242662399605	751.834790197274	761.300232941188	786.806470098638	0.0394129042663307	24	20220908	p001_A02	m2x	20220908-cypassay3-p001-m2x_A02.TIF	wellmask_98.png	/projects/b1059/projects/JB/cellprofiler-nf//projects/20220908_cypRd3//raw_images/	/projects/b1059/projects/JB/cellprofiler-nf/input_data/well_masks/	48h	10	15hHB101	1	A	2				32.5	DMSO	Anthelmintic
p001	A03	cypassay3	1	Thiabendazole	N2	712.432776162322	683.920227565206	685.913972074065	691.045208427241	708.088703625919	26.1044784228038	727.305874597326	743.942932999372	776.594336571355	0.0366413215341121	23	20220908	p001_A03	m2x	20220908-cypassay3-p001-m2x_A03.TIF	wellmask_98.png	/projects/b1059/projects/JB/cellprofiler-nf//projects/20220908_cypRd3//raw_images/	/projects/b1059/projects/JB/cellprofiler-nf/input_data/well_masks/	48h	10	15hHB101	1	A	3				32.5	DMSO	Anthelmintic
p001	A04	cypassay3	1	Thiabendazole	N2	718.395436256369	677.720657466569	682.618611459604	704.350377350476	718.817453430647	25.209959537409	737.344173724556	752.642293464849	762.851291026044	0.0350920374282729	21	20220908	p001_A04	m2x	20220908-cypassay3-p001-m2x_A04.TIF	wellmask_98.png	/projects/b1059/projects/JB/cellprofiler-nf//projects/20220908_cypRd3//raw_images/	/projects/b1059/projects/JB/cellprofiler-nf/input_data/well_masks/	48h	10	15hHB101	1	A	4				32.5	DMSO	Anthelmintic
p001	A05	cypassay3	1	Thiabendazole	N2	736.780542021519	645.685683303779	682.832017668969	715.312964541428	733.962083998434	38.3371910614296	765.540420132348	773.430126567108	827.016462981641	0.0520333924077897	32	20220908	p001_A05	m2x	20220908-cypassay3-p001-m2x_A05.TIF	wellmask_98.png	/projects/b1059/projects/JB/cellprofiler-nf//projects/20220908_cypRd3//raw_images/	/projects/b1059/projects/JB/cellprofiler-nf/input_data/well_masks/	48h	10	15hHB101	1	A	5				32.5	DMSO	Anthelmintic
p001	A06	cypassay3	1	Thiabendazole	N2	712.995062245784	670.29979346485	683.051307627915	695.499093755773	714.04831494191	27.0053079760531	722.45993406826	752.951986553624	770.337970098637	0.0378758695621146	19	20220908	p001_A06	m2x	20220908-cypassay3-p001-m2x_A06.TIF	wellmask_98.png	/projects/b1059/projects/JB/cellprofiler-nf//projects/20220908_cypRd3//raw_images/	/projects/b1059/projects/JB/cellprofiler-nf/input_data/well_masks/	48h	10	15hHB101	1	A	6				32.5	DMSO	Anthelmintic
p001	A07	cypassay3	1	Thiabendazole	N2	708.865715884142	625.786364727179	662.29130188038	691.763697273706	713.860282721934	36.8951502327017	730.765091360967	753.401317994755	761.587089257084	0.0520481515835249	31	20220908	p001_A07	m2x	20220908-cypassay3-p001-m2x_A07.TIF	wellmask_98.png	/projects/b1059/projects/JB/cellprofiler-nf//projects/20220908_cypRd3//raw_images/	/projects/b1059/projects/JB/cellprofiler-nf/input_data/well_masks/	48h	10	15hHB101	1	A	7				32.5	DMSO	Anthelmintic
p001	A08	cypassay3	1	Thiabendazole	N2	717.993317886129	675.532443705794	688.878304986886	699.729097963538	715.127620456981	24.4056002072232	731.30180275315	750.638649749529	768.408565309025	0.0339914029827975	23	20220908	p001_A08	m2x	20220908-cypassay3-p001-m2x_A08.TIF	wellmask_98.png	/projects/b1059/projects/JB/cellprofiler-nf//projects/20220908_cypRd3//raw_images/	/projects/b1059/projects/JB/cellprofiler-nf/input_data/well_masks/	48h	10	15hHB101	1	A	8				32.5	DMSO	Anthelmintic
p001	A09	cypassay3	1	Thiabendazole	N2	711.893604482164	686.534217412908	689.715398900082	694.185490905495	702.846022198134	23.7547404112679	728.302420456982	743.649707990507	757.67148330378	0.0333683857555473	12	20220908	p001_A09	m2x	20220908-cypassay3-p001-m2x_A09.TIF	wellmask_98.png	/projects/b1059/projects/JB/cellprofiler-nf//projects/20220908_cypRd3//raw_images/	/projects/b1059/projects/JB/cellprofiler-nf/input_data/well_masks/	48h	10	15hHB101	1	A	9				32.5	DMSO	Anthelmintic
p001	A10	cypassay3	1	Thiabendazole	N2	714.898965227371	686.848615667369	692.898705016172	707.929068319388	713.748620967021	16.5999897264585	725.806183449241	732.560133796225	746.694442515888	0.0232200500124922	14	20220908	p001_A10	m2x	20220908-cypassay3-p001-m2x_A10.TIF	wellmask_98.png	/projects/b1059/projects/JB/cellprofiler-nf//projects/20220908_cypRd3//raw_images/	/projects/b1059/projects/JB/cellprofiler-nf/input_data/well_masks/	48h	10	15hHB101	1	A	10				32.5	DMSO	Anthelmintic
p001	A11	cypassay3	1	Thiabendazole	N2	702.113629349588	649.407374306403	652.794895815656	687.296687220622	716.716973022519	29.4506883802461	718.554993755773	726.427489609816	735.802598836308	0.041945757992945	11	20220908	p001_A11	m2x	20220908-cypassay3-p001-m2x_A11.TIF	wellmask_98.png	/projects/b1059/projects/JB/cellprofiler-nf//projects/20220908_cypRd3//raw_images/	/projects/b1059/projects/JB/cellprofiler-nf/input_data/well_masks/	48h	10	15hHB101	1	A	11				32.5	DMSO	Anthelmintic
p001	A12	cypassay3	1	Thiabendazole	N2	725.754843160828	674.004849194651	689.031285420132	699.389746799846	721.572019149675	33.3775957851188	747.114985351953	764.145861387935	808.837732816472	0.0459901798791335	35	20220908	p001_A12	m2x	20220908-cypassay3-p001-m2x_A12.TIF	wellmask_98.png	/projects/b1059/projects/JB/cellprofiler-nf//projects/20220908_cypRd3//raw_images/	/projects/b1059/projects/JB/cellprofiler-nf/input_data/well_masks/	48h	10	15hHB101	1	A	12				32.5	DMSO	Anthelmintic
p001	B01	cypassay3	1	Thiabendazole	N2	727.237480858943	651.982210877758	683.841082927703	706.879884903857	727.548772198134	32.0029300322409	752.599780389024	764.865413872142	772.153782140087	0.0440061615009751	22	20220908	p001_B01	m2x	20220908-cypassay3-p001-m2x_B01.TIF	wellmask_98.png	/projects/b1059/projects/JB/cellprofiler-nf//projects/20220908_cypRd3//raw_images/	/projects/b1059/projects/JB/cellprofiler-nf/input_data/well_masks/	48h	10	15hHB101	1	B	1				32.5	DMSO	Anthelmintic
p001	B02	cypassay3	1	Thiabendazole	N2	736.292700855812	679.890021038828	699.283580048674	713.432291719311	725.670787511545	33.4125073617697	762.055241360967	766.782894056064	803.680443097735	0.0453793814918082	17	20220908	p001_B02	m2x	20220908-cypassay3-p001-m2x_B02.TIF	wellmask_98.png	/projects/b1059/projects/JB/cellprofiler-nf//projects/20220908_cypRd3//raw_images/	/projects/b1059/projects/JB/cellprofiler-nf/input_data/well_masks/	48h	10	15hHB101	1	B	2				32.5	DMSO	Anthelmintic
p001	B03	cypassay3	1	Thiabendazole	N2	715.044671397097	613.251113778217	663.360086862847	699.668856311648	723.07931566737	39.2382818827979	734.010312623297	758.152372793603	789.01011204145	0.0548752874504075	25	20220908	p001_B03	m2x	20220908-cypassay3-p001-m2x_B03.TIF	wellmask_98.png	/projects/b1059/projects/JB/cellprofiler-nf//projects/20220908_cypRd3//raw_images/	/projects/b1059/projects/JB/cellprofiler-nf/input_data/well_masks/	48h	10	15hHB101	1	B	3				32.5	DMSO	Anthelmintic
p001	B04	cypassay3	1	Thiabendazole	N2	732.193851630031	673.439739615428	693.411045580575	710.823175503806	728.407695568732	31.7678935626565	755.843194807714	768.905804655511	795.46039346485	0.0433872716793973	22	20220908	p001_B04	m2x	20220908-cypassay3-p001-m2x_B04.TIF	wellmask_98.png	/projects/b1059/projects/JB/cellprofiler-nf//projects/20220908_cypRd3//raw_images/	/projects/b1059/projects/JB/cellprofiler-nf/input_data/well_masks/	48h	10	15hHB101	1	B	4				32.5	DMSO	Anthelmintic
p001	B05	cypassay3	1	Thiabendazole	N2	726.114029342084	642.731319903365	682.163196741661	701.387710877758	734.65574440504	33.4212692636052	745.964685642876	761.912846786362	779.206259554808	0.0460275768172217	23	20220908	p001_B05	m2x	20220908-cypassay3-p001-m2x_B05.TIF	wellmask_98.png	/projects/b1059/projects/JB/cellprofiler-nf//projects/20220908_cypRd3//raw_images/	/projects/b1059/projects/JB/cellprofiler-nf/input_data/well_masks/	48h	10	15hHB101	1	B	5				32.5	DMSO	Anthelmintic
p001	B06	cypassay3	1	Thiabendazole	N2	720.603069992803	692.419389257084	697.112840403045	708.637177932322	719.568174888249	19.9628741401395	730.736693173926	742.052311199897	763.556655147956	0.0277030101194808	19	20220908	p001_B06	m2x	20220908-cypassay3-p001-m2x_B06.TIF	wellmask_98.png	/projects/b1059/projects/JB/cellprofiler-nf//projects/20220908_cypRd3//raw_images/	/projects/b1059/projects/JB/cellprofiler-nf/input_data/well_masks/	48h	10	15hHB101	1	B	6				32.5	DMSO	Anthelmintic
p001	B07	cypassay3	1	Thiabendazole	N2	729.705809090735	693.155895783463	712.409414329862	718.752353984263	731.830196508923	17.5525497876504	739.113941934042	752.899088066423	759.778167771253	0.0240542826560776	17	20220908	p001_B07	m2x	20220908-cypassay3-p001-m2x_B07.TIF	wellmask_98.png	/projects/b1059/projects/JB/cellprofiler-nf//projects/20220908_cypRd3//raw_images/	/projects/b1059/projects/JB/cellprofiler-nf/input_data/well_masks/	48h	10	15hHB101	1	B	7				32.5	DMSO	Anthelmintic
p001	B08	cypassay3	1	Thiabendazole	N2	739.582509817346	702.47188620424	710.95981234599	718.375276625016	739.367400023422	24.8673676026771	757.300288675238	772.943354856018	782.185500023421	0.0336235203950652	17	20220908	p001_B08	m2x	20220908-cypassay3-p001-m2x_B08.TIF	wellmask_98.png	/projects/b1059/projects/JB/cellprofiler-nf//projects/20220908_cypRd3//raw_images/	/projects/b1059/projects/JB/cellprofiler-nf/input_data/well_masks/	48h	10	15hHB101	1	B	8				32.5	DMSO	Anthelmintic
p001	B09	cypassay3	1	Thiabendazole	N2	721.583931823949	664.922934825816	698.768227308382	704.21153613497	721.557463517506	23.6590193753232	743.821886564777	748.236102274189	757.802719149676	0.0327876194741757	22	20220908	p001_B09	m2x	20220908-cypassay3-p001-m2x_B09.TIF	wellmask_98.png	/projects/b1059/projects/JB/cellprofiler-nf//projects/20220908_cypRd3//raw_images/	/projects/b1059/projects/JB/cellprofiler-nf/input_data/well_masks/	48h	10	15hHB101	1	B	9				32.5	DMSO	Anthelmintic
p001	B10	cypassay3	1	Thiabendazole	N2	719.696461248859	649.832868972624	683.309076701208	700.652671213269	721.178309064798	29.3450080687967	737.383550834295	759.149031094209	771.274274306403	0.0407741452804638	26	20220908	p001_B10	m2x	20220908-cypassay3-p001-m2x_B10.TIF	wellmask_98.png	/projects/b1059/projects/JB/cellprofiler-nf//projects/20220908_cypRd3//raw_images/	/projects/b1059/projects/JB/cellprofiler-nf/input_data/well_masks/	48h	10	15hHB101	1	B	10				32.5	DMSO	Anthelmintic
p001	B11	cypassay3	1	Thiabendazole	N2	728.266440017887	665.270603625919	682.842588124608	702.072294662252	733.398542402255	33.7115666333775	750.616183156125	769.633103943811	779.631442515888	0.0462901553345634	22	20220908	p001_B11	m2x	20220908-cypassay3-p001-m2x_B11.TIF	wellmask_98.png	/projects/b1059/projects/JB/cellprofiler-nf//projects/20220908_cypRd3//raw_images/	/projects/b1059/projects/JB/cellprofiler-nf/input_data/well_masks/	48h	10	15hHB101	1	B	11				32.5	DMSO	Anthelmintic
p001	B12	cypassay3	1	Thiabendazole	N2	724.590498392267	642.763177932322	685.1846085319	701.063427003842	729.58639346485	34.5916104962491	751.249600067421	765.29352309801	771.481397429046	0.0477395309115997	23	20220908	p001_B12	m2x	20220908-cypassay3-p001-m2x_B12.TIF	wellmask_98.png	/projects/b1059/projects/JB/cellprofiler-nf//projects/20220908_cypRd3//raw_images/	/projects/b1059/projects/JB/cellprofiler-nf/input_data/well_masks/	48h	10	15hHB101	1	B	12				32.5	DMSO	Anthelmintic
p001	C01	cypassay3	1	Thiabendazole	N2	719.356191212328	619.854759849567	684.580430546382	700.254046441502	724.052335698586	40.7791242966954	742.902470859656	757.27541757943	805.609847887346	0.0566883621700266	24	20220908	p001_C01	m2x	20220908-cypassay3-p001-m2x_C01.TIF	wellmask_98.png	/projects/b1059/projects/JB/cellprofiler-nf//projects/20220908_cypRd3//raw_images/	/projects/b1059/projects/JB/cellprofiler-nf/input_data/well_masks/	48h	10	15hHB101	1	C	1				32.5	DMSO	Anthelmintic
p001	C02	cypassay3	1	Thiabendazole	N2	714.277882209681	640.83377314271	683.952692738773	694.53957303129	707.506958773875	33.3936157492551	733.884954413725	750.38213182565	775.310363563487	0.0467515746755997	17	20220908	p001_C02	m2x	20220908-cypassay3-p001-m2x_C02.TIF	wellmask_98.png	/projects/b1059/projects/JB/cellprofiler-nf//projects/20220908_cypRd3//raw_images/	/projects/b1059/projects/JB/cellprofiler-nf/input_data/well_masks/	48h	10	15hHB101	1	C	2				32.5	DMSO	Anthelmintic
p001	C03	cypassay3	1	Thiabendazole	N2	726.658885363469	666.812178514168	687.041353053034	704.556761473719	723.273230618052	33.8735860860604	745.976448557095	776.228310757735	794.661207833685	0.046615525893029	27	20220908	p001_C03	m2x	20220908-cypassay3-p001-m2x_C03.TIF	wellmask_98.png	/projects/b1059/projects/JB/cellprofiler-nf//projects/20220908_cypRd3//raw_images/	/projects/b1059/projects/JB/cellprofiler-nf/input_data/well_masks/	48h	10	15hHB101	1	C	3				32.5	DMSO	Anthelmintic
p001	C04	cypassay3	1	Thiabendazole	N2	727.679118605018	675.385779677861	701.051972184787	711.40871876283	729.692172489057	24.2146228312906	743.316262768758	751.29004658484	782.422712041451	0.0332765118747818	24	20220908	p001_C04	m2x	20220908-cypassay3-p001-m2x_C04.TIF	wellmask_98.png	/projects/b1059/projects/JB/cellprofiler-nf//projects/20220908_cypRd3//raw_images/	/projects/b1059/projects/JB/cellprofiler-nf/input_data/well_masks/	48h	10	15hHB101	1	C	4				32.5	DMSO	Anthelmintic
p001	C05	cypassay3	1	Thiabendazole	N2	722.074346721229	678.264987981971	681.913247337692	704.069929542025	711.833920456981	29.4938941883784	741.824889257084	754.886096508922	787.420043851424	0.0408460629051611	21	20220908	p001_C05	m2x	20220908-cypassay3-p001-m2x_C05.TIF	wellmask_98.png	/projects/b1059/projects/JB/cellprofiler-nf//projects/20220908_cypRd3//raw_images/	/projects/b1059/projects/JB/cellprofiler-nf/input_data/well_masks/	48h	10	15hHB101	1	C	5				32.5	DMSO	Anthelmintic
p001	C06	cypassay3	1	Thiabendazole	N2	710.437887991874	638.670292301157	666.298386727162	684.934278167534	718.415437726277	38.5367971990009	738.555421343866	748.560822821003	783.98092220252	0.0542437246807446	15	20220908	p001_C06	m2x	20220908-cypassay3-p001-m2x_C06.TIF	wellmask_98.png	/projects/b1059/projects/JB/cellprofiler-nf//projects/20220908_cypRd3//raw_images/	/projects/b1059/projects/JB/cellprofiler-nf/input_data/well_masks/	48h	10	15hHB101	1	C	6				32.5	DMSO	Anthelmintic
p001	C07	cypassay3	1	Thiabendazole	N2	734.091623615197	680.608884467472	689.586627422409	710.244423923188	736.504826992132	34.2174444266134	758.18517277998	771.50502330378	811.500902462227	0.0466119532301731	23	20220908	p001_C07	m2x	20220908-cypassay3-p001-m2x_C07.TIF	wellmask_98.png	/projects/b1059/projects/JB/cellprofiler-nf//projects/20220908_cypRd3//raw_images/	/projects/b1059/projects/JB/cellprofiler-nf/input_data/well_masks/	48h	10	15hHB101	1	C	7				32.5	DMSO	Anthelmintic
p001	C08	cypassay3	1	Thiabendazole	N2	740.75950102727	690.140286402603	706.587793751387	712.233260042741	743.745976410286	29.9045210071809	762.578971112482	776.867005741513	785.111141360967	0.0403700809314089	16	20220908	p001_C08	m2x	20220908-cypassay3-p001-m2x_C08.TIF	wellmask_98.png	/projects/b1059/projects/JB/cellprofiler-nf//projects/20220908_cypRd3//raw_images/	/projects/b1059/projects/JB/cellprofiler-nf/input_data/well_masks/	48h	10	15hHB101	1	C	8				32.5	DMSO	Anthelmintic
p001	C09	cypassay3	1	Thiabendazole	N2	728.74469724539	684.216982721934	697.165335250841	719.522888198564	731.176447090769	22.6948611254017	739.622969953176	762.158567529278	767.455625828439	0.0311424031093287	20	20220908	p001_C09	m2x	20220908-cypassay3-p001-m2x_C09.TIF	wellmask_98.png	/projects/b1059/projects/JB/cellprofiler-nf//projects/20220908_cypRd3//raw_images/	/projects/b1059/projects/JB/cellprofiler-nf/input_data/well_masks/	48h	10	15hHB101	1	C	9				32.5	DMSO	Anthelmintic
p001	C10	cypassay3	1	Thiabendazole	N2	739.104476920315	661.395158773875	693.428957918838	715.394253514168	745.449622784366	38.3972103385034	759.959690472053	785.422783393181	798.794254566111	0.0519509914193675	14	20220908	p001_C10	m2x	20220908-cypassay3-p001-m2x_C10.TIF	wellmask_98.png	/projects/b1059/projects/JB/cellprofiler-nf//projects/20220908_cypRd3//raw_images/	/projects/b1059/projects/JB/cellprofiler-nf/input_data/well_masks/	48h	10	15hHB101	1	C	10				32.5	DMSO	Anthelmintic
p001	C11	cypassay3	1	Thiabendazole	N2	741.61035475848	677.654521067058	709.464759203337	721.19077823736	744.999113778217	32.366533158021	764.549755729802	776.094326438516	785.910326992132	0.043643583116584	11	20220908	p001_C11	m2x	20220908-cypassay3-p001-m2x_C11.TIF	wellmask_98.png	/projects/b1059/projects/JB/cellprofiler-nf//projects/20220908_cypRd3//raw_images/	/projects/b1059/projects/JB/cellprofiler-nf/input_data/well_masks/	48h	10	15hHB101	1	C	11				32.5	DMSO	Anthelmintic
p001	C12	cypassay3	1	Thiabendazole	N2	722.807669272476	672.363180864974	698.448737426392	710.125311779327	721.399054219477	22.8111683950441	736.608604571965	755.019769807714	758.938821038828	0.0315591122850206	22	20220908	p001_C12	m2x	20220908-cypassay3-p001-m2x_C12.TIF	wellmask_98.png	/projects/b1059/projects/JB/cellprofiler-nf//projects/20220908_cypRd3//raw_images/	/projects/b1059/projects/JB/cellprofiler-nf/input_data/well_masks/	48h	10	15hHB101	1	C	12				32.5	DMSO	Anthelmintic
p001	D01	cypassay3	1	Thiabendazole	N2	722.552521873321	683.47459346485	708.730808353099	711.119929386938	724.209534825816	16.6492676177	738.447204866762	741.487201620674	748.549407833685	0.0230422939699032	19	20220908	p001_D01	m2x	20220908-cypassay3-p001-m2x_D01.TIF	wellmask_98.png	/projects/b1059/projects/JB/cellprofiler-nf//projects/20220908_cypRd3//raw_images/	/projects/b1059/projects/JB/cellprofiler-nf/input_data/well_masks/	48h	10	15hHB101	1	D	1				32.5	DMSO	Anthelmintic
p001	D02	cypassay3	1	Thiabendazole	N2	732.366847083184	682.224898827536	686.288882359204	714.381072381692	732.518165579545	29.7872885637672	751.533624266114	770.667435642876	783.764489248313	0.0406726337796445	26	20220908	p001_D02	m2x	20220908-cypassay3-p001-m2x_D02.TIF	wellmask_98.png	/projects/b1059/projects/JB/cellprofiler-nf//projects/20220908_cypRd3//raw_images/	/projects/b1059/projects/JB/cellprofiler-nf/input_data/well_masks/	48h	10	15hHB101	1	D	2				32.5	DMSO	Anthelmintic
p001	D03	cypassay3	1	Thiabendazole	N2	724.658716037866	613.047274479344	675.52926403461	697.735285421778	730.343351130506	45.5430585289841	755.384887104816	777.632484645184	786.007284467472	0.0628475964216572	19	20220908	p001_D03	m2x	20220908-cypassay3-p001-m2x_D03.TIF	wellmask_98.png	/projects/b1059/projects/JB/cellprofiler-nf//projects/20220908_cypRd3//raw_images/	/projects/b1059/projects/JB/cellprofiler-nf/input_data/well_masks/	48h	10	15hHB101	1	D	3				32.5	DMSO	Anthelmintic
p001	D04	cypassay3	1	Thiabendazole	N2	711.702041262188	645.725844405039	663.074220487183	694.897268353098	724.597364727179	33.1906417580554	738.862222784366	741.703331652458	745.118589257084	0.0466355860089884	17	20220908	p001_D04	m2x	20220908-cypassay3-p001-m2x_D04.TIF	wellmask_98.png	/projects/b1059/projects/JB/cellprofiler-nf//projects/20220908_cypRd3//raw_images/	/projects/b1059/projects/JB/cellprofiler-nf/input_data/well_masks/	48h	10	15hHB101	1	D	4				32.5	DMSO	Anthelmintic
p001	D05	cypassay3	1	Thiabendazole	N2	717.670073932732	672.423113205143	690.613794825816	700.662460805951	712.415665309026	26.8456194097295	732.597538675238	756.891061974466	775.869590412005	0.0374066306856286	23	20220908	p001_D05	m2x	20220908-cypassay3-p001-m2x_D05.TIF	wellmask_98.png	/projects/b1059/projects/JB/cellprofiler-nf//projects/20220908_cypRd3//raw_images/	/projects/b1059/projects/JB/cellprofiler-nf/input_data/well_masks/	48h	10	15hHB101	1	D	5				32.5	DMSO	Anthelmintic
p001	D06	cypassay3	1	Thiabendazole	N2	718.6636940478	662.228622775595	675.903995187526	690.796771343866	726.526769516791	35.9549602858513	747.867260228491	760.363440223967	780.64706110126	0.0500303001023172	15	20220908	p001_D06	m2x	20220908-cypassay3-p001-m2x_D06.TIF	wellmask_98.png	/projects/b1059/projects/JB/cellprofiler-nf//projects/20220908_cypRd3//raw_images/	/projects/b1059/projects/JB/cellprofiler-nf/input_data/well_masks/	48h	10	15hHB101	1	D	6				32.5	DMSO	Anthelmintic
p001	D07	cypassay3	1	Thiabendazole	N2	715.035556320465	652.928878426169	686.766344521409	699.321187511545	711.196791747541	29.0794580469739	734.421668353098	748.540400632275	771.080359355721	0.0406685482839695	17	20220908	p001_D07	m2x	20220908-cypassay3-p001-m2x_D07.TIF	wellmask_98.png	/projects/b1059/projects/JB/cellprofiler-nf//projects/20220908_cypRd3//raw_images/	/projects/b1059/projects/JB/cellprofiler-nf/input_data/well_masks/	48h	10	15hHB101	1	D	7				32.5	DMSO	Anthelmintic
p001	D08	cypassay3	1	Thiabendazole	N2	713.294924335198	627.506631809973	672.949074802928	689.47730273506	711.833920456981	38.439053138439	743.594658740165	763.015462178987	773.615034825817	0.053889424734467	24	20220908	p001_D08	m2x	20220908-cypassay3-p001-m2x_D08.TIF	wellmask_98.png	/projects/b1059/projects/JB/cellprofiler-nf//projects/20220908_cypRd3//raw_images/	/projects/b1059/projects/JB/cellprofiler-nf/input_data/well_masks/	48h	10	15hHB101	1	D	8				32.5	DMSO	Anthelmintic
p001	D09	cypassay3	1	Thiabendazole	N2	735.169957585142	669.88530176896	679.981095783463	709.78403236359	736.442147887346	39.17778004774	761.159098254462	784.489235407662	795.55735094019	0.0532907794225292	21	20220908	p001_D09	m2x	20220908-cypassay3-p001-m2x_D09.TIF	wellmask_98.png	/projects/b1059/projects/JB/cellprofiler-nf//projects/20220908_cypRd3//raw_images/	/projects/b1059/projects/JB/cellprofiler-nf/input_data/well_masks/	48h	10	15hHB101	1	D	9				32.5	DMSO	Anthelmintic
p001	D10	cypassay3	1	Thiabendazole	N2	721.301656764318	661.278116399578	679.519228521374	692.47845199315	718.421320456982	33.4975751440058	749.51411022849	761.629400866767	779.416748501385	0.0464404522433407	23	20220908	p001_D10	m2x	20220908-cypassay3-p001-m2x_D10.TIF	wellmask_98.png	/projects/b1059/projects/JB/cellprofiler-nf//projects/20220908_cypRd3//raw_images/	/projects/b1059/projects/JB/cellprofiler-nf/input_data/well_masks/	48h	10	15hHB101	1	D	10				32.5	DMSO	Anthelmintic
p001	D11	cypassay3	1	Thiabendazole	N2	733.207797756745	661.782988675238	696.766835130224	714.866150722873	731.104946437116	30.2882383491527	750.25969153356	771.513744579594	787.796434714396	0.041309214716237	22	20220908	p001_D11	m2x	20220908-cypassay3-p001-m2x_D11.TIF	wellmask_98.png	/projects/b1059/projects/JB/cellprofiler-nf//projects/20220908_cypRd3//raw_images/	/projects/b1059/projects/JB/cellprofiler-nf/input_data/well_masks/	48h	10	15hHB101	1	D	11				32.5	DMSO	Anthelmintic
p001	D12	cypassay3	1	Thiabendazole	N2	722.504736450358	661.384186168079	687.306730246659	707.054377872226	731.758177378706	26.7743056502789	743.044600613016	748.518657063801	752.676571835404	0.0370576195552989	19	20220908	p001_D12	m2x	20220908-cypassay3-p001-m2x_D12.TIF	wellmask_98.png	/projects/b1059/projects/JB/cellprofiler-nf//projects/20220908_cypRd3//raw_images/	/projects/b1059/projects/JB/cellprofiler-nf/input_data/well_masks/	48h	10	15hHB101	1	D	12				32.5	DMSO	Anthelmintic
p001	E01	cypassay3	1	DMSO	N2	882.86685394619	820.11466472718	837.061113361088	857.603073053944	884.734921266666	36.3687723729387	904.724953910263	922.570882444495	954.062233553119	0.0411939492465705	20	20220908	p001_E01	m2x	20220908-cypassay3-p001-m2x_E01.TIF	wellmask_98.png	/projects/b1059/projects/JB/cellprofiler-nf//projects/20220908_cypRd3//raw_images/	/projects/b1059/projects/JB/cellprofiler-nf/input_data/well_masks/	48h	10	15hHB101	1	E	1				0	DMSO	Both
p001	E02	cypassay3	1	DMSO	N2	891.593848138012	835.218869516791	859.423303897218	872.248755147956	885.717872851788	32.6381038046151	909.738811407557	945.230802099636	948.674546603461	0.0366064703931907	18	20220908	p001_E02	m2x	20220908-cypassay3-p001-m2x_E02.TIF	wellmask_98.png	/projects/b1059/projects/JB/cellprofiler-nf//projects/20220908_cypRd3//raw_images/	/projects/b1059/projects/JB/cellprofiler-nf/input_data/well_masks/	48h	10	15hHB101	1	E	2				0	DMSO	Both
p001	E03	cypassay3	1	DMSO	N2	901.931394599822	783.9642869297	831.946711520282	858.074971835404	915.712286929699	51.389213363104	941.48155459434	955.290156249217	998.445537398277	0.0569768539722524	29	20220908	p001_E03	m2x	20220908-cypassay3-p001-m2x_E03.TIF	wellmask_98.png	/projects/b1059/projects/JB/cellprofiler-nf//projects/20220908_cypRd3//raw_images/	/projects/b1059/projects/JB/cellprofiler-nf/input_data/well_masks/	48h	10	15hHB101	1	E	3				0	DMSO	Both
p001	E04	cypassay3	1	DMSO	N2	898.370037034698	800.041882339175	838.921169024346	877.676498302152	899.203625828439	44.0376405910134	937.403891719311	943.121194217001	957.731201298535	0.0490194894927384	17	20220908	p001_E04	m2x	20220908-cypassay3-p001-m2x_E04.TIF	wellmask_98.png	/projects/b1059/projects/JB/cellprofiler-nf//projects/20220908_cypRd3//raw_images/	/projects/b1059/projects/JB/cellprofiler-nf/input_data/well_masks/	48h	10	15hHB101	1	E	4				0	DMSO	Both
p001	E05	cypassay3	1	DMSO	N2	885.807679378431	837.593908406761	848.880094479532	855.168496917781	886.055656032436	35.6904625693515	902.202647713384	943.765348670114	957.063251513266	0.0402914350374512	20	20220908	p001_E05	m2x	20220908-cypassay3-p001-m2x_E05.TIF	wellmask_98.png	/projects/b1059/projects/JB/cellprofiler-nf//projects/20220908_cypRd3//raw_images/	/projects/b1059/projects/JB/cellprofiler-nf/input_data/well_masks/	48h	10	15hHB101	1	E	5				0	DMSO	Both
p001	E06	cypassay3	1	DMSO	N2	878.973669991177	788.251087511545	831.265025464423	847.230255294298	872.033191663602	47.5819162817069	908.313938384315	938.74849257772	964.238279096015	0.0541334944449297	20	20220908	p001_E06	m2x	20220908-cypassay3-p001-m2x_E06.TIF	wellmask_98.png	/projects/b1059/projects/JB/cellprofiler-nf//projects/20220908_cypRd3//raw_images/	/projects/b1059/projects/JB/cellprofiler-nf/input_data/well_masks/	48h	10	15hHB101	1	E	6				0	DMSO	Both
p001	E07	cypassay3	1	DMSO	N2	889.666976486652	781.138739033582	839.222829892868	869.052012623297	884.29333598951	47.1011694288734	936.435729482588	946.701463588425	959.386368934944	0.0529424724910873	17	20220908	p001_E07	m2x	20220908-cypassay3-p001-m2x_E07.TIF	wellmask_98.png	/projects/b1059/projects/JB/cellprofiler-nf//projects/20220908_cypRd3//raw_images/	/projects/b1059/projects/JB/cellprofiler-nf/input_data/well_masks/	48h	10	15hHB101	1	E	7				0	DMSO	Both
p001	E08	cypassay3	1	DMSO	N2	904.77596831051	818.185259937567	839.265343067533	850.403396508923	909.472555729802	61.85833879577	932.352183876855	987.858523215108	1028.08591683106	0.0683686801620938	17	20220908	p001_E08	m2x	20220908-cypassay3-p001-m2x_E08.TIF	wellmask_98.png	/projects/b1059/projects/JB/cellprofiler-nf//projects/20220908_cypRd3//raw_images/	/projects/b1059/projects/JB/cellprofiler-nf/input_data/well_masks/	48h	10	15hHB101	1	E	8				0	DMSO	Both
p001	E09	cypassay3	1	DMSO	N2	898.213676696687	850.443557610183	864.502737802469	878.639804017975	898.127765591177	27.1400755665908	916.37886593164	930.103978524007	959.888799409383	0.0302156115751905	22	20220908	p001_E09	m2x	20220908-cypassay3-p001-m2x_E09.TIF	wellmask_98.png	/projects/b1059/projects/JB/cellprofiler-nf//projects/20220908_cypRd3//raw_images/	/projects/b1059/projects/JB/cellprofiler-nf/input_data/well_masks/	48h	10	15hHB101	1	E	9				0	DMSO	Both
p001	E10	cypassay3	1	DMSO	N2	906.144648575135	804.32483792635	843.709662384101	887.009449955671	917.676839559719	41.5533016393057	939.693326026592	945.57623654014	964.452257486028	0.0458572499486104	28	20220908	p001_E10	m2x	20220908-cypassay3-p001-m2x_E10.TIF	wellmask_98.png	/projects/b1059/projects/JB/cellprofiler-nf//projects/20220908_cypRd3//raw_images/	/projects/b1059/projects/JB/cellprofiler-nf/input_data/well_masks/	48h	10	15hHB101	1	E	10				0	DMSO	Both
p001	E11	cypassay3	1	DMSO	N2	885.605637364989	723.943278059706	819.591665192656	858.248092695061	894.709579398649	63.3575763704315	925.671538662757	948.945553576971	997.876610252895	0.0715415233341831	20	20220908	p001_E11	m2x	20220908-cypassay3-p001-m2x_E11.TIF	wellmask_98.png	/projects/b1059/projects/JB/cellprofiler-nf//projects/20220908_cypRd3//raw_images/	/projects/b1059/projects/JB/cellprofiler-nf/input_data/well_masks/	48h	10	15hHB101	1	E	11				0	DMSO	Both
p001	E12	cypassay3	1	DMSO	N2	896.032297903104	815.964982721933	833.611211647774	871.31245094019	902.49732582844	43.0900610245295	931.164160519414	944.136038367323	956.871756904181	0.0480898524811761	17	20220908	p001_E12	m2x	20220908-cypassay3-p001-m2x_E12.TIF	wellmask_98.png	/projects/b1059/projects/JB/cellprofiler-nf//projects/20220908_cypRd3//raw_images/	/projects/b1059/projects/JB/cellprofiler-nf/input_data/well_masks/	48h	10	15hHB101	1	E	12				0	DMSO	Both
p001	F01	cypassay3	1	DMSO	N2	880.277685171992	816.570253402418	833.017294740663	854.034976989939	884.967165958292	34.7328196978681	907.610743458272	922.294981764013	941.220217765642	0.0394566626905712	20	20220908	p001_F01	m2x	20220908-cypassay3-p001-m2x_F01.TIF	wellmask_98.png	/projects/b1059/projects/JB/cellprofiler-nf//projects/20220908_cypRd3//raw_images/	/projects/b1059/projects/JB/cellprofiler-nf/input_data/well_masks/	48h	10	15hHB101	1	F	1				0	DMSO	Both
p001	F02	cypassay3	1	DMSO	N2	891.306167961924	807.391381558242	827.822588138092	866.566923615133	890.596613216853	42.7186441712969	923.933070088024	937.254724812333	963.519415667371	0.0479281370496719	24	20220908	p001_F02	m2x	20220908-cypassay3-p001-m2x_F02.TIF	wellmask_98.png	/projects/b1059/projects/JB/cellprofiler-nf//projects/20220908_cypRd3//raw_images/	/projects/b1059/projects/JB/cellprofiler-nf/input_data/well_masks/	48h	10	15hHB101	1	F	2				0	DMSO	Both
p001	F03	cypassay3	1	DMSO	N2	906.703318457666	814.845126904133	845.643046702398	878.910594619771	911.667178975823	43.1888674853381	933.932912041451	955.898753984264	977.430722193749	0.0476328547675373	21	20220908	p001_F03	m2x	20220908-cypassay3-p001-m2x_F03.TIF	wellmask_98.png	/projects/b1059/projects/JB/cellprofiler-nf//projects/20220908_cypRd3//raw_images/	/projects/b1059/projects/JB/cellprofiler-nf/input_data/well_masks/	48h	10	15hHB101	1	F	3				0	DMSO	Both
p001	F04	cypassay3	1	DMSO	N2	882.051717877323	815.109000716688	843.182327641399	858.114096988914	881.086707845396	34.1803811439635	913.165135004989	919.188138966161	936.307950931419	0.0387509943591736	16	20220908	p001_F04	m2x	20220908-cypassay3-p001-m2x_F04.TIF	wellmask_98.png	/projects/b1059/projects/JB/cellprofiler-nf//projects/20220908_cypRd3//raw_images/	/projects/b1059/projects/JB/cellprofiler-nf/input_data/well_masks/	48h	10	15hHB101	1	F	4				0	DMSO	Both
p001	F05	cypassay3	1	DMSO	N2	886.416599339489	771.839383885627	829.386596159815	854.621637802469	892.046223293856	48.1975415144697	926.195212332374	932.568913301981	967.144149194651	0.0543734645203891	23	20220908	p001_F05	m2x	20220908-cypassay3-p001-m2x_F05.TIF	wellmask_98.png	/projects/b1059/projects/JB/cellprofiler-nf//projects/20220908_cypRd3//raw_images/	/projects/b1059/projects/JB/cellprofiler-nf/input_data/well_masks/	48h	10	15hHB101	1	F	5				0	DMSO	Both
p001	F06	cypassay3	1	DMSO	N2	897.709889300263	829.414019875135	838.718247381692	845.121772706326	908.326407556877	48.351490946706	935.357448903729	949.938654158817	971.231152095112	0.0538609316027414	14	20220908	p001_F06	m2x	20220908-cypassay3-p001-m2x_F06.TIF	wellmask_98.png	/projects/b1059/projects/JB/cellprofiler-nf//projects/20220908_cypRd3//raw_images/	/projects/b1059/projects/JB/cellprofiler-nf/input_data/well_masks/	48h	10	15hHB101	1	F	6				0	DMSO	Both
p001	F07	cypassay3	1	DMSO	N2	853.2040175856	748.70416950802	818.00429214643	825.434726992132	860.007123389634	44.5660249775845	879.852781558242	902.07942201115	925.821580250937	0.0522337261182825	15	20220908	p001_F07	m2x	20220908-cypassay3-p001-m2x_F07.TIF	wellmask_98.png	/projects/b1059/projects/JB/cellprofiler-nf//projects/20220908_cypRd3//raw_images/	/projects/b1059/projects/JB/cellprofiler-nf/input_data/well_masks/	48h	10	15hHB101	1	F	7				0	DMSO	Both
p001	F08	cypassay3	1	DMSO	N2	876.153890325118	789.546999783421	804.924861737043	831.474661784238	875.02632821886	53.8912653315079	910.993167501937	944.421084588064	990.337167771254	0.0615089037743247	24	20220908	p001_F08	m2x	20220908-cypassay3-p001-m2x_F08.TIF	wellmask_98.png	/projects/b1059/projects/JB/cellprofiler-nf//projects/20220908_cypRd3//raw_images/	/projects/b1059/projects/JB/cellprofiler-nf/input_data/well_masks/	48h	10	15hHB101	1	F	8				0	DMSO	Both
p001	F09	cypassay3	1	DMSO	N2	880.681546899843	772.85843063751	785.859455553562	863.745084107682	891.667766957793	53.5690262963458	915.155494986886	941.761043323996	963.011102462227	0.0608267840798055	19	20220908	p001_F09	m2x	20220908-cypassay3-p001-m2x_F09.TIF	wellmask_98.png	/projects/b1059/projects/JB/cellprofiler-nf//projects/20220908_cypRd3//raw_images/	/projects/b1059/projects/JB/cellprofiler-nf/input_data/well_masks/	48h	10	15hHB101	1	F	9				0	DMSO	Both
p001	F10	cypassay3	1	DMSO	N2	904.807330112541	851.162421038827	854.13478325908	862.023962707368	914.502761138797	40.6847698068833	937.364066779014	953.082313562611	955.29348330378	0.0449651195927235	12	20220908	p001_F10	m2x	20220908-cypassay3-p001-m2x_F10.TIF	wellmask_98.png	/projects/b1059/projects/JB/cellprofiler-nf//projects/20220908_cypRd3//raw_images/	/projects/b1059/projects/JB/cellprofiler-nf/input_data/well_masks/	48h	10	15hHB101	1	F	10				0	DMSO	Both
p001	F11	cypassay3	1	DMSO	N2	887.545993693702	843.772699441576	848.756831925081	860.875652300621	879.60694259208	34.783990745592	912.947064890208	924.650714028963	955.695820336789	0.0391911979691683	12	20220908	p001_F11	m2x	20220908-cypassay3-p001-m2x_F11.TIF	wellmask_98.png	/projects/b1059/projects/JB/cellprofiler-nf//projects/20220908_cypRd3//raw_images/	/projects/b1059/projects/JB/cellprofiler-nf/input_data/well_masks/	48h	10	15hHB101	1	F	11				0	DMSO	Both
p001	F12	cypassay3	1	DMSO	N2	867.211744275785	789.212330064435	794.673256164063	840.993136748335	871.918737190738	44.6319688623001	890.93656559337	923.194734428418	939.430253984265	0.05146605676976	22	20220908	p001_F12	m2x	20220908-cypassay3-p001-m2x_F12.TIF	wellmask_98.png	/projects/b1059/projects/JB/cellprofiler-nf//projects/20220908_cypRd3//raw_images/	/projects/b1059/projects/JB/cellprofiler-nf/input_data/well_masks/	48h	10	15hHB101	1	F	12				0	DMSO	Both
p001	G01	cypassay3	1	DMSO	N2	877.274710468801	781.429611459604	816.445080101004	858.381272443465	874.743269516791	48.8563864287906	909.883911459605	934.876070904451	960.941443129928	0.0556910917934503	17	20220908	p001_G01	m2x	20220908-cypassay3-p001-m2x_G01.TIF	wellmask_98.png	/projects/b1059/projects/JB/cellprofiler-nf//projects/20220908_cypRd3//raw_images/	/projects/b1059/projects/JB/cellprofiler-nf/input_data/well_masks/	48h	10	15hHB101	1	G	1				0	DMSO	Both
p001	G02	cypassay3	1	DMSO	N2	856.334101679925	759.370448233155	801.929495551001	819.879020692194	871.152814360064	48.1897403929082	895.102422560865	907.348608796292	943.323341934043	0.056274461449534	23	20220908	p001_G02	m2x	20220908-cypassay3-p001-m2x_G02.TIF	wellmask_98.png	/projects/b1059/projects/JB/cellprofiler-nf//projects/20220908_cypRd3//raw_images/	/projects/b1059/projects/JB/cellprofiler-nf/input_data/well_masks/	48h	10	15hHB101	1	G	2				0	DMSO	Both
p001	G03	cypassay3	1	DMSO	N2	892.870516431301	828.47771566737	834.870280042464	850.062399629008	904.165978207476	43.6561457298143	928.788406815454	939.914957000353	956.412944825731	0.0488941508610933	18	20220908	p001_G03	m2x	20220908-cypassay3-p001-m2x_G03.TIF	wellmask_98.png	/projects/b1059/projects/JB/cellprofiler-nf//projects/20220908_cypRd3//raw_images/	/projects/b1059/projects/JB/cellprofiler-nf/input_data/well_masks/	48h	10	15hHB101	1	G	3				0	DMSO	Both
p001	G04	cypassay3	1	DMSO	N2	868.77767714164	775.12994791954	814.325576669116	839.11956283618	868.152928151439	49.742073187663	902.521565197274	933.538124155172	971.952762288374	0.0572552385914416	22	20220908	p001_G04	m2x	20220908-cypassay3-p001-m2x_G04.TIF	wellmask_98.png	/projects/b1059/projects/JB/cellprofiler-nf//projects/20220908_cypRd3//raw_images/	/projects/b1059/projects/JB/cellprofiler-nf/input_data/well_masks/	48h	10	15hHB101	1	G	4				0	DMSO	Both
p001	G05	cypassay3	1	DMSO	N2	900.211264005623	810.685081558242	848.715004383718	878.637730848879	896.331644898888	40.7759629190477	930.864970456981	940.055198663153	975.814707833685	0.045295992784637	23	20220908	p001_G05	m2x	20220908-cypassay3-p001-m2x_G05.TIF	wellmask_98.png	/projects/b1059/projects/JB/cellprofiler-nf//projects/20220908_cypRd3//raw_images/	/projects/b1059/projects/JB/cellprofiler-nf/input_data/well_masks/	48h	10	15hHB101	1	G	5				0	DMSO	Both
p001	G06	cypassay3	1	DMSO	N2	896.170246690028	841.512261124682	846.646249570729	856.014331199897	900.567921038829	37.8625588064766	927.579588093392	945.653452948854	952.91356950802	0.0422492924154987	19	20220908	p001_G06	m2x	20220908-cypassay3-p001-m2x_G06.TIF	wellmask_98.png	/projects/b1059/projects/JB/cellprofiler-nf//projects/20220908_cypRd3//raw_images/	/projects/b1059/projects/JB/cellprofiler-nf/input_data/well_masks/	48h	10	15hHB101	1	G	6				0	DMSO	Both
p001	G07	cypassay3	1	DMSO	N2	915.150955859676	840.562457610183	884.602340022721	896.222601443997	916.705387511546	29.4661843784805	934.63929901548	949.373544579593	969.638663563486	0.0321981681708462	20	20220908	p001_G07	m2x	20220908-cypassay3-p001-m2x_G07.TIF	wellmask_98.png	/projects/b1059/projects/JB/cellprofiler-nf//projects/20220908_cypRd3//raw_images/	/projects/b1059/projects/JB/cellprofiler-nf/input_data/well_masks/	48h	10	15hHB101	1	G	7				0	DMSO	Both
p001	G08	cypassay3	1	DMSO	N2	888.311987341693	768.198015085524	812.484021880381	866.066829420648	893.726364436256	57.4662525852044	936.199231815455	950.3803570191	953.798479002037	0.0646915198760002	20	20220908	p001_G08	m2x	20220908-cypassay3-p001-m2x_G08.TIF	wellmask_98.png	/projects/b1059/projects/JB/cellprofiler-nf//projects/20220908_cypRd3//raw_images/	/projects/b1059/projects/JB/cellprofiler-nf/input_data/well_masks/	48h	10	15hHB101	1	G	8				0	DMSO	Both
p001	G09	cypassay3	1	DMSO	N2	894.392380957996	825.18401566737	844.825161531273	870.279693169542	897.645415667371	38.3731825449493	923.302315318755	941.277387627914	962.018001880382	0.0429041921218596	23	20220908	p001_G09	m2x	20220908-cypassay3-p001-m2x_G09.TIF	wellmask_98.png	/projects/b1059/projects/JB/cellprofiler-nf//projects/20220908_cypRd3//raw_images/	/projects/b1059/projects/JB/cellprofiler-nf/input_data/well_masks/	48h	10	15hHB101	1	G	9				0	DMSO	Both
p001	G10	cypassay3	1	DMSO	N2	885.07308845727	780.436510877758	812.223211168681	859.697583740165	888.971411750528	56.5943624432573	920.131794040118	957.54093250047	986.010206088147	0.0639431513412122	18	20220908	p001_G10	m2x	20220908-cypassay3-p001-m2x_G10.TIF	wellmask_98.png	/projects/b1059/projects/JB/cellprofiler-nf//projects/20220908_cypRd3//raw_images/	/projects/b1059/projects/JB/cellprofiler-nf/input_data/well_masks/	48h	10	15hHB101	1	G	10				0	DMSO	Both
p001	G11	cypassay3	1	DMSO	N2	898.802476238411	828.679933690355	851.074218521195	881.663425682978	896.826226408256	36.1308690727951	917.848335080837	947.790991524947	976.557097090771	0.0401988980092788	24	20220908	p001_G11	m2x	20220908-cypassay3-p001-m2x_G11.TIF	wellmask_98.png	/projects/b1059/projects/JB/cellprofiler-nf//projects/20220908_cypRd3//raw_images/	/projects/b1059/projects/JB/cellprofiler-nf/input_data/well_masks/	48h	10	15hHB101	1	G	11				0	DMSO	Both
p001	G12	cypassay3	1	DMSO	N2	874.471374712961	786.886792301158	825.842352027966	836.851520423271	881.969111109982	45.2697701922526	906.217796831019	932.272098449527	942.480859235529	0.0517681555981316	18	20220908	p001_G12	m2x	20220908-cypassay3-p001-m2x_G12.TIF	wellmask_98.png	/projects/b1059/projects/JB/cellprofiler-nf//projects/20220908_cypRd3//raw_images/	/projects/b1059/projects/JB/cellprofiler-nf/input_data/well_masks/	48h	10	15hHB101	1	G	12				0	DMSO	Both
p001	H01	cypassay3	1	DMSO	N2	864.722370452477	810.190267659832	818.752033044074	843.541759355722	867.044162925931	34.080588885651	880.20460917655	906.444388029068	924.988116249217	0.0394121744159549	14	20220908	p001_H01	m2x	20220908-cypassay3-p001-m2x_H01.TIF	wellmask_98.png	/projects/b1059/projects/JB/cellprofiler-nf//projects/20220908_cypRd3//raw_images/	/projects/b1059/projects/JB/cellprofiler-nf/input_data/well_masks/	48h	10	15hHB101	1	H	1				0	DMSO	Both
p001	H02	cypassay3	1	DMSO	N2	876.275888760233	812.687917994755	831.131150991842	848.530788093391	877.027233662124	39.2901025397686	899.26042220252	929.977144986885	945.509340779121	0.0448375940086139	21	20220908	p001_H02	m2x	20220908-cypassay3-p001-m2x_H02.TIF	wellmask_98.png	/projects/b1059/projects/JB/cellprofiler-nf//projects/20220908_cypRd3//raw_images/	/projects/b1059/projects/JB/cellprofiler-nf/input_data/well_masks/	48h	10	15hHB101	1	H	2				0	DMSO	Both
p001	H03	cypassay3	1	DMSO	N2	868.098846758164	790.00007665721	810.739910529252	837.129916394678	875.526686797797	44.9488288567196	895.03214063366	904.65814049054	964.786753402419	0.0517784685748367	20	20220908	p001_H03	m2x	20220908-cypassay3-p001-m2x_H03.TIF	wellmask_98.png	/projects/b1059/projects/JB/cellprofiler-nf//projects/20220908_cypRd3//raw_images/	/projects/b1059/projects/JB/cellprofiler-nf/input_data/well_masks/	48h	10	15hHB101	1	H	3				0	DMSO	Both
p001	H04	cypassay3	1	DMSO	N2	882.086960167552	824.998416551964	840.433401965671	869.865397347982	877.946761694817	34.2123252970795	905.512629857033	926.151336959023	945.486822775596	0.0387856604189919	14	20220908	p001_H04	m2x	20220908-cypassay3-p001-m2x_H04.TIF	wellmask_98.png	/projects/b1059/projects/JB/cellprofiler-nf//projects/20220908_cypRd3//raw_images/	/projects/b1059/projects/JB/cellprofiler-nf/input_data/well_masks/	48h	10	15hHB101	1	H	4				0	DMSO	Both
p001	H05	cypassay3	1	DMSO	N2	887.347896566234	811.815300716689	825.068842733664	849.393155468204	901.595105390494	49.6845175879623	911.393642883004	928.23763903783	986.706551513265	0.0559921511959697	12	20220908	p001_H05	m2x	20220908-cypassay3-p001-m2x_H05.TIF	wellmask_98.png	/projects/b1059/projects/JB/cellprofiler-nf//projects/20220908_cypRd3//raw_images/	/projects/b1059/projects/JB/cellprofiler-nf/input_data/well_masks/	48h	10	15hHB101	1	H	5				0	DMSO	Both
p001	H06	cypassay3	1	DMSO	N2	880.361666288762	804.970298836308	826.546730182775	851.96835632336	875.859273744016	47.2079646893633	908.822251589457	935.34540057335	979.90759346485	0.0536233760476786	15	20220908	p001_H06	m2x	20220908-cypassay3-p001-m2x_H06.TIF	wellmask_98.png	/projects/b1059/projects/JB/cellprofiler-nf//projects/20220908_cypRd3//raw_images/	/projects/b1059/projects/JB/cellprofiler-nf/input_data/well_masks/	48h	10	15hHB101	1	H	6				0	DMSO	Both
p001	H07	cypassay3	1	DMSO	N2	905.567608746618	879.110392301158	885.249720747905	893.705317115407	900.353925537517	20.7753874834445	914.8250483032	939.417516598323	939.664330036205	0.0229418403250967	10	20220908	p001_H07	m2x	20220908-cypassay3-p001-m2x_H07.TIF	wellmask_98.png	/projects/b1059/projects/JB/cellprofiler-nf//projects/20220908_cypRd3//raw_images/	/projects/b1059/projects/JB/cellprofiler-nf/input_data/well_masks/	48h	10	15hHB101	1	H	7				0	DMSO	Both
p001	H08	cypassay3	1	DMSO	N2	902.080437447969	826.233912623296	844.321552472942	862.427896799846	897.839330618051	46.8163167676858	939.995363563488	953.357423386163	976.460139615428	0.0518981620975303	19	20220908	p001_H08	m2x	20220908-cypassay3-p001-m2x_H08.TIF	wellmask_98.png	/projects/b1059/projects/JB/cellprofiler-nf//projects/20220908_cypRd3//raw_images/	/projects/b1059/projects/JB/cellprofiler-nf/input_data/well_masks/	48h	10	15hHB101	1	H	8				0	DMSO	Both
p001	H09	cypassay3	1	DMSO	N2	900.452342683986	800.004795927077	842.71652812036	852.055428179246	915.906201880381	54.2611233240144	937.191618046407	958.116455063239	977.978188675238	0.0602598502462417	13	20220908	p001_H09	m2x	20220908-cypassay3-p001-m2x_H09.TIF	wellmask_98.png	/projects/b1059/projects/JB/cellprofiler-nf//projects/20220908_cypRd3//raw_images/	/projects/b1059/projects/JB/cellprofiler-nf/input_data/well_masks/	48h	10	15hHB101	1	H	9				0	DMSO	Both
p001	H10	cypassay3	1	DMSO	N2	906.012873002531	798.00860039039	864.067061858098	877.084030036205	911.65367966909	46.9637155248382	940.794549194653	956.523347128752	969.538570122059	0.0518355940895191	13	20220908	p001_H10	m2x	20220908-cypassay3-p001-m2x_H10.TIF	wellmask_98.png	/projects/b1059/projects/JB/cellprofiler-nf//projects/20220908_cypRd3//raw_images/	/projects/b1059/projects/JB/cellprofiler-nf/input_data/well_masks/	48h	10	15hHB101	1	H	10				0	DMSO	Both
p001	H11	cypassay3	1	DMSO	N2	914.975275039363	846.915781558242	867.789380053937	891.623125246593	925.627665300255	39.5003788909466	938.356831199898	959.092931375152	962.773890444197	0.0431709795537887	9	20220908	p001_H11	m2x	20220908-cypassay3-p001-m2x_H11.TIF	wellmask_98.png	/projects/b1059/projects/JB/cellprofiler-nf//projects/20220908_cypRd3//raw_images/	/projects/b1059/projects/JB/cellprofiler-nf/input_data/well_masks/	48h	10	15hHB101	1	H	11				0	DMSO	Both
p001	H12	cypassay3	1	DMSO	N2	913.967491519995	870.787502462227	892.109592572457	904.582459062605	911.761896146193	23.9235326270941	927.832274013288	943.937316959023	944.145045568732	0.0261754743457095	8	20220908	p001_H12	m2x	20220908-cypassay3-p001-m2x_H12.TIF	wellmask_98.png	/projects/b1059/projects/JB/cellprofiler-nf//projects/20220908_cypRd3//raw_images/	/projects/b1059/projects/JB/cellprofiler-nf/input_data/well_masks/	48h	10	15hHB101	1	H	12				0	DMSO	Both
p002	A01	cypassay3	2	Thiabendazole	N2	734.467010163872	624.228154566109	666.126215344954	706.909991165695	743.092226992131	50.9115827402281	776.166345568733	790.698786669992	797.349637153202	0.0693177256918168	17	20220908	p002_A01	m2x	20220908-cypassay3-p002-m2x_A01.TIF	wellmask_98.png	/projects/b1059/projects/JB/cellprofiler-nf//projects/20220908_cypRd3//raw_images/	/projects/b1059/projects/JB/cellprofiler-nf/input_data/well_masks/	48h	10	15hHB101	2	A	1				32.5	DMSO	Anthelmintic
p002	A02	cypassay3	2	Thiabendazole	N2	738.359201236006	689.811282140087	712.517327950054	720.007928805091	735.386370747905	26.4317969865493	757.724120859656	765.137013026341	794.564250358344	0.035798019368219	18	20220908	p002_A02	m2x	20220908-cypassay3-p002-m2x_A02.TIF	wellmask_98.png	/projects/b1059/projects/JB/cellprofiler-nf//projects/20220908_cypRd3//raw_images/	/projects/b1059/projects/JB/cellprofiler-nf/input_data/well_masks/	48h	10	15hHB101	2	A	2				32.5	DMSO	Anthelmintic
p002	A03	cypassay3	2	Thiabendazole	N2	717.838211302867	691.794347337692	694.971681633648	709.664558158319	720.427602171304	14.8084061633625	729.951706636282	732.59337257498	738.434231781743	0.0206291695401467	16	20220908	p002_A03	m2x	20220908-cypassay3-p002-m2x_A03.TIF	wellmask_98.png	/projects/b1059/projects/JB/cellprofiler-nf//projects/20220908_cypRd3//raw_images/	/projects/b1059/projects/JB/cellprofiler-nf/input_data/well_masks/	48h	10	15hHB101	2	A	3				32.5	DMSO	Anthelmintic
p002	A04	cypassay3	2	Thiabendazole	N2	736.099968928324	644.821552071594	664.298687666806	714.328519030551	748.551997768278	42.025994134896	762.445045857462	775.8299178202	796.487383215781	0.0570927807483554	20	20220908	p002_A04	m2x	20220908-cypassay3-p002-m2x_A04.TIF	wellmask_98.png	/projects/b1059/projects/JB/cellprofiler-nf//projects/20220908_cypRd3//raw_images/	/projects/b1059/projects/JB/cellprofiler-nf/input_data/well_masks/	48h	10	15hHB101	2	A	4				32.5	DMSO	Anthelmintic
p002	A05	cypassay3	2	Thiabendazole	N2	721.437988618794	587.192058279695	669.308415035609	694.049603984263	735.608683885626	53.95720315661	754.960032068281	779.474228429584	794.410496508923	0.0747911865022689	15	20220908	p002_A05	m2x	20220908-cypassay3-p002-m2x_A05.TIF	wellmask_98.png	/projects/b1059/projects/JB/cellprofiler-nf//projects/20220908_cypRd3//raw_images/	/projects/b1059/projects/JB/cellprofiler-nf/input_data/well_masks/	48h	10	15hHB101	2	A	5				32.5	DMSO	Anthelmintic
p002	A06	cypassay3	2	Thiabendazole	N2	727.683462383696	645.879598254461	681.731821304697	700.340248827536	726.743810905679	41.7907017234845	759.503930618051	773.68747539761	821.981390412006	0.0574297807821404	23	20220908	p002_A06	m2x	20220908-cypassay3-p002-m2x_A06.TIF	wellmask_98.png	/projects/b1059/projects/JB/cellprofiler-nf//projects/20220908_cypRd3//raw_images/	/projects/b1059/projects/JB/cellprofiler-nf/input_data/well_masks/	48h	10	15hHB101	2	A	6				32.5	DMSO	Anthelmintic
p002	A07	cypassay3	2	Thiabendazole	N2	730.465875679943	605.693131199897	687.316767771252	722.631244114117	746.382791026044	48.9425317824654	759.20129527781	770.572046150579	770.90307967786	0.0670018044811579	11	20220908	p002_A07	m2x	20220908-cypassay3-p002-m2x_A07.TIF	wellmask_98.png	/projects/b1059/projects/JB/cellprofiler-nf//projects/20220908_cypRd3//raw_images/	/projects/b1059/projects/JB/cellprofiler-nf/input_data/well_masks/	48h	10	15hHB101	2	A	7				32.5	DMSO	Anthelmintic
p002	A08	cypassay3	2	Thiabendazole	N2	729.671788298741	667.417449194651	679.612647919539	697.892484549008	735.118013778217	44.0519244790825	747.370709937568	777.53064077912	817.991344986886	0.0603722456939048	11	20220908	p002_A08	m2x	20220908-cypassay3-p002-m2x_A08.TIF	wellmask_98.png	/projects/b1059/projects/JB/cellprofiler-nf//projects/20220908_cypRd3//raw_images/	/projects/b1059/projects/JB/cellprofiler-nf/input_data/well_masks/	48h	10	15hHB101	2	A	8				32.5	DMSO	Anthelmintic
p002	A09	cypassay3	2	Thiabendazole	N2	732.27268465454	653.742639061812	701.534121562489	713.1016113212	723.520397032069	37.2105485688153	755.174528934859	781.488373199003	805.090782140087	0.0508151530824476	18	20220908	p002_A09	m2x	20220908-cypassay3-p002-m2x_A09.TIF	wellmask_98.png	/projects/b1059/projects/JB/cellprofiler-nf//projects/20220908_cypRd3//raw_images/	/projects/b1059/projects/JB/cellprofiler-nf/input_data/well_masks/	48h	10	15hHB101	2	A	9				32.5	DMSO	Anthelmintic
p002	A10	cypassay3	2	Thiabendazole	N2	713.120413079883	632.276807251838	652.299044301115	688.773945843511	717.884609064798	42.389441818917	739.477533740165	757.507040775474	794.330174306403	0.0594421938306912	22	20220908	p002_A10	m2x	20220908-cypassay3-p002-m2x_A10.TIF	wellmask_98.png	/projects/b1059/projects/JB/cellprofiler-nf//projects/20220908_cypRd3//raw_images/	/projects/b1059/projects/JB/cellprofiler-nf/input_data/well_masks/	48h	10	15hHB101	2	A	10				32.5	DMSO	Anthelmintic
p002	A11	cypassay3	2	Thiabendazole	N2	724.360673962583	674.626755147956	687.906544843549	697.813890993852	732.274822784366	26.8948532859944	742.758057498763	752.869715407663	753.344521620674	0.0371290908697008	13	20220908	p002_A11	m2x	20220908-cypassay3-p002-m2x_A11.TIF	wellmask_98.png	/projects/b1059/projects/JB/cellprofiler-nf//projects/20220908_cypRd3//raw_images/	/projects/b1059/projects/JB/cellprofiler-nf/input_data/well_masks/	48h	10	15hHB101	2	A	11				32.5	DMSO	Anthelmintic
p002	A12	cypassay3	2	Thiabendazole	N2	717.238137626654	583.841889830158	655.214101242824	675.533877177159	730.79242547742	54.41623055261	749.678997656471	778.241186571355	817.382938340316	0.0758691258842895	26	20220908	p002_A12	m2x	20220908-cypassay3-p002-m2x_A12.TIF	wellmask_98.png	/projects/b1059/projects/JB/cellprofiler-nf//projects/20220908_cypRd3//raw_images/	/projects/b1059/projects/JB/cellprofiler-nf/input_data/well_masks/	48h	10	15hHB101	2	A	12				32.5	DMSO	Anthelmintic
p002	B01	cypassay3	2	Thiabendazole	N2	733.711067971558	654.498527625629	681.464295640401	703.337549347171	744.036848836307	39.7883198030047	755.09248791422	785.850588743261	802.758324692977	0.0542288668385566	22	20220908	p002_B01	m2x	20220908-cypassay3-p002-m2x_B01.TIF	wellmask_98.png	/projects/b1059/projects/JB/cellprofiler-nf//projects/20220908_cypRd3//raw_images/	/projects/b1059/projects/JB/cellprofiler-nf/input_data/well_masks/	48h	10	15hHB101	2	B	1				32.5	DMSO	Anthelmintic
p002	B02	cypassay3	2	Thiabendazole	N2	728.132448523722	674.760737758469	683.759731807569	693.174506925013	730.66362453723	36.556929067611	755.828995714194	772.916958206144	786.595919875135	0.0502064276104294	16	20220908	p002_B02	m2x	20220908-cypassay3-p002-m2x_B02.TIF	wellmask_98.png	/projects/b1059/projects/JB/cellprofiler-nf//projects/20220908_cypRd3//raw_images/	/projects/b1059/projects/JB/cellprofiler-nf/input_data/well_masks/	48h	10	15hHB101	2	B	2				32.5	DMSO	Anthelmintic
p002	B03	cypassay3	2	Thiabendazole	N2	733.875857325587	669.651225717019	694.235201298535	717.199520094251	740.912110877758	32.4039193145223	752.465517699446	770.612207251839	774.0831869297	0.0441544969643908	11	20220908	p002_B03	m2x	20220908-cypassay3-p002-m2x_B03.TIF	wellmask_98.png	/projects/b1059/projects/JB/cellprofiler-nf//projects/20220908_cypRd3//raw_images/	/projects/b1059/projects/JB/cellprofiler-nf/input_data/well_masks/	48h	10	15hHB101	2	B	3				32.5	DMSO	Anthelmintic
p002	B04	cypassay3	2	Thiabendazole	N2	734.53942304427	631.848816249215	681.046034067206	710.308267301157	737.984592245447	43.2013603000588	761.354206407734	776.854913931868	802.653064145333	0.0588142160171777	18	20220908	p002_B04	m2x	20220908-cypassay3-p002-m2x_B04.TIF	wellmask_98.png	/projects/b1059/projects/JB/cellprofiler-nf//projects/20220908_cypRd3//raw_images/	/projects/b1059/projects/JB/cellprofiler-nf/input_data/well_masks/	48h	10	15hHB101	2	B	4				32.5	DMSO	Anthelmintic
p002	B05	cypassay3	2	Thiabendazole	N2	726.563108220665	669.634590444197	684.270872426207	705.6327823753	724.169373724556	35.0113646416208	740.019776059266	768.577185573417	800.683498254461	0.0481876443291523	19	20220908	p002_B05	m2x	20220908-cypassay3-p002-m2x_B05.TIF	wellmask_98.png	/projects/b1059/projects/JB/cellprofiler-nf//projects/20220908_cypRd3//raw_images/	/projects/b1059/projects/JB/cellprofiler-nf/input_data/well_masks/	48h	10	15hHB101	2	B	5				32.5	DMSO	Anthelmintic
p002	B06	cypassay3	2	Thiabendazole	N2	726.808055063741	682.852687511545	704.160360286675	712.589809020798	729.309020345561	20.8449207365665	738.006240779121	748.667953196911	767.449743097734	0.0286800904191113	17	20220908	p002_B06	m2x	20220908-cypassay3-p002-m2x_B06.TIF	wellmask_98.png	/projects/b1059/projects/JB/cellprofiler-nf//projects/20220908_cypRd3//raw_images/	/projects/b1059/projects/JB/cellprofiler-nf/input_data/well_masks/	48h	10	15hHB101	2	B	6				32.5	DMSO	Anthelmintic
p002	B07	cypassay3	2	Thiabendazole	N2	746.637287106789	687.107630064434	688.578222775594	725.414278934409	746.534808482952	39.2312077567926	770.323771005118	790.802398254462	818.225421038827	0.0525438635790788	16	20220908	p002_B07	m2x	20220908-cypassay3-p002-m2x_B07.TIF	wellmask_98.png	/projects/b1059/projects/JB/cellprofiler-nf//projects/20220908_cypRd3//raw_images/	/projects/b1059/projects/JB/cellprofiler-nf/input_data/well_masks/	48h	10	15hHB101	2	B	7				32.5	DMSO	Anthelmintic
p002	B08	cypassay3	2	Thiabendazole	N2	741.221495118533	690.758338889968	703.802026768762	723.564103044073	733.856558773875	33.0131228366847	766.148126992132	787.173901567874	803.817561674335	0.0445388093223138	17	20220908	p002_B08	m2x	20220908-cypassay3-p002-m2x_B08.TIF	wellmask_98.png	/projects/b1059/projects/JB/cellprofiler-nf//projects/20220908_cypRd3//raw_images/	/projects/b1059/projects/JB/cellprofiler-nf/input_data/well_masks/	48h	10	15hHB101	2	B	8				32.5	DMSO	Anthelmintic
p002	B09	cypassay3	2	Thiabendazole	N2	731.984754597753	661.598619175889	682.256624578578	696.984578528283	735.745802462227	43.5169074769536	757.974118644022	774.067189852983	823.949314095719	0.0594505653343387	15	20220908	p002_B09	m2x	20220908-cypassay3-p002-m2x_B09.TIF	wellmask_98.png	/projects/b1059/projects/JB/cellprofiler-nf//projects/20220908_cypRd3//raw_images/	/projects/b1059/projects/JB/cellprofiler-nf/input_data/well_masks/	48h	10	15hHB101	2	B	9				32.5	DMSO	Anthelmintic
p002	B10	cypassay3	2	Thiabendazole	N2	744.857207264894	654.307748641035	704.472791647504	729.145420821559	744.759157542762	38.4924802373683	773.016605295102	790.071771911597	798.051865309026	0.0516776636675265	16	20220908	p002_B10	m2x	20220908-cypassay3-p002-m2x_B10.TIF	wellmask_98.png	/projects/b1059/projects/JB/cellprofiler-nf//projects/20220908_cypRd3//raw_images/	/projects/b1059/projects/JB/cellprofiler-nf/input_data/well_masks/	48h	10	15hHB101	2	B	10				32.5	DMSO	Anthelmintic
p002	B11	cypassay3	2	Thiabendazole	N2	748.923776351791	691.603568353098	724.589396852325	734.512743097734	752.68245456611	24.3941841340704	764.721152676958	771.368655645086	785.385378514167	0.0325723189787097	13	20220908	p002_B11	m2x	20220908-cypassay3-p002-m2x_B11.TIF	wellmask_98.png	/projects/b1059/projects/JB/cellprofiler-nf//projects/20220908_cypRd3//raw_images/	/projects/b1059/projects/JB/cellprofiler-nf/input_data/well_masks/	48h	10	15hHB101	2	B	11				32.5	DMSO	Anthelmintic
p002	B12	cypassay3	2	Thiabendazole	N2	728.786081177523	631.080773022518	689.611484458701	708.597016831062	726.46997314271	38.8755237480472	767.786659355722	774.04302582844	795.631790412005	0.0533428460725194	21	20220908	p002_B12	m2x	20220908-cypassay3-p002-m2x_B12.TIF	wellmask_98.png	/projects/b1059/projects/JB/cellprofiler-nf//projects/20220908_cypRd3//raw_images/	/projects/b1059/projects/JB/cellprofiler-nf/input_data/well_masks/	48h	10	15hHB101	2	B	12				32.5	DMSO	Anthelmintic
p002	C01	cypassay3	2	Thiabendazole	N2	724.359229183113	696.963791719311	699.049302941188	712.272297582037	726.255977641399	19.6598767835389	732.346574120652	740.519457587462	763.499858773875	0.0271410592858878	10	20220908	p002_C01	m2x	20220908-cypassay3-p002-m2x_C01.TIF	wellmask_98.png	/projects/b1059/projects/JB/cellprofiler-nf//projects/20220908_cypRd3//raw_images/	/projects/b1059/projects/JB/cellprofiler-nf/input_data/well_masks/	48h	10	15hHB101	2	C	1				32.5	DMSO	Anthelmintic
p002	C02	cypassay3	2	Thiabendazole	N2	739.385279631888	678.565886929699	692.094854023155	704.451493644021	738.930782072667	42.9225242301305	771.029874490603	777.486551974005	814.436890775176	0.0580516348006009	10	20220908	p002_C02	m2x	20220908-cypassay3-p002-m2x_C02.TIF	wellmask_98.png	/projects/b1059/projects/JB/cellprofiler-nf//projects/20220908_cypRd3//raw_images/	/projects/b1059/projects/JB/cellprofiler-nf/input_data/well_masks/	48h	10	15hHB101	2	C	2				32.5	DMSO	Anthelmintic
p002	C03	cypassay3	2	Thiabendazole	N2	737.047933467652	675.02320945026	693.221331110496	725.533668934945	739.416574727093	31.2963326412825	754.523219516791	766.518336296379	794.781691137465	0.0424617331114952	15	20220908	p002_C03	m2x	20220908-cypassay3-p002-m2x_C03.TIF	wellmask_98.png	/projects/b1059/projects/JB/cellprofiler-nf//projects/20220908_cypRd3//raw_images/	/projects/b1059/projects/JB/cellprofiler-nf/input_data/well_masks/	48h	10	15hHB101	2	C	3				32.5	DMSO	Anthelmintic
p002	C04	cypassay3	2	Thiabendazole	N2	740.752553356767	715.549728728899	720.412496943809	729.914990812831	737.655126701209	16.9596601086214	750.878405438879	762.053292417527	772.409660571066	0.0228951760365423	14	20220908	p002_C04	m2x	20220908-cypassay3-p002-m2x_C04.TIF	wellmask_98.png	/projects/b1059/projects/JB/cellprofiler-nf//projects/20220908_cypRd3//raw_images/	/projects/b1059/projects/JB/cellprofiler-nf/input_data/well_masks/	48h	10	15hHB101	2	C	4				32.5	DMSO	Anthelmintic
p002	C05	cypassay3	2	Thiabendazole	N2	747.287067774753	672.737511459603	698.646768250815	721.095550682977	747.767361387797	37.3436848048486	780.281143110841	788.78605836494	794.644572560864	0.04997234184187	20	20220908	p002_C05	m2x	20220908-cypassay3-p002-m2x_C05.TIF	wellmask_98.png	/projects/b1059/projects/JB/cellprofiler-nf//projects/20220908_cypRd3//raw_images/	/projects/b1059/projects/JB/cellprofiler-nf/input_data/well_masks/	48h	10	15hHB101	2	C	5				32.5	DMSO	Anthelmintic
p002	C06	cypassay3	2	Thiabendazole	N2	751.27289192087	682.635246732425	708.10461807629	714.657997670422	750.779879980494	40.2085139330738	785.439738708948	798.968088966161	815.786060836915	0.0535205174650557	16	20220908	p002_C06	m2x	20220908-cypassay3-p002-m2x_C06.TIF	wellmask_98.png	/projects/b1059/projects/JB/cellprofiler-nf//projects/20220908_cypRd3//raw_images/	/projects/b1059/projects/JB/cellprofiler-nf/input_data/well_masks/	48h	10	15hHB101	2	C	6				32.5	DMSO	Anthelmintic
p002	C07	cypassay3	2	Thiabendazole	N2	750.038533617068	703.41407314271	711.929754662822	729.491242833148	752.077183885627	29.1482232636638	768.003342992562	782.351211387797	804.285713778217	0.0388623010115177	16	20220908	p002_C07	m2x	20220908-cypassay3-p002-m2x_C07.TIF	wellmask_98.png	/projects/b1059/projects/JB/cellprofiler-nf//projects/20220908_cypRd3//raw_images/	/projects/b1059/projects/JB/cellprofiler-nf/input_data/well_masks/	48h	10	15hHB101	2	C	7				32.5	DMSO	Anthelmintic
p002	C08	cypassay3	2	Thiabendazole	N2	735.268423178841	664.917052095111	671.077638657506	701.884261168681	741.824889257084	42.7321056373572	771.184066484429	779.658924137366	790.899355729802	0.0581176945592336	19	20220908	p002_C08	m2x	20220908-cypassay3-p002-m2x_C08.TIF	wellmask_98.png	/projects/b1059/projects/JB/cellprofiler-nf//projects/20220908_cypRd3//raw_images/	/projects/b1059/projects/JB/cellprofiler-nf/input_data/well_masks/	48h	10	15hHB101	2	C	8				32.5	DMSO	Anthelmintic
p002	C09	cypassay3	2	Thiabendazole	N2	736.876732000122	666.206907833684	700.214389252698	706.496213820699	730.783603928553	37.5028343951358	766.112628621534	782.714088379929	792.962743129927	0.05089431212374	16	20220908	p002_C09	m2x	20220908-cypassay3-p002-m2x_C09.TIF	wellmask_98.png	/projects/b1059/projects/JB/cellprofiler-nf//projects/20220908_cypRd3//raw_images/	/projects/b1059/projects/JB/cellprofiler-nf/input_data/well_masks/	48h	10	15hHB101	2	C	9				32.5	DMSO	Anthelmintic
p002	C10	cypassay3	2	Thiabendazole	N2	737.72209806826	679.986978514168	709.44419319988	717.302947143894	737.094168658137	29.3459898367393	751.022873608075	772.83524068972	792.925717994754	0.0397791931590261	14	20220908	p002_C10	m2x	20220908-cypassay3-p002-m2x_C10.TIF	wellmask_98.png	/projects/b1059/projects/JB/cellprofiler-nf//projects/20220908_cypRd3//raw_images/	/projects/b1059/projects/JB/cellprofiler-nf/input_data/well_masks/	48h	10	15hHB101	2	C	10				32.5	DMSO	Anthelmintic
p002	C11	cypassay3	2	Thiabendazole	N2	736.085833546342	684.564651522037	686.311901727996	703.862144695963	750.930329454359	35.520306853476	763.850972851787	769.191115667369	780.64706110126	0.0482556588303635	11	20220908	p002_C11	m2x	20220908-cypassay3-p002-m2x_C11.TIF	wellmask_98.png	/projects/b1059/projects/JB/cellprofiler-nf//projects/20220908_cypRd3//raw_images/	/projects/b1059/projects/JB/cellprofiler-nf/input_data/well_masks/	48h	10	15hHB101	2	C	11				32.5	DMSO	Anthelmintic
p002	C12	cypassay3	2	Thiabendazole	N2	735.794651732176	706.338998855766	713.472435379818	722.962613802362	736.239411387798	19.1865875716404	748.317054420648	760.10488131262	768.276613838641	0.0260760084712115	12	20220908	p002_C12	m2x	20220908-cypassay3-p002-m2x_C12.TIF	wellmask_98.png	/projects/b1059/projects/JB/cellprofiler-nf//projects/20220908_cypRd3//raw_images/	/projects/b1059/projects/JB/cellprofiler-nf/input_data/well_masks/	48h	10	15hHB101	2	C	12				32.5	DMSO	Anthelmintic
p002	D01	cypassay3	2	Thiabendazole	N2	756.476396309803	703.370776075362	722.377087511545	738.651672560864	756.788839504008	27.412195156423	767.55258330378	794.370335407662	801.716759937568	0.0362366827175884	21	20220908	p002_D01	m2x	20220908-cypassay3-p002-m2x_D01.TIF	wellmask_98.png	/projects/b1059/projects/JB/cellprofiler-nf//projects/20220908_cypRd3//raw_images/	/projects/b1059/projects/JB/cellprofiler-nf/input_data/well_masks/	48h	10	15hHB101	2	D	1				32.5	DMSO	Anthelmintic
p002	D02	cypassay3	2	Thiabendazole	N2	741.904778900465	698.44167967786	698.518865914293	723.304567623253	748.787734035967	30.3217087936659	761.542762055566	766.011008415531	797.139086929699	0.0408700815199006	11	20220908	p002_D02	m2x	20220908-cypassay3-p002-m2x_D02.TIF	wellmask_98.png	/projects/b1059/projects/JB/cellprofiler-nf//projects/20220908_cypRd3//raw_images/	/projects/b1059/projects/JB/cellprofiler-nf/input_data/well_masks/	48h	10	15hHB101	2	D	2				32.5	DMSO	Anthelmintic
p002	D03	cypassay3	2	Thiabendazole	N2	754.075969198292	696.375156311648	711.138383457203	719.39458862364	762.544844850597	35.1520151427204	777.443975535323	793.413261593705	814.697644986886	0.0466160129464049	18	20220908	p002_D03	m2x	20220908-cypassay3-p002-m2x_D03.TIF	wellmask_98.png	/projects/b1059/projects/JB/cellprofiler-nf//projects/20220908_cypRd3//raw_images/	/projects/b1059/projects/JB/cellprofiler-nf/input_data/well_masks/	48h	10	15hHB101	2	D	3				32.5	DMSO	Anthelmintic
p002	D04	cypassay3	2	Thiabendazole	N2	722.660279741982	654.396403044072	667.6307556404	697.674337511545	732.508898836307	34.8769883348127	748.004378805092	757.912964382756	770.321334825816	0.0482619417622692	23	20220908	p002_D04	m2x	20220908-cypassay3-p002-m2x_D04.TIF	wellmask_98.png	/projects/b1059/projects/JB/cellprofiler-nf//projects/20220908_cypRd3//raw_images/	/projects/b1059/projects/JB/cellprofiler-nf/input_data/well_masks/	48h	10	15hHB101	2	D	4				32.5	DMSO	Anthelmintic
p002	D05	cypassay3	2	Thiabendazole	N2	749.52121365715	699.337822784366	709.221476422755	727.150389553351	739.367400023421	36.7232424112129	769.761601517651	793.929755254559	831.094447185308	0.048995601114515	15	20220908	p002_D05	m2x	20220908-cypassay3-p002-m2x_D05.TIF	wellmask_98.png	/projects/b1059/projects/JB/cellprofiler-nf//projects/20220908_cypRd3//raw_images/	/projects/b1059/projects/JB/cellprofiler-nf/input_data/well_masks/	48h	10	15hHB101	2	D	5				32.5	DMSO	Anthelmintic
p002	D06	cypassay3	2	Thiabendazole	N2	729.186707395819	668.547668353098	694.208667448074	699.565303838802	720.738555147956	35.9482737529175	756.33480228891	766.842553310578	804.148595201617	0.0492991347597399	20	20220908	p002_D06	m2x	20220908-cypassay3-p002-m2x_D06.TIF	wellmask_98.png	/projects/b1059/projects/JB/cellprofiler-nf//projects/20220908_cypRd3//raw_images/	/projects/b1059/projects/JB/cellprofiler-nf/input_data/well_masks/	48h	10	15hHB101	2	D	6				32.5	DMSO	Anthelmintic
p002	D07	cypassay3	2	Thiabendazole	N2	739.229468294659	680.976943129926	707.318420094251	727.383591595457	740.423878223245	27.2289771010137	760.423430527907	764.444480618051	785.094506088146	0.0368342690177499	16	20220908	p002_D07	m2x	20220908-cypassay3-p002-m2x_D07.TIF	wellmask_98.png	/projects/b1059/projects/JB/cellprofiler-nf//projects/20220908_cypRd3//raw_images/	/projects/b1059/projects/JB/cellprofiler-nf/input_data/well_masks/	48h	10	15hHB101	2	D	7				32.5	DMSO	Anthelmintic
p002	D08	cypassay3	2	Thiabendazole	N2	732.321051564935	722.454335024903	726.185881008517	730.230102607688	731.291917133696	6.54568675189846	736.137126273752	739.485356552593	741.259779677861	0.00893827473334358	6	20220908	p002_D08	m2x	20220908-cypassay3-p002-m2x_D08.TIF	wellmask_98.png	/projects/b1059/projects/JB/cellprofiler-nf//projects/20220908_cypRd3//raw_images/	/projects/b1059/projects/JB/cellprofiler-nf/input_data/well_masks/	48h	10	15hHB101	2	D	8				32.5	DMSO	Anthelmintic
p002	D09	cypassay3	2	Thiabendazole	N2	756.116151636559	695.794691049815	715.153394934978	730.100672331837	754.44634259208	34.9479486126561	782.163864585381	793.486424755764	837.810341360967	0.046220343973626	24	20220908	p002_D09	m2x	20220908-cypassay3-p002-m2x_D09.TIF	wellmask_98.png	/projects/b1059/projects/JB/cellprofiler-nf//projects/20220908_cypRd3//raw_images/	/projects/b1059/projects/JB/cellprofiler-nf/input_data/well_masks/	48h	10	15hHB101	2	D	9				32.5	DMSO	Anthelmintic
p002	D10	cypassay3	2	Thiabendazole	N2	748.949245010336	635.701743097733	701.436189615428	713.878640633659	748.920602462227	46.6058051611042	781.044217737542	803.330506584839	833.951531781743	0.0622282557484399	22	20220908	p002_D10	m2x	20220908-cypassay3-p002-m2x_D10.TIF	wellmask_98.png	/projects/b1059/projects/JB/cellprofiler-nf//projects/20220908_cypRd3//raw_images/	/projects/b1059/projects/JB/cellprofiler-nf/input_data/well_masks/	48h	10	15hHB101	2	D	10				32.5	DMSO	Anthelmintic
p002	D11	cypassay3	2	Thiabendazole	N2	732.477059794043	694.994225828439	697.88739222303	707.937385955798	722.316845859656	31.358221569409	757.417326701209	769.862088121976	785.442174888249	0.0428111995455888	14	20220908	p002_D11	m2x	20220908-cypassay3-p002-m2x_D11.TIF	wellmask_98.png	/projects/b1059/projects/JB/cellprofiler-nf//projects/20220908_cypRd3//raw_images/	/projects/b1059/projects/JB/cellprofiler-nf/input_data/well_masks/	48h	10	15hHB101	2	D	11				32.5	DMSO	Anthelmintic
p002	D12	cypassay3	2	Thiabendazole	N2	761.549545798442	682.021643851424	712.782905689786	723.815822193749	754.33762220252	50.7042247526109	788.81619709077	836.392576831062	850.217098134269	0.066580336147992	13	20220908	p002_D12	m2x	20220908-cypassay3-p002-m2x_D12.TIF	wellmask_98.png	/projects/b1059/projects/JB/cellprofiler-nf//projects/20220908_cypRd3//raw_images/	/projects/b1059/projects/JB/cellprofiler-nf/input_data/well_masks/	48h	10	15hHB101	2	D	12				32.5	DMSO	Anthelmintic
p002	E01	cypassay3	2	DMSO	N2	874.630415563749	819.121564145333	837.915734695964	849.630257090233	872.670553589339	32.0814473409822	898.190444695963	913.162336857153	928.472595233809	0.0366800042281904	20	20220908	p002_E01	m2x	20220908-cypassay3-p002-m2x_E01.TIF	wellmask_98.png	/projects/b1059/projects/JB/cellprofiler-nf//projects/20220908_cypRd3//raw_images/	/projects/b1059/projects/JB/cellprofiler-nf/input_data/well_masks/	48h	10	15hHB101	2	E	1				0	DMSO	Both
p002	E02	cypassay3	2	DMSO	N2	890.383148111189	862.601731199897	874.105232729504	881.355833163781	890.897875174787	15.903786635782	898.606924740594	907.128687161562	920.895230618052	0.0178617336474971	12	20220908	p002_E02	m2x	20220908-cypassay3-p002-m2x_E02.TIF	wellmask_98.png	/projects/b1059/projects/JB/cellprofiler-nf//projects/20220908_cypRd3//raw_images/	/projects/b1059/projects/JB/cellprofiler-nf/input_data/well_masks/	48h	10	15hHB101	2	E	2				0	DMSO	Both
p002	E03	cypassay3	2	DMSO	N2	895.234116283062	861.317758192029	865.475757833685	883.570397947394	894.116071632385	20.7464361837416	908.038987690718	920.406997963538	930.953610295912	0.0231743136308065	16	20220908	p002_E03	m2x	20220908-cypassay3-p002-m2x_E03.TIF	wellmask_98.png	/projects/b1059/projects/JB/cellprofiler-nf//projects/20220908_cypRd3//raw_images/	/projects/b1059/projects/JB/cellprofiler-nf/input_data/well_masks/	48h	10	15hHB101	2	E	3				0	DMSO	Both
p002	E04	cypassay3	2	DMSO	N2	900.16326796023	829.059460519414	841.952595840909	882.743428900742	912.908541412619	37.0005186256111	921.767127073669	933.483647964107	946.111475493518	0.0411042306907882	15	20220908	p002_E04	m2x	20220908-cypassay3-p002-m2x_E04.TIF	wellmask_98.png	/projects/b1059/projects/JB/cellprofiler-nf//projects/20220908_cypRd3//raw_images/	/projects/b1059/projects/JB/cellprofiler-nf/input_data/well_masks/	48h	10	15hHB101	2	E	4				0	DMSO	Both
p002	E05	cypassay3	2	DMSO	N2	892.657084978874	865.604558773876	867.572746553624	870.993180327129	893.706283885627	22.4459876135347	905.524042241061	924.021061271566	932.859489257084	0.0251451402685791	15	20220908	p002_E05	m2x	20220908-cypassay3-p002-m2x_E05.TIF	wellmask_98.png	/projects/b1059/projects/JB/cellprofiler-nf//projects/20220908_cypRd3//raw_images/	/projects/b1059/projects/JB/cellprofiler-nf/input_data/well_masks/	48h	10	15hHB101	2	E	5				0	DMSO	Both
p002	E06	cypassay3	2	DMSO	N2	916.775581106163	873.824608406761	893.318453984264	905.411513563488	916.100116831063	24.0798924176053	929.440433594704	950.335596970576	954.762652095111	0.0262658527494275	11	20220908	p002_E06	m2x	20220908-cypassay3-p002-m2x_E06.TIF	wellmask_98.png	/projects/b1059/projects/JB/cellprofiler-nf//projects/20220908_cypRd3//raw_images/	/projects/b1059/projects/JB/cellprofiler-nf/input_data/well_masks/	48h	10	15hHB101	2	E	6				0	DMSO	Both
p002	E07	cypassay3	2	DMSO	N2	883.070394522328	801.885020918635	836.771176486638	845.431003044074	884.470615667371	44.51832547486	917.170403649341	926.353789570729	950.642148958537	0.0504131106093087	13	20220908	p002_E07	m2x	20220908-cypassay3-p002-m2x_E07.TIF	wellmask_98.png	/projects/b1059/projects/JB/cellprofiler-nf//projects/20220908_cypRd3//raw_images/	/projects/b1059/projects/JB/cellprofiler-nf/input_data/well_masks/	48h	10	15hHB101	2	E	7				0	DMSO	Both
p002	E08	cypassay3	2	DMSO	N2	887.254368154988	831.012391137465	857.457497920357	869.808600973901	881.964338384315	30.8730674767018	908.943448433634	919.446127045192	949.910741934041	0.0347961853835684	20	20220908	p002_E08	m2x	20220908-cypassay3-p002-m2x_E08.TIF	wellmask_98.png	/projects/b1059/projects/JB/cellprofiler-nf//projects/20220908_cypRd3//raw_images/	/projects/b1059/projects/JB/cellprofiler-nf/input_data/well_masks/	48h	10	15hHB101	2	E	8				0	DMSO	Both
p002	E09	cypassay3	2	DMSO	N2	893.520078281533	853.713731781744	860.429231661552	884.671280271418	898.912753402418	21.1362853039527	908.519616249216	914.267669516792	917.327293464849	0.0236550759380843	11	20220908	p002_E09	m2x	20220908-cypassay3-p002-m2x_E09.TIF	wellmask_98.png	/projects/b1059/projects/JB/cellprofiler-nf//projects/20220908_cypRd3//raw_images/	/projects/b1059/projects/JB/cellprofiler-nf/input_data/well_masks/	48h	10	15hHB101	2	E	9				0	DMSO	Both
p002	E10	cypassay3	2	DMSO	N2	902.566874198481	836.24899523381	847.742676320885	882.081376410286	902.283330327129	38.0370435312064	927.466708885627	950.197628086705	967.338064145333	0.0421431858608648	20	20220908	p002_E10	m2x	20220908-cypassay3-p002-m2x_E10.TIF	wellmask_98.png	/projects/b1059/projects/JB/cellprofiler-nf//projects/20220908_cypRd3//raw_images/	/projects/b1059/projects/JB/cellprofiler-nf/input_data/well_masks/	48h	10	15hHB101	2	E	10				0	DMSO	Both
p002	E11	cypassay3	2	DMSO	N2	871.826385138263	806.000424553326	833.692318450095	852.117083158318	866.925751517652	37.8027610558904	898.25552717414	917.427393361088	939.955202462228	0.0433604232451571	12	20220908	p002_E11	m2x	20220908-cypassay3-p002-m2x_E11.TIF	wellmask_98.png	/projects/b1059/projects/JB/cellprofiler-nf//projects/20220908_cypRd3//raw_images/	/projects/b1059/projects/JB/cellprofiler-nf/input_data/well_masks/	48h	10	15hHB101	2	E	11				0	DMSO	Both
p002	E12	cypassay3	2	DMSO	N2	897.144076501334	826.992937153201	831.689144521409	870.593587511546	895.710128147052	43.4901195095555	924.110485710298	946.764142693212	973.933767217638	0.0484761819742014	19	20220908	p002_E12	m2x	20220908-cypassay3-p002-m2x_E12.TIF	wellmask_98.png	/projects/b1059/projects/JB/cellprofiler-nf//projects/20220908_cypRd3//raw_images/	/projects/b1059/projects/JB/cellprofiler-nf/input_data/well_masks/	48h	10	15hHB101	2	E	12				0	DMSO	Both
p002	F01	cypassay3	2	DMSO	N2	892.441263580683	818.419335989509	837.499136650051	862.367655147956	899.15514709077	38.569275691369	925.97975365767	928.559474805726	931.632312623297	0.0432177189304538	14	20220908	p002_F01	m2x	20220908-cypassay3-p002-m2x_F01.TIF	wellmask_98.png	/projects/b1059/projects/JB/cellprofiler-nf//projects/20220908_cypRd3//raw_images/	/projects/b1059/projects/JB/cellprofiler-nf/input_data/well_masks/	48h	10	15hHB101	2	F	1				0	DMSO	Both
p002	F02	cypassay3	2	DMSO	N2	913.629282542263	852.617401792382	883.605223330749	896.184162981641	917.795445568733	27.2138495254167	923.85789709077	951.012082444627	958.256149776499	0.029786533822221	17	20220908	p002_F02	m2x	20220908-cypassay3-p002-m2x_F02.TIF	wellmask_98.png	/projects/b1059/projects/JB/cellprofiler-nf//projects/20220908_cypRd3//raw_images/	/projects/b1059/projects/JB/cellprofiler-nf/input_data/well_masks/	48h	10	15hHB101	2	F	2				0	DMSO	Both
p002	F03	cypassay3	2	DMSO	N2	889.701683327598	826.9195055063	830.627069360574	857.604384825817	896.814372007249	40.0861806775059	931.440981225724	935.947915031587	943.242630530053	0.0450557545621118	19	20220908	p002_F03	m2x	20220908-cypassay3-p002-m2x_F03.TIF	wellmask_98.png	/projects/b1059/projects/JB/cellprofiler-nf//projects/20220908_cypRd3//raw_images/	/projects/b1059/projects/JB/cellprofiler-nf/input_data/well_masks/	48h	10	15hHB101	2	F	3				0	DMSO	Both
p002	F04	cypassay3	2	DMSO	N2	904.376477623802	795.306639615428	842.269716454986	880.006535407663	910.586139615428	51.3497259946359	940.650323152441	960.187122880204	990.068097724268	0.0567791481370174	15	20220908	p002_F04	m2x	20220908-cypassay3-p002-m2x_F04.TIF	wellmask_98.png	/projects/b1059/projects/JB/cellprofiler-nf//projects/20220908_cypRd3//raw_images/	/projects/b1059/projects/JB/cellprofiler-nf/input_data/well_masks/	48h	10	15hHB101	2	F	4				0	DMSO	Both
p002	F05	cypassay3	2	DMSO	N2	886.939690178479	781.052534100357	835.890447685222	868.351759062605	901.415585407663	45.7136200370802	909.02204799725	926.12313501469	947.244830618052	0.0515408438062809	12	20220908	p002_F05	m2x	20220908-cypassay3-p002-m2x_F05.TIF	wellmask_98.png	/projects/b1059/projects/JB/cellprofiler-nf//projects/20220908_cypRd3//raw_images/	/projects/b1059/projects/JB/cellprofiler-nf/input_data/well_masks/	48h	10	15hHB101	2	F	5				0	DMSO	Both
p002	F06	cypassay3	2	DMSO	N2	888.711533578245	811.748477820902	822.787725116563	866.444087011403	897.770771329751	46.3014934704846	922.853285550932	941.137427959015	944.322325246593	0.0520995753077037	12	20220908	p002_F06	m2x	20220908-cypassay3-p002-m2x_F06.TIF	wellmask_98.png	/projects/b1059/projects/JB/cellprofiler-nf//projects/20220908_cypRd3//raw_images/	/projects/b1059/projects/JB/cellprofiler-nf/input_data/well_masks/	48h	10	15hHB101	2	F	6				0	DMSO	Both
p002	F07	cypassay3	2	DMSO	N2	894.646885551907	826.839183303781	852.540215555949	878.311206669992	901.835258773874	31.1776580791152	918.674953402418	927.442469516792	936.638984458702	0.0348491215725652	21	20220908	p002_F07	m2x	20220908-cypassay3-p002-m2x_F07.TIF	wellmask_98.png	/projects/b1059/projects/JB/cellprofiler-nf//projects/20220908_cypRd3//raw_images/	/projects/b1059/projects/JB/cellprofiler-nf/input_data/well_masks/	48h	10	15hHB101	2	F	7				0	DMSO	Both
p002	F08	cypassay3	2	DMSO	N2	899.489762884742	855.645556912953	881.062371475912	885.013561645834	896.209619803329	24.5093035228588	908.923981790466	931.255398504172	948.746244405042	0.0272480071860466	12	20220908	p002_F08	m2x	20220908-cypassay3-p002-m2x_F08.TIF	wellmask_98.png	/projects/b1059/projects/JB/cellprofiler-nf//projects/20220908_cypRd3//raw_images/	/projects/b1059/projects/JB/cellprofiler-nf/input_data/well_masks/	48h	10	15hHB101	2	F	8				0	DMSO	Both
p002	F09	cypassay3	2	DMSO	N2	900.284464379537	858.411888093393	870.464904794601	874.613755036205	894.759626119362	32.0774674406579	919.63352111029	940.047544814676	957.881819181869	0.035630368744356	10	20220908	p002_F09	m2x	20220908-cypassay3-p002-m2x_F09.TIF	wellmask_98.png	/projects/b1059/projects/JB/cellprofiler-nf//projects/20220908_cypRd3//raw_images/	/projects/b1059/projects/JB/cellprofiler-nf/input_data/well_masks/	48h	10	15hHB101	2	F	9				0	DMSO	Both
p002	F10	cypassay3	2	DMSO	N2	903.227681601743	834.282565309026	843.823757602975	885.365036134971	907.123981486434	35.8882283840133	924.527652446084	947.115526209333	952.524731781744	0.0397333132221664	18	20220908	p002_F10	m2x	20220908-cypassay3-p002-m2x_F10.TIF	wellmask_98.png	/projects/b1059/projects/JB/cellprofiler-nf//projects/20220908_cypRd3//raw_images/	/projects/b1059/projects/JB/cellprofiler-nf/input_data/well_masks/	48h	10	15hHB101	2	F	10				0	DMSO	Both
p002	F11	cypassay3	2	DMSO	N2	879.005640874871	827.250539033582	832.918662885466	845.856038117237	884.156217412909	35.4260022197977	905.327025260708	923.523536508923	926.626648612806	0.0403023604996872	15	20220908	p002_F11	m2x	20220908-cypassay3-p002-m2x_F11.TIF	wellmask_98.png	/projects/b1059/projects/JB/cellprofiler-nf//projects/20220908_cypRd3//raw_images/	/projects/b1059/projects/JB/cellprofiler-nf/input_data/well_masks/	48h	10	15hHB101	2	F	11				0	DMSO	Both
p002	F12	cypassay3	2	DMSO	N2	902.089138496409	831.717039634888	839.014999991229	874.977345568733	895.013782721933	45.519739267622	940.189278514168	956.286583885627	962.680068934945	0.0504603562165639	11	20220908	p002_F12	m2x	20220908-cypassay3-p002-m2x_F12.TIF	wellmask_98.png	/projects/b1059/projects/JB/cellprofiler-nf//projects/20220908_cypRd3//raw_images/	/projects/b1059/projects/JB/cellprofiler-nf/input_data/well_masks/	48h	10	15hHB101	2	F	12				0	DMSO	Both
p002	G01	cypassay3	2	DMSO	N2	884.271376184658	815.513465890872	835.36998536721	864.012414815773	891.710903360822	37.9450681816567	906.901416392484	925.922067874137	937.306934243971	0.0429111121354819	10	20220908	p002_G01	m2x	20220908-cypassay3-p002-m2x_G01.TIF	wellmask_98.png	/projects/b1059/projects/JB/cellprofiler-nf//projects/20220908_cypRd3//raw_images/	/projects/b1059/projects/JB/cellprofiler-nf/input_data/well_masks/	48h	10	15hHB101	2	G	1				0	DMSO	Both
p002	G02	cypassay3	2	DMSO	N2	910.265633290569	879.715662981641	886.276612209726	894.876664145334	905.831186929699	22.3190551579047	923.713671048557	942.759409919836	952.133765914293	0.0245192769469087	15	20220908	p002_G02	m2x	20220908-cypassay3-p002-m2x_G02.TIF	wellmask_98.png	/projects/b1059/projects/JB/cellprofiler-nf//projects/20220908_cypRd3//raw_images/	/projects/b1059/projects/JB/cellprofiler-nf/input_data/well_masks/	48h	10	15hHB101	2	G	2				0	DMSO	Both
p002	G03	cypassay3	2	DMSO	N2	901.562628969293	847.714967189407	854.494904028964	886.79804528952	903.384450238153	34.3731005301149	920.383961483449	947.625031429127	962.308874306403	0.0381261372484037	15	20220908	p002_G03	m2x	20220908-cypassay3-p002-m2x_G03.TIF	wellmask_98.png	/projects/b1059/projects/JB/cellprofiler-nf//projects/20220908_cypRd3//raw_images/	/projects/b1059/projects/JB/cellprofiler-nf/input_data/well_masks/	48h	10	15hHB101	2	G	3				0	DMSO	Both
p002	G04	cypassay3	2	DMSO	N2	886.437163711087	824.394375487538	831.521308856818	849.35342910187	892.302331486435	40.4411549699689	917.093469369136	921.516362645741	964.178346755847	0.0456221338923351	18	20220908	p002_G04	m2x	20220908-cypassay3-p002-m2x_G04.TIF	wellmask_98.png	/projects/b1059/projects/JB/cellprofiler-nf//projects/20220908_cypRd3//raw_images/	/projects/b1059/projects/JB/cellprofiler-nf/input_data/well_masks/	48h	10	15hHB101	2	G	4				0	DMSO	Both
p002	G05	cypassay3	2	DMSO	N2	893.266859613498	837.810341360967	842.513479515998	865.483011399508	879.207349776499	44.1028982043396	927.674977585689	952.463353966664	979.1828473055	0.0493725897582523	15	20220908	p002_G05	m2x	20220908-cypassay3-p002-m2x_G05.TIF	wellmask_98.png	/projects/b1059/projects/JB/cellprofiler-nf//projects/20220908_cypRd3//raw_images/	/projects/b1059/projects/JB/cellprofiler-nf/input_data/well_masks/	48h	10	15hHB101	2	G	5				0	DMSO	Both
p002	G06	cypassay3	2	DMSO	N2	888.012032601654	818.08516649614	834.089782236647	866.677981558242	895.998565667371	36.9115682988256	909.718394695964	929.151363034812	950.966521620675	0.0415665181818358	18	20220908	p002_G06	m2x	20220908-cypassay3-p002-m2x_G06.TIF	wellmask_98.png	/projects/b1059/projects/JB/cellprofiler-nf//projects/20220908_cypRd3//raw_images/	/projects/b1059/projects/JB/cellprofiler-nf/input_data/well_masks/	48h	10	15hHB101	2	G	6				0	DMSO	Both
p002	G07	cypassay3	2	DMSO	N2	901.956627546173	819.934249083231	848.163010562209	862.737127137594	908.605314722794	50.0793784282818	933.797516103756	961.300225083086	975.832350931419	0.0555230450099644	10	20220908	p002_G07	m2x	20220908-cypassay3-p002-m2x_G07.TIF	wellmask_98.png	/projects/b1059/projects/JB/cellprofiler-nf//projects/20220908_cypRd3//raw_images/	/projects/b1059/projects/JB/cellprofiler-nf/input_data/well_masks/	48h	10	15hHB101	2	G	7				0	DMSO	Both
p002	G08	cypassay3	2	DMSO	N2	903.355631869306	815.297032936664	869.985123718819	882.020070687808	906.259177932323	34.7633082014966	930.61081385441	935.939870141174	949.602226410286	0.0384824170847988	19	20220908	p002_G08	m2x	20220908-cypassay3-p002-m2x_G08.TIF	wellmask_98.png	/projects/b1059/projects/JB/cellprofiler-nf//projects/20220908_cypRd3//raw_images/	/projects/b1059/projects/JB/cellprofiler-nf/input_data/well_masks/	48h	10	15hHB101	2	G	8				0	DMSO	Both
p002	G09	cypassay3	2	DMSO	N2	878.133273047705	749.684794098347	783.839216359278	836.272211750527	893.181335407664	77.2089007242998	932.120545277809	946.535948353099	967.281267771254	0.0879238984491883	7	20220908	p002_G09	m2x	20220908-cypassay3-p002-m2x_G09.TIF	wellmask_98.png	/projects/b1059/projects/JB/cellprofiler-nf//projects/20220908_cypRd3//raw_images/	/projects/b1059/projects/JB/cellprofiler-nf/input_data/well_masks/	48h	10	15hHB101	2	G	9				0	DMSO	Both
p002	G10	cypassay3	2	DMSO	N2	898.665739902369	817.369439033582	863.558115958293	875.689613999872	899.574820456982	35.5956375439169	926.076091256274	942.141347407518	954.026145568733	0.0396094298062192	16	20220908	p002_G10	m2x	20220908-cypassay3-p002-m2x_G10.TIF	wellmask_98.png	/projects/b1059/projects/JB/cellprofiler-nf//projects/20220908_cypRd3//raw_images/	/projects/b1059/projects/JB/cellprofiler-nf/input_data/well_masks/	48h	10	15hHB101	2	G	10				0	DMSO	Both
p002	G11	cypassay3	2	DMSO	N2	906.203776153608	868.635781987703	870.182231781744	886.242821329752	904.183635869317	27.2837819572492	924.871078223245	937.791721620674	951.90282582844	0.0301077778257067	11	20220908	p002_G11	m2x	20220908-cypassay3-p002-m2x_G11.TIF	wellmask_98.png	/projects/b1059/projects/JB/cellprofiler-nf//projects/20220908_cypRd3//raw_images/	/projects/b1059/projects/JB/cellprofiler-nf/input_data/well_masks/	48h	10	15hHB101	2	G	11				0	DMSO	Both
p002	G12	cypassay3	2	DMSO	N2	916.015349044333	883.340396508923	892.120564120308	901.148952350476	914.103362923949	22.6368933424848	929.498952607689	941.550348068488	958.163060447689	0.0247123515627785	10	20220908	p002_G12	m2x	20220908-cypassay3-p002-m2x_G12.TIF	wellmask_98.png	/projects/b1059/projects/JB/cellprofiler-nf//projects/20220908_cypRd3//raw_images/	/projects/b1059/projects/JB/cellprofiler-nf/input_data/well_masks/	48h	10	15hHB101	2	G	12				0	DMSO	Both
p002	H01	cypassay3	2	DMSO	N2	898.786354658228	821.438798836308	834.080114669564	870.553426410286	908.439294046696	47.5359298744276	927.979180908975	956.786266427473	976.282859937568	0.0528890204307826	15	20220908	p002_H01	m2x	20220908-cypassay3-p002-m2x_H01.TIF	wellmask_98.png	/projects/b1059/projects/JB/cellprofiler-nf//projects/20220908_cypRd3//raw_images/	/projects/b1059/projects/JB/cellprofiler-nf/input_data/well_masks/	48h	10	15hHB101	2	H	1				0	DMSO	Both
p002	H02	cypassay3	2	DMSO	N2	883.43008341446	838.569365890872	845.478417711157	854.718847234038	889.859237220623	29.780030966944	905.399750649268	916.051638093392	929.549153984264	0.0337095504511733	16	20220908	p002_H02	m2x	20220908-cypassay3-p002-m2x_H02.TIF	wellmask_98.png	/projects/b1059/projects/JB/cellprofiler-nf//projects/20220908_cypRd3//raw_images/	/projects/b1059/projects/JB/cellprofiler-nf/input_data/well_masks/	48h	10	15hHB101	2	H	2				0	DMSO	Both
p002	H03	cypassay3	2	DMSO	N2	894.406920637504	819.509394046696	831.93956547944	880.494768062176	907.62347314271	39.3915363435701	920.350201589458	936.669534682479	949.776370122059	0.0440420746247056	19	20220908	p002_H03	m2x	20220908-cypassay3-p002-m2x_H03.TIF	wellmask_98.png	/projects/b1059/projects/JB/cellprofiler-nf//projects/20220908_cypRd3//raw_images/	/projects/b1059/projects/JB/cellprofiler-nf/input_data/well_masks/	48h	10	15hHB101	2	H	3				0	DMSO	Both
p002	H04	cypassay3	2	DMSO	N2	898.479490206195	824.732498836308	847.9991855063	880.928639248313	906.02510188038	35.0009831616865	921.663076696824	937.913593019588	939.818083885627	0.0389557953667412	19	20220908	p002_H04	m2x	20220908-cypassay3-p002-m2x_H04.TIF	wellmask_98.png	/projects/b1059/projects/JB/cellprofiler-nf//projects/20220908_cypRd3//raw_images/	/projects/b1059/projects/JB/cellprofiler-nf/input_data/well_masks/	48h	10	15hHB101	2	H	4				0	DMSO	Both
p002	H05	cypassay3	2	DMSO	N2	904.55922807126	848.425625455711	854.688818979645	877.298025537517	914.444949194652	35.0551136545902	928.184858773876	938.232450009237	971.430949776499	0.0387538069003355	19	20220908	p002_H05	m2x	20220908-cypassay3-p002-m2x_H05.TIF	wellmask_98.png	/projects/b1059/projects/JB/cellprofiler-nf//projects/20220908_cypRd3//raw_images/	/projects/b1059/projects/JB/cellprofiler-nf/input_data/well_masks/	48h	10	15hHB101	2	H	5				0	DMSO	Both
p002	H06	cypassay3	2	DMSO	N2	886.052074943609	795.112724664747	819.078074970633	849.192855147956	898.107685040548	48.9148364883239	916.237235407663	936.2689663763	957.219752127305	0.055205374347142	13	20220908	p002_H06	m2x	20220908-cypassay3-p002-m2x_H06.TIF	wellmask_98.png	/projects/b1059/projects/JB/cellprofiler-nf//projects/20220908_cypRd3//raw_images/	/projects/b1059/projects/JB/cellprofiler-nf/input_data/well_masks/	48h	10	15hHB101	2	H	6				0	DMSO	Both
p002	H07	cypassay3	2	DMSO	N2	894.070029559266	811.306987511545	854.661798903729	864.007656920626	897.525436276047	40.4208332523795	913.663683330807	948.209533012857	962.583111459605	0.0452099185925123	16	20220908	p002_H07	m2x	20220908-cypassay3-p002-m2x_H07.TIF	wellmask_98.png	/projects/b1059/projects/JB/cellprofiler-nf//projects/20220908_cypRd3//raw_images/	/projects/b1059/projects/JB/cellprofiler-nf/input_data/well_masks/	48h	10	15hHB101	2	H	7				0	DMSO	Both
p002	H08	cypassay3	2	DMSO	N2	901.955041286858	850.791226410285	879.874121996751	890.690972574979	903.392753310457	21.884651661185	915.030139324506	923.149014825816	941.262701298535	0.0242635726387883	15	20220908	p002_H08	m2x	20220908-cypassay3-p002-m2x_H08.TIF	wellmask_98.png	/projects/b1059/projects/JB/cellprofiler-nf//projects/20220908_cypRd3//raw_images/	/projects/b1059/projects/JB/cellprofiler-nf/input_data/well_masks/	48h	10	15hHB101	2	H	8				0	DMSO	Both
p002	H09	cypassay3	2	DMSO	N2	901.355162169773	831.085822784366	853.570203501961	866.599128764803	910.497499776498	37.2517831880623	932.845542119792	938.425390488198	941.359658773876	0.0413286401981529	16	20220908	p002_H09	m2x	20220908-cypassay3-p002-m2x_H09.TIF	wellmask_98.png	/projects/b1059/projects/JB/cellprofiler-nf//projects/20220908_cypRd3//raw_images/	/projects/b1059/projects/JB/cellprofiler-nf/input_data/well_masks/	48h	10	15hHB101	2	H	9				0	DMSO	Both
p002	H10	cypassay3	2	DMSO	N2	891.870383183146	818.048141360967	851.755643388933	866.245436546366	897.031827350477	36.5912630696585	909.226003223246	945.649786410286	949.642387511547	0.0410275570975479	20	20220908	p002_H10	m2x	20220908-cypassay3-p002-m2x_H10.TIF	wellmask_98.png	/projects/b1059/projects/JB/cellprofiler-nf//projects/20220908_cypRd3//raw_images/	/projects/b1059/projects/JB/cellprofiler-nf/input_data/well_masks/	48h	10	15hHB101	2	H	10				0	DMSO	Both
p002	H11	cypassay3	2	DMSO	N2	910.572741884531	895.978482569549	900.889945326947	902.570043934946	906.017651166632	11.8951586468523	915.644080770571	928.842220662752	932.140625828441	0.0130633809905555	10	20220908	p002_H11	m2x	20220908-cypassay3-p002-m2x_H11.TIF	wellmask_98.png	/projects/b1059/projects/JB/cellprofiler-nf//projects/20220908_cypRd3//raw_images/	/projects/b1059/projects/JB/cellprofiler-nf/input_data/well_masks/	48h	10	15hHB101	2	H	11				0	DMSO	Both
p002	H12	cypassay3	2	DMSO	N2	879.494810925614	793.240116249215	821.150509963394	846.110714469967	888.618729689572	42.6762326919787	905.780985553124	923.729600063035	945.589662981642	0.0485235753091761	16	20220908	p002_H12	m2x	20220908-cypassay3-p002-m2x_H12.TIF	wellmask_98.png	/projects/b1059/projects/JB/cellprofiler-nf//projects/20220908_cypRd3//raw_images/	/projects/b1059/projects/JB/cellprofiler-nf/input_data/well_masks/	48h	10	15hHB101	2	H	12				0	DMSO	Both
p003	A01	cypassay3	3	Thiabendazole	N2	757.382815571376	681.311112623296	713.538602146251	736.310912041451	762.894588093392	34.3735217000966	787.411740779121	795.96640793077	812.165389858389	0.0453846073523136	29	20220908	p003_A01	m2x	20220908-cypassay3-p003-m2x_A01.TIF	wellmask_98.png	/projects/b1059/projects/JB/cellprofiler-nf//projects/20220908_cypRd3//raw_images/	/projects/b1059/projects/JB/cellprofiler-nf/input_data/well_masks/	48h	10	15hHB101	3	A	1				32.5	DMSO	Anthelmintic
p003	A02	cypassay3	3	Thiabendazole	N2	755.87201930908	597.542742865581	697.812817898479	719.053518641829	756.937915595563	59.4556216770316	795.428182306722	806.491793173927	881.564745568733	0.0786583180197332	26	20220908	p003_A02	m2x	20220908-cypassay3-p003-m2x_A02.TIF	wellmask_98.png	/projects/b1059/projects/JB/cellprofiler-nf//projects/20220908_cypRd3//raw_images/	/projects/b1059/projects/JB/cellprofiler-nf/input_data/well_masks/	48h	10	15hHB101	3	A	2				32.5	DMSO	Anthelmintic
p003	A03	cypassay3	3	Thiabendazole	N2	762.545863833874	722.508323357441	730.580476298634	746.309050067422	758.179796508923	23.3523988364564	784.135179964398	789.454166465701	794.427131781744	0.0306242548075035	23	20220908	p003_A03	m2x	20220908-cypassay3-p003-m2x_A03.TIF	wellmask_98.png	/projects/b1059/projects/JB/cellprofiler-nf//projects/20220908_cypRd3//raw_images/	/projects/b1059/projects/JB/cellprofiler-nf/input_data/well_masks/	48h	10	15hHB101	3	A	3				32.5	DMSO	Anthelmintic
p003	A04	cypassay3	3	Thiabendazole	N2	741.137025705599	639.800511459604	679.172479360405	713.392130618051	751.12424440504	46.8606275259675	777.798995201617	790.347801818213	814.212857610183	0.0632280211359753	29	20220908	p003_A04	m2x	20220908-cypassay3-p003-m2x_A04.TIF	wellmask_98.png	/projects/b1059/projects/JB/cellprofiler-nf//projects/20220908_cypRd3//raw_images/	/projects/b1059/projects/JB/cellprofiler-nf/input_data/well_masks/	48h	10	15hHB101	3	A	4				32.5	DMSO	Anthelmintic
p003	A05	cypassay3	3	Thiabendazole	N2	743.636274899374	640.416145480733	705.009252078052	726.38965094019	753.556079669089	34.2843574681887	766.319523939287	775.49298660314	791.934427026739	0.0461036646885306	25	20220908	p003_A05	m2x	20220908-cypassay3-p003-m2x_A05.TIF	wellmask_98.png	/projects/b1059/projects/JB/cellprofiler-nf//projects/20220908_cypRd3//raw_images/	/projects/b1059/projects/JB/cellprofiler-nf/input_data/well_masks/	48h	10	15hHB101	3	A	5				32.5	DMSO	Anthelmintic
p003	A06	cypassay3	3	Thiabendazole	N2	739.566912635211	657.964340197274	681.981311661728	702.322376651354	750.319899945636	42.0677365330321	770.948538858264	786.665637759384	794.590302887722	0.0568815827402786	18	20220908	p003_A06	m2x	20220908-cypassay3-p003-m2x_A06.TIF	wellmask_98.png	/projects/b1059/projects/JB/cellprofiler-nf//projects/20220908_cypRd3//raw_images/	/projects/b1059/projects/JB/cellprofiler-nf/input_data/well_masks/	48h	10	15hHB101	3	A	6				32.5	DMSO	Anthelmintic
p003	A07	cypassay3	3	Thiabendazole	N2	765.608493762327	677.783336571355	735.209494709447	746.314876222637	768.751361750527	33.7744807971505	783.518651555748	799.249826690636	826.936140779121	0.0441145586449507	18	20220908	p003_A07	m2x	20220908-cypassay3-p003-m2x_A07.TIF	wellmask_98.png	/projects/b1059/projects/JB/cellprofiler-nf//projects/20220908_cypRd3//raw_images/	/projects/b1059/projects/JB/cellprofiler-nf/input_data/well_masks/	48h	10	15hHB101	3	A	7				32.5	DMSO	Anthelmintic
p003	A08	cypassay3	3	Thiabendazole	N2	745.299212032127	638.105182721933	693.574797771252	713.299078731092	749.037640488198	49.1244165265245	788.509747505845	798.377908254462	823.174288675238	0.0659123419607305	32	20220908	p003_A08	m2x	20220908-cypassay3-p003-m2x_A08.TIF	wellmask_98.png	/projects/b1059/projects/JB/cellprofiler-nf//projects/20220908_cypRd3//raw_images/	/projects/b1059/projects/JB/cellprofiler-nf/input_data/well_masks/	48h	10	15hHB101	3	A	8				32.5	DMSO	Anthelmintic
p003	A09	cypassay3	3	Thiabendazole	N2	756.362479727248	661.451955147955	700.063648351795	723.158880727609	767.36698598951	43.6983785452596	782.03235385838	801.433064137707	853.987968934945	0.0577743869064178	30	20220908	p003_A09	m2x	20220908-cypassay3-p003-m2x_A09.TIF	wellmask_98.png	/projects/b1059/projects/JB/cellprofiler-nf//projects/20220908_cypRd3//raw_images/	/projects/b1059/projects/JB/cellprofiler-nf/input_data/well_masks/	48h	10	15hHB101	3	A	9				32.5	DMSO	Anthelmintic
p003	A10	cypassay3	3	Thiabendazole	N2	742.965365600593	661.91697128575	708.306143386164	725.065516831062	746.523045568732	32.6146908454974	764.624195201617	777.596220291359	803.651331833395	0.0438979962668011	29	20220908	p003_A10	m2x	20220908-cypassay3-p003-m2x_A10.TIF	wellmask_98.png	/projects/b1059/projects/JB/cellprofiler-nf//projects/20220908_cypRd3//raw_images/	/projects/b1059/projects/JB/cellprofiler-nf/input_data/well_masks/	48h	10	15hHB101	3	A	10				32.5	DMSO	Anthelmintic
p003	A11	cypassay3	3	Thiabendazole	N2	731.523496090843	648.568027573978	692.777909578587	708.510351587265	727.774026701209	35.2641434451446	749.841330784685	782.118916067507	805.030911076845	0.0482064398937165	34	20220908	p003_A11	m2x	20220908-cypassay3-p003-m2x_A11.TIF	wellmask_98.png	/projects/b1059/projects/JB/cellprofiler-nf//projects/20220908_cypRd3//raw_images/	/projects/b1059/projects/JB/cellprofiler-nf/input_data/well_masks/	48h	10	15hHB101	3	A	11				32.5	DMSO	Anthelmintic
p003	A12	cypassay3	3	Thiabendazole	N2	735.965975340938	660.844931889855	687.500213311977	711.953646618481	736.891592822907	38.5743545108289	767.251669328848	780.867139879383	834.494123357442	0.052413230778718	32	20220908	p003_A12	m2x	20220908-cypassay3-p003-m2x_A12.TIF	wellmask_98.png	/projects/b1059/projects/JB/cellprofiler-nf//projects/20220908_cypRd3//raw_images/	/projects/b1059/projects/JB/cellprofiler-nf/input_data/well_masks/	48h	10	15hHB101	3	A	12				32.5	DMSO	Anthelmintic
p003	B01	cypassay3	3	Thiabendazole	N2	750.679593475705	681.91638330378	693.708644454576	733.405882016233	747.583137455835	36.7094384502844	770.830361571355	795.238080327129	835.024954566109	0.0489016069829698	30	20220908	p003_B01	m2x	20220908-cypassay3-p003-m2x_B01.TIF	wellmask_98.png	/projects/b1059/projects/JB/cellprofiler-nf//projects/20220908_cypRd3//raw_images/	/projects/b1059/projects/JB/cellprofiler-nf/input_data/well_masks/	48h	10	15hHB101	3	B	1				32.5	DMSO	Anthelmintic
p003	B02	cypassay3	3	Thiabendazole	N2	734.683557715225	653.796299469805	700.810838384315	715.404293789484	731.096124888249	31.5999551429993	758.988769185579	778.00554253637	788.969950940191	0.0430116542165055	36	20220908	p003_B02	m2x	20220908-cypassay3-p003-m2x_B02.TIF	wellmask_98.png	/projects/b1059/projects/JB/cellprofiler-nf//projects/20220908_cypRd3//raw_images/	/projects/b1059/projects/JB/cellprofiler-nf/input_data/well_masks/	48h	10	15hHB101	3	B	2				32.5	DMSO	Anthelmintic
p003	B03	cypassay3	3	Thiabendazole	N2	740.735968723444	665.40772220252	676.728461552621	710.937777350476	739.798526992131	44.7978674995606	778.232868934944	796.410344338382	819.355640197275	0.0604775107340386	29	20220908	p003_B03	m2x	20220908-cypassay3-p003-m2x_B03.TIF	wellmask_98.png	/projects/b1059/projects/JB/cellprofiler-nf//projects/20220908_cypRd3//raw_images/	/projects/b1059/projects/JB/cellprofiler-nf/input_data/well_masks/	48h	10	15hHB101	3	B	3				32.5	DMSO	Anthelmintic
p003	B04	cypassay3	3	Thiabendazole	N2	745.667067035319	689.109053984264	693.790742216004	717.11589738875	743.511900358343	40.4577945888159	770.359773288172	794.965221285051	842.134167077987	0.0542571831013955	30	20220908	p003_B04	m2x	20220908-cypassay3-p003-m2x_B04.TIF	wellmask_98.png	/projects/b1059/projects/JB/cellprofiler-nf//projects/20220908_cypRd3//raw_images/	/projects/b1059/projects/JB/cellprofiler-nf/input_data/well_masks/	48h	10	15hHB101	3	B	4				32.5	DMSO	Anthelmintic
p003	B05	cypassay3	3	Thiabendazole	N2	733.825785798311	682.287577932322	701.095518249097	709.539295113231	736.758983594703	29.1755634970577	752.218713236661	767.345337455836	791.215033574474	0.0397581606720433	26	20220908	p003_B05	m2x	20220908-cypassay3-p003-m2x_B05.TIF	wellmask_98.png	/projects/b1059/projects/JB/cellprofiler-nf//projects/20220908_cypRd3//raw_images/	/projects/b1059/projects/JB/cellprofiler-nf/input_data/well_masks/	48h	10	15hHB101	3	B	5				32.5	DMSO	Anthelmintic
p003	B06	cypassay3	3	Thiabendazole	N2	753.142669788282	696.68955456611	707.136979632337	721.205236569162	746.381760891873	39.4431747802377	783.401081494482	806.237528314668	822.917694619772	0.0523714514692492	22	20220908	p003_B06	m2x	20220908-cypassay3-p003-m2x_B06.TIF	wellmask_98.png	/projects/b1059/projects/JB/cellprofiler-nf//projects/20220908_cypRd3//raw_images/	/projects/b1059/projects/JB/cellprofiler-nf/input_data/well_masks/	48h	10	15hHB101	3	B	6				32.5	DMSO	Anthelmintic
p003	B07	cypassay3	3	Thiabendazole	N2	748.321200108894	697.117545568733	717.825392497838	731.161994767425	750.801528514168	27.0271373759024	766.767596766136	780.664110342756	799.034208254375	0.0361170275170201	38	20220908	p003_B07	m2x	20220908-cypassay3-p003-m2x_B07.TIF	wellmask_98.png	/projects/b1059/projects/JB/cellprofiler-nf//projects/20220908_cypRd3//raw_images/	/projects/b1059/projects/JB/cellprofiler-nf/input_data/well_masks/	48h	10	15hHB101	3	B	7				32.5	DMSO	Anthelmintic
p003	B08	cypassay3	3	Thiabendazole	N2	747.998213254502	683.528253872842	708.922407258416	730.112182016233	754.555062981641	29.5817009084075	766.65471755837	780.501926726285	794.233216831063	0.0395478229549494	24	20220908	p003_B08	m2x	20220908-cypassay3-p003-m2x_B08.TIF	wellmask_98.png	/projects/b1059/projects/JB/cellprofiler-nf//projects/20220908_cypRd3//raw_images/	/projects/b1059/projects/JB/cellprofiler-nf/input_data/well_masks/	48h	10	15hHB101	3	B	8				32.5	DMSO	Anthelmintic
p003	B09	cypassay3	3	Thiabendazole	N2	760.841613928137	702.905759937567	721.520004072871	726.926362332373	768.020735407663	31.3103646144578	781.126976119363	794.283359096014	833.480243711773	0.041152276691079	27	20220908	p003_B09	m2x	20220908-cypassay3-p003-m2x_B09.TIF	wellmask_98.png	/projects/b1059/projects/JB/cellprofiler-nf//projects/20220908_cypRd3//raw_images/	/projects/b1059/projects/JB/cellprofiler-nf/input_data/well_masks/	48h	10	15hHB101	3	B	9				32.5	DMSO	Anthelmintic
p003	B10	cypassay3	3	Thiabendazole	N2	765.828438458928	706.376739615428	727.724573491818	745.330147305499	770.720925094208	31.4443387050863	781.526568934946	806.347331432636	834.734082140088	0.041059246596224	25	20220908	p003_B10	m2x	20220908-cypassay3-p003-m2x_B10.TIF	wellmask_98.png	/projects/b1059/projects/JB/cellprofiler-nf//projects/20220908_cypRd3//raw_images/	/projects/b1059/projects/JB/cellprofiler-nf/input_data/well_masks/	48h	10	15hHB101	3	B	10				32.5	DMSO	Anthelmintic
p003	B11	cypassay3	3	Thiabendazole	N2	746.258096244274	671.098979096014	701.780522622502	729.691654012494	741.614339033582	37.0240921480359	777.53064077912	784.524691343235	819.646512623296	0.0496129855533477	25	20220908	p003_B11	m2x	20220908-cypassay3-p003-m2x_B11.TIF	wellmask_98.png	/projects/b1059/projects/JB/cellprofiler-nf//projects/20220908_cypRd3//raw_images/	/projects/b1059/projects/JB/cellprofiler-nf/input_data/well_masks/	48h	10	15hHB101	3	B	11				32.5	DMSO	Anthelmintic
p003	B12	cypassay3	3	Thiabendazole	N2	755.581358978329	708.928050358343	732.154962125726	746.139374485575	753.158924306403	20.8418108771489	768.047662912027	777.691856016477	804.816544986885	0.0275838076594828	20	20220908	p003_B12	m2x	20220908-cypassay3-p003-m2x_B12.TIF	wellmask_98.png	/projects/b1059/projects/JB/cellprofiler-nf//projects/20220908_cypRd3//raw_images/	/projects/b1059/projects/JB/cellprofiler-nf/input_data/well_masks/	48h	10	15hHB101	3	B	12				32.5	DMSO	Anthelmintic
p003	C01	cypassay3	3	Thiabendazole	N2	758.104777296568	672.07544440504	706.933127918838	728.801406927205	756.452624306402	44.4630780072853	789.631304454359	801.99318026221	850.7285473055	0.0586503071064166	24	20220908	p003_C01	m2x	20220908-cypassay3-p003-m2x_C01.TIF	wellmask_98.png	/projects/b1059/projects/JB/cellprofiler-nf//projects/20220908_cypRd3//raw_images/	/projects/b1059/projects/JB/cellprofiler-nf/input_data/well_masks/	48h	10	15hHB101	3	C	1				32.5	DMSO	Anthelmintic
p003	C02	cypassay3	3	Thiabendazole	N2	751.409150754927	628.54113587211	698.536765557053	728.046541215505	758.242473066518	44.4069720043261	780.991580181666	791.135334927126	836.115012623297	0.0590982581988936	24	20220908	p003_C02	m2x	20220908-cypassay3-p003-m2x_C02.TIF	wellmask_98.png	/projects/b1059/projects/JB/cellprofiler-nf//projects/20220908_cypRd3//raw_images/	/projects/b1059/projects/JB/cellprofiler-nf/input_data/well_masks/	48h	10	15hHB101	3	C	2				32.5	DMSO	Anthelmintic
p003	C03	cypassay3	3	Thiabendazole	N2	758.853868848394	704.129800605267	710.00147314271	750.244736571355	760.497031199898	29.9613599480553	780.259231199898	792.594684467472	804.944644866695	0.039482384129534	21	20220908	p003_C03	m2x	20220908-cypassay3-p003-m2x_C03.TIF	wellmask_98.png	/projects/b1059/projects/JB/cellprofiler-nf//projects/20220908_cypRd3//raw_images/	/projects/b1059/projects/JB/cellprofiler-nf/input_data/well_masks/	48h	10	15hHB101	3	C	3				32.5	DMSO	Anthelmintic
p003	C04	cypassay3	3	Thiabendazole	N2	767.701789364672	694.582870098638	709.076933569633	736.31091204145	771.000037153202	42.2806288343067	787.21782582844	821.190909059829	836.526368353098	0.0550742872037551	17	20220908	p003_C04	m2x	20220908-cypassay3-p003-m2x_C04.TIF	wellmask_98.png	/projects/b1059/projects/JB/cellprofiler-nf//projects/20220908_cypRd3//raw_images/	/projects/b1059/projects/JB/cellprofiler-nf/input_data/well_masks/	48h	10	15hHB101	3	C	4				32.5	DMSO	Anthelmintic
p003	C05	cypassay3	3	Thiabendazole	N2	758.369801640598	723.661060519414	732.009425130224	739.233417412908	750.656092301157	25.9491285264366	771.596990197274	802.276189369945	814.600687511545	0.0342169855264546	27	20220908	p003_C05	m2x	20220908-cypassay3-p003-m2x_C05.TIF	wellmask_98.png	/projects/b1059/projects/JB/cellprofiler-nf//projects/20220908_cypRd3//raw_images/	/projects/b1059/projects/JB/cellprofiler-nf/input_data/well_masks/	48h	10	15hHB101	3	C	5				32.5	DMSO	Anthelmintic
p003	C06	cypassay3	3	Thiabendazole	N2	741.584426850337	670.848262676871	714.425392301158	721.419134770107	735.976742548081	31.2786944921155	762.743074548941	783.918243097734	810.564598254462	0.042178197599109	31	20220908	p003_C06	m2x	20220908-cypassay3-p003-m2x_C06.TIF	wellmask_98.png	/projects/b1059/projects/JB/cellprofiler-nf//projects/20220908_cypRd3//raw_images/	/projects/b1059/projects/JB/cellprofiler-nf/input_data/well_masks/	48h	10	15hHB101	3	C	6				32.5	DMSO	Anthelmintic
p003	C07	cypassay3	3	Thiabendazole	N2	750.256317839803	643.861539061812	699.804851561445	729.858278643485	754.991371620673	42.344016578891	773.590879661716	797.789391070044	820.357043851424	0.0564394002050008	26	20220908	p003_C07	m2x	20220908-cypassay3-p003-m2x_C07.TIF	wellmask_98.png	/projects/b1059/projects/JB/cellprofiler-nf//projects/20220908_cypRd3//raw_images/	/projects/b1059/projects/JB/cellprofiler-nf/input_data/well_masks/	48h	10	15hHB101	3	C	7				32.5	DMSO	Anthelmintic
p003	C08	cypassay3	3	Thiabendazole	N2	712.342341048446	608.359042515888	635.100686670099	678.120055681417	713.757442515887	54.7732548983816	749.780896667943	781.538824331749	807.579413778217	0.0768917579962532	23	20220908	p003_C08	m2x	20220908-cypassay3-p003-m2x_C08.TIF	wellmask_98.png	/projects/b1059/projects/JB/cellprofiler-nf//projects/20220908_cypRd3//raw_images/	/projects/b1059/projects/JB/cellprofiler-nf/input_data/well_masks/	48h	10	15hHB101	3	C	8				32.5	DMSO	Anthelmintic
p003	C09	cypassay3	3	Thiabendazole	N2	747.240600973211	701.977758802106	707.183748280941	733.318376699016	747.233591360967	26.7851742278503	760.103319841424	786.352942496879	796.527933518511	0.0358454481635033	28	20220908	p003_C09	m2x	20220908-cypassay3-p003-m2x_C09.TIF	wellmask_98.png	/projects/b1059/projects/JB/cellprofiler-nf//projects/20220908_cypRd3//raw_images/	/projects/b1059/projects/JB/cellprofiler-nf/input_data/well_masks/	48h	10	15hHB101	3	C	9				32.5	DMSO	Anthelmintic
p003	C10	cypassay3	3	Thiabendazole	N2	755.471171766478	684.141827625629	708.094854266519	739.670032816472	751.745756062493	35.0064889624348	780.955576625016	791.746734682479	827.404292883004	0.0463372928983921	25	20220908	p003_C10	m2x	20220908-cypassay3-p003-m2x_C10.TIF	wellmask_98.png	/projects/b1059/projects/JB/cellprofiler-nf//projects/20220908_cypRd3//raw_images/	/projects/b1059/projects/JB/cellprofiler-nf/input_data/well_masks/	48h	10	15hHB101	3	C	10				32.5	DMSO	Anthelmintic
p003	C11	cypassay3	3	Thiabendazole	N2	758.315775094881	656.143653250032	702.258681050419	736.328303182956	756.590953053803	46.182669484988	786.564076410285	819.267000358344	833.369786929699	0.0609016335961224	28	20220908	p003_C11	m2x	20220908-cypassay3-p003-m2x_C11.TIF	wellmask_98.png	/projects/b1059/projects/JB/cellprofiler-nf//projects/20220908_cypRd3//raw_images/	/projects/b1059/projects/JB/cellprofiler-nf/input_data/well_masks/	48h	10	15hHB101	3	C	11				32.5	DMSO	Anthelmintic
p003	C12	cypassay3	3	Thiabendazole	N2	756.617814696694	671.426876657209	711.841190263945	725.767744986887	749.519990412006	45.5120130497625	785.61945456611	808.896693232111	872.294144632358	0.0601519184001859	25	20220908	p003_C12	m2x	20220908-cypassay3-p003-m2x_C12.TIF	wellmask_98.png	/projects/b1059/projects/JB/cellprofiler-nf//projects/20220908_cypRd3//raw_images/	/projects/b1059/projects/JB/cellprofiler-nf/input_data/well_masks/	48h	10	15hHB101	3	C	12				32.5	DMSO	Anthelmintic
p003	D01	cypassay3	3	Thiabendazole	N2	748.893021542501	621.887394046696	696.152292457212	718.49741339017	749.471511674335	46.4672936780322	789.879074413768	802.693159982705	806.643109570452	0.0620479725960366	28	20220908	p003_D01	m2x	20220908-cypassay3-p003-m2x_D01.TIF	wellmask_98.png	/projects/b1059/projects/JB/cellprofiler-nf//projects/20220908_cypRd3//raw_images/	/projects/b1059/projects/JB/cellprofiler-nf/input_data/well_masks/	48h	10	15hHB101	3	D	1				32.5	DMSO	Anthelmintic
p003	D02	cypassay3	3	Thiabendazole	N2	765.987586307204	681.679171285751	725.75833465551	746.914320747904	771.63958620424	35.1974852285048	793.296912623297	804.967173346726	822.980373724556	0.0459504642864913	23	20220908	p003_D02	m2x	20220908-cypassay3-p003-m2x_D02.TIF	wellmask_98.png	/projects/b1059/projects/JB/cellprofiler-nf//projects/20220908_cypRd3//raw_images/	/projects/b1059/projects/JB/cellprofiler-nf/input_data/well_masks/	48h	10	15hHB101	3	D	2				32.5	DMSO	Anthelmintic
p003	D03	cypassay3	3	Thiabendazole	N2	751.697261248237	679.76244791356	714.018355028955	729.232843207637	758.870261750527	30.4987552877581	771.758432347445	783.429524480957	809.708616249216	0.0405731893144231	28	20220908	p003_D03	m2x	20220908-cypassay3-p003-m2x_D03.TIF	wellmask_98.png	/projects/b1059/projects/JB/cellprofiler-nf//projects/20220908_cypRd3//raw_images/	/projects/b1059/projects/JB/cellprofiler-nf/input_data/well_masks/	48h	10	15hHB101	3	D	3				32.5	DMSO	Anthelmintic
p003	D04	cypassay3	3	Thiabendazole	N2	755.967714974033	665.479025708247	706.975205006512	726.363836306258	749.851023939287	45.4399239420419	779.078965320737	821.491697323508	830.916876372675	0.0601082864280821	19	20220908	p003_D04	m2x	20220908-cypassay3-p003-m2x_D04.TIF	wellmask_98.png	/projects/b1059/projects/JB/cellprofiler-nf//projects/20220908_cypRd3//raw_images/	/projects/b1059/projects/JB/cellprofiler-nf/input_data/well_masks/	48h	10	15hHB101	3	D	4				32.5	DMSO	Anthelmintic
p003	D05	cypassay3	3	Thiabendazole	N2	752.202554224081	689.012096508922	701.328819156541	728.813165750114	742.472935230398	38.124207333611	776.807844111795	805.97183527781	821.244883885626	0.0506834324338838	20	20220908	p003_D05	m2x	20220908-cypassay3-p003-m2x_D05.TIF	wellmask_98.png	/projects/b1059/projects/JB/cellprofiler-nf//projects/20220908_cypRd3//raw_images/	/projects/b1059/projects/JB/cellprofiler-nf/input_data/well_masks/	48h	10	15hHB101	3	D	5				32.5	DMSO	Anthelmintic
p003	D06	cypassay3	3	Thiabendazole	N2	745.801275862582	618.611337144429	672.510029660665	708.597016831062	753.909631199897	55.5289953023386	792.903199991229	803.880442344103	823.54548330378	0.0744554844561169	29	20220908	p003_D06	m2x	20220908-cypassay3-p003-m2x_D06.TIF	wellmask_98.png	/projects/b1059/projects/JB/cellprofiler-nf//projects/20220908_cypRd3//raw_images/	/projects/b1059/projects/JB/cellprofiler-nf/input_data/well_masks/	48h	10	15hHB101	3	D	6				32.5	DMSO	Anthelmintic
p003	D07	cypassay3	3	Thiabendazole	N2	746.703025201159	696.218266496139	715.794980440865	733.578162802468	741.788173433633	26.2409835892486	760.724441803207	780.793590009236	812.534164145333	0.0351424632064125	24	20220908	p003_D07	m2x	20220908-cypassay3-p003-m2x_D07.TIF	wellmask_98.png	/projects/b1059/projects/JB/cellprofiler-nf//projects/20220908_cypRd3//raw_images/	/projects/b1059/projects/JB/cellprofiler-nf/input_data/well_masks/	48h	10	15hHB101	3	D	7				32.5	DMSO	Anthelmintic
p003	D08	cypassay3	3	Thiabendazole	N2	754.62420455194	639.991290444198	702.82230176896	721.149910877758	765.136667688062	43.7613825318792	785.865290985081	793.199955147957	820.994172560864	0.0579909606237222	21	20220908	p003_D08	m2x	20220908-cypassay3-p003-m2x_D08.TIF	wellmask_98.png	/projects/b1059/projects/JB/cellprofiler-nf//projects/20220908_cypRd3//raw_images/	/projects/b1059/projects/JB/cellprofiler-nf/input_data/well_masks/	48h	10	15hHB101	3	D	8				32.5	DMSO	Anthelmintic
p003	D09	cypassay3	3	Thiabendazole	N2	761.089452585797	668.285191566926	715.616559369836	742.653996430386	759.529387439739	39.4997217272222	776.710154597283	820.300262041451	822.686365332447	0.0518989214645166	26	20220908	p003_D09	m2x	20220908-cypassay3-p003-m2x_D09.TIF	wellmask_98.png	/projects/b1059/projects/JB/cellprofiler-nf//projects/20220908_cypRd3//raw_images/	/projects/b1059/projects/JB/cellprofiler-nf/input_data/well_masks/	48h	10	15hHB101	3	D	9				32.5	DMSO	Anthelmintic
p003	D10	cypassay3	3	Thiabendazole	N2	744.757230734052	651.136981414628	691.466448757621	722.102850358344	748.001941352195	42.9680030101831	767.850709295625	800.131875960208	823.214449776498	0.0576939722597023	23	20220908	p003_D10	m2x	20220908-cypassay3-p003-m2x_D10.TIF	wellmask_98.png	/projects/b1059/projects/JB/cellprofiler-nf//projects/20220908_cypRd3//raw_images/	/projects/b1059/projects/JB/cellprofiler-nf/input_data/well_masks/	48h	10	15hHB101	3	D	10				32.5	DMSO	Anthelmintic
p003	D11	cypassay3	3	Thiabendazole	N2	741.929782024418	676.658605847762	702.2282328912	711.569470349271	746.21209259208	33.0514636804806	764.091014565573	777.19098573964	818.630178413435	0.044547967316121	32	20220908	p003_D11	m2x	20220908-cypassay3-p003-m2x_D11.TIF	wellmask_98.png	/projects/b1059/projects/JB/cellprofiler-nf//projects/20220908_cypRd3//raw_images/	/projects/b1059/projects/JB/cellprofiler-nf/input_data/well_masks/	48h	10	15hHB101	3	D	11				32.5	DMSO	Anthelmintic
p003	D12	cypassay3	3	Thiabendazole	N2	756.394833372173	689.824781446821	707.488540222213	722.024559295952	748.201739033582	41.9119278337576	782.18863598951	808.003574257747	830.03592582844	0.0554101191396365	17	20220908	p003_D12	m2x	20220908-cypassay3-p003-m2x_D12.TIF	wellmask_98.png	/projects/b1059/projects/JB/cellprofiler-nf//projects/20220908_cypRd3//raw_images/	/projects/b1059/projects/JB/cellprofiler-nf/input_data/well_masks/	48h	10	15hHB101	3	D	12				32.5	DMSO	Anthelmintic
p003	E01	cypassay3	3	DMSO	N2	925.794929181163	850.691132968858	894.057010746013	903.208810268057	920.632756379071	36.5813524516599	950.80610232262	967.449422533896	1010.29328272194	0.0395134508719063	24	20220908	p003_E01	m2x	20220908-cypassay3-p003-m2x_E01.TIF	wellmask_98.png	/projects/b1059/projects/JB/cellprofiler-nf//projects/20220908_cypRd3//raw_images/	/projects/b1059/projects/JB/cellprofiler-nf/input_data/well_masks/	48h	10	15hHB101	3	E	1				0	DMSO	Both
p003	E02	cypassay3	3	DMSO	N2	918.291859636481	854.181883885627	861.129119239353	882.363931199897	903.256350358345	50.0064617699254	959.055335407663	968.399026221454	1038.29177842617	0.0544559567256984	25	20220908	p003_E02	m2x	20220908-cypassay3-p003-m2x_E02.TIF	wellmask_98.png	/projects/b1059/projects/JB/cellprofiler-nf//projects/20220908_cypRd3//raw_images/	/projects/b1059/projects/JB/cellprofiler-nf/input_data/well_masks/	48h	10	15hHB101	3	E	2				0	DMSO	Both
p003	E03	cypassay3	3	DMSO	N2	931.683212502206	857.792402481686	870.114208646051	900.542054798454	932.09214709077	44.8617991301773	957.681502560822	976.837887061169	1038.201092883	0.0481513442854602	24	20220908	p003_E03	m2x	20220908-cypassay3-p003-m2x_E03.TIF	wellmask_98.png	/projects/b1059/projects/JB/cellprofiler-nf//projects/20220908_cypRd3//raw_images/	/projects/b1059/projects/JB/cellprofiler-nf/input_data/well_masks/	48h	10	15hHB101	3	E	3				0	DMSO	Both
p003	E04	cypassay3	3	DMSO	N2	891.045889792561	800.004795927077	833.81924209552	868.938419875135	895.573009570452	40.5234031690682	915.438049776498	946.411567162438	968.371325828441	0.045478469328333	37	20220908	p003_E04	m2x	20220908-cypassay3-p003-m2x_E04.TIF	wellmask_98.png	/projects/b1059/projects/JB/cellprofiler-nf//projects/20220908_cypRd3//raw_images/	/projects/b1059/projects/JB/cellprofiler-nf/input_data/well_masks/	48h	10	15hHB101	3	E	4				0	DMSO	Both
p003	E05	cypassay3	3	DMSO	N2	923.858854668079	875.993971979019	885.266665332447	901.070351513266	917.60153061805	34.7655622031319	944.807112623297	969.872739615428	1003.64465142208	0.0376308156029119	21	20220908	p003_E05	m2x	20220908-cypassay3-p003-m2x_E05.TIF	wellmask_98.png	/projects/b1059/projects/JB/cellprofiler-nf//projects/20220908_cypRd3//raw_images/	/projects/b1059/projects/JB/cellprofiler-nf/input_data/well_masks/	48h	10	15hHB101	3	E	5				0	DMSO	Both
p003	E06	cypassay3	3	DMSO	N2	910.932989724174	841.595719293289	870.062554737894	886.261333897337	915.5751683531	34.2947452433847	938.002581155898	949.594194190034	960.322673142711	0.0376479341842357	19	20220908	p003_E06	m2x	20220908-cypassay3-p003-m2x_E06.TIF	wellmask_98.png	/projects/b1059/projects/JB/cellprofiler-nf//projects/20220908_cypRd3//raw_images/	/projects/b1059/projects/JB/cellprofiler-nf/input_data/well_masks/	48h	10	15hHB101	3	E	6				0	DMSO	Both
p003	E07	cypassay3	3	DMSO	N2	925.583649819843	871.254012358952	887.115228296097	909.454197818077	924.592674969787	30.8322256288067	942.810871184289	961.647126284383	992.363530036205	0.0333111174066309	22	20220908	p003_E07	m2x	20220908-cypassay3-p003-m2x_E07.TIF	wellmask_98.png	/projects/b1059/projects/JB/cellprofiler-nf//projects/20220908_cypRd3//raw_images/	/projects/b1059/projects/JB/cellprofiler-nf/input_data/well_masks/	48h	10	15hHB101	3	E	7				0	DMSO	Both
p003	E08	cypassay3	3	DMSO	N2	907.950479509033	817.891251545458	849.207289743072	882.860733447048	909.345632084378	43.737070186965	933.028535503269	949.668181381479	1001.18885034957	0.0481712066616403	34	20220908	p003_E08	m2x	20220908-cypassay3-p003-m2x_E08.TIF	wellmask_98.png	/projects/b1059/projects/JB/cellprofiler-nf//projects/20220908_cypRd3//raw_images/	/projects/b1059/projects/JB/cellprofiler-nf/input_data/well_masks/	48h	10	15hHB101	3	E	8				0	DMSO	Both
p003	E09	cypassay3	3	DMSO	N2	907.340171122303	835.436310295912	853.86593981769	889.750516831062	919.06278330378	38.1017136239868	935.605722775595	950.285063071042	963.456736562585	0.0419927551282759	25	20220908	p003_E09	m2x	20220908-cypassay3-p003-m2x_E09.TIF	wellmask_98.png	/projects/b1059/projects/JB/cellprofiler-nf//projects/20220908_cypRd3//raw_images/	/projects/b1059/projects/JB/cellprofiler-nf/input_data/well_masks/	48h	10	15hHB101	3	E	9				0	DMSO	Both
p003	E10	cypassay3	3	DMSO	N2	902.262634462281	784.900591137465	825.773221907349	862.208018567829	916.277396508923	53.34351829191	940.189278514169	958.214101269943	966.950234243972	0.0591219410562214	17	20220908	p003_E10	m2x	20220908-cypassay3-p003-m2x_E10.TIF	wellmask_98.png	/projects/b1059/projects/JB/cellprofiler-nf//projects/20220908_cypRd3//raw_images/	/projects/b1059/projects/JB/cellprofiler-nf/input_data/well_masks/	48h	10	15hHB101	3	E	10				0	DMSO	Both
p003	E11	cypassay3	3	DMSO	N2	921.979172565049	864.862169516792	877.757455346709	901.087490698542	926.489530036206	32.1277559359547	942.917868934945	959.395779266321	978.954653984264	0.0348465094353181	19	20220908	p003_E11	m2x	20220908-cypassay3-p003-m2x_E11.TIF	wellmask_98.png	/projects/b1059/projects/JB/cellprofiler-nf//projects/20220908_cypRd3//raw_images/	/projects/b1059/projects/JB/cellprofiler-nf/input_data/well_masks/	48h	10	15hHB101	3	E	11				0	DMSO	Both
p003	E12	cypassay3	3	DMSO	N2	914.674541574235	811.244308406761	859.06648397369	889.933762170768	919.830629382552	45.6644268958864	948.310117271109	964.215476185769	989.083329342938	0.0499242351463001	18	20220908	p003_E12	m2x	20220908-cypassay3-p003-m2x_E12.TIF	wellmask_98.png	/projects/b1059/projects/JB/cellprofiler-nf//projects/20220908_cypRd3//raw_images/	/projects/b1059/projects/JB/cellprofiler-nf/input_data/well_masks/	48h	10	15hHB101	3	E	12				0	DMSO	Both
p003	F01	cypassay3	3	DMSO	N2	875.37427913709	758.297021681138	814.590631861626	849.136058773875	883.714011479063	48.7779203716619	907.180259383951	921.209628872513	959.757563563487	0.0557223596057052	21	20220908	p003_F01	m2x	20220908-cypassay3-p003-m2x_F01.TIF	wellmask_98.png	/projects/b1059/projects/JB/cellprofiler-nf//projects/20220908_cypRd3//raw_images/	/projects/b1059/projects/JB/cellprofiler-nf/input_data/well_masks/	48h	10	15hHB101	3	F	1				0	DMSO	Both
p003	F02	cypassay3	3	DMSO	N2	911.406044922932	805.672526992131	866.683946611809	894.946692842715	903.393468934945	37.4277477983568	946.689761314143	951.951606404145	970.534806669993	0.0410659420209591	34	20220908	p003_F02	m2x	20220908-cypassay3-p003-m2x_F02.TIF	wellmask_98.png	/projects/b1059/projects/JB/cellprofiler-nf//projects/20220908_cypRd3//raw_images/	/projects/b1059/projects/JB/cellprofiler-nf/input_data/well_masks/	48h	10	15hHB101	3	F	2				0	DMSO	Both
p003	F03	cypassay3	3	DMSO	N2	931.159617275442	871.954746755847	907.637285782863	923.725189288603	930.794843185638	23.8280339599014	945.011018032827	951.78449973414	987.568416249216	0.0255896341699416	20	20220908	p003_F03	m2x	20220908-cypassay3-p003-m2x_F03.TIF	wellmask_98.png	/projects/b1059/projects/JB/cellprofiler-nf//projects/20220908_cypRd3//raw_images/	/projects/b1059/projects/JB/cellprofiler-nf/input_data/well_masks/	48h	10	15hHB101	3	F	3				0	DMSO	Both
p003	F04	cypassay3	3	DMSO	N2	903.019541383523	822.543364025142	845.174208442499	884.45053511674	908.342336571355	37.251356533685	928.577090324199	944.479394499293	959.928960510642	0.0412519938124616	23	20220908	p003_F04	m2x	20220908-cypassay3-p003-m2x_F04.TIF	wellmask_98.png	/projects/b1059/projects/JB/cellprofiler-nf//projects/20220908_cypRd3//raw_images/	/projects/b1059/projects/JB/cellprofiler-nf/input_data/well_masks/	48h	10	15hHB101	3	F	4				0	DMSO	Both
p003	F05	cypassay3	3	DMSO	N2	890.50125268988	796.630773724558	837.997802748626	854.888270859656	894.208714360064	45.8014205215054	927.004690195081	945.050984186387	955.989828728899	0.051433302741749	20	20220908	p003_F05	m2x	20220908-cypassay3-p003-m2x_F05.TIF	wellmask_98.png	/projects/b1059/projects/JB/cellprofiler-nf//projects/20220908_cypRd3//raw_images/	/projects/b1059/projects/JB/cellprofiler-nf/input_data/well_masks/	48h	10	15hHB101	3	F	5				0	DMSO	Both
p003	F06	cypassay3	3	DMSO	N2	919.104968656972	841.886591719311	870.141499848167	899.85580726355	922.002931772972	36.67918282499	941.851699716402	962.417314781249	980.181830618051	0.0399075014017026	27	20220908	p003_F06	m2x	20220908-cypassay3-p003-m2x_F06.TIF	wellmask_98.png	/projects/b1059/projects/JB/cellprofiler-nf//projects/20220908_cypRd3//raw_images/	/projects/b1059/projects/JB/cellprofiler-nf/input_data/well_masks/	48h	10	15hHB101	3	F	6				0	DMSO	Both
p003	F07	cypassay3	3	DMSO	N2	915.710451529018	820.566181558241	860.083114344663	888.611980036206	917.795445568733	42.1508208317873	943.054987511546	959.43456123758	991.928619349749	0.0460307303049839	23	20220908	p003_F07	m2x	20220908-cypassay3-p003-m2x_F07.TIF	wellmask_98.png	/projects/b1059/projects/JB/cellprofiler-nf//projects/20220908_cypRd3//raw_images/	/projects/b1059/projects/JB/cellprofiler-nf/input_data/well_masks/	48h	10	15hHB101	3	F	7				0	DMSO	Both
p003	F08	cypassay3	3	DMSO	N2	899.171082047371	826.87934440504	854.375025420132	871.5776693966	904.461008988605	34.9810421196371	920.735594037926	939.775973840926	964.5776156956	0.0389036556202262	25	20220908	p003_F08	m2x	20220908-cypassay3-p003-m2x_F08.TIF	wellmask_98.png	/projects/b1059/projects/JB/cellprofiler-nf//projects/20220908_cypRd3//raw_images/	/projects/b1059/projects/JB/cellprofiler-nf/input_data/well_masks/	48h	10	15hHB101	3	F	8				0	DMSO	Both
p003	F09	cypassay3	3	DMSO	N2	892.659356663179	815.674110295912	841.766364977623	874.707519189965	890.335706960915	39.0944769575089	919.997364872641	939.233297395177	980.359110295913	0.0437955157985983	28	20220908	p003_F09	m2x	20220908-cypassay3-p003-m2x_F09.TIF	wellmask_98.png	/projects/b1059/projects/JB/cellprofiler-nf//projects/20220908_cypRd3//raw_images/	/projects/b1059/projects/JB/cellprofiler-nf/input_data/well_masks/	48h	10	15hHB101	3	F	9				0	DMSO	Both
p003	F10	cypassay3	3	DMSO	N2	918.59080899369	849.507253402418	878.464960519414	892.745110973365	930.894578814821	32.1745632902864	937.404244848483	957.792149208768	971.271518622275	0.0350260017575545	26	20220908	p003_F10	m2x	20220908-cypassay3-p003-m2x_F10.TIF	wellmask_98.png	/projects/b1059/projects/JB/cellprofiler-nf//projects/20220908_cypRd3//raw_images/	/projects/b1059/projects/JB/cellprofiler-nf/input_data/well_masks/	48h	10	15hHB101	3	F	10				0	DMSO	Both
p003	F11	cypassay3	3	DMSO	N2	911.756679875644	808.852634243971	865.445696119363	886.629684460894	910.371267825309	45.9616654820589	939.180248917844	965.456852677234	1022.43482103883	0.0504100123383002	24	20220908	p003_F11	m2x	20220908-cypassay3-p003-m2x_F11.TIF	wellmask_98.png	/projects/b1059/projects/JB/cellprofiler-nf//projects/20220908_cypRd3//raw_images/	/projects/b1059/projects/JB/cellprofiler-nf/input_data/well_masks/	48h	10	15hHB101	3	F	11				0	DMSO	Both
p003	F12	cypassay3	3	DMSO	N2	886.293719291194	702.574726410286	785.71641204145	841.127567189407	919.958926410285	72.2841317978322	932.27774440504	956.463863563488	972.464211459605	0.0815577615236187	21	20220908	p003_F12	m2x	20220908-cypassay3-p003-m2x_F12.TIF	wellmask_98.png	/projects/b1059/projects/JB/cellprofiler-nf//projects/20220908_cypRd3//raw_images/	/projects/b1059/projects/JB/cellprofiler-nf/input_data/well_masks/	48h	10	15hHB101	3	F	12				0	DMSO	Both
p003	G01	cypassay3	3	DMSO	N2	923.160960689811	843.547636992045	883.325104465718	902.06482547742	924.891158773875	34.0134834273482	945.832056669993	965.530531773514	975.563996508924	0.0368445860209821	23	20220908	p003_G01	m2x	20220908-cypassay3-p003-m2x_G01.TIF	wellmask_98.png	/projects/b1059/projects/JB/cellprofiler-nf//projects/20220908_cypRd3//raw_images/	/projects/b1059/projects/JB/cellprofiler-nf/input_data/well_masks/	48h	10	15hHB101	3	G	1				0	DMSO	Both
p003	G02	cypassay3	3	DMSO	N2	929.210792756262	875.285861092488	887.108902721934	906.76160840676	931.301279096015	30.300136469602	952.936087511545	960.92656571207	976.260341934042	0.0326084637692644	17	20220908	p003_G02	m2x	20220908-cypassay3-p003-m2x_G02.TIF	wellmask_98.png	/projects/b1059/projects/JB/cellprofiler-nf//projects/20220908_cypRd3//raw_images/	/projects/b1059/projects/JB/cellprofiler-nf/input_data/well_masks/	48h	10	15hHB101	3	G	2				0	DMSO	Both
p003	G03	cypassay3	3	DMSO	N2	928.69685739877	863.166840779121	874.319580040453	900.812037366085	931.196003984263	38.9694512675518	964.322760116739	973.207860604567	987.277543823195	0.0419614333321889	18	20220908	p003_G03	m2x	20220908-cypassay3-p003-m2x_G03.TIF	wellmask_98.png	/projects/b1059/projects/JB/cellprofiler-nf//projects/20220908_cypRd3//raw_images/	/projects/b1059/projects/JB/cellprofiler-nf/input_data/well_masks/	48h	10	15hHB101	3	G	3				0	DMSO	Both
p003	G04	cypassay3	3	DMSO	N2	907.521348029115	857.612702462227	870.924552919354	881.223671766135	897.225742301158	36.3590093478355	926.675127350476	955.253759523817	988.327440779121	0.0400640816073332	18	20220908	p003_G04	m2x	20220908-cypassay3-p003-m2x_G04.TIF	wellmask_98.png	/projects/b1059/projects/JB/cellprofiler-nf//projects/20220908_cypRd3//raw_images/	/projects/b1059/projects/JB/cellprofiler-nf/input_data/well_masks/	48h	10	15hHB101	3	G	4				0	DMSO	Both
p003	G05	cypassay3	3	DMSO	N2	903.10710610095	792.303812041451	835.230632431011	860.598824312259	914.597774856135	53.9571482430391	948.988638093392	965.941180362373	975.854868934944	0.0597461229997317	22	20220908	p003_G05	m2x	20220908-cypassay3-p003-m2x_G05.TIF	wellmask_98.png	/projects/b1059/projects/JB/cellprofiler-nf//projects/20220908_cypRd3//raw_images/	/projects/b1059/projects/JB/cellprofiler-nf/input_data/well_masks/	48h	10	15hHB101	3	G	5				0	DMSO	Both
p003	G06	cypassay3	3	DMSO	N2	912.337785506108	820.962314531908	867.296003914624	887.584346580384	921.458772214232	40.1477508342504	936.408284507038	960.321984087149	971.705186929699	0.0440053579628722	24	20220908	p003_G06	m2x	20220908-cypassay3-p003-m2x_G06.TIF	wellmask_98.png	/projects/b1059/projects/JB/cellprofiler-nf//projects/20220908_cypRd3//raw_images/	/projects/b1059/projects/JB/cellprofiler-nf/input_data/well_masks/	48h	10	15hHB101	3	G	6				0	DMSO	Both
p003	G07	cypassay3	3	DMSO	N2	917.837827046151	850.985141360967	874.328015900109	901.972377350477	919.156604813033	29.9343520125269	939.721126410286	946.667733551918	967.081470089867	0.0326139881474091	19	20220908	p003_G07	m2x	20220908-cypassay3-p003-m2x_G07.TIF	wellmask_98.png	/projects/b1059/projects/JB/cellprofiler-nf//projects/20220908_cypRd3//raw_images/	/projects/b1059/projects/JB/cellprofiler-nf/input_data/well_masks/	48h	10	15hHB101	3	G	7				0	DMSO	Both
p003	G08	cypassay3	3	DMSO	N2	904.023014495502	824.403885650624	849.190906204515	878.642240197276	909.358962981641	39.1164430708803	936.039596508923	947.909309204983	965.448820456983	0.043269300055054	29	20220908	p003_G08	m2x	20220908-cypassay3-p003-m2x_G08.TIF	wellmask_98.png	/projects/b1059/projects/JB/cellprofiler-nf//projects/20220908_cypRd3//raw_images/	/projects/b1059/projects/JB/cellprofiler-nf/input_data/well_masks/	48h	10	15hHB101	3	G	8				0	DMSO	Both
p003	G09	cypassay3	3	DMSO	N2	919.763861190073	859.108233518511	884.976374215247	903.292002111208	920.79827314271	28.7544427338222	934.840818062177	955.169862859134	980.30993049786	0.0312628533769713	23	20220908	p003_G09	m2x	20220908-cypassay3-p003-m2x_G09.TIF	wellmask_98.png	/projects/b1059/projects/JB/cellprofiler-nf//projects/20220908_cypRd3//raw_images/	/projects/b1059/projects/JB/cellprofiler-nf/input_data/well_masks/	48h	10	15hHB101	3	G	9				0	DMSO	Both
p003	G10	cypassay3	3	DMSO	N2	911.660974053001	821.091130036205	843.976808106876	875.25574154014	920.515718353099	45.9947612299393	947.336746709703	958.799229861653	979.98791566737	0.0504516070546038	30	20220908	p003_G10	m2x	20220908-cypassay3-p003-m2x_G10.TIF	wellmask_98.png	/projects/b1059/projects/JB/cellprofiler-nf//projects/20220908_cypRd3//raw_images/	/projects/b1059/projects/JB/cellprofiler-nf/input_data/well_masks/	48h	10	15hHB101	3	G	10				0	DMSO	Both
p003	G11	cypassay3	3	DMSO	N2	924.794570847247	827.815648612806	878.94722812036	906.122059355723	927.821967217637	42.4202505668905	942.096165300254	980.423938890245	996.593534243972	0.0458699173893585	17	20220908	p003_G11	m2x	20220908-cypassay3-p003-m2x_G11.TIF	wellmask_98.png	/projects/b1059/projects/JB/cellprofiler-nf//projects/20220908_cypRd3//raw_images/	/projects/b1059/projects/JB/cellprofiler-nf/input_data/well_masks/	48h	10	15hHB101	3	G	11				0	DMSO	Both
p003	G12	cypassay3	3	DMSO	N2	916.915225026653	894.682749194652	897.587241182166	899.495002166919	911.716358773876	20.3051327191254	925.153633012857	950.455005085656	952.758807833685	0.0221450491440309	15	20220908	p003_G12	m2x	20220908-cypassay3-p003-m2x_G12.TIF	wellmask_98.png	/projects/b1059/projects/JB/cellprofiler-nf//projects/20220908_cypRd3//raw_images/	/projects/b1059/projects/JB/cellprofiler-nf/input_data/well_masks/	48h	10	15hHB101	3	G	12				0	DMSO	Both
p003	H01	cypassay3	3	DMSO	N2	928.156003659059	898.53567604317	910.288134929085	916.364313708948	928.495811750527	17.7724440210091	934.903495893366	954.809670398798	958.193470671713	0.0191481215991116	12	20220908	p003_H01	m2x	20220908-cypassay3-p003-m2x_H01.TIF	wellmask_98.png	/projects/b1059/projects/JB/cellprofiler-nf//projects/20220908_cypRd3//raw_images/	/projects/b1059/projects/JB/cellprofiler-nf/input_data/well_masks/	48h	10	15hHB101	3	H	1				0	DMSO	Both
p003	H02	cypassay3	3	DMSO	N2	920.159622309421	862.230536571355	893.109347772869	902.967553700397	917.52465369334	28.5293332068875	943.470502059554	950.535646386227	982.910421038828	0.0310047653854713	24	20220908	p003_H02	m2x	20220908-cypassay3-p003-m2x_H02.TIF	wellmask_98.png	/projects/b1059/projects/JB/cellprofiler-nf//projects/20220908_cypRd3//raw_images/	/projects/b1059/projects/JB/cellprofiler-nf/input_data/well_masks/	48h	10	15hHB101	3	H	2				0	DMSO	Both
p003	H03	cypassay3	3	DMSO	N2	939.944077345732	902.602586376084	912.532683590318	928.538660987317	937.928840197275	22.2360589512744	953.490832197879	968.909408055742	980.412770703906	0.0236567892571502	16	20220908	p003_H03	m2x	20220908-cypassay3-p003-m2x_H03.TIF	wellmask_98.png	/projects/b1059/projects/JB/cellprofiler-nf//projects/20220908_cypRd3//raw_images/	/projects/b1059/projects/JB/cellprofiler-nf/input_data/well_masks/	48h	10	15hHB101	3	H	3				0	DMSO	Both
p003	H04	cypassay3	3	DMSO	N2	911.252110129781	850.266277932323	872.86676321438	886.650731781744	907.195482140089	32.0340307503363	937.12965456611	951.827332516297	974.473938451736	0.0351538618064478	25	20220908	p003_H04	m2x	20220908-cypassay3-p003-m2x_H04.TIF	wellmask_98.png	/projects/b1059/projects/JB/cellprofiler-nf//projects/20220908_cypRd3//raw_images/	/projects/b1059/projects/JB/cellprofiler-nf/input_data/well_masks/	48h	10	15hHB101	3	H	4				0	DMSO	Both
p003	H05	cypassay3	3	DMSO	N2	929.276623551363	846.742138072085	894.834755665616	919.371298827535	931.884031772972	33.7702563137623	951.337716249216	970.750050407896	999.250426863169	0.0363403699801513	33	20220908	p003_H05	m2x	20220908-cypassay3-p003-m2x_H05.TIF	wellmask_98.png	/projects/b1059/projects/JB/cellprofiler-nf//projects/20220908_cypRd3//raw_images/	/projects/b1059/projects/JB/cellprofiler-nf/input_data/well_masks/	48h	10	15hHB101	3	H	5				0	DMSO	Both
p003	H06	cypassay3	3	DMSO	N2	906.175650463762	801.466048612806	864.237322198134	876.567399194653	911.890193173927	43.3392756161915	941.953206449896	948.700704485531	993.079257498763	0.047826572689314	26	20220908	p003_H06	m2x	20220908-cypassay3-p003-m2x_H06.TIF	wellmask_98.png	/projects/b1059/projects/JB/cellprofiler-nf//projects/20220908_cypRd3//raw_images/	/projects/b1059/projects/JB/cellprofiler-nf/input_data/well_masks/	48h	10	15hHB101	3	H	6				0	DMSO	Both
p003	H07	cypassay3	3	DMSO	N2	897.464485966038	786.572394046696	855.201837350477	866.26662582844	900.567921038828	42.5831077160804	925.424410324142	944.25141337545	984.137597672616	0.0474482370968068	25	20220908	p003_H07	m2x	20220908-cypassay3-p003-m2x_H07.TIF	wellmask_98.png	/projects/b1059/projects/JB/cellprofiler-nf//projects/20220908_cypRd3//raw_images/	/projects/b1059/projects/JB/cellprofiler-nf/input_data/well_masks/	48h	10	15hHB101	3	H	7				0	DMSO	Both
p003	H08	cypassay3	3	DMSO	N2	915.751609983296	834.185607833685	850.84495705964	899.996928728899	918.166640197274	42.9129008420921	946.679721038828	962.959078617622	981.4491683531	0.0468608521942701	17	20220908	p003_H08	m2x	20220908-cypassay3-p003-m2x_H08.TIF	wellmask_98.png	/projects/b1059/projects/JB/cellprofiler-nf//projects/20220908_cypRd3//raw_images/	/projects/b1059/projects/JB/cellprofiler-nf/input_data/well_masks/	48h	10	15hHB101	3	H	8				0	DMSO	Both
p003	H09	cypassay3	3	DMSO	N2	913.899866628549	873.613050358344	892.908675892815	900.077252205015	907.803879420512	23.7544082400226	925.584816063467	942.077547730801	959.563648612807	0.0259923533282203	12	20220908	p003_H09	m2x	20220908-cypassay3-p003-m2x_H09.TIF	wellmask_98.png	/projects/b1059/projects/JB/cellprofiler-nf//projects/20220908_cypRd3//raw_images/	/projects/b1059/projects/JB/cellprofiler-nf/input_data/well_masks/	48h	10	15hHB101	3	H	9				0	DMSO	Both
p003	H10	cypassay3	3	DMSO	N2	918.710246103517	865.992388675238	884.041246553624	892.520100976974	920.915311168682	32.2516972881258	937.700392372619	967.271572023719	971.899101880382	0.0351054071998363	20	20220908	p003_H10	m2x	20220908-cypassay3-p003-m2x_H10.TIF	wellmask_98.png	/projects/b1059/projects/JB/cellprofiler-nf//projects/20220908_cypRd3//raw_images/	/projects/b1059/projects/JB/cellprofiler-nf/input_data/well_masks/	48h	10	15hHB101	3	H	10				0	DMSO	Both
p003	H11	cypassay3	3	DMSO	N2	927.194340695015	823.933313205143	882.443564346855	895.139138384316	932.537082677935	42.3727743348061	956.094390300254	982.724650468027	985.445096508924	0.0456999924126413	20	20220908	p003_H11	m2x	20220908-cypassay3-p003-m2x_H11.TIF	wellmask_98.png	/projects/b1059/projects/JB/cellprofiler-nf//projects/20220908_cypRd3//raw_images/	/projects/b1059/projects/JB/cellprofiler-nf/input_data/well_masks/	48h	10	15hHB101	3	H	11				0	DMSO	Both
p003	H12	cypassay3	3	DMSO	N2	903.675210957237	873.378974306403	878.338630385314	891.657403617149	908.862410143527	18.106927343701	915.535007251839	921.124803069289	925.627665300256	0.0200369857711609	9	20220908	p003_H12	m2x	20220908-cypassay3-p003-m2x_H12.TIF	wellmask_98.png	/projects/b1059/projects/JB/cellprofiler-nf//projects/20220908_cypRd3//raw_images/	/projects/b1059/projects/JB/cellprofiler-nf/input_data/well_masks/	48h	10	15hHB101	3	H	12				0	DMSO	Both
p004	A01	cypassay3	1	Thiabendazole	CB4856	640.170781232798	542.476023819095	593.98291094019	626.223177278669	642.913795815656	37.3712140088545	667.930634758396	677.093845801471	687.450174355986	0.0583769442536686	27	20220908	p004_A01	m2x	20220908-cypassay3-p004-m2x_A01.TIF	wellmask_98.png	/projects/b1059/projects/JB/cellprofiler-nf//projects/20220908_cypRd3//raw_images/	/projects/b1059/projects/JB/cellprofiler-nf/input_data/well_masks/	48h	10	15hHB101	4	A	1				32.5	DMSO	Anthelmintic
p004	A02	cypassay3	1	Thiabendazole	CB4856	644.268212557892	561.898565890872	580.296470680483	634.134192911233	656.613544293619	36.0062297074563	671.002021620674	680.578542929209	690.838661092488	0.0558870187999859	21	20220908	p004_A02	m2x	20220908-cypassay3-p004-m2x_A02.TIF	wellmask_98.png	/projects/b1059/projects/JB/cellprofiler-nf//projects/20220908_cypRd3//raw_images/	/projects/b1059/projects/JB/cellprofiler-nf/input_data/well_masks/	48h	10	15hHB101	4	A	2				32.5	DMSO	Anthelmintic
p004	A03	cypassay3	1	Thiabendazole	CB4856	682.611422139399	604.831266463946	630.500226196008	652.286582610513	682.852687511546	41.2143921201677	711.890716831061	728.335120170306	755.114289830158	0.0603775307348301	17	20220908	p004_A03	m2x	20220908-cypassay3-p004-m2x_A03.TIF	wellmask_98.png	/projects/b1059/projects/JB/cellprofiler-nf//projects/20220908_cypRd3//raw_images/	/projects/b1059/projects/JB/cellprofiler-nf/input_data/well_masks/	48h	10	15hHB101	4	A	3				32.5	DMSO	Anthelmintic
p004	A04	cypassay3	1	Thiabendazole	CB4856	681.214988380506	560.380516831061	629.41373747002	658.101458773875	694.291997672616	42.9382224270853	714.110994046696	724.854159328753	740.734831199897	0.0630318227864671	25	20220908	p004_A04	m2x	20220908-cypassay3-p004-m2x_A04.TIF	wellmask_98.png	/projects/b1059/projects/JB/cellprofiler-nf//projects/20220908_cypRd3//raw_images/	/projects/b1059/projects/JB/cellprofiler-nf/input_data/well_masks/	48h	10	15hHB101	4	A	4				32.5	DMSO	Anthelmintic
p004	A05	cypassay3	1	Thiabendazole	CB4856	722.120331387084	648.807270732135	667.098884839931	706.288099776498	724.566025174786	38.6186625964337	750.397776880381	763.827950935805	789.381306669992	0.053479539237253	16	20220908	p004_A05	m2x	20220908-cypassay3-p004-m2x_A05.TIF	wellmask_98.png	/projects/b1059/projects/JB/cellprofiler-nf//projects/20220908_cypRd3//raw_images/	/projects/b1059/projects/JB/cellprofiler-nf/input_data/well_masks/	48h	10	15hHB101	4	A	5				32.5	DMSO	Anthelmintic
p004	A06	cypassay3	1	Thiabendazole	CB4856	668.597647031223	576.171727020362	626.355552278873	647.91478206828	681.270951522037	40.7769610481506	694.112280541859	704.588351289298	731.219043097734	0.0609887893402149	19	20220908	p004_A06	m2x	20220908-cypassay3-p004-m2x_A06.TIF	wellmask_98.png	/projects/b1059/projects/JB/cellprofiler-nf//projects/20220908_cypRd3//raw_images/	/projects/b1059/projects/JB/cellprofiler-nf/input_data/well_masks/	48h	10	15hHB101	4	A	6				32.5	DMSO	Anthelmintic
p004	A07	cypassay3	1	Thiabendazole	CB4856	666.585964618056	579.386112642755	626.178967354208	654.393364378353	668.133176657209	35.8332492299122	693.131657688223	701.713731144187	729.660832936664	0.0537563812200039	26	20220908	p004_A07	m2x	20220908-cypassay3-p004-m2x_A07.TIF	wellmask_98.png	/projects/b1059/projects/JB/cellprofiler-nf//projects/20220908_cypRd3//raw_images/	/projects/b1059/projects/JB/cellprofiler-nf/input_data/well_masks/	48h	10	15hHB101	4	A	7				32.5	DMSO	Anthelmintic
p004	A08	cypassay3	1	Thiabendazole	CB4856	675.434007009943	630.473860134877	647.314805335994	659.919201808574	684.079864145333	21.684862582987	691.399100658996	696.770447600946	705.029079677861	0.0321050796346235	15	20220908	p004_A08	m2x	20220908-cypassay3-p004-m2x_A08.TIF	wellmask_98.png	/projects/b1059/projects/JB/cellprofiler-nf//projects/20220908_cypRd3//raw_images/	/projects/b1059/projects/JB/cellprofiler-nf/input_data/well_masks/	48h	10	15hHB101	4	A	8				32.5	DMSO	Anthelmintic
p004	A09	cypassay3	1	Thiabendazole	CB4856	642.494168456246	530.661051427268	562.169667077985	621.539725246592	656.925195783463	48.9938074192075	677.121269516791	692.556507833685	700.177169516792	0.0762556453032523	21	20220908	p004_A09	m2x	20220908-cypassay3-p004-m2x_A09.TIF	wellmask_98.png	/projects/b1059/projects/JB/cellprofiler-nf//projects/20220908_cypRd3//raw_images/	/projects/b1059/projects/JB/cellprofiler-nf/input_data/well_masks/	48h	10	15hHB101	4	A	9				32.5	DMSO	Anthelmintic
p004	A10	cypassay3	1	Thiabendazole	CB4856	611.289141201068	358.422047997064	508.192267711007	565.934655147955	640.034587511545	89.358796850142	662.553773572171	693.496139096014	710.098430618051	0.146180900047674	17	20220908	p004_A10	m2x	20220908-cypassay3-p004-m2x_A10.TIF	wellmask_98.png	/projects/b1059/projects/JB/cellprofiler-nf//projects/20220908_cypRd3//raw_images/	/projects/b1059/projects/JB/cellprofiler-nf/input_data/well_masks/	48h	10	15hHB101	4	A	10				32.5	DMSO	Anthelmintic
p004	A11	cypassay3	1	Thiabendazole	CB4856	619.90919532656	517.459576625016	570.63087351905	579.15141813242	617.868947887346	51.7826344048412	653.765317729657	687.449393750035	707.423500605268	0.0835326121877622	19	20220908	p004_A11	m2x	20220908-cypassay3-p004-m2x_A11.TIF	wellmask_98.png	/projects/b1059/projects/JB/cellprofiler-nf//projects/20220908_cypRd3//raw_images/	/projects/b1059/projects/JB/cellprofiler-nf/input_data/well_masks/	48h	10	15hHB101	4	A	11				32.5	DMSO	Anthelmintic
p004	A12	cypassay3	1	Thiabendazole	CB4856	523.249573390283	178.831146348107	211.703249559869	418.359860762326	609.96690764901	180.64906771319	651.041397321596	665.330452693165	702.86246287022	0.345244558046581	23	20220908	p004_A12	m2x	20220908-cypassay3-p004-m2x_A12.TIF	wellmask_98.png	/projects/b1059/projects/JB/cellprofiler-nf//projects/20220908_cypRd3//raw_images/	/projects/b1059/projects/JB/cellprofiler-nf/input_data/well_masks/	48h	10	15hHB101	4	A	12				32.5	DMSO	Anthelmintic
p004	B01	cypassay3	1	Thiabendazole	CB4856	647.271276599641	594.444600023421	605.999564597894	626.528753984263	650.206559937567	29.9634999173189	664.366142883003	683.41759450691	708.653813205143	0.0462920277796481	27	20220908	p004_B01	m2x	20220908-cypassay3-p004-m2x_B01.TIF	wellmask_98.png	/projects/b1059/projects/JB/cellprofiler-nf//projects/20220908_cypRd3//raw_images/	/projects/b1059/projects/JB/cellprofiler-nf/input_data/well_masks/	48h	10	15hHB101	4	B	1				32.5	DMSO	Anthelmintic
p004	B02	cypassay3	1	Thiabendazole	CB4856	694.130337609797	583.664610152298	637.616950067421	665.322611846133	693.350314646601	50.1711735146091	722.411113925872	759.647798848019	795.968706669992	0.0722791827358693	26	20220908	p004_B02	m2x	20220908-cypassay3-p004-m2x_B02.TIF	wellmask_98.png	/projects/b1059/projects/JB/cellprofiler-nf//projects/20220908_cypRd3//raw_images/	/projects/b1059/projects/JB/cellprofiler-nf/input_data/well_masks/	48h	10	15hHB101	4	B	2				32.5	DMSO	Anthelmintic
p004	B03	cypassay3	1	Thiabendazole	CB4856	724.572790918708	673.961552127304	702.330222810691	711.856437186912	720.427602171304	23.2406937456907	740.575195893366	748.269061462428	782.222914360064	0.0320750296408772	22	20220908	p004_B03	m2x	20220908-cypassay3-p004-m2x_B03.TIF	wellmask_98.png	/projects/b1059/projects/JB/cellprofiler-nf//projects/20220908_cypRd3//raw_images/	/projects/b1059/projects/JB/cellprofiler-nf/input_data/well_masks/	48h	10	15hHB101	4	B	3				32.5	DMSO	Anthelmintic
p004	B04	cypassay3	1	Thiabendazole	CB4856	700.96440621857	583.533374306402	640.017221422981	673.543446744136	713.152171835404	48.0648465403843	729.218644114117	750.787127600946	770.08137604317	0.068569596564361	19	20220908	p004_B04	m2x	20220908-cypassay3-p004-m2x_B04.TIF	wellmask_98.png	/projects/b1059/projects/JB/cellprofiler-nf//projects/20220908_cypRd3//raw_images/	/projects/b1059/projects/JB/cellprofiler-nf/input_data/well_masks/	48h	10	15hHB101	4	B	4				32.5	DMSO	Anthelmintic
p004	B05	cypassay3	1	Thiabendazole	CB4856	681.447514931421	569.779677483934	622.898137726275	653.306344986886	694.388955147956	43.2599656080239	714.192199246233	721.263503625919	734.372488555046	0.0634824614664234	31	20220908	p004_B05	m2x	20220908-cypassay3-p004-m2x_B05.TIF	wellmask_98.png	/projects/b1059/projects/JB/cellprofiler-nf//projects/20220908_cypRd3//raw_images/	/projects/b1059/projects/JB/cellprofiler-nf/input_data/well_masks/	48h	10	15hHB101	4	B	5				32.5	DMSO	Anthelmintic
p004	B06	cypassay3	1	Thiabendazole	CB4856	679.391688067671	598.980372990325	634.524709747775	661.380454494303	684.613115695599	33.1776097925473	703.206827294766	712.557488032438	726.580429924784	0.0488342886368116	19	20220908	p004_B06	m2x	20220908-cypassay3-p004-m2x_B06.TIF	wellmask_98.png	/projects/b1059/projects/JB/cellprofiler-nf//projects/20220908_cypRd3//raw_images/	/projects/b1059/projects/JB/cellprofiler-nf/input_data/well_masks/	48h	10	15hHB101	4	B	6				32.5	DMSO	Anthelmintic
p004	B07	cypassay3	1	Thiabendazole	CB4856	645.796375459756	603.195634710336	621.701511316266	629.338372865902	639.331643731232	24.6782429661917	658.92496797861	680.095295264325	699.509219731522	0.0382136597602035	19	20220908	p004_B07	m2x	20220908-cypassay3-p004-m2x_B07.TIF	wellmask_98.png	/projects/b1059/projects/JB/cellprofiler-nf//projects/20220908_cypRd3//raw_images/	/projects/b1059/projects/JB/cellprofiler-nf/input_data/well_masks/	48h	10	15hHB101	4	B	7				32.5	DMSO	Anthelmintic
p004	B08	cypassay3	1	Thiabendazole	CB4856	651.389958618541	614.455772408479	620.301760170306	626.625711459604	652.176125828439	26.920102826375	671.23021494191	679.853186992132	706.239621038828	0.0413271688797088	17	20220908	p004_B08	m2x	20220908-cypassay3-p004-m2x_B08.TIF	wellmask_98.png	/projects/b1059/projects/JB/cellprofiler-nf//projects/20220908_cypRd3//raw_images/	/projects/b1059/projects/JB/cellprofiler-nf/input_data/well_masks/	48h	10	15hHB101	4	B	8				32.5	DMSO	Anthelmintic
p004	B09	cypassay3	1	Thiabendazole	CB4856	629.238245705442	516.633339997854	535.751036786493	578.35043061805	642.819974306402	74.08569770226	680.980079096014	695.699578454969	793.199955147956	0.117738707409945	17	20220908	p004_B09	m2x	20220908-cypassay3-p004-m2x_B09.TIF	wellmask_98.png	/projects/b1059/projects/JB/cellprofiler-nf//projects/20220908_cypRd3//raw_images/	/projects/b1059/projects/JB/cellprofiler-nf/input_data/well_masks/	48h	10	15hHB101	4	B	9				32.5	DMSO	Anthelmintic
p004	B10	cypassay3	1	Thiabendazole	CB4856	615.363086249663	376.59365195044	474.298177224423	573.857949624113	644.452623939287	99.6882431318602	686.300141360967	698.567433154002	721.771816831062	0.161999062601254	17	20220908	p004_B10	m2x	20220908-cypassay3-p004-m2x_B10.TIF	wellmask_98.png	/projects/b1059/projects/JB/cellprofiler-nf//projects/20220908_cypRd3//raw_images/	/projects/b1059/projects/JB/cellprofiler-nf/input_data/well_masks/	48h	10	15hHB101	4	B	10				32.5	DMSO	Anthelmintic
p004	B11	cypassay3	1	Thiabendazole	CB4856	626.63706393622	446.297577814922	544.641841580697	606.946016611601	646.610224597326	59.7553982189035	662.073231765599	677.338406420123	699.143907833685	0.0953588634600546	22	20220908	p004_B11	m2x	20220908-cypassay3-p004-m2x_B11.TIF	wellmask_98.png	/projects/b1059/projects/JB/cellprofiler-nf//projects/20220908_cypRd3//raw_images/	/projects/b1059/projects/JB/cellprofiler-nf/input_data/well_masks/	48h	10	15hHB101	4	B	11				32.5	DMSO	Anthelmintic
p004	B12	cypassay3	1	Thiabendazole	CB4856	630.888931558252	513.032521500481	550.126540713113	601.811803617147	635.798700573075	61.2994539388403	673.13364443327	698.650684087888	737.110097672615	0.0971636224262723	17	20220908	p004_B12	m2x	20220908-cypassay3-p004-m2x_B12.TIF	wellmask_98.png	/projects/b1059/projects/JB/cellprofiler-nf//projects/20220908_cypRd3//raw_images/	/projects/b1059/projects/JB/cellprofiler-nf/input_data/well_masks/	48h	10	15hHB101	4	B	12				32.5	DMSO	Anthelmintic
p004	C01	cypassay3	1	Thiabendazole	CB4856	651.146715808703	582.225875470095	594.181346422892	621.162901117169	649.956554871147	40.5287604773745	677.522584971278	699.328127036832	719.374259937568	0.0622421329838685	22	20220908	p004_C01	m2x	20220908-cypassay3-p004-m2x_C01.TIF	wellmask_98.png	/projects/b1059/projects/JB/cellprofiler-nf//projects/20220908_cypRd3//raw_images/	/projects/b1059/projects/JB/cellprofiler-nf/input_data/well_masks/	48h	10	15hHB101	4	C	1				32.5	DMSO	Anthelmintic
p004	C02	cypassay3	1	Thiabendazole	CB4856	724.078679754555	664.323541781657	700.298625763977	709.065168934944	726.441572408479	25.6556080334235	737.578249776498	749.27690817753	777.873434673431	0.0354320721639257	25	20220908	p004_C02	m2x	20220908-cypassay3-p004-m2x_C02.TIF	wellmask_98.png	/projects/b1059/projects/JB/cellprofiler-nf//projects/20220908_cypRd3//raw_images/	/projects/b1059/projects/JB/cellprofiler-nf/input_data/well_masks/	48h	10	15hHB101	4	C	2				32.5	DMSO	Anthelmintic
p004	C03	cypassay3	1	Thiabendazole	CB4856	725.263838642884	663.455799409382	696.386805830451	707.487563640804	725.56291948054	27.2705152140137	746.330425585348	760.458248209761	781.349289257084	0.0376008202270809	24	20220908	p004_C03	m2x	20220908-cypassay3-p004-m2x_C03.TIF	wellmask_98.png	/projects/b1059/projects/JB/cellprofiler-nf//projects/20220908_cypRd3//raw_images/	/projects/b1059/projects/JB/cellprofiler-nf/input_data/well_masks/	48h	10	15hHB101	4	C	3				32.5	DMSO	Anthelmintic
p004	C04	cypassay3	1	Thiabendazole	CB4856	733.516944991805	690.241693484309	701.785897401766	716.290166157578	731.955552171304	23.2788711133466	745.848701233187	760.527781969781	784.917226410285	0.031735969117396	22	20220908	p004_C04	m2x	20220908-cypassay3-p004-m2x_C04.TIF	wellmask_98.png	/projects/b1059/projects/JB/cellprofiler-nf//projects/20220908_cypRd3//raw_images/	/projects/b1059/projects/JB/cellprofiler-nf/input_data/well_masks/	48h	10	15hHB101	4	C	4				32.5	DMSO	Anthelmintic
p004	C05	cypassay3	1	Thiabendazole	CB4856	715.276300506196	649.089840085854	680.207847393534	701.722903223245	721.44910094019	26.8288989551531	732.548527902274	741.759590876116	756.267026992131	0.03750844105441	30	20220908	p004_C05	m2x	20220908-cypassay3-p004-m2x_C05.TIF	wellmask_98.png	/projects/b1059/projects/JB/cellprofiler-nf//projects/20220908_cypRd3//raw_images/	/projects/b1059/projects/JB/cellprofiler-nf/input_data/well_masks/	48h	10	15hHB101	4	C	5				32.5	DMSO	Anthelmintic
p004	C06	cypassay3	1	Thiabendazole	CB4856	704.686357257044	646.444707833685	664.299649742512	680.592249194651	695.462377932322	39.5067892988648	726.478290779121	765.856172925904	788.485163563488	0.0560629404727557	23	20220908	p004_C06	m2x	20220908-cypassay3-p004-m2x_C06.TIF	wellmask_98.png	/projects/b1059/projects/JB/cellprofiler-nf//projects/20220908_cypRd3//raw_images/	/projects/b1059/projects/JB/cellprofiler-nf/input_data/well_masks/	48h	10	15hHB101	4	C	6				32.5	DMSO	Anthelmintic
p004	C07	cypassay3	1	Thiabendazole	CB4856	673.805917753946	607.679332363589	638.133578361783	652.798031781743	668.039355147956	34.0556341675298	707.894788675238	715.612407833685	724.323127573978	0.0505422010555359	21	20220908	p004_C07	m2x	20220908-cypassay3-p004-m2x_C07.TIF	wellmask_98.png	/projects/b1059/projects/JB/cellprofiler-nf//projects/20220908_cypRd3//raw_images/	/projects/b1059/projects/JB/cellprofiler-nf/input_data/well_masks/	48h	10	15hHB101	4	C	7				32.5	DMSO	Anthelmintic
p004	C08	cypassay3	1	Thiabendazole	CB4856	664.362353034957	605.984003625919	624.87689072341	642.395596991059	659.191516831062	34.2594518054554	691.77740275315	705.20756952652	718.986430036204	0.0515674189679028	16	20220908	p004_C08	m2x	20220908-cypassay3-p004-m2x_C08.TIF	wellmask_98.png	/projects/b1059/projects/JB/cellprofiler-nf//projects/20220908_cypRd3//raw_images/	/projects/b1059/projects/JB/cellprofiler-nf/input_data/well_masks/	48h	10	15hHB101	4	C	8				32.5	DMSO	Anthelmintic
p004	C09	cypassay3	1	Thiabendazole	CB4856	639.982376431082	491.109976625016	512.607666463946	633.035831781743	644.883361706527	68.4808027022679	686.408859203336	718.786632354819	732.355144986886	0.107004200778398	21	20220908	p004_C09	m2x	20220908-cypassay3-p004-m2x_C09.TIF	wellmask_98.png	/projects/b1059/projects/JB/cellprofiler-nf//projects/20220908_cypRd3//raw_images/	/projects/b1059/projects/JB/cellprofiler-nf/input_data/well_masks/	48h	10	15hHB101	4	C	9				32.5	DMSO	Anthelmintic
p004	C10	cypassay3	1	Thiabendazole	CB4856	651.065224910912	584.606797090768	614.265619278874	634.702762332373	648.685065599949	33.1401911796525	676.499709410604	683.357270022721	711.890716831061	0.0509014917578914	18	20220908	p004_C10	m2x	20220908-cypassay3-p004-m2x_C10.TIF	wellmask_98.png	/projects/b1059/projects/JB/cellprofiler-nf//projects/20220908_cypRd3//raw_images/	/projects/b1059/projects/JB/cellprofiler-nf/input_data/well_masks/	48h	10	15hHB101	4	C	10				32.5	DMSO	Anthelmintic
p004	C11	cypassay3	1	Thiabendazole	CB4856	654.105665292585	587.175750931418	607.598153912594	629.274918325243	654.567799991228	39.4315543494773	679.004002412372	699.886297090769	734.478464727179	0.0602831567463023	18	20220908	p004_C11	m2x	20220908-cypassay3-p004-m2x_C11.TIF	wellmask_98.png	/projects/b1059/projects/JB/cellprofiler-nf//projects/20220908_cypRd3//raw_images/	/projects/b1059/projects/JB/cellprofiler-nf/input_data/well_masks/	48h	10	15hHB101	4	C	11				32.5	DMSO	Anthelmintic
p004	C12	cypassay3	1	Thiabendazole	CB4856	665.804161264148	598.965476657209	620.646332298719	637.351771608542	677.306866831062	37.0644962898737	692.416460424193	704.304508431358	730.328782721933	0.0556687663524064	22	20220908	p004_C12	m2x	20220908-cypassay3-p004-m2x_C12.TIF	wellmask_98.png	/projects/b1059/projects/JB/cellprofiler-nf//projects/20220908_cypRd3//raw_images/	/projects/b1059/projects/JB/cellprofiler-nf/input_data/well_masks/	48h	10	15hHB101	4	C	12				32.5	DMSO	Anthelmintic
p004	D01	cypassay3	1	Thiabendazole	CB4856	675.135430414874	606.077825135172	628.105247362452	651.363609300011	672.762449804727	38.2962154765277	694.457514436256	732.562079826844	735.551887511546	0.0567237531186809	19	20220908	p004_D01	m2x	20220908-cypassay3-p004-m2x_D01.TIF	wellmask_98.png	/projects/b1059/projects/JB/cellprofiler-nf//projects/20220908_cypRd3//raw_images/	/projects/b1059/projects/JB/cellprofiler-nf/input_data/well_masks/	48h	10	15hHB101	4	D	1				32.5	DMSO	Anthelmintic
p004	D02	cypassay3	1	Thiabendazole	CB4856	719.960367933878	666.812178514168	697.958142941133	706.813033690354	717.401558080608	21.300090001303	735.317811459604	745.785764607301	757.49420362592	0.0295850868325285	25	20220908	p004_D02	m2x	20220908-cypassay3-p004-m2x_D02.TIF	wellmask_98.png	/projects/b1059/projects/JB/cellprofiler-nf//projects/20220908_cypRd3//raw_images/	/projects/b1059/projects/JB/cellprofiler-nf/input_data/well_masks/	48h	10	15hHB101	4	D	2				32.5	DMSO	Anthelmintic
p004	D03	cypassay3	1	Thiabendazole	CB4856	726.267632162776	674.026963596785	674.553612890341	694.195040197274	719.608335989508	39.4664479008729	752.461877820902	777.580783044074	800.255507251838	0.0543414660837142	17	20220908	p004_D03	m2x	20220908-cypassay3-p004-m2x_D03.TIF	wellmask_98.png	/projects/b1059/projects/JB/cellprofiler-nf//projects/20220908_cypRd3//raw_images/	/projects/b1059/projects/JB/cellprofiler-nf/input_data/well_masks/	48h	10	15hHB101	4	D	3				32.5	DMSO	Anthelmintic
p004	D04	cypassay3	1	Thiabendazole	CB4856	719.335392221347	673.738915113753	685.494300601798	704.132936571356	715.144255729802	26.1727587260919	735.628764436257	753.893566759393	764.961111459604	0.0363846392226984	19	20220908	p004_D04	m2x	20220908-cypassay3-p004-m2x_D04.TIF	wellmask_98.png	/projects/b1059/projects/JB/cellprofiler-nf//projects/20220908_cypRd3//raw_images/	/projects/b1059/projects/JB/cellprofiler-nf/input_data/well_masks/	48h	10	15hHB101	4	D	4				32.5	DMSO	Anthelmintic
p004	D05	cypassay3	1	Thiabendazole	CB4856	705.356637147677	618.103023939287	653.589638052471	675.768483990798	718.23572314271	38.8961119232218	739.230951605499	745.407512739666	747.650128761092	0.055143894414193	18	20220908	p004_D05	m2x	20220908-cypassay3-p004-m2x_D05.TIF	wellmask_98.png	/projects/b1059/projects/JB/cellprofiler-nf//projects/20220908_cypRd3//raw_images/	/projects/b1059/projects/JB/cellprofiler-nf/input_data/well_masks/	48h	10	15hHB101	4	D	5				32.5	DMSO	Anthelmintic
p004	D06	cypassay3	1	Thiabendazole	CB4856	670.039077104689	581.307214360063	621.996114436256	650.58735669702	672.399104141254	41.1244152727188	691.312442697253	718.264121329751	737.441131199897	0.0613761445831216	16	20220908	p004_D06	m2x	20220908-cypassay3-p004-m2x_D06.TIF	wellmask_98.png	/projects/b1059/projects/JB/cellprofiler-nf//projects/20220908_cypRd3//raw_images/	/projects/b1059/projects/JB/cellprofiler-nf/input_data/well_masks/	48h	10	15hHB101	4	D	6				32.5	DMSO	Anthelmintic
p004	D07	cypassay3	1	Thiabendazole	CB4856	672.389880573708	544.945278514167	625.159445513022	662.043026734919	682.148891372677	45.6754953852237	692.528109646645	706.948598848019	736.282511307219	0.0679300755482097	16	20220908	p004_D07	m2x	20220908-cypassay3-p004-m2x_D07.TIF	wellmask_98.png	/projects/b1059/projects/JB/cellprofiler-nf//projects/20220908_cypRd3//raw_images/	/projects/b1059/projects/JB/cellprofiler-nf/input_data/well_masks/	48h	10	15hHB101	4	D	7				32.5	DMSO	Anthelmintic
p004	D08	cypassay3	1	Thiabendazole	CB4856	644.44901849832	593.83685540927	604.56820497077	627.065549581181	646.976909877471	28.6535678880075	658.890937743498	684.972965613433	686.80845456611	0.0444621173522389	18	20220908	p004_D08	m2x	20220908-cypassay3-p004-m2x_D08.TIF	wellmask_98.png	/projects/b1059/projects/JB/cellprofiler-nf//projects/20220908_cypRd3//raw_images/	/projects/b1059/projects/JB/cellprofiler-nf/input_data/well_masks/	48h	10	15hHB101	4	D	8				32.5	DMSO	Anthelmintic
p004	D09	cypassay3	1	Thiabendazole	CB4856	668.527723802756	623.397110905988	627.792646441501	658.69055449211	666.715221038827	26.559511871477	688.200286505249	698.870667161374	703.602105362687	0.0397283626779152	12	20220908	p004_D09	m2x	20220908-cypassay3-p004-m2x_D09.TIF	wellmask_98.png	/projects/b1059/projects/JB/cellprofiler-nf//projects/20220908_cypRd3//raw_images/	/projects/b1059/projects/JB/cellprofiler-nf/input_data/well_masks/	48h	10	15hHB101	4	D	9				32.5	DMSO	Anthelmintic
p004	D10	cypassay3	1	Thiabendazole	CB4856	681.436822424999	645.82280188038	657.843562738872	667.514406669992	684.308057466569	18.8965061179923	693.218574888249	705.002825664162	712.883817412908	0.0277303859963806	17	20220908	p004_D10	m2x	20220908-cypassay3-p004-m2x_D10.TIF	wellmask_98.png	/projects/b1059/projects/JB/cellprofiler-nf//projects/20220908_cypRd3//raw_images/	/projects/b1059/projects/JB/cellprofiler-nf/input_data/well_masks/	48h	10	15hHB101	4	D	10				32.5	DMSO	Anthelmintic
p004	D11	cypassay3	1	Thiabendazole	CB4856	677.633372885545	611.521506669992	629.226101169514	638.764308411145	674.900992301157	44.9823837280415	701.182033012857	736.117295788589	769.048114360064	0.0663815944254552	15	20220908	p004_D11	m2x	20220908-cypassay3-p004-m2x_D11.TIF	wellmask_98.png	/projects/b1059/projects/JB/cellprofiler-nf//projects/20220908_cypRd3//raw_images/	/projects/b1059/projects/JB/cellprofiler-nf/input_data/well_masks/	48h	10	15hHB101	4	D	11				32.5	DMSO	Anthelmintic
p004	E01	cypassay3	1	DMSO	CB4856	859.682565706819	806.358119875135	807.53543966013	817.267205186532	866.479053346706	42.9223416095249	885.380189195105	906.905941185109	957.456964145333	0.049928128499657	20	20220908	p004_E01	m2x	20220908-cypassay3-p004-m2x_E01.TIF	wellmask_98.png	/projects/b1059/projects/JB/cellprofiler-nf//projects/20220908_cypRd3//raw_images/	/projects/b1059/projects/JB/cellprofiler-nf/input_data/well_masks/	48h	10	15hHB101	4	E	1				0	DMSO	Both
p004	E02	cypassay3	1	DMSO	CB4856	881.690298194555	840.659415085523	857.645805305518	864.72505094019	879.030070098638	22.7629016592112	895.756171979019	914.136431633143	922.955871253559	0.0258173439197676	25	20220908	p004_E02	m2x	20220908-cypassay3-p004-m2x_E02.TIF	wellmask_98.png	/projects/b1059/projects/JB/cellprofiler-nf//projects/20220908_cypRd3//raw_images/	/projects/b1059/projects/JB/cellprofiler-nf/input_data/well_masks/	48h	10	15hHB101	4	E	2				0	DMSO	Both
p004	E03	cypassay3	1	DMSO	CB4856	884.830352351925	834.225768934946	854.900551940907	866.676258919337	882.644918006465	26.2478226743327	899.292611514488	923.407131177614	936.056231781743	0.0296642430998944	20	20220908	p004_E03	m2x	20220908-cypassay3-p004-m2x_E03.TIF	wellmask_98.png	/projects/b1059/projects/JB/cellprofiler-nf//projects/20220908_cypRd3//raw_images/	/projects/b1059/projects/JB/cellprofiler-nf/input_data/well_masks/	48h	10	15hHB101	4	E	3				0	DMSO	Both
p004	E04	cypassay3	1	DMSO	CB4856	880.333011081283	828.308739061812	839.20891494191	855.523661092489	887.758432936665	30.1263151497488	901.989012623297	912.00409523381	927.619749194651	0.0342214988765964	21	20220908	p004_E04	m2x	20220908-cypassay3-p004-m2x_E04.TIF	wellmask_98.png	/projects/b1059/projects/JB/cellprofiler-nf//projects/20220908_cypRd3//raw_images/	/projects/b1059/projects/JB/cellprofiler-nf/input_data/well_masks/	48h	10	15hHB101	4	E	4				0	DMSO	Both
p004	E05	cypassay3	1	DMSO	CB4856	883.392777712435	816.142262399795	856.315992068419	868.542635347567	886.257019149676	25.684845025391	896.871686857893	913.889820779121	926.798045559962	0.0290752264150297	27	20220908	p004_E05	m2x	20220908-cypassay3-p004-m2x_E05.TIF	wellmask_98.png	/projects/b1059/projects/JB/cellprofiler-nf//projects/20220908_cypRd3//raw_images/	/projects/b1059/projects/JB/cellprofiler-nf/input_data/well_masks/	48h	10	15hHB101	4	E	5				0	DMSO	Both
p004	E06	cypassay3	1	DMSO	CB4856	847.400332177477	783.840667659831	794.136259355722	815.674110295912	846.230188675238	44.9517910130022	883.808548612806	898.872592301158	932.342843851424	0.0530466997782433	21	20220908	p004_E06	m2x	20220908-cypassay3-p004-m2x_E06.TIF	wellmask_98.png	/projects/b1059/projects/JB/cellprofiler-nf//projects/20220908_cypRd3//raw_images/	/projects/b1059/projects/JB/cellprofiler-nf/input_data/well_masks/	48h	10	15hHB101	4	E	6				0	DMSO	Both
p004	E07	cypassay3	1	DMSO	CB4856	861.530534888376	831.356923971481	839.789317583214	841.027164436257	855.78855822026	24.3051601135367	871.017069165772	897.852627185023	912.669298254462	0.0282116061233811	15	20220908	p004_E07	m2x	20220908-cypassay3-p004-m2x_E07.TIF	wellmask_98.png	/projects/b1059/projects/JB/cellprofiler-nf//projects/20220908_cypRd3//raw_images/	/projects/b1059/projects/JB/cellprofiler-nf/input_data/well_masks/	48h	10	15hHB101	4	E	7				0	DMSO	Both
p004	E08	cypassay3	1	DMSO	CB4856	850.453978452026	802.918282601741	807.031544166763	839.351916249216	849.192855147956	26.8399849302992	866.629502820572	886.237427108502	891.486006669992	0.0315595971214722	19	20220908	p004_E08	m2x	20220908-cypassay3-p004-m2x_E08.TIF	wellmask_98.png	/projects/b1059/projects/JB/cellprofiler-nf//projects/20220908_cypRd3//raw_images/	/projects/b1059/projects/JB/cellprofiler-nf/input_data/well_masks/	48h	10	15hHB101	4	E	8				0	DMSO	Both
p004	E09	cypassay3	1	DMSO	CB4856	858.260722144927	822.376382634285	827.65423079159	844.217325717019	854.125087511547	23.9474065843847	877.277944986886	885.90236822319	906.752268381328	0.0279022515728513	17	20220908	p004_E09	m2x	20220908-cypassay3-p004-m2x_E09.TIF	wellmask_98.png	/projects/b1059/projects/JB/cellprofiler-nf//projects/20220908_cypRd3//raw_images/	/projects/b1059/projects/JB/cellprofiler-nf/input_data/well_masks/	48h	10	15hHB101	4	E	9				0	DMSO	Both
p004	E10	cypassay3	1	DMSO	CB4856	858.128419640119	819.761113196372	827.377339661437	835.350105362687	862.879604544803	24.089715091156	872.054840197274	881.253103536519	909.977732968857	0.0280723893298612	17	20220908	p004_E10	m2x	20220908-cypassay3-p004-m2x_E10.TIF	wellmask_98.png	/projects/b1059/projects/JB/cellprofiler-nf//projects/20220908_cypRd3//raw_images/	/projects/b1059/projects/JB/cellprofiler-nf/input_data/well_masks/	48h	10	15hHB101	4	E	10				0	DMSO	Both
p004	E11	cypassay3	1	DMSO	CB4856	857.800186268097	746.585009049029	810.700539266045	836.6634869297	874.452397090769	45.0742097035206	889.62515862149	897.049699503468	906.356135407664	0.0525462810862961	13	20220908	p004_E11	m2x	20220908-cypassay3-p004-m2x_E11.TIF	wellmask_98.png	/projects/b1059/projects/JB/cellprofiler-nf//projects/20220908_cypRd3//raw_images/	/projects/b1059/projects/JB/cellprofiler-nf/input_data/well_masks/	48h	10	15hHB101	4	E	11				0	DMSO	Both
p004	E12	cypassay3	1	DMSO	CB4856	872.224491446445	821.438798836308	831.798150327128	853.541114834545	867.864997090769	30.7826956757534	896.10097373747	908.775998472922	933.93291204145	0.0352921707400181	18	20220908	p004_E12	m2x	20220908-cypassay3-p004-m2x_E12.TIF	wellmask_98.png	/projects/b1059/projects/JB/cellprofiler-nf//projects/20220908_cypRd3//raw_images/	/projects/b1059/projects/JB/cellprofiler-nf/input_data/well_masks/	48h	10	15hHB101	4	E	12				0	DMSO	Both
p004	F01	cypassay3	1	DMSO	CB4856	849.336014223728	797.20764367081	812.406882567936	820.774295602444	851.796089906352	34.1380026360989	870.708370863318	885.036699718314	932.171768232908	0.0401937537845962	22	20220908	p004_F01	m2x	20220908-cypassay3-p004-m2x_F01.TIF	wellmask_98.png	/projects/b1059/projects/JB/cellprofiler-nf//projects/20220908_cypRd3//raw_images/	/projects/b1059/projects/JB/cellprofiler-nf/input_data/well_masks/	48h	10	15hHB101	4	F	1				0	DMSO	Both
p004	F02	cypassay3	1	DMSO	CB4856	867.424728189788	821.239990930265	843.977497162438	856.193763568515	864.314694010517	22.9423431894437	879.631181960916	902.015176450739	914.170712041451	0.0264488000443815	22	20220908	p004_F02	m2x	20220908-cypassay3-p004-m2x_F02.TIF	wellmask_98.png	/projects/b1059/projects/JB/cellprofiler-nf//projects/20220908_cypRd3//raw_images/	/projects/b1059/projects/JB/cellprofiler-nf/input_data/well_masks/	48h	10	15hHB101	4	F	2				0	DMSO	Both
p004	F03	cypassay3	1	DMSO	CB4856	881.337895742353	827.718691137465	850.46289274435	870.606056684108	887.102248612806	23.6043854527517	899.366201226728	910.311901443351	911.342028179246	0.0267824469670281	19	20220908	p004_F03	m2x	20220908-cypassay3-p004-m2x_F03.TIF	wellmask_98.png	/projects/b1059/projects/JB/cellprofiler-nf//projects/20220908_cypRd3//raw_images/	/projects/b1059/projects/JB/cellprofiler-nf/input_data/well_masks/	48h	10	15hHB101	4	F	3				0	DMSO	Both
p004	F04	cypassay3	1	DMSO	CB4856	884.560612557093	827.016462981641	852.988985622393	863.644538334338	883.574472560864	28.5847427604141	905.597110877759	924.347851573689	934.603282168318	0.0323151883032426	21	20220908	p004_F04	m2x	20220908-cypassay3-p004-m2x_F04.TIF	wellmask_98.png	/projects/b1059/projects/JB/cellprofiler-nf//projects/20220908_cypRd3//raw_images/	/projects/b1059/projects/JB/cellprofiler-nf/input_data/well_masks/	48h	10	15hHB101	4	F	4				0	DMSO	Both
p004	F05	cypassay3	1	DMSO	CB4856	884.913214177793	821.93047676863	827.607029382552	869.241055215377	890.795541428389	34.4918332407227	903.982817883004	926.327821560578	952.370977932322	0.0389776451386483	26	20220908	p004_F05	m2x	20220908-cypassay3-p004-m2x_F05.TIF	wellmask_98.png	/projects/b1059/projects/JB/cellprofiler-nf//projects/20220908_cypRd3//raw_images/	/projects/b1059/projects/JB/cellprofiler-nf/input_data/well_masks/	48h	10	15hHB101	4	F	5				0	DMSO	Both
p004	F06	cypassay3	1	DMSO	CB4856	867.567103372805	819.823792301157	827.033098254461	840.716211459604	858.274769516791	36.2863280114755	891.196413834182	906.624489830159	966.264641360967	0.0418253848842431	21	20220908	p004_F06	m2x	20220908-cypassay3-p004-m2x_F06.TIF	wellmask_98.png	/projects/b1059/projects/JB/cellprofiler-nf//projects/20220908_cypRd3//raw_images/	/projects/b1059/projects/JB/cellprofiler-nf/input_data/well_masks/	48h	10	15hHB101	4	F	6				0	DMSO	Both
p004	F07	cypassay3	1	DMSO	CB4856	856.659965036173	794.067697520231	817.440148830306	841.529596184289	855.868894986886	33.3287838637815	877.049750392055	896.12274478361	920.193002462227	0.0389054995261442	20	20220908	p004_F07	m2x	20220908-cypassay3-p004-m2x_F07.TIF	wellmask_98.png	/projects/b1059/projects/JB/cellprofiler-nf//projects/20220908_cypRd3//raw_images/	/projects/b1059/projects/JB/cellprofiler-nf/input_data/well_masks/	48h	10	15hHB101	4	F	7				0	DMSO	Both
p004	F08	cypassay3	1	DMSO	CB4856	858.921161742823	813.524128761091	822.149059212384	836.346359476378	860.438250358345	28.5199247393871	875.84802930636	893.914314333371	915.341092301157	0.0332043568253898	23	20220908	p004_F08	m2x	20220908-cypassay3-p004-m2x_F08.TIF	wellmask_98.png	/projects/b1059/projects/JB/cellprofiler-nf//projects/20220908_cypRd3//raw_images/	/projects/b1059/projects/JB/cellprofiler-nf/input_data/well_masks/	48h	10	15hHB101	4	F	8				0	DMSO	Both
p004	F09	cypassay3	1	DMSO	CB4856	861.613361500299	792.806242515888	838.932158012952	841.927619743233	860.803562256181	29.5839038623458	881.67189797525	892.609212435989	926.620765882101	0.0343354748014031	19	20220908	p004_F09	m2x	20220908-cypassay3-p004-m2x_F09.TIF	wellmask_98.png	/projects/b1059/projects/JB/cellprofiler-nf//projects/20220908_cypRd3//raw_images/	/projects/b1059/projects/JB/cellprofiler-nf/input_data/well_masks/	48h	10	15hHB101	4	F	9				0	DMSO	Both
p004	F10	cypassay3	1	DMSO	CB4856	865.79665583913	818.168624664747	820.071925666083	832.854620591836	871.432934243971	38.6277324551677	883.37554434933	898.294745335994	963.322426027526	0.0446152479276207	19	20220908	p004_F10	m2x	20220908-cypassay3-p004-m2x_F10.TIF	wellmask_98.png	/projects/b1059/projects/JB/cellprofiler-nf//projects/20220908_cypRd3//raw_images/	/projects/b1059/projects/JB/cellprofiler-nf/input_data/well_masks/	48h	10	15hHB101	4	F	10				0	DMSO	Both
p004	F11	cypassay3	1	DMSO	CB4856	853.314206284159	760.33739461977	818.886772468902	833.840868040961	851.356335989509	38.9405372024556	879.966374306403	901.229988093392	935.063131199898	0.045634464908332	21	20220908	p004_F11	m2x	20220908-cypassay3-p004-m2x_F11.TIF	wellmask_98.png	/projects/b1059/projects/JB/cellprofiler-nf//projects/20220908_cypRd3//raw_images/	/projects/b1059/projects/JB/cellprofiler-nf/input_data/well_masks/	48h	10	15hHB101	4	F	11				0	DMSO	Both
p004	F12	cypassay3	1	DMSO	CB4856	856.866263990628	747.556307251838	797.842112370836	836.417115928245	869.149474011094	43.6135552230962	887.04797262276	899.4781483978	910.408859937568	0.0508989057638675	18	20220908	p004_F12	m2x	20220908-cypassay3-p004-m2x_F12.TIF	wellmask_98.png	/projects/b1059/projects/JB/cellprofiler-nf//projects/20220908_cypRd3//raw_images/	/projects/b1059/projects/JB/cellprofiler-nf/input_data/well_masks/	48h	10	15hHB101	4	F	12				0	DMSO	Both
p004	G01	cypassay3	1	DMSO	CB4856	849.112736924333	751.577495081425	780.980115500408	799.459851103218	863.324039906352	50.8026374213174	879.849336280432	908.408257860653	921.597458773877	0.0598302618864668	20	20220908	p004_G01	m2x	20220908-cypassay3-p004-m2x_G01.TIF	wellmask_98.png	/projects/b1059/projects/JB/cellprofiler-nf//projects/20220908_cypRd3//raw_images/	/projects/b1059/projects/JB/cellprofiler-nf/input_data/well_masks/	48h	10	15hHB101	4	G	1				0	DMSO	Both
p004	G02	cypassay3	1	DMSO	CB4856	861.842761145834	794.427131781743	830.316816071893	847.912690428102	863.201119149676	27.2065271555636	879.788030557955	891.931630664321	908.245379096015	0.0315678548130892	23	20220908	p004_G02	m2x	20220908-cypassay3-p004-m2x_G02.TIF	wellmask_98.png	/projects/b1059/projects/JB/cellprofiler-nf//projects/20220908_cypRd3//raw_images/	/projects/b1059/projects/JB/cellprofiler-nf/input_data/well_masks/	48h	10	15hHB101	4	G	2				0	DMSO	Both
p004	G03	cypassay3	1	DMSO	CB4856	881.601629644334	794.464156916916	834.405440378988	859.355880601907	890.879168006466	34.9212854082601	905.577030327128	915.615614870518	954.197542515888	0.0396111851816205	34	20220908	p004_G03	m2x	20220908-cypassay3-p004-m2x_G03.TIF	wellmask_98.png	/projects/b1059/projects/JB/cellprofiler-nf//projects/20220908_cypRd3//raw_images/	/projects/b1059/projects/JB/cellprofiler-nf/input_data/well_masks/	48h	10	15hHB101	4	G	3				0	DMSO	Both
p004	G04	cypassay3	1	DMSO	CB4856	869.97525095134	823.254610877759	833.540680473836	851.773570629231	863.04148511674	29.1519284957491	887.429836862279	903.619624926263	938.453788675238	0.0335089170224909	22	20220908	p004_G04	m2x	20220908-cypassay3-p004-m2x_G04.TIF	wellmask_98.png	/projects/b1059/projects/JB/cellprofiler-nf//projects/20220908_cypRd3//raw_images/	/projects/b1059/projects/JB/cellprofiler-nf/input_data/well_masks/	48h	10	15hHB101	4	G	4				0	DMSO	Both
p004	G05	cypassay3	1	DMSO	CB4856	872.429785756903	790.802398254462	835.975759945887	849.669324888249	872.619949776498	35.6350542681993	898.675232072667	914.39675587314	942.255801880381	0.0408457561284236	27	20220908	p004_G05	m2x	20220908-cypassay3-p004-m2x_G05.TIF	wellmask_98.png	/projects/b1059/projects/JB/cellprofiler-nf//projects/20220908_cypRd3//raw_images/	/projects/b1059/projects/JB/cellprofiler-nf/input_data/well_masks/	48h	10	15hHB101	4	G	5				0	DMSO	Both
p004	G06	cypassay3	1	DMSO	CB4856	886.495287540712	842.822895927077	850.361667424619	877.84685297309	888.560559933182	21.5820519356976	906.23944322881	908.724473010539	919.143105506301	0.0243453656652478	26	20220908	p004_G06	m2x	20220908-cypassay3-p004-m2x_G06.TIF	wellmask_98.png	/projects/b1059/projects/JB/cellprofiler-nf//projects/20220908_cypRd3//raw_images/	/projects/b1059/projects/JB/cellprofiler-nf/input_data/well_masks/	48h	10	15hHB101	4	G	6				0	DMSO	Both
p004	G07	cypassay3	1	DMSO	CB4856	851.156154996401	786.523900744919	829.650330286676	832.989149829188	856.309355162072	28.5899323936439	870.276753077784	878.81647823673	900.390641360967	0.0335895266994395	22	20220908	p004_G07	m2x	20220908-cypassay3-p004-m2x_G07.TIF	wellmask_98.png	/projects/b1059/projects/JB/cellprofiler-nf//projects/20220908_cypRd3//raw_images/	/projects/b1059/projects/JB/cellprofiler-nf/input_data/well_masks/	48h	10	15hHB101	4	G	7				0	DMSO	Both
p004	G08	cypassay3	1	DMSO	CB4856	863.820601573619	811.381099058816	832.473397590373	847.230893353099	869.766003693341	25.9002899828975	880.287965361717	890.811202229489	913.217772560864	0.0299834131481873	24	20220908	p004_G08	m2x	20220908-cypassay3-p004-m2x_G08.TIF	wellmask_98.png	/projects/b1059/projects/JB/cellprofiler-nf//projects/20220908_cypRd3//raw_images/	/projects/b1059/projects/JB/cellprofiler-nf/input_data/well_masks/	48h	10	15hHB101	4	G	8				0	DMSO	Both
p004	G09	cypassay3	1	DMSO	CB4856	869.06453161164	818.265582140088	837.630429629475	847.456398538807	860.684089324506	32.0179211125836	891.358928368706	904.854721620674	941.884607251839	0.0368418223825196	16	20220908	p004_G09	m2x	20220908-cypassay3-p004-m2x_G09.TIF	wellmask_98.png	/projects/b1059/projects/JB/cellprofiler-nf//projects/20220908_cypRd3//raw_images/	/projects/b1059/projects/JB/cellprofiler-nf/input_data/well_masks/	48h	10	15hHB101	4	G	9				0	DMSO	Both
p004	G10	cypassay3	1	DMSO	CB4856	873.712096863009	779.246420656068	826.191790927311	846.952497381692	875.074303044073	42.2263588478888	905.185755147956	921.324882235136	942.212504813033	0.0483298319887055	19	20220908	p004_G10	m2x	20220908-cypassay3-p004-m2x_G10.TIF	wellmask_98.png	/projects/b1059/projects/JB/cellprofiler-nf//projects/20220908_cypRd3//raw_images/	/projects/b1059/projects/JB/cellprofiler-nf/input_data/well_masks/	48h	10	15hHB101	4	G	10				0	DMSO	Both
p004	G11	cypassay3	1	DMSO	CB4856	857.045798451443	804.71370478084	825.714918066811	842.304626651353	860.608422570594	26.1477883093877	874.249911273854	886.309649423498	900.277048612807	0.0305092077420284	16	20220908	p004_G11	m2x	20220908-cypassay3-p004-m2x_G11.TIF	wellmask_98.png	/projects/b1059/projects/JB/cellprofiler-nf//projects/20220908_cypRd3//raw_images/	/projects/b1059/projects/JB/cellprofiler-nf/input_data/well_masks/	48h	10	15hHB101	4	G	11				0	DMSO	Both
p004	G12	cypassay3	1	DMSO	CB4856	872.578212790257	821.325206088147	846.283087162438	858.058336562585	875.907767045793	24.896135429581	887.058951545459	907.472911127782	913.684282457589	0.0285316949984005	17	20220908	p004_G12	m2x	20220908-cypassay3-p004-m2x_G12.TIF	wellmask_98.png	/projects/b1059/projects/JB/cellprofiler-nf//projects/20220908_cypRd3//raw_images/	/projects/b1059/projects/JB/cellprofiler-nf/input_data/well_masks/	48h	10	15hHB101	4	G	12				0	DMSO	Both
p004	H01	cypassay3	1	DMSO	CB4856	854.359070615678	776.274026457975	818.851055138909	832.320596232115	853.818992329388	34.4660408016999	873.915685698586	894.005176880615	915.238252095112	0.0403413997546285	19	20220908	p004_H01	m2x	20220908-cypassay3-p004-m2x_H01.TIF	wellmask_98.png	/projects/b1059/projects/JB/cellprofiler-nf//projects/20220908_cypRd3//raw_images/	/projects/b1059/projects/JB/cellprofiler-nf/input_data/well_masks/	48h	10	15hHB101	4	H	1				0	DMSO	Both
p004	H02	cypassay3	1	DMSO	CB4856	869.621651015348	842.274421620675	850.98554500037	855.976228898505	865.277333534607	18.5517099719819	877.20547883661	893.345389699567	908.67023413255	0.0213330819791818	18	20220908	p004_H02	m2x	20220908-cypassay3-p004-m2x_H02.TIF	wellmask_98.png	/projects/b1059/projects/JB/cellprofiler-nf//projects/20220908_cypRd3//raw_images/	/projects/b1059/projects/JB/cellprofiler-nf/input_data/well_masks/	48h	10	15hHB101	4	H	2				0	DMSO	Both
p004	H03	cypassay3	1	DMSO	CB4856	858.494563985439	785.239241240774	818.637590974819	832.524557466569	864.051963405851	39.0087847469099	897.993084467472	901.82389949906	907.346100023423	0.0454385926054292	13	20220908	p004_H03	m2x	20220908-cypassay3-p004-m2x_H03.TIF	wellmask_98.png	/projects/b1059/projects/JB/cellprofiler-nf//projects/20220908_cypRd3//raw_images/	/projects/b1059/projects/JB/cellprofiler-nf/input_data/well_masks/	48h	10	15hHB101	4	H	3				0	DMSO	Both
p004	H04	cypassay3	1	DMSO	CB4856	870.970792480128	807.876168934945	840.399778372774	855.81545907026	876.71126742462	24.9451157465506	887.053516645313	894.648408982468	906.784126410286	0.0286405881367368	20	20220908	p004_H04	m2x	20220908-cypassay3-p004-m2x_H04.TIF	wellmask_98.png	/projects/b1059/projects/JB/cellprofiler-nf//projects/20220908_cypRd3//raw_images/	/projects/b1059/projects/JB/cellprofiler-nf/input_data/well_masks/	48h	10	15hHB101	4	H	4				0	DMSO	Both
p004	H05	cypassay3	1	DMSO	CB4856	864.651584288624	809.334285654586	822.744348729175	840.576225841353	861.657109355721	34.7092869744761	893.008717186869	913.199355537517	935.902477932323	0.0401425124352632	24	20220908	p004_H05	m2x	20220908-cypassay3-p004-m2x_H05.TIF	wellmask_98.png	/projects/b1059/projects/JB/cellprofiler-nf//projects/20220908_cypRd3//raw_images/	/projects/b1059/projects/JB/cellprofiler-nf/input_data/well_masks/	48h	10	15hHB101	4	H	5				0	DMSO	Both
p004	H06	cypassay3	1	DMSO	CB4856	885.710383890362	823.836355729802	851.737669188326	868.854284701527	886.68932489996	30.6410940998052	913.19596937133	920.217686886615	929.549153984264	0.0345949360616259	14	20220908	p004_H06	m2x	20220908-cypassay3-p004-m2x_H06.TIF	wellmask_98.png	/projects/b1059/projects/JB/cellprofiler-nf//projects/20220908_cypRd3//raw_images/	/projects/b1059/projects/JB/cellprofiler-nf/input_data/well_masks/	48h	10	15hHB101	4	H	6				0	DMSO	Both
p004	H07	cypassay3	1	DMSO	CB4856	856.628745469151	735.314999916981	800.77538129678	825.708964145333	850.266277932322	51.3219014126872	887.527103649341	917.070498863276	967.943334825818	0.059911486375092	29	20220908	p004_H07	m2x	20220908-cypassay3-p004-m2x_H07.TIF	wellmask_98.png	/projects/b1059/projects/JB/cellprofiler-nf//projects/20220908_cypRd3//raw_images/	/projects/b1059/projects/JB/cellprofiler-nf/input_data/well_masks/	48h	10	15hHB101	4	H	7				0	DMSO	Both
p004	H08	cypassay3	1	DMSO	CB4856	849.235356770753	813.601704198994	818.979452074064	829.801849776499	851.490318600022	25.2869927748693	863.86318620424	880.035337234107	896.003747337694	0.0297761893369866	13	20220908	p004_H08	m2x	20220908-cypassay3-p004-m2x_H08.TIF	wellmask_98.png	/projects/b1059/projects/JB/cellprofiler-nf//projects/20220908_cypRd3//raw_images/	/projects/b1059/projects/JB/cellprofiler-nf/input_data/well_masks/	48h	10	15hHB101	4	H	8				0	DMSO	Both
p004	H09	cypassay3	1	DMSO	CB4856	821.058618312583	680.644519876518	693.176674496346	757.178895956731	849.666887435353	83.5297184251825	882.987559792106	905.993560763006	934.675301298535	0.10173417166834	24	20220908	p004_H09	m2x	20220908-cypassay3-p004-m2x_H09.TIF	wellmask_98.png	/projects/b1059/projects/JB/cellprofiler-nf//projects/20220908_cypRd3//raw_images/	/projects/b1059/projects/JB/cellprofiler-nf/input_data/well_masks/	48h	10	15hHB101	4	H	9				0	DMSO	Both
p004	H10	cypassay3	1	DMSO	CB4856	890.437349234497	826.07427604317	848.209735729802	873.190241026044	891.913997672615	33.2543276444343	908.830569225868	928.882179180153	947.244830618052	0.0373460610934871	15	20220908	p004_H10	m2x	20220908-cypassay3-p004-m2x_H10.TIF	wellmask_98.png	/projects/b1059/projects/JB/cellprofiler-nf//projects/20220908_cypRd3//raw_images/	/projects/b1059/projects/JB/cellprofiler-nf/input_data/well_masks/	48h	10	15hHB101	4	H	10				0	DMSO	Both
p004	H11	cypassay3	1	DMSO	CB4856	868.378074957915	774.161785682818	823.118937055615	838.698166831062	865.798473724557	48.5719804362428	895.223908669955	918.824125090387	974.892910757567	0.0559341395608091	15	20220908	p004_H11	m2x	20220908-cypassay3-p004-m2x_H11.TIF	wellmask_98.png	/projects/b1059/projects/JB/cellprofiler-nf//projects/20220908_cypRd3//raw_images/	/projects/b1059/projects/JB/cellprofiler-nf/input_data/well_masks/	48h	10	15hHB101	4	H	11				0	DMSO	Both
p004	H12	cypassay3	1	DMSO	CB4856	855.427700619151	805.997288587239	809.004583526911	834.011773433634	855.586340197274	33.4688162033509	878.345485040548	898.206729451904	912.743737726277	0.0391252424712532	15	20220908	p004_H12	m2x	20220908-cypassay3-p004-m2x_H12.TIF	wellmask_98.png	/projects/b1059/projects/JB/cellprofiler-nf//projects/20220908_cypRd3//raw_images/	/projects/b1059/projects/JB/cellprofiler-nf/input_data/well_masks/	48h	10	15hHB101	4	H	12				0	DMSO	Both
p005	A01	cypassay3	2	Thiabendazole	CB4856	648.056157871569	495.467759383951	559.088339485243	588.477546406241	666.742051242824	77.2206483234401	686.993183735913	736.587787193654	766.890516249217	0.119157340587671	14	20220908	p005_A01	m2x	20220908-cypassay3-p005-m2x_A01.TIF	wellmask_98.png	/projects/b1059/projects/JB/cellprofiler-nf//projects/20220908_cypRd3//raw_images/	/projects/b1059/projects/JB/cellprofiler-nf/input_data/well_masks/	48h	10	15hHB101	5	A	1				32.5	DMSO	Anthelmintic
p005	A02	cypassay3	2	Thiabendazole	CB4856	657.038651052862	559.67515270915	605.013621593705	635.296270098637	654.202488093391	45.9224952562051	686.108646751883	705.389228949986	743.925690993851	0.0698931412674388	17	20220908	p005_A02	m2x	20220908-cypassay3-p005-m2x_A02.TIF	wellmask_98.png	/projects/b1059/projects/JB/cellprofiler-nf//projects/20220908_cypRd3//raw_images/	/projects/b1059/projects/JB/cellprofiler-nf/input_data/well_masks/	48h	10	15hHB101	5	A	2				32.5	DMSO	Anthelmintic
p005	A03	cypassay3	2	Thiabendazole	CB4856	688.543557950821	604.52275094019	612.920949720787	674.755125225795	691.183894986886	49.4892675418026	706.483306503733	743.766056960916	786.452918567829	0.0718752894720095	16	20220908	p005_A03	m2x	20220908-cypassay3-p005-m2x_A03.TIF	wellmask_98.png	/projects/b1059/projects/JB/cellprofiler-nf//projects/20220908_cypRd3//raw_images/	/projects/b1059/projects/JB/cellprofiler-nf/input_data/well_masks/	48h	10	15hHB101	5	A	3				32.5	DMSO	Anthelmintic
p005	A04	cypassay3	2	Thiabendazole	CB4856	656.05644978695	580.07777123004	626.960072041449	640.434180327128	651.982210877758	32.6079594467156	675.706927585689	691.708840552029	725.590465309025	0.0497029782380842	19	20220908	p005_A04	m2x	20220908-cypassay3-p005-m2x_A04.TIF	wellmask_98.png	/projects/b1059/projects/JB/cellprofiler-nf//projects/20220908_cypRd3//raw_images/	/projects/b1059/projects/JB/cellprofiler-nf/input_data/well_masks/	48h	10	15hHB101	5	A	4				32.5	DMSO	Anthelmintic
p005	A05	cypassay3	2	Thiabendazole	CB4856	688.058221404465	557.080934100357	634.949861186413	641.695636605065	689.827041124099	68.1635246473542	733.123425800584	748.689639631856	821.766696397502	0.099066507058398	12	20220908	p005_A05	m2x	20220908-cypassay3-p005-m2x_A05.TIF	wellmask_98.png	/projects/b1059/projects/JB/cellprofiler-nf//projects/20220908_cypRd3//raw_images/	/projects/b1059/projects/JB/cellprofiler-nf/input_data/well_masks/	48h	10	15hHB101	5	A	5				32.5	DMSO	Anthelmintic
p005	A06	cypassay3	2	Thiabendazole	CB4856	644.734311630346	475.69412034556	568.723972673449	623.642964436256	669.774844986886	65.0182748458481	685.161604566109	700.053511063586	705.828265309026	0.100845066988037	14	20220908	p005_A06	m2x	20220908-cypassay3-p005-m2x_A06.TIF	wellmask_98.png	/projects/b1059/projects/JB/cellprofiler-nf//projects/20220908_cypRd3//raw_images/	/projects/b1059/projects/JB/cellprofiler-nf/input_data/well_masks/	48h	10	15hHB101	5	A	6				32.5	DMSO	Anthelmintic
p005	A07	cypassay3	2	Thiabendazole	CB4856	610.053192965218	504.486994648	575.239286293916	586.496393908292	618.214181781743	41.3783695762284	636.510970277809	650.154507912512	662.8235757996	0.0678274780845013	14	20220908	p005_A07	m2x	20220908-cypassay3-p005-m2x_A07.TIF	wellmask_98.png	/projects/b1059/projects/JB/cellprofiler-nf//projects/20220908_cypRd3//raw_images/	/projects/b1059/projects/JB/cellprofiler-nf/input_data/well_masks/	48h	10	15hHB101	5	A	7				32.5	DMSO	Anthelmintic
p005	A08	cypassay3	2	Thiabendazole	CB4856	643.472281675502	593.220559355721	604.231878514168	619.881112332373	653.066386204239	31.2757790422985	661.052362332373	680.960369134031	688.560579677861	0.0486047028488332	11	20220908	p005_A08	m2x	20220908-cypassay3-p005-m2x_A08.TIF	wellmask_98.png	/projects/b1059/projects/JB/cellprofiler-nf//projects/20220908_cypRd3//raw_images/	/projects/b1059/projects/JB/cellprofiler-nf/input_data/well_masks/	48h	10	15hHB101	5	A	8				32.5	DMSO	Anthelmintic
p005	A09	cypassay3	2	Thiabendazole	CB4856	665.405590771848	594.829293958696	613.577704976491	629.613526349083	669.323313591717	47.290136435445	693.019030436685	732.492565155275	743.463421620674	0.0710696409697881	12	20220908	p005_A09	m2x	20220908-cypassay3-p005-m2x_A09.TIF	wellmask_98.png	/projects/b1059/projects/JB/cellprofiler-nf//projects/20220908_cypRd3//raw_images/	/projects/b1059/projects/JB/cellprofiler-nf/input_data/well_masks/	48h	10	15hHB101	5	A	9				32.5	DMSO	Anthelmintic
p005	A10	cypassay3	2	Thiabendazole	CB4856	646.162896378374	594.544693464849	599.267706164391	620.837497090769	645.224856641153	37.1551333901984	678.896920456981	687.082826446887	712.552783885626	0.057501186772633	13	20220908	p005_A10	m2x	20220908-cypassay3-p005-m2x_A10.TIF	wellmask_98.png	/projects/b1059/projects/JB/cellprofiler-nf//projects/20220908_cypRd3//raw_images/	/projects/b1059/projects/JB/cellprofiler-nf/input_data/well_masks/	48h	10	15hHB101	5	A	10				32.5	DMSO	Anthelmintic
p005	A11	cypassay3	2	Thiabendazole	CB4856	630.920743914509	460.09924544854	541.315726101581	614.298322598615	646.864381199897	71.0887111634045	671.088938820699	699.0645770342	726.326971835405	0.112674550407614	18	20220908	p005_A11	m2x	20220908-cypassay3-p005-m2x_A11.TIF	wellmask_98.png	/projects/b1059/projects/JB/cellprofiler-nf//projects/20220908_cypRd3//raw_images/	/projects/b1059/projects/JB/cellprofiler-nf/input_data/well_masks/	48h	10	15hHB101	5	A	11				32.5	DMSO	Anthelmintic
p005	A12	cypassay3	2	Thiabendazole	CB4856	626.897559056564	525.567772449443	550.620470967158	592.846228761091	619.158803625919	58.8186463750866	664.180545568732	695.515847251838	726.095642548081	0.0938249727173998	13	20220908	p005_A12	m2x	20220908-cypassay3-p005-m2x_A12.TIF	wellmask_98.png	/projects/b1059/projects/JB/cellprofiler-nf//projects/20220908_cypRd3//raw_images/	/projects/b1059/projects/JB/cellprofiler-nf/input_data/well_masks/	48h	10	15hHB101	5	A	12				32.5	DMSO	Anthelmintic
p005	B01	cypassay3	2	Thiabendazole	CB4856	650.929500149374	589.258909570452	593.318894293787	616.935387897007	650.246721038827	43.4332476262768	677.478263778218	710.876846643023	725.259431781743	0.0667249642492926	19	20220908	p005_B01	m2x	20220908-cypassay3-p005-m2x_B01.TIF	wellmask_98.png	/projects/b1059/projects/JB/cellprofiler-nf//projects/20220908_cypRd3//raw_images/	/projects/b1059/projects/JB/cellprofiler-nf/input_data/well_masks/	48h	10	15hHB101	5	B	1				32.5	DMSO	Anthelmintic
p005	B02	cypassay3	2	Thiabendazole	CB4856	641.268245597719	584.463795783463	612.961356299183	621.688437712324	645.263068572215	26.2249072713174	658.866111531066	670.631264313429	677.355345568732	0.0408953779504136	18	20220908	p005_B02	m2x	20220908-cypassay3-p005-m2x_B02.TIF	wellmask_98.png	/projects/b1059/projects/JB/cellprofiler-nf//projects/20220908_cypRd3//raw_images/	/projects/b1059/projects/JB/cellprofiler-nf/input_data/well_masks/	48h	10	15hHB101	5	B	2				32.5	DMSO	Anthelmintic
p005	B03	cypassay3	2	Thiabendazole	CB4856	653.79305730187	485.263323674941	564.610521038827	614.678088093392	671.098979096014	73.1082914791343	695.325259355721	734.478464727179	765.817093464849	0.111821761737336	21	20220908	p005_B03	m2x	20220908-cypassay3-p005-m2x_B03.TIF	wellmask_98.png	/projects/b1059/projects/JB/cellprofiler-nf//projects/20220908_cypRd3//raw_images/	/projects/b1059/projects/JB/cellprofiler-nf/input_data/well_masks/	48h	10	15hHB101	5	B	3				32.5	DMSO	Anthelmintic
p005	B04	cypassay3	2	Thiabendazole	CB4856	681.132079847407	601.066278393976	633.357634044363	670.242997090768	682.538289257084	40.1370156223228	696.880333550704	732.918876454986	735.040438340314	0.0589269200641888	13	20220908	p005_B04	m2x	20220908-cypassay3-p005-m2x_B04.TIF	wellmask_98.png	/projects/b1059/projects/JB/cellprofiler-nf//projects/20220908_cypRd3//raw_images/	/projects/b1059/projects/JB/cellprofiler-nf/input_data/well_masks/	48h	10	15hHB101	5	B	4				32.5	DMSO	Anthelmintic
p005	B05	cypassay3	2	Thiabendazole	CB4856	617.945493802571	513.268696565382	537.026734012912	572.126873106806	611.576735061029	68.1055405632815	650.482701234776	694.111003722664	765.833094355426	0.110212860594208	18	20220908	p005_B05	m2x	20220908-cypassay3-p005-m2x_B05.TIF	wellmask_98.png	/projects/b1059/projects/JB/cellprofiler-nf//projects/20220908_cypRd3//raw_images/	/projects/b1059/projects/JB/cellprofiler-nf/input_data/well_masks/	48h	10	15hHB101	5	B	5				32.5	DMSO	Anthelmintic
p005	B06	cypassay3	2	Thiabendazole	CB4856	649.39972903522	469.127499409381	534.975538675237	637.213198433633	672.255158988606	77.2648069500229	703.213239513573	709.45715037246	720.344842515888	0.118978809961641	16	20220908	p005_B06	m2x	20220908-cypassay3-p005-m2x_B06.TIF	wellmask_98.png	/projects/b1059/projects/JB/cellprofiler-nf//projects/20220908_cypRd3//raw_images/	/projects/b1059/projects/JB/cellprofiler-nf/input_data/well_masks/	48h	10	15hHB101	5	B	6				32.5	DMSO	Anthelmintic
p005	B07	cypassay3	2	Thiabendazole	CB4856	637.289945813268	583.895550238152	587.20464261992	598.694375470095	645.623004198995	36.9065849594084	667.274447887346	673.79543481014	695.616131781743	0.057911764028084	17	20220908	p005_B07	m2x	20220908-cypassay3-p005-m2x_B07.TIF	wellmask_98.png	/projects/b1059/projects/JB/cellprofiler-nf//projects/20220908_cypRd3//raw_images/	/projects/b1059/projects/JB/cellprofiler-nf/input_data/well_masks/	48h	10	15hHB101	5	B	7				32.5	DMSO	Anthelmintic
p005	B08	cypassay3	2	Thiabendazole	CB4856	601.73812727583	491.845218931284	539.087326273139	565.675555735657	605.604491360966	52.2571055008158	645.037815342735	659.624184818922	673.028383885626	0.0868436004502367	22	20220908	p005_B08	m2x	20220908-cypassay3-p005-m2x_B08.TIF	wellmask_98.png	/projects/b1059/projects/JB/cellprofiler-nf//projects/20220908_cypRd3//raw_images/	/projects/b1059/projects/JB/cellprofiler-nf/input_data/well_masks/	48h	10	15hHB101	5	B	8				32.5	DMSO	Anthelmintic
p005	B09	cypassay3	2	Thiabendazole	CB4856	645.158888940978	603.96594443327	626.653135174924	632.662027941654	646.056877932322	21.2514707984498	659.231677932321	664.668088148807	687.196284467473	0.0329399023445742	13	20220908	p005_B09	m2x	20220908-cypassay3-p005-m2x_B09.TIF	wellmask_98.png	/projects/b1059/projects/JB/cellprofiler-nf//projects/20220908_cypRd3//raw_images/	/projects/b1059/projects/JB/cellprofiler-nf/input_data/well_masks/	48h	10	15hHB101	5	B	9				32.5	DMSO	Anthelmintic
p005	B10	cypassay3	2	Thiabendazole	CB4856	644.871461700914	573.055306698222	585.190939900613	604.585931410242	658.363930465666	47.970561094802	676.293685698586	696.208665076287	740.906228147052	0.0743877872472054	19	20220908	p005_B10	m2x	20220908-cypassay3-p005-m2x_B10.TIF	wellmask_98.png	/projects/b1059/projects/JB/cellprofiler-nf//projects/20220908_cypRd3//raw_images/	/projects/b1059/projects/JB/cellprofiler-nf/input_data/well_masks/	48h	10	15hHB101	5	B	10				32.5	DMSO	Anthelmintic
p005	B11	cypassay3	2	Thiabendazole	CB4856	637.810068709609	592.792568353098	603.086770442482	609.035309937567	646.810019731521	30.2516191475036	655.325095873771	670.956180372567	694.663192301157	0.0474304509000734	15	20220908	p005_B11	m2x	20220908-cypassay3-p005-m2x_B11.TIF	wellmask_98.png	/projects/b1059/projects/JB/cellprofiler-nf//projects/20220908_cypRd3//raw_images/	/projects/b1059/projects/JB/cellprofiler-nf/input_data/well_masks/	48h	10	15hHB101	5	B	11				32.5	DMSO	Anthelmintic
p005	B12	cypassay3	2	Thiabendazole	CB4856	604.661461025468	472.91186951679	484.841864678831	584.775688681093	627.105120018059	63.4126200286642	648.964405221819	662.996453451365	676.12228620424	0.104872931575828	20	20220908	p005_B12	m2x	20220908-cypassay3-p005-m2x_B12.TIF	wellmask_98.png	/projects/b1059/projects/JB/cellprofiler-nf//projects/20220908_cypRd3//raw_images/	/projects/b1059/projects/JB/cellprofiler-nf/input_data/well_masks/	48h	10	15hHB101	5	B	12				32.5	DMSO	Anthelmintic
p005	C01	cypassay3	2	Thiabendazole	CB4856	626.827625101041	539.393560538872	584.916123587056	605.200739727179	628.575196799845	46.1742775799025	661.25362687565	671.076801768947	682.359904753264	0.0736634374920211	8	20220908	p005_C01	m2x	20220908-cypassay3-p005-m2x_C01.TIF	wellmask_98.png	/projects/b1059/projects/JB/cellprofiler-nf//projects/20220908_cypRd3//raw_images/	/projects/b1059/projects/JB/cellprofiler-nf/input_data/well_masks/	48h	10	15hHB101	5	C	1				32.5	DMSO	Anthelmintic
p005	C02	cypassay3	2	Thiabendazole	CB4856	643.495475979826	542.076433550703	602.625396172416	619.029988121622	645.17423413255	45.4601212845666	670.568147887346	690.823774217002	740.831788675238	0.0706455957834764	17	20220908	p005_C02	m2x	20220908-cypassay3-p005-m2x_C02.TIF	wellmask_98.png	/projects/b1059/projects/JB/cellprofiler-nf//projects/20220908_cypRd3//raw_images/	/projects/b1059/projects/JB/cellprofiler-nf/input_data/well_masks/	48h	10	15hHB101	5	C	2				32.5	DMSO	Anthelmintic
p005	C03	cypassay3	2	Thiabendazole	CB4856	661.321586786686	545.713848495405	617.163192130851	628.045235061029	666.109950358344	48.7677815719416	683.075000649267	719.186998077138	760.106126609372	0.0737429150149185	19	20220908	p005_C03	m2x	20220908-cypassay3-p005-m2x_C03.TIF	wellmask_98.png	/projects/b1059/projects/JB/cellprofiler-nf//projects/20220908_cypRd3//raw_images/	/projects/b1059/projects/JB/cellprofiler-nf/input_data/well_masks/	48h	10	15hHB101	5	C	3				32.5	DMSO	Anthelmintic
p005	C04	cypassay3	2	Thiabendazole	CB4856	657.782710313394	607.419602342034	631.732925060621	643.497660352049	661.455568835235	27.6950282045835	667.327338673045	676.20397247531	713.388994651964	0.0421036122876938	10	20220908	p005_C04	m2x	20220908-cypassay3-p005-m2x_C04.TIF	wellmask_98.png	/projects/b1059/projects/JB/cellprofiler-nf//projects/20220908_cypRd3//raw_images/	/projects/b1059/projects/JB/cellprofiler-nf/input_data/well_masks/	48h	10	15hHB101	5	C	4				32.5	DMSO	Anthelmintic
p005	C05	cypassay3	2	Thiabendazole	CB4856	634.49613466108	554.645962870219	591.248355465847	623.784241831062	634.055616921833	34.3491920704542	659.917731125898	671.274292389681	688.140891747541	0.0541361723011946	22	20220908	p005_C05	m2x	20220908-cypassay3-p005-m2x_C05.TIF	wellmask_98.png	/projects/b1059/projects/JB/cellprofiler-nf//projects/20220908_cypRd3//raw_images/	/projects/b1059/projects/JB/cellprofiler-nf/input_data/well_masks/	48h	10	15hHB101	5	C	5				32.5	DMSO	Anthelmintic
p005	C06	cypassay3	2	Thiabendazole	CB4856	618.877273671289	523.738961326876	543.526823577651	606.902294495482	617.472296437115	52.3763831051351	645.090703581244	680.790204932389	719.899208415531	0.084631291749379	20	20220908	p005_C06	m2x	20220908-cypassay3-p005-m2x_C06.TIF	wellmask_98.png	/projects/b1059/projects/JB/cellprofiler-nf//projects/20220908_cypRd3//raw_images/	/projects/b1059/projects/JB/cellprofiler-nf/input_data/well_masks/	48h	10	15hHB101	5	C	6				32.5	DMSO	Anthelmintic
p005	C07	cypassay3	2	Thiabendazole	CB4856	622.172532707294	508.560343594373	566.305849776497	585.528199871037	629.63615560961	54.4148451692635	644.783657466569	684.807030646282	730.888009570452	0.0874594140832369	21	20220908	p005_C07	m2x	20220908-cypassay3-p005-m2x_C07.TIF	wellmask_98.png	/projects/b1059/projects/JB/cellprofiler-nf//projects/20220908_cypRd3//raw_images/	/projects/b1059/projects/JB/cellprofiler-nf/input_data/well_masks/	48h	10	15hHB101	5	C	7				32.5	DMSO	Anthelmintic
p005	C08	cypassay3	2	Thiabendazole	CB4856	624.156154017339	469.44088983893	561.542864870516	616.173620423271	632.781478031246	58.8293255900581	642.840407986204	672.406074292919	753.538436571355	0.0942541785599759	18	20220908	p005_C08	m2x	20220908-cypassay3-p005-m2x_C08.TIF	wellmask_98.png	/projects/b1059/projects/JB/cellprofiler-nf//projects/20220908_cypRd3//raw_images/	/projects/b1059/projects/JB/cellprofiler-nf/input_data/well_masks/	48h	10	15hHB101	5	C	8				32.5	DMSO	Anthelmintic
p005	C09	cypassay3	2	Thiabendazole	CB4856	629.136748222226	502.677538905572	570.842788813036	591.38811204145	634.965236571355	55.8405917436252	653.394982278625	684.406191488051	759.891760519414	0.0887574790399957	19	20220908	p005_C09	m2x	20220908-cypassay3-p005-m2x_C09.TIF	wellmask_98.png	/projects/b1059/projects/JB/cellprofiler-nf//projects/20220908_cypRd3//raw_images/	/projects/b1059/projects/JB/cellprofiler-nf/input_data/well_masks/	48h	10	15hHB101	5	C	9				32.5	DMSO	Anthelmintic
p005	C10	cypassay3	2	Thiabendazole	CB4856	627.604286565598	546.129158080607	581.862458357483	604.626528520023	636.415230255321	36.2412569926884	655.329765886486	663.649127105869	671.058817994754	0.0577453943009365	18	20220908	p005_C10	m2x	20220908-cypassay3-p005-m2x_C10.TIF	wellmask_98.png	/projects/b1059/projects/JB/cellprofiler-nf//projects/20220908_cypRd3//raw_images/	/projects/b1059/projects/JB/cellprofiler-nf/input_data/well_masks/	48h	10	15hHB101	5	C	10				32.5	DMSO	Anthelmintic
p005	C11	cypassay3	2	Thiabendazole	CB4856	613.858384373136	493.52377958986	556.983977643892	572.940160531124	620.694495783463	55.7319706850592	640.910650067421	675.076488700177	718.437955729802	0.0907896220102491	19	20220908	p005_C11	m2x	20220908-cypassay3-p005-m2x_C11.TIF	wellmask_98.png	/projects/b1059/projects/JB/cellprofiler-nf//projects/20220908_cypRd3//raw_images/	/projects/b1059/projects/JB/cellprofiler-nf/input_data/well_masks/	48h	10	15hHB101	5	C	11				32.5	DMSO	Anthelmintic
p005	C12	cypassay3	2	Thiabendazole	CB4856	622.254683328738	473.776154594339	519.910074831954	617.309805243562	640.648173281249	65.5815127366422	657.487365270929	680.786164145333	707.894788675238	0.105393361422071	16	20220908	p005_C12	m2x	20220908-cypassay3-p005-m2x_C12.TIF	wellmask_98.png	/projects/b1059/projects/JB/cellprofiler-nf//projects/20220908_cypRd3//raw_images/	/projects/b1059/projects/JB/cellprofiler-nf/input_data/well_masks/	48h	10	15hHB101	5	C	12				32.5	DMSO	Anthelmintic
p005	D01	cypassay3	2	Thiabendazole	CB4856	691.89054830126	613.119877932321	643.577049892867	653.811583502866	686.203183885626	44.9757802871228	714.51921381041	744.964835407663	779.129012041451	0.0650041836783982	17	20220908	p005_D01	m2x	20220908-cypassay3-p005-m2x_D01.TIF	wellmask_98.png	/projects/b1059/projects/JB/cellprofiler-nf//projects/20220908_cypRd3//raw_images/	/projects/b1059/projects/JB/cellprofiler-nf/input_data/well_masks/	48h	10	15hHB101	5	D	1				32.5	DMSO	Anthelmintic
p005	D02	cypassay3	2	Thiabendazole	CB4856	658.551205833957	616.50151671087	625.704075503712	636.813605618051	655.779210822047	28.6785422174521	679.270897111942	690.679508116385	711.282310184491	0.0435479306140439	14	20220908	p005_D02	m2x	20220908-cypassay3-p005-m2x_D02.TIF	wellmask_98.png	/projects/b1059/projects/JB/cellprofiler-nf//projects/20220908_cypRd3//raw_images/	/projects/b1059/projects/JB/cellprofiler-nf/input_data/well_masks/	48h	10	15hHB101	5	D	2				32.5	DMSO	Anthelmintic
p005	D03	cypassay3	2	Thiabendazole	CB4856	698.692873980772	633.075992883003	646.878092733358	676.176647672615	706.570654566109	41.0772811449634	716.919906669993	726.517962861487	800.15541381041	0.0587916131317147	15	20220908	p005_D03	m2x	20220908-cypassay3-p005-m2x_D03.TIF	wellmask_98.png	/projects/b1059/projects/JB/cellprofiler-nf//projects/20220908_cypRd3//raw_images/	/projects/b1059/projects/JB/cellprofiler-nf/input_data/well_masks/	48h	10	15hHB101	5	D	3				32.5	DMSO	Anthelmintic
p005	D04	cypassay3	2	Thiabendazole	CB4856	541.667765015042	187.643942524659	238.47237283071	395.915416180609	624.987179096015	205.649564596748	702.185173870018	711.714529848167	725.025355729802	0.379659964796017	10	20220908	p005_D04	m2x	20220908-cypassay3-p005-m2x_D04.TIF	wellmask_98.png	/projects/b1059/projects/JB/cellprofiler-nf//projects/20220908_cypRd3//raw_images/	/projects/b1059/projects/JB/cellprofiler-nf/input_data/well_masks/	48h	10	15hHB101	5	D	4				32.5	DMSO	Anthelmintic
p005	D05	cypassay3	2	Thiabendazole	CB4856	698.547359597385	595.970952155534	627.590057138993	642.332597419923	714.925705056707	64.4075275947867	752.25299288081	760.153818972623	781.897763563487	0.0922020915402338	10	20220908	p005_D05	m2x	20220908-cypassay3-p005-m2x_D05.TIF	wellmask_98.png	/projects/b1059/projects/JB/cellprofiler-nf//projects/20220908_cypRd3//raw_images/	/projects/b1059/projects/JB/cellprofiler-nf/input_data/well_masks/	48h	10	15hHB101	5	D	5				32.5	DMSO	Anthelmintic
p005	D06	cypassay3	2	Thiabendazole	CB4856	678.073471548741	577.619801727995	618.253368411283	652.274552712861	688.455304566109	48.9916141738154	703.412602460034	714.360076479436	763.459697672615	0.0722511884470528	12	20220908	p005_D06	m2x	20220908-cypassay3-p005-m2x_D06.TIF	wellmask_98.png	/projects/b1059/projects/JB/cellprofiler-nf//projects/20220908_cypRd3//raw_images/	/projects/b1059/projects/JB/cellprofiler-nf/input_data/well_masks/	48h	10	15hHB101	5	D	6				32.5	DMSO	Anthelmintic
p005	D07	cypassay3	2	Thiabendazole	CB4856	664.599893122964	567.276432354818	602.033457536075	612.953323947335	660.332178701089	71.1654631270446	686.100678897526	776.287114288671	778.757817412908	0.10708016035428	10	20220908	p005_D07	m2x	20220908-cypassay3-p005-m2x_D07.TIF	wellmask_98.png	/projects/b1059/projects/JB/cellprofiler-nf//projects/20220908_cypRd3//raw_images/	/projects/b1059/projects/JB/cellprofiler-nf/input_data/well_masks/	48h	10	15hHB101	5	D	7				32.5	DMSO	Anthelmintic
p005	D08	cypassay3	2	Thiabendazole	CB4856	697.391110680736	626.950862256181	635.53889857447	640.091383885627	684.370736571355	59.4627327161789	725.761862256181	755.005772533896	835.493106669992	0.0852645406651889	13	20220908	p005_D08	m2x	20220908-cypassay3-p005-m2x_D08.TIF	wellmask_98.png	/projects/b1059/projects/JB/cellprofiler-nf//projects/20220908_cypRd3//raw_images/	/projects/b1059/projects/JB/cellprofiler-nf/input_data/well_masks/	48h	10	15hHB101	5	D	8				32.5	DMSO	Anthelmintic
p005	D09	cypassay3	2	Thiabendazole	CB4856	682.194146626459	563.631733298167	622.905582182895	642.830266537946	677.106550673111	63.6703562449389	722.534639767947	773.482350288705	787.645816831063	0.0933317246414342	14	20220908	p005_D09	m2x	20220908-cypassay3-p005-m2x_D09.TIF	wellmask_98.png	/projects/b1059/projects/JB/cellprofiler-nf//projects/20220908_cypRd3//raw_images/	/projects/b1059/projects/JB/cellprofiler-nf/input_data/well_masks/	48h	10	15hHB101	5	D	9				32.5	DMSO	Anthelmintic
p005	D10	cypassay3	2	Thiabendazole	CB4856	648.7121638732	581.318974727092	599.483675481805	630.683872439104	656.939396150579	35.3814670107662	663.477434847423	691.75732220252	707.095603044073	0.054541087682891	16	20220908	p005_D10	m2x	20220908-cypassay3-p005-m2x_D10.TIF	wellmask_98.png	/projects/b1059/projects/JB/cellprofiler-nf//projects/20220908_cypRd3//raw_images/	/projects/b1059/projects/JB/cellprofiler-nf/input_data/well_masks/	48h	10	15hHB101	5	D	10				32.5	DMSO	Anthelmintic
p005	D11	cypassay3	2	Thiabendazole	CB4856	687.18270009502	643.185286204239	650.021809085441	659.275744621964	675.910410964702	33.9285405083847	709.694763188998	737.43952327783	741.237261674335	0.0493733915357492	14	20220908	p005_D11	m2x	20220908-cypassay3-p005-m2x_D11.TIF	wellmask_98.png	/projects/b1059/projects/JB/cellprofiler-nf//projects/20220908_cypRd3//raw_images/	/projects/b1059/projects/JB/cellprofiler-nf/input_data/well_masks/	48h	10	15hHB101	5	D	11				32.5	DMSO	Anthelmintic
p005	D12	cypassay3	2	Thiabendazole	CB4856	646.777622537385	551.532678514168	588.713394579593	627.302669301923	641.337073087	54.0101444284204	670.422805565224	704.072122194787	756.267026992131	0.08350651374816	12	20220908	p005_D12	m2x	20220908-cypassay3-p005-m2x_D12.TIF	wellmask_98.png	/projects/b1059/projects/JB/cellprofiler-nf//projects/20220908_cypRd3//raw_images/	/projects/b1059/projects/JB/cellprofiler-nf/input_data/well_masks/	48h	10	15hHB101	5	D	12				32.5	DMSO	Anthelmintic
p005	E01	cypassay3	2	DMSO	CB4856	876.782676446945	802.649928179245	834.279989172367	853.640300134842	865.190880612438	41.4229170922592	902.263249776498	926.91689384561	946.520084458702	0.0472442239166044	13	20220908	p005_E01	m2x	20220908-cypassay3-p005-m2x_E01.TIF	wellmask_98.png	/projects/b1059/projects/JB/cellprofiler-nf//projects/20220908_cypRd3//raw_images/	/projects/b1059/projects/JB/cellprofiler-nf/input_data/well_masks/	48h	10	15hHB101	5	E	1				0	DMSO	Both
p005	E02	cypassay3	2	DMSO	CB4856	880.869459461278	848.896099991229	856.443845517726	859.073955147956	863.909230036204	30.228950659231	911.008247887346	926.479492511612	928.378773724558	0.0343171741675758	13	20220908	p005_E02	m2x	20220908-cypassay3-p005-m2x_E02.TIF	wellmask_98.png	/projects/b1059/projects/JB/cellprofiler-nf//projects/20220908_cypRd3//raw_images/	/projects/b1059/projects/JB/cellprofiler-nf/input_data/well_masks/	48h	10	15hHB101	5	E	2				0	DMSO	Both
p005	E03	cypassay3	2	DMSO	CB4856	887.756846834838	826.984604952684	842.883708411283	856.455807755645	888.746157247453	37.5164450438984	920.427078514169	923.55497633437	952.561756916917	0.042259820555209	14	20220908	p005_E03	m2x	20220908-cypassay3-p005-m2x_E03.TIF	wellmask_98.png	/projects/b1059/projects/JB/cellprofiler-nf//projects/20220908_cypRd3//raw_images/	/projects/b1059/projects/JB/cellprofiler-nf/input_data/well_masks/	48h	10	15hHB101	5	E	3				0	DMSO	Both
p005	E04	cypassay3	2	DMSO	CB4856	873.766654627137	794.079344469209	812.259332457329	820.017707251838	891.857201298535	53.3620667697136	910.620417985983	921.805432860719	953.829094651963	0.0610713014591806	9	20220908	p005_E04	m2x	20220908-cypassay3-p005-m2x_E04.TIF	wellmask_98.png	/projects/b1059/projects/JB/cellprofiler-nf//projects/20220908_cypRd3//raw_images/	/projects/b1059/projects/JB/cellprofiler-nf/input_data/well_masks/	48h	10	15hHB101	5	E	4				0	DMSO	Both
p005	E05	cypassay3	2	DMSO	CB4856	879.010000863399	820.057868353099	820.355798527652	847.561478105643	866.341934770107	47.9369476948296	915.305341974332	939.590091110498	953.307282140088	0.054535156195884	10	20220908	p005_E05	m2x	20220908-cypassay3-p005-m2x_E05.TIF	wellmask_98.png	/projects/b1059/projects/JB/cellprofiler-nf//projects/20220908_cypRd3//raw_images/	/projects/b1059/projects/JB/cellprofiler-nf/input_data/well_masks/	48h	10	15hHB101	5	E	5				0	DMSO	Both
p005	E06	cypassay3	2	DMSO	CB4856	880.902290187571	809.742894619772	834.821845640158	866.133052428996	883.042942839005	30.2431882797864	905.572871508924	914.285123445556	925.65018330378	0.0343320577283852	20	20220908	p005_E06	m2x	20220908-cypassay3-p005-m2x_E06.TIF	wellmask_98.png	/projects/b1059/projects/JB/cellprofiler-nf//projects/20220908_cypRd3//raw_images/	/projects/b1059/projects/JB/cellprofiler-nf/input_data/well_masks/	48h	10	15hHB101	5	E	6				0	DMSO	Both
p005	E07	cypassay3	2	DMSO	CB4856	884.863285294544	849.992040779122	857.721420304596	863.683471620674	880.905098855766	28.5273145334811	906.435595885482	913.368390444199	941.182379096015	0.032239234023576	11	20220908	p005_E07	m2x	20220908-cypassay3-p005-m2x_E07.TIF	wellmask_98.png	/projects/b1059/projects/JB/cellprofiler-nf//projects/20220908_cypRd3//raw_images/	/projects/b1059/projects/JB/cellprofiler-nf/input_data/well_masks/	48h	10	15hHB101	5	E	7				0	DMSO	Both
p005	E08	cypassay3	2	DMSO	CB4856	883.258518427772	837.382350358345	855.278492985796	867.705360510644	887.296163563486	22.2676592975677	898.444601298536	908.580142807826	917.40761566737	0.0252108061603582	17	20220908	p005_E08	m2x	20220908-cypassay3-p005-m2x_E08.TIF	wellmask_98.png	/projects/b1059/projects/JB/cellprofiler-nf//projects/20220908_cypRd3//raw_images/	/projects/b1059/projects/JB/cellprofiler-nf/input_data/well_masks/	48h	10	15hHB101	5	E	8				0	DMSO	Both
p005	E09	cypassay3	2	DMSO	CB4856	854.679027936816	718.084404198993	769.329208715691	842.209054380359	860.83273028014	61.1281753832375	881.43272445772	921.048899597421	936.873060510643	0.0715217916728344	14	20220908	p005_E09	m2x	20220908-cypassay3-p005-m2x_E09.TIF	wellmask_98.png	/projects/b1059/projects/JB/cellprofiler-nf//projects/20220908_cypRd3//raw_images/	/projects/b1059/projects/JB/cellprofiler-nf/input_data/well_masks/	48h	10	15hHB101	5	E	9				0	DMSO	Both
p005	E10	cypassay3	2	DMSO	CB4856	886.142539657705	818.233724111131	864.9063036036	867.542269826534	873.613554270801	38.1710768539368	907.142927515352	933.708632519536	962.851465882101	0.0430755495257922	12	20220908	p005_E10	m2x	20220908-cypassay3-p005-m2x_E10.TIF	wellmask_98.png	/projects/b1059/projects/JB/cellprofiler-nf//projects/20220908_cypRd3//raw_images/	/projects/b1059/projects/JB/cellprofiler-nf/input_data/well_masks/	48h	10	15hHB101	5	E	10				0	DMSO	Both
p005	E11	cypassay3	2	DMSO	CB4856	884.770017418383	842.411540197274	844.849258192029	869.937400640496	878.077130618051	30.9886147236046	898.115501844518	930.108380832782	940.794549194653	0.0350244855878191	11	20220908	p005_E11	m2x	20220908-cypassay3-p005-m2x_E11.TIF	wellmask_98.png	/projects/b1059/projects/JB/cellprofiler-nf//projects/20220908_cypRd3//raw_images/	/projects/b1059/projects/JB/cellprofiler-nf/input_data/well_masks/	48h	10	15hHB101	5	E	11				0	DMSO	Both
p005	E12	cypassay3	2	DMSO	CB4856	897.313498146873	845.136994651964	856.893839033583	866.032549776498	890.592283905085	37.3593358631218	929.981457187356	944.282164145333	951.636891747541	0.0416346527052988	11	20220908	p005_E12	m2x	20220908-cypassay3-p005-m2x_E12.TIF	wellmask_98.png	/projects/b1059/projects/JB/cellprofiler-nf//projects/20220908_cypRd3//raw_images/	/projects/b1059/projects/JB/cellprofiler-nf/input_data/well_masks/	48h	10	15hHB101	5	E	12				0	DMSO	Both
p005	F01	cypassay3	2	DMSO	CB4856	878.257896850734	821.647220918635	840.454377015728	851.563820698049	871.233857917859	36.3660327380636	907.883692707494	923.700697963539	946.485806088147	0.0414070091125457	16	20220908	p005_F01	m2x	20220908-cypassay3-p005-m2x_F01.TIF	wellmask_98.png	/projects/b1059/projects/JB/cellprofiler-nf//projects/20220908_cypRd3//raw_images/	/projects/b1059/projects/JB/cellprofiler-nf/input_data/well_masks/	48h	10	15hHB101	5	F	1				0	DMSO	Both
p005	F02	cypassay3	2	DMSO	CB4856	885.634168183781	825.568709602644	843.204843097734	862.754420978732	878.464960519414	36.2272653067038	918.411778103054	929.046007885337	932.043668353098	0.0409054512666297	11	20220908	p005_F02	m2x	20220908-cypassay3-p005-m2x_F02.TIF	wellmask_98.png	/projects/b1059/projects/JB/cellprofiler-nf//projects/20220908_cypRd3//raw_images/	/projects/b1059/projects/JB/cellprofiler-nf/input_data/well_masks/	48h	10	15hHB101	5	F	2				0	DMSO	Both
p005	F03	cypassay3	2	DMSO	CB4856	883.806962130338	842.685777350476	848.774551154403	867.602522851788	884.153081446821	25.1732980097668	903.632726657209	916.715368675238	918.166640197276	0.0284828012093148	15	20220908	p005_F03	m2x	20220908-cypassay3-p005-m2x_F03.TIF	wellmask_98.png	/projects/b1059/projects/JB/cellprofiler-nf//projects/20220908_cypRd3//raw_images/	/projects/b1059/projects/JB/cellprofiler-nf/input_data/well_masks/	48h	10	15hHB101	5	F	3				0	DMSO	Both
p005	F04	cypassay3	2	DMSO	CB4856	819.769375305304	652.444480250935	710.477793410977	757.79865422236	839.441262346489	77.6626224182774	873.839154620993	899.489137649596	951.27503714443	0.0947371599351999	22	20220908	p005_F04	m2x	20220908-cypassay3-p005-m2x_F04.TIF	wellmask_98.png	/projects/b1059/projects/JB/cellprofiler-nf//projects/20220908_cypRd3//raw_images/	/projects/b1059/projects/JB/cellprofiler-nf/input_data/well_masks/	48h	10	15hHB101	5	F	4				0	DMSO	Both
p005	F05	cypassay3	2	DMSO	CB4856	860.402784948769	749.179616859292	799.250054463826	830.84550486409	863.162674678862	50.9795485775491	888.757416249217	921.504170788314	949.482750931419	0.059250794475967	20	20220908	p005_F05	m2x	20220908-cypassay3-p005-m2x_F05.TIF	wellmask_98.png	/projects/b1059/projects/JB/cellprofiler-nf//projects/20220908_cypRd3//raw_images/	/projects/b1059/projects/JB/cellprofiler-nf/input_data/well_masks/	48h	10	15hHB101	5	F	5				0	DMSO	Both
p005	F06	cypassay3	2	DMSO	CB4856	872.154059326948	794.878648612806	841.227689781594	851.752451994967	869.233443837309	35.9118787970679	891.948529272994	914.238985913593	947.478906669992	0.041176072521845	18	20220908	p005_F06	m2x	20220908-cypassay3-p005-m2x_F06.TIF	wellmask_98.png	/projects/b1059/projects/JB/cellprofiler-nf//projects/20220908_cypRd3//raw_images/	/projects/b1059/projects/JB/cellprofiler-nf/input_data/well_masks/	48h	10	15hHB101	5	F	6				0	DMSO	Both
p005	F07	cypassay3	2	DMSO	CB4856	884.189784048408	808.80580685657	842.655721137597	853.867456502951	883.542614531908	43.6416724746129	906.892844252656	943.416059930682	965.876811459606	0.0493578112549461	17	20220908	p005_F07	m2x	20220908-cypassay3-p005-m2x_F07.TIF	wellmask_98.png	/projects/b1059/projects/JB/cellprofiler-nf//projects/20220908_cypRd3//raw_images/	/projects/b1059/projects/JB/cellprofiler-nf/input_data/well_masks/	48h	10	15hHB101	5	F	7				0	DMSO	Both
p005	F08	cypassay3	2	DMSO	CB4856	863.183444224567	788.591666490161	811.317086574284	843.775835407662	860.840587391353	39.4283842198744	891.389049194652	911.006934256525	922.293804198995	0.045677873554786	15	20220908	p005_F08	m2x	20220908-cypassay3-p005-m2x_F08.TIF	wellmask_98.png	/projects/b1059/projects/JB/cellprofiler-nf//projects/20220908_cypRd3//raw_images/	/projects/b1059/projects/JB/cellprofiler-nf/input_data/well_masks/	48h	10	15hHB101	5	F	8				0	DMSO	Both
p005	F09	cypassay3	2	DMSO	CB4856	869.370561780671	757.265616008833	809.446139463043	836.946041719312	890.848877960553	56.2168197292902	898.073406669993	939.099220456982	941.038988587239	0.0646638179398958	11	20220908	p005_F09	m2x	20220908-cypassay3-p005-m2x_F09.TIF	wellmask_98.png	/projects/b1059/projects/JB/cellprofiler-nf//projects/20220908_cypRd3//raw_images/	/projects/b1059/projects/JB/cellprofiler-nf/input_data/well_masks/	48h	10	15hHB101	5	F	9				0	DMSO	Both
p005	F10	cypassay3	2	DMSO	CB4856	882.56517234355	847.317110766337	852.361199485575	858.972054862889	878.2798671176	28.5991840918357	899.911758350915	917.104980327129	945.178307251839	0.0324046143990634	16	20220908	p005_F10	m2x	20220908-cypassay3-p005-m2x_F10.TIF	wellmask_98.png	/projects/b1059/projects/JB/cellprofiler-nf//projects/20220908_cypRd3//raw_images/	/projects/b1059/projects/JB/cellprofiler-nf/input_data/well_masks/	48h	10	15hHB101	5	F	10				0	DMSO	Both
p005	F11	cypassay3	2	DMSO	CB4856	900.082715737737	845.916952091053	856.91929585527	875.642857901107	893.56672785613	37.6835018267579	919.123109160405	954.910835072741	971.237034825818	0.0418667097677476	16	20220908	p005_F11	m2x	20220908-cypassay3-p005-m2x_F11.TIF	wellmask_98.png	/projects/b1059/projects/JB/cellprofiler-nf//projects/20220908_cypRd3//raw_images/	/projects/b1059/projects/JB/cellprofiler-nf/input_data/well_masks/	48h	10	15hHB101	5	F	11				0	DMSO	Both
p005	F12	cypassay3	2	DMSO	CB4856	885.933697613934	836.931841352195	840.012235169636	858.520608482953	868.664182721934	45.8243176660003	905.285904671282	961.394543540547	975.426877932322	0.0517243195392815	12	20220908	p005_F12	m2x	20220908-cypassay3-p005-m2x_F12.TIF	wellmask_98.png	/projects/b1059/projects/JB/cellprofiler-nf//projects/20220908_cypRd3//raw_images/	/projects/b1059/projects/JB/cellprofiler-nf/input_data/well_masks/	48h	10	15hHB101	5	F	12				0	DMSO	Both
p005	G01	cypassay3	2	DMSO	CB4856	838.990976850742	723.313391719311	772.660699913082	797.698313778219	847.012739033582	55.9794851745694	874.454817432369	901.294940412414	936.467587511545	0.0667223923965135	17	20220908	p005_G01	m2x	20220908-cypassay3-p005-m2x_G01.TIF	wellmask_98.png	/projects/b1059/projects/JB/cellprofiler-nf//projects/20220908_cypRd3//raw_images/	/projects/b1059/projects/JB/cellprofiler-nf/input_data/well_masks/	48h	10	15hHB101	5	G	1				0	DMSO	Both
p005	G02	cypassay3	2	DMSO	CB4856	854.847514369518	820.360501146149	835.621561634462	843.352608308645	856.969147975249	18.0900029409194	864.309167425309	874.444062013605	884.66453061805	0.0211616722711787	12	20220908	p005_G02	m2x	20220908-cypassay3-p005-m2x_G02.TIF	wellmask_98.png	/projects/b1059/projects/JB/cellprofiler-nf//projects/20220908_cypRd3//raw_images/	/projects/b1059/projects/JB/cellprofiler-nf/input_data/well_masks/	48h	10	15hHB101	5	G	2				0	DMSO	Both
p005	G03	cypassay3	2	DMSO	CB4856	858.018869057822	824.401465309026	826.107582489195	840.659415085524	858.258134243971	23.5386605753444	879.846898827536	885.848219096015	898.279081987703	0.0274337330147434	17	20220908	p005_G03	m2x	20220908-cypassay3-p005-m2x_G03.TIF	wellmask_98.png	/projects/b1059/projects/JB/cellprofiler-nf//projects/20220908_cypRd3//raw_images/	/projects/b1059/projects/JB/cellprofiler-nf/input_data/well_masks/	48h	10	15hHB101	5	G	3				0	DMSO	Both
p005	G04	cypassay3	2	DMSO	CB4856	883.645863128879	826.83918330378	857.182626786655	866.876055327128	886.114524302016	26.6150106181974	908.767308016712	910.440988818577	918.400716249216	0.0301195441847677	14	20220908	p005_G04	m2x	20220908-cypassay3-p005-m2x_G04.TIF	wellmask_98.png	/projects/b1059/projects/JB/cellprofiler-nf//projects/20220908_cypRd3//raw_images/	/projects/b1059/projects/JB/cellprofiler-nf/input_data/well_masks/	48h	10	15hHB101	5	G	4				0	DMSO	Both
p005	G05	cypassay3	2	DMSO	CB4856	850.566720237864	756.606684920355	801.966753352702	815.006735698914	837.703498266172	52.4572908922151	893.839941756218	919.176980237451	930.179363009871	0.0616733404259518	14	20220908	p005_G05	m2x	20220908-cypassay3-p005-m2x_G05.TIF	wellmask_98.png	/projects/b1059/projects/JB/cellprofiler-nf//projects/20220908_cypRd3//raw_images/	/projects/b1059/projects/JB/cellprofiler-nf/input_data/well_masks/	48h	10	15hHB101	5	G	5				0	DMSO	Both
p005	G06	cypassay3	2	DMSO	CB4856	857.400542951325	795.962823939288	808.994250637065	827.84992698336	861.528308415531	38.9650202212641	891.970794046696	903.625191894605	917.732766463947	0.0454455278126365	17	20220908	p005_G06	m2x	20220908-cypassay3-p005-m2x_G06.TIF	wellmask_98.png	/projects/b1059/projects/JB/cellprofiler-nf//projects/20220908_cypRd3//raw_images/	/projects/b1059/projects/JB/cellprofiler-nf/input_data/well_masks/	48h	10	15hHB101	5	G	6				0	DMSO	Both
p005	G07	cypassay3	2	DMSO	CB4856	876.872905925436	804.491389095928	817.299498397138	841.475235989509	876.3250055063	48.9121461705557	900.15412785613	930.995517756754	983.680270610277	0.0557802001179802	15	20220908	p005_G07	m2x	20220908-cypassay3-p005-m2x_G07.TIF	wellmask_98.png	/projects/b1059/projects/JB/cellprofiler-nf//projects/20220908_cypRd3//raw_images/	/projects/b1059/projects/JB/cellprofiler-nf/input_data/well_masks/	48h	10	15hHB101	5	G	7				0	DMSO	Both
p005	G08	cypassay3	2	DMSO	CB4856	828.027517977274	717.165743088962	746.62506240355	757.725842224965	842.599721064654	67.9267928286484	864.88262477942	884.71173202709	957.777240036119	0.082034463050916	20	20220908	p005_G08	m2x	20220908-cypassay3-p005-m2x_G08.TIF	wellmask_98.png	/projects/b1059/projects/JB/cellprofiler-nf//projects/20220908_cypRd3//raw_images/	/projects/b1059/projects/JB/cellprofiler-nf/input_data/well_masks/	48h	10	15hHB101	5	G	8				0	DMSO	Both
p005	G09	cypassay3	2	DMSO	CB4856	856.581897485768	715.858244252655	796.829493095103	851.901866383369	867.240149772112	64.8819086277212	880.40196940504	912.433273259079	936.935739615428	0.0757451316892898	8	20220908	p005_G09	m2x	20220908-cypassay3-p005-m2x_G09.TIF	wellmask_98.png	/projects/b1059/projects/JB/cellprofiler-nf//projects/20220908_cypRd3//raw_images/	/projects/b1059/projects/JB/cellprofiler-nf/input_data/well_masks/	48h	10	15hHB101	5	G	9				0	DMSO	Both
p005	G10	cypassay3	2	DMSO	CB4856	841.164536293539	724.896540225505	756.126964921746	812.738118097734	846.007875537516	62.4099996900198	872.575629857033	899.64092536107	961.549849776499	0.0741947585724664	14	20220908	p005_G10	m2x	20220908-cypassay3-p005-m2x_G10.TIF	wellmask_98.png	/projects/b1059/projects/JB/cellprofiler-nf//projects/20220908_cypRd3//raw_images/	/projects/b1059/projects/JB/cellprofiler-nf/input_data/well_masks/	48h	10	15hHB101	5	G	10				0	DMSO	Both
p005	G11	cypassay3	2	DMSO	CB4856	880.622511117061	762.505115984871	850.746763782741	863.602182647934	883.412764085237	42.7815959348466	909.807379108416	921.693818143636	936.960999289191	0.0485810837160847	14	20220908	p005_G11	m2x	20220908-cypassay3-p005-m2x_G11.TIF	wellmask_98.png	/projects/b1059/projects/JB/cellprofiler-nf//projects/20220908_cypRd3//raw_images/	/projects/b1059/projects/JB/cellprofiler-nf/input_data/well_masks/	48h	10	15hHB101	5	G	11				0	DMSO	Both
p005	G12	cypassay3	2	DMSO	CB4856	860.282928465784	644.746243129926	792.845025506025	817.272481558242	879.338585622394	84.6141458396081	926.118335407664	940.108384460455	963.947406669993	0.0983561838086312	13	20220908	p005_G12	m2x	20220908-cypassay3-p005-m2x_G12.TIF	wellmask_98.png	/projects/b1059/projects/JB/cellprofiler-nf//projects/20220908_cypRd3//raw_images/	/projects/b1059/projects/JB/cellprofiler-nf/input_data/well_masks/	48h	10	15hHB101	5	G	12				0	DMSO	Both
p005	H01	cypassay3	2	DMSO	CB4856	877.891869250319	811.606163009871	827.263460034313	847.698345670194	890.762129980495	36.1913798846343	906.140945363041	911.272100237452	930.710515547178	0.0412253275742719	18	20220908	p005_H01	m2x	20220908-cypassay3-p005-m2x_H01.TIF	wellmask_98.png	/projects/b1059/projects/JB/cellprofiler-nf//projects/20220908_cypRd3//raw_images/	/projects/b1059/projects/JB/cellprofiler-nf/input_data/well_masks/	48h	10	15hHB101	5	H	1				0	DMSO	Both
p005	H02	cypassay3	2	DMSO	CB4856	881.896767968148	814.391549804728	846.561222202521	850.154616177409	870.593587511545	45.1178215806455	911.321078158764	927.48263061805	973.009223376901	0.0511599806455749	11	20220908	p005_H02	m2x	20220908-cypassay3-p005-m2x_H02.TIF	wellmask_98.png	/projects/b1059/projects/JB/cellprofiler-nf//projects/20220908_cypRd3//raw_images/	/projects/b1059/projects/JB/cellprofiler-nf/input_data/well_masks/	48h	10	15hHB101	5	H	2				0	DMSO	Both
p005	H03	cypassay3	2	DMSO	CB4856	896.910084387667	841.549675461323	842.155955881728	855.468021146884	915.438049776498	42.3182715126648	923.354582777251	936.018440194644	949.248674879477	0.0471822897849968	8	20220908	p005_H03	m2x	20220908-cypassay3-p005-m2x_H03.TIF	wellmask_98.png	/projects/b1059/projects/JB/cellprofiler-nf//projects/20220908_cypRd3//raw_images/	/projects/b1059/projects/JB/cellprofiler-nf/input_data/well_masks/	48h	10	15hHB101	5	H	3				0	DMSO	Both
p005	H04	cypassay3	2	DMSO	CB4856	868.942281304092	830.22984077912	841.42010314271	849.606366977994	860.050420456982	26.8568219931724	880.650244550503	903.057444825817	923.932336562585	0.0309074866892956	14	20220908	p005_H04	m2x	20220908-cypassay3-p005-m2x_H04.TIF	wellmask_98.png	/projects/b1059/projects/JB/cellprofiler-nf//projects/20220908_cypRd3//raw_images/	/projects/b1059/projects/JB/cellprofiler-nf/input_data/well_masks/	48h	10	15hHB101	5	H	4				0	DMSO	Both
p005	H05	cypassay3	2	DMSO	CB4856	873.304408497157	795.16638507274	817.358650591083	836.988637726277	859.445149776498	50.4438787254482	926.118335407664	931.63000541541	945.315425828439	0.0577620795619886	13	20220908	p005_H05	m2x	20220908-cypassay3-p005-m2x_H05.TIF	wellmask_98.png	/projects/b1059/projects/JB/cellprofiler-nf//projects/20220908_cypRd3//raw_images/	/projects/b1059/projects/JB/cellprofiler-nf/input_data/well_masks/	48h	10	15hHB101	5	H	5				0	DMSO	Both
p005	H06	cypassay3	2	DMSO	CB4856	872.766317582612	777.237911977222	823.783566217945	840.265702453455	881.361811921259	44.6674439787822	899.066507251839	926.878738048692	947.201533550703	0.0511791565266887	17	20220908	p005_H06	m2x	20220908-cypassay3-p005-m2x_H06.TIF	wellmask_98.png	/projects/b1059/projects/JB/cellprofiler-nf//projects/20220908_cypRd3//raw_images/	/projects/b1059/projects/JB/cellprofiler-nf/input_data/well_masks/	48h	10	15hHB101	5	H	6				0	DMSO	Both
p005	H07	cypassay3	2	DMSO	CB4856	883.339360705012	808.081844252655	815.808674215248	853.608549287287	874.258482140087	54.5106969705244	916.056048867826	938.758977144431	986.609594037925	0.061709801912391	10	20220908	p005_H07	m2x	20220908-cypassay3-p005-m2x_H07.TIF	wellmask_98.png	/projects/b1059/projects/JB/cellprofiler-nf//projects/20220908_cypRd3//raw_images/	/projects/b1059/projects/JB/cellprofiler-nf/input_data/well_masks/	48h	10	15hHB101	5	H	7				0	DMSO	Both
p005	H08	cypassay3	2	DMSO	CB4856	846.55717323204	717.201760399222	768.099824703141	791.838080279166	869.029494619771	70.3360439199608	889.153549222882	911.889705683348	937.769203617149	0.0830848123953961	9	20220908	p005_H08	m2x	20220908-cypassay3-p005-m2x_H08.TIF	wellmask_98.png	/projects/b1059/projects/JB/cellprofiler-nf//projects/20220908_cypRd3//raw_images/	/projects/b1059/projects/JB/cellprofiler-nf/input_data/well_masks/	48h	10	15hHB101	5	H	8				0	DMSO	Both
p005	H09	cypassay3	2	DMSO	CB4856	860.256442279611	797.26734065487	832.377023086542	851.034729096494	861.739866463946	27.5160111682319	875.561751707065	892.798467907697	896.281120456981	0.0319858240123336	12	20220908	p005_H09	m2x	20220908-cypassay3-p005-m2x_H09.TIF	wellmask_98.png	/projects/b1059/projects/JB/cellprofiler-nf//projects/20220908_cypRd3//raw_images/	/projects/b1059/projects/JB/cellprofiler-nf/input_data/well_masks/	48h	10	15hHB101	5	H	9				0	DMSO	Both
p005	H10	cypassay3	2	DMSO	CB4856	889.474021531761	834.088650358345	850.084416813463	865.507601298535	877.877332936665	35.3533073828086	914.775982721934	934.543155797517	956.229787511546	0.0397463068364007	17	20220908	p005_H10	m2x	20220908-cypassay3-p005-m2x_H10.TIF	wellmask_98.png	/projects/b1059/projects/JB/cellprofiler-nf//projects/20220908_cypRd3//raw_images/	/projects/b1059/projects/JB/cellprofiler-nf/input_data/well_masks/	48h	10	15hHB101	5	H	10				0	DMSO	Both
p005	H11	cypassay3	2	DMSO	CB4856	872.158043208087	808.521600716689	813.875242839004	852.342588344026	881.844164392257	36.5403674611572	899.013869695963	910.18203745145	924.051812041451	0.0418964977112974	16	20220908	p005_H11	m2x	20220908-cypassay3-p005-m2x_H11.TIF	wellmask_98.png	/projects/b1059/projects/JB/cellprofiler-nf//projects/20220908_cypRd3//raw_images/	/projects/b1059/projects/JB/cellprofiler-nf/input_data/well_masks/	48h	10	15hHB101	5	H	11				0	DMSO	Both
p005	H12	cypassay3	2	DMSO	CB4856	865.975477207834	765.195187511545	826.462712677233	838.469972236231	867.178340137179	42.6785157613788	897.6679323973	909.427039871966	926.917521038827	0.0492837463469372	14	20220908	p005_H12	m2x	20220908-cypassay3-p005-m2x_H12.TIF	wellmask_98.png	/projects/b1059/projects/JB/cellprofiler-nf//projects/20220908_cypRd3//raw_images/	/projects/b1059/projects/JB/cellprofiler-nf/input_data/well_masks/	48h	10	15hHB101	5	H	12				0	DMSO	Both
p006	A01	cypassay3	3	Thiabendazole	CB4856	604.484655128741	480.186274916479	514.419345190901	570.541230255321	634.465226438515	62.3930130026657	647.661998848018	662.945820783012	686.86525094019	0.103216868241887	19	20220908	p006_A01	m2x	20220908-cypassay3-p006-m2x_A01.TIF	wellmask_98.png	/projects/b1059/projects/JB/cellprofiler-nf//projects/20220908_cypRd3//raw_images/	/projects/b1059/projects/JB/cellprofiler-nf/input_data/well_masks/	48h	10	15hHB101	6	A	1				32.5	DMSO	Anthelmintic
p006	A02	cypassay3	3	Thiabendazole	CB4856	628.791950444449	559.67515270915	572.37329188038	607.117750993315	635.908290432487	39.8863284714204	643.155418608118	681.103900831496	718.10692220252	0.0634332682586468	22	20220908	p006_A02	m2x	20220908-cypassay3-p006-m2x_A02.TIF	wellmask_98.png	/projects/b1059/projects/JB/cellprofiler-nf//projects/20220908_cypRd3//raw_images/	/projects/b1059/projects/JB/cellprofiler-nf/input_data/well_masks/	48h	10	15hHB101	6	A	2				32.5	DMSO	Anthelmintic
p006	A03	cypassay3	3	Thiabendazole	CB4856	650.72609079211	577.273871867597	612.345630646281	619.005049776497	652.635259235529	38.3573232774295	673.633654566109	683.046602462227	734.244388675238	0.0589454208463322	21	20220908	p006_A03	m2x	20220908-cypassay3-p006-m2x_A03.TIF	wellmask_98.png	/projects/b1059/projects/JB/cellprofiler-nf//projects/20220908_cypRd3//raw_images/	/projects/b1059/projects/JB/cellprofiler-nf/input_data/well_masks/	48h	10	15hHB101	6	A	3				32.5	DMSO	Anthelmintic
p006	A04	cypassay3	3	Thiabendazole	CB4856	628.46039182886	499.201016351377	572.433021998893	594.561483393531	626.379872493443	57.3948893889118	656.884406620137	710.356357097928	740.072764145333	0.0913261840127889	24	20220908	p006_A04	m2x	20220908-cypassay3-p006-m2x_A04.TIF	wellmask_98.png	/projects/b1059/projects/JB/cellprofiler-nf//projects/20220908_cypRd3//raw_images/	/projects/b1059/projects/JB/cellprofiler-nf/input_data/well_masks/	48h	10	15hHB101	6	A	4				32.5	DMSO	Anthelmintic
p006	A05	cypassay3	3	Thiabendazole	CB4856	600.154180883502	268.034519731521	446.899328136805	567.417198555113	639.09828330378	113.28334125478	680.35817314271	699.870230612512	764.858271253559	0.188757064206422	23	20220908	p006_A05	m2x	20220908-cypassay3-p006-m2x_A05.TIF	wellmask_98.png	/projects/b1059/projects/JB/cellprofiler-nf//projects/20220908_cypRd3//raw_images/	/projects/b1059/projects/JB/cellprofiler-nf/input_data/well_masks/	48h	10	15hHB101	6	A	5				32.5	DMSO	Anthelmintic
p006	A06	cypassay3	3	Thiabendazole	CB4856	596.005158552413	497.469183303779	506.162215280111	554.895059741857	601.040195069444	65.9967565212162	636.894641360967	668.677175551631	732.218026410286	0.110731854538827	16	20220908	p006_A06	m2x	20220908-cypassay3-p006-m2x_A06.TIF	wellmask_98.png	/projects/b1059/projects/JB/cellprofiler-nf//projects/20220908_cypRd3//raw_images/	/projects/b1059/projects/JB/cellprofiler-nf/input_data/well_masks/	48h	10	15hHB101	6	A	6				32.5	DMSO	Anthelmintic
p006	A07	cypassay3	3	Thiabendazole	CB4856	615.522496950733	546.990135575402	579.584260342091	587.854453258804	613.462653777063	34.3824883854014	628.169022740366	661.876619096014	682.675407833685	0.0558590279896032	19	20220908	p006_A07	m2x	20220908-cypassay3-p006-m2x_A07.TIF	wellmask_98.png	/projects/b1059/projects/JB/cellprofiler-nf//projects/20220908_cypRd3//raw_images/	/projects/b1059/projects/JB/cellprofiler-nf/input_data/well_masks/	48h	10	15hHB101	6	A	7				32.5	DMSO	Anthelmintic
p006	A08	cypassay3	3	Thiabendazole	CB4856	561.228697629554	260.2023	443.466255509631	480.364584728511	607.331663563486	107.425682697731	636.749205147955	656.766536222247	678.097734825816	0.191411599498497	19	20220908	p006_A08	m2x	20220908-cypassay3-p006-m2x_A08.TIF	wellmask_98.png	/projects/b1059/projects/JB/cellprofiler-nf//projects/20220908_cypRd3//raw_images/	/projects/b1059/projects/JB/cellprofiler-nf/input_data/well_masks/	48h	10	15hHB101	6	A	8				32.5	DMSO	Anthelmintic
p006	A09	cypassay3	3	Thiabendazole	CB4856	532.60716447657	306.185284495702	342.499587492717	436.413504241339	571.34853892216	124.016882367538	635.170914436256	665.786746467455	728.787207833684	0.232848693444478	27	20220908	p006_A09	m2x	20220908-cypassay3-p006-m2x_A09.TIF	wellmask_98.png	/projects/b1059/projects/JB/cellprofiler-nf//projects/20220908_cypRd3//raw_images/	/projects/b1059/projects/JB/cellprofiler-nf/input_data/well_masks/	48h	10	15hHB101	6	A	9				32.5	DMSO	Anthelmintic
p006	A10	cypassay3	3	Thiabendazole	CB4856	619.876931108895	467.648603625919	536.511003322781	611.874342576311	629.451259355721	60.7816360840858	653.96841204145	679.305317380677	708.693974306402	0.0980543605250059	17	20220908	p006_A10	m2x	20220908-cypassay3-p006-m2x_A10.TIF	wellmask_98.png	/projects/b1059/projects/JB/cellprofiler-nf//projects/20220908_cypRd3//raw_images/	/projects/b1059/projects/JB/cellprofiler-nf/input_data/well_masks/	48h	10	15hHB101	6	A	10				32.5	DMSO	Anthelmintic
p006	A11	cypassay3	3	Thiabendazole	CB4856	598.146506326502	388.365050715527	466.85357325202	534.63167220648	611.913488107506	97.4132343060071	669.549086571355	701.18028616078	741.590813205143	0.162858485798517	22	20220908	p006_A11	m2x	20220908-cypassay3-p006-m2x_A11.TIF	wellmask_98.png	/projects/b1059/projects/JB/cellprofiler-nf//projects/20220908_cypRd3//raw_images/	/projects/b1059/projects/JB/cellprofiler-nf/input_data/well_masks/	48h	10	15hHB101	6	A	11				32.5	DMSO	Anthelmintic
p006	A12	cypassay3	3	Thiabendazole	CB4856	682.305977345941	483.900670671711	609.085338807102	669.59340649082	695.216538966161	69.4375705179477	713.599252353744	755.901562614207	775.367159937567	0.101768961174939	24	20220908	p006_A12	m2x	20220908-cypassay3-p006-m2x_A12.TIF	wellmask_98.png	/projects/b1059/projects/JB/cellprofiler-nf//projects/20220908_cypRd3//raw_images/	/projects/b1059/projects/JB/cellprofiler-nf/input_data/well_masks/	48h	10	15hHB101	6	A	12				32.5	DMSO	Anthelmintic
p006	B01	cypassay3	3	Thiabendazole	CB4856	609.921211115864	501.79026225618	557.258213778217	594.969548501384	616.102589794802	43.8013842056946	640.41928144682	647.58668735916	699.006789257084	0.0718148236319884	21	20220908	p006_B01	m2x	20220908-cypassay3-p006-m2x_B01.TIF	wellmask_98.png	/projects/b1059/projects/JB/cellprofiler-nf//projects/20220908_cypRd3//raw_images/	/projects/b1059/projects/JB/cellprofiler-nf/input_data/well_masks/	48h	10	15hHB101	6	B	1				32.5	DMSO	Anthelmintic
p006	B02	cypassay3	3	Thiabendazole	CB4856	634.720980719989	599.433628761091	606.154018887191	615.049282721933	630.501156311648	25.6408483092676	654.162326992131	664.532907883237	689.64230553453	0.0403970391528293	17	20220908	p006_B02	m2x	20220908-cypassay3-p006-m2x_B02.TIF	wellmask_98.png	/projects/b1059/projects/JB/cellprofiler-nf//projects/20220908_cypRd3//raw_images/	/projects/b1059/projects/JB/cellprofiler-nf/input_data/well_masks/	48h	10	15hHB101	6	B	2				32.5	DMSO	Anthelmintic
p006	B03	cypassay3	3	Thiabendazole	CB4856	705.729352018732	575.946990993851	612.364885835719	672.794307833685	713.308672449444	65.725788544913	748.121416831063	778.331271885198	795.73463061805	0.0931317201940162	17	20220908	p006_B03	m2x	20220908-cypassay3-p006-m2x_B03.TIF	wellmask_98.png	/projects/b1059/projects/JB/cellprofiler-nf//projects/20220908_cypRd3//raw_images/	/projects/b1059/projects/JB/cellprofiler-nf/input_data/well_masks/	48h	10	15hHB101	6	B	3				32.5	DMSO	Anthelmintic
p006	B04	cypassay3	3	Thiabendazole	CB4856	732.035800188045	603.529650358344	693.002997520578	709.630278514168	724.266331199898	51.5943562346595	758.059313205143	801.701871024328	820.01770725184	0.070480646194361	17	20220908	p006_B04	m2x	20220908-cypassay3-p006-m2x_B04.TIF	wellmask_98.png	/projects/b1059/projects/JB/cellprofiler-nf//projects/20220908_cypRd3//raw_images/	/projects/b1059/projects/JB/cellprofiler-nf/input_data/well_masks/	48h	10	15hHB101	6	B	4				32.5	DMSO	Anthelmintic
p006	B05	cypassay3	3	Thiabendazole	CB4856	719.999815610751	618.730812623296	666.156967133715	680.421719170158	713.158054566109	60.2978801259934	747.653264727179	815.967133230358	849.192855147956	0.0837470771778528	19	20220908	p006_B05	m2x	20220908-cypassay3-p006-m2x_B05.TIF	wellmask_98.png	/projects/b1059/projects/JB/cellprofiler-nf//projects/20220908_cypRd3//raw_images/	/projects/b1059/projects/JB/cellprofiler-nf/input_data/well_masks/	48h	10	15hHB101	6	B	5				32.5	DMSO	Anthelmintic
p006	B06	cypassay3	3	Thiabendazole	CB4856	684.880600191791	568.663245568732	627.449835435892	653.631495783463	683.27754254808	57.2719253790271	740.300629542024	749.154678514168	767.084431199898	0.0836232262426311	21	20220908	p006_B06	m2x	20220908-cypassay3-p006-m2x_B06.TIF	wellmask_98.png	/projects/b1059/projects/JB/cellprofiler-nf//projects/20220908_cypRd3//raw_images/	/projects/b1059/projects/JB/cellprofiler-nf/input_data/well_masks/	48h	10	15hHB101	6	B	6				32.5	DMSO	Anthelmintic
p006	B07	cypassay3	3	Thiabendazole	CB4856	639.101106646983	491.543850358343	560.894923297027	604.768612748435	643.853235989509	67.7524012661779	665.177958351049	693.559018746906	777.39352220252	0.106012023076658	19	20220908	p006_B07	m2x	20220908-cypassay3-p006-m2x_B07.TIF	wellmask_98.png	/projects/b1059/projects/JB/cellprofiler-nf//projects/20220908_cypRd3//raw_images/	/projects/b1059/projects/JB/cellprofiler-nf/input_data/well_masks/	48h	10	15hHB101	6	B	7				32.5	DMSO	Anthelmintic
p006	B08	cypassay3	3	Thiabendazole	CB4856	627.119984715523	504.959953784843	556.512599267936	610.243697797279	632.021834359085	53.3473017022284	660.608449597326	687.703656882789	711.850555729802	0.0850671370749381	18	20220908	p006_B08	m2x	20220908-cypassay3-p006-m2x_B08.TIF	wellmask_98.png	/projects/b1059/projects/JB/cellprofiler-nf//projects/20220908_cypRd3//raw_images/	/projects/b1059/projects/JB/cellprofiler-nf/input_data/well_masks/	48h	10	15hHB101	6	B	8				32.5	DMSO	Anthelmintic
p006	B09	cypassay3	3	Thiabendazole	CB4856	600.134796496294	404.043357778088	468.574646501845	572.60864819448	620.637699409382	90.4886772079099	646.621987511545	685.767160662751	734.341346150579	0.150780587521671	15	20220908	p006_B09	m2x	20220908-cypassay3-p006-m2x_B09.TIF	wellmask_98.png	/projects/b1059/projects/JB/cellprofiler-nf//projects/20220908_cypRd3//raw_images/	/projects/b1059/projects/JB/cellprofiler-nf/input_data/well_masks/	48h	10	15hHB101	6	B	9				32.5	DMSO	Anthelmintic
p006	B10	cypassay3	3	Thiabendazole	CB4856	508.861963193745	170.023728677901	217.694518893214	366.908949379096	604.597190412005	183.830821203758	642.157907251839	672.600392883004	700.91367604317	0.36125871945702	21	20220908	p006_B10	m2x	20220908-cypassay3-p006-m2x_B10.TIF	wellmask_98.png	/projects/b1059/projects/JB/cellprofiler-nf//projects/20220908_cypRd3//raw_images/	/projects/b1059/projects/JB/cellprofiler-nf/input_data/well_masks/	48h	10	15hHB101	6	B	10				32.5	DMSO	Anthelmintic
p006	B11	cypassay3	3	Thiabendazole	CB4856	615.335772590188	475.651659549765	581.576294067206	602.550748870018	618.500888107506	45.393439070259	640.168512766565	659.029459635189	675.151703625919	0.073770193595572	18	20220908	p006_B11	m2x	20220908-cypassay3-p006-m2x_B11.TIF	wellmask_98.png	/projects/b1059/projects/JB/cellprofiler-nf//projects/20220908_cypRd3//raw_images/	/projects/b1059/projects/JB/cellprofiler-nf/input_data/well_masks/	48h	10	15hHB101	6	B	11				32.5	DMSO	Anthelmintic
p006	B12	cypassay3	3	Thiabendazole	CB4856	623.458096384057	482.386780893204	531.314628322621	618.690651522037	632.979035407663	61.052066845841	654.025208415531	679.655944986886	730.288621620673	0.0979248921458104	21	20220908	p006_B12	m2x	20220908-cypassay3-p006-m2x_B12.TIF	wellmask_98.png	/projects/b1059/projects/JB/cellprofiler-nf//projects/20220908_cypRd3//raw_images/	/projects/b1059/projects/JB/cellprofiler-nf/input_data/well_masks/	48h	10	15hHB101	6	B	12				32.5	DMSO	Anthelmintic
p006	C01	cypassay3	3	Thiabendazole	CB4856	623.89684946056	458.728746178808	560.814564366986	607.66397668098	632.564543711773	71.2890930707923	669.24087781213	691.095255147955	759.310015667369	0.114264229948318	21	20220908	p006_C01	m2x	20220908-cypassay3-p006-m2x_C01.TIF	wellmask_98.png	/projects/b1059/projects/JB/cellprofiler-nf//projects/20220908_cypRd3//raw_images/	/projects/b1059/projects/JB/cellprofiler-nf/input_data/well_masks/	48h	10	15hHB101	6	C	1				32.5	DMSO	Anthelmintic
p006	C02	cypassay3	3	Thiabendazole	CB4856	680.933647676632	548.349435296242	627.296986261684	648.140036571355	667.942397672614	54.5405755067554	718.242472796077	755.758142954673	786.241360519414	0.0800967549376501	27	20220908	p006_C02	m2x	20220908-cypassay3-p006-m2x_C02.TIF	wellmask_98.png	/projects/b1059/projects/JB/cellprofiler-nf//projects/20220908_cypRd3//raw_images/	/projects/b1059/projects/JB/cellprofiler-nf/input_data/well_masks/	48h	10	15hHB101	6	C	2				32.5	DMSO	Anthelmintic
p006	C03	cypassay3	3	Thiabendazole	CB4856	710.708420081068	630.250444986886	649.172592202073	668.935498254461	711.66840114615	50.2515591574833	745.520926290093	773.983749909805	800.467065300254	0.0707062949271816	25	20220908	p006_C03	m2x	20220908-cypassay3-p006-m2x_C03.TIF	wellmask_98.png	/projects/b1059/projects/JB/cellprofiler-nf//projects/20220908_cypRd3//raw_images/	/projects/b1059/projects/JB/cellprofiler-nf/input_data/well_masks/	48h	10	15hHB101	6	C	3				32.5	DMSO	Anthelmintic
p006	C04	cypassay3	3	Thiabendazole	CB4856	699.64527702544	572.053903044072	644.886497672614	661.823149776498	708.031907251838	59.2186371191581	733.622482721934	773.491415555949	801.557123357441	0.0846409445811278	21	20220908	p006_C04	m2x	20220908-cypassay3-p006-m2x_C04.TIF	wellmask_98.png	/projects/b1059/projects/JB/cellprofiler-nf//projects/20220908_cypRd3//raw_images/	/projects/b1059/projects/JB/cellprofiler-nf/input_data/well_masks/	48h	10	15hHB101	6	C	4				32.5	DMSO	Anthelmintic
p006	C05	cypassay3	3	Thiabendazole	CB4856	673.806820779649	528.745132936664	595.987305573416	628.859004842471	676.362244986885	69.4499526890258	736.162534463087	753.658314161311	775.77851566737	0.103071014639873	23	20220908	p006_C05	m2x	20220908-cypassay3-p006-m2x_C05.TIF	wellmask_98.png	/projects/b1059/projects/JB/cellprofiler-nf//projects/20220908_cypRd3//raw_images/	/projects/b1059/projects/JB/cellprofiler-nf/input_data/well_masks/	48h	10	15hHB101	6	C	5				32.5	DMSO	Anthelmintic
p006	C06	cypassay3	3	Thiabendazole	CB4856	629.926361148776	385.392040621484	517.425298254461	558.755638430066	663.802243474579	107.265931366617	697.699386188142	749.669741372678	791.50826260199	0.170283287035329	16	20220908	p006_C06	m2x	20220908-cypassay3-p006-m2x_C06.TIF	wellmask_98.png	/projects/b1059/projects/JB/cellprofiler-nf//projects/20220908_cypRd3//raw_images/	/projects/b1059/projects/JB/cellprofiler-nf/input_data/well_masks/	48h	10	15hHB101	6	C	6				32.5	DMSO	Anthelmintic
p006	C07	cypassay3	3	Thiabendazole	CB4856	672.80200054631	590.726044986886	626.003687283054	639.257134618789	668.79006204145	50.8961828412295	692.48170667705	754.219020412882	778.660859937567	0.075648084874751	22	20220908	p006_C07	m2x	20220908-cypassay3-p006-m2x_C07.TIF	wellmask_98.png	/projects/b1059/projects/JB/cellprofiler-nf//projects/20220908_cypRd3//raw_images/	/projects/b1059/projects/JB/cellprofiler-nf/input_data/well_masks/	48h	10	15hHB101	6	C	7				32.5	DMSO	Anthelmintic
p006	C08	cypassay3	3	Thiabendazole	CB4856	634.763661624071	559.621079955736	573.703793663602	600.385698771825	647.905960519413	44.9501919975745	655.794976625016	689.69883105656	709.835953831878	0.0708140599645661	19	20220908	p006_C08	m2x	20220908-cypassay3-p006-m2x_C08.TIF	wellmask_98.png	/projects/b1059/projects/JB/cellprofiler-nf//projects/20220908_cypRd3//raw_images/	/projects/b1059/projects/JB/cellprofiler-nf/input_data/well_masks/	48h	10	15hHB101	6	C	8				32.5	DMSO	Anthelmintic
p006	C09	cypassay3	3	Thiabendazole	CB4856	641.612581576561	543.187270671711	592.793296591998	626.437607514906	642.712269486906	43.8349423128894	656.628692582964	684.751726201608	743.229345568733	0.0683199543954995	28	20220908	p006_C09	m2x	20220908-cypassay3-p006-m2x_C09.TIF	wellmask_98.png	/projects/b1059/projects/JB/cellprofiler-nf//projects/20220908_cypRd3//raw_images/	/projects/b1059/projects/JB/cellprofiler-nf/input_data/well_masks/	48h	10	15hHB101	6	C	9				32.5	DMSO	Anthelmintic
p006	C10	cypassay3	3	Thiabendazole	CB4856	613.523337755232	488.306946732425	532.186479302298	575.381881414628	618.647354454689	58.5903563930828	653.49712397148	669.540768934945	721.246868353098	0.0954981706277939	25	20220908	p006_C10	m2x	20220908-cypassay3-p006-m2x_C10.TIF	wellmask_98.png	/projects/b1059/projects/JB/cellprofiler-nf//projects/20220908_cypRd3//raw_images/	/projects/b1059/projects/JB/cellprofiler-nf/input_data/well_masks/	48h	10	15hHB101	6	C	10				32.5	DMSO	Anthelmintic
p006	C11	cypassay3	3	Thiabendazole	CB4856	628.991341859037	477.12665096842	529.804612555105	608.238170010638	642.074449083231	62.579438680543	660.458854566109	697.448579096015	725.450210766337	0.0994917330588115	21	20220908	p006_C11	m2x	20220908-cypassay3-p006-m2x_C11.TIF	wellmask_98.png	/projects/b1059/projects/JB/cellprofiler-nf//projects/20220908_cypRd3//raw_images/	/projects/b1059/projects/JB/cellprofiler-nf/input_data/well_masks/	48h	10	15hHB101	6	C	11				32.5	DMSO	Anthelmintic
p006	C12	cypassay3	3	Thiabendazole	CB4856	588.651925426495	455.333722463456	481.279777742036	557.881842370426	613.031238093391	61.3604612804164	626.86982778686	636.487116088748	661.080760519414	0.104238954516218	20	20220908	p006_C12	m2x	20220908-cypassay3-p006-m2x_C12.TIF	wellmask_98.png	/projects/b1059/projects/JB/cellprofiler-nf//projects/20220908_cypRd3//raw_images/	/projects/b1059/projects/JB/cellprofiler-nf/input_data/well_masks/	48h	10	15hHB101	6	C	12				32.5	DMSO	Anthelmintic
p006	D01	cypassay3	3	Thiabendazole	CB4856	678.055706779267	531.165207833684	578.824928422612	633.998731905809	685.083831980281	79.432388170891	727.203190320736	748.144212399792	811.759916859293	0.117147289487749	12	20220908	p006_D01	m2x	20220908-cypassay3-p006-m2x_D01.TIF	wellmask_98.png	/projects/b1059/projects/JB/cellprofiler-nf//projects/20220908_cypRd3//raw_images/	/projects/b1059/projects/JB/cellprofiler-nf/input_data/well_masks/	48h	10	15hHB101	6	D	1				32.5	DMSO	Anthelmintic
p006	D02	cypassay3	3	Thiabendazole	CB4856	728.178485962626	607.834094037924	687.535621067057	706.941849194651	718.940386204239	52.7150393572115	749.994025246594	797.932389830158	825.00673598951	0.0723930195321881	21	20220908	p006_D02	m2x	20220908-cypassay3-p006-m2x_D02.TIF	wellmask_98.png	/projects/b1059/projects/JB/cellprofiler-nf//projects/20220908_cypRd3//raw_images/	/projects/b1059/projects/JB/cellprofiler-nf/input_data/well_masks/	48h	10	15hHB101	6	D	2				32.5	DMSO	Anthelmintic
p006	D03	cypassay3	3	Thiabendazole	CB4856	728.309616223268	599.202688675237	659.659668934944	696.550803409144	725.202635407663	54.7094861284543	770.709164727179	787.645816831062	815.760292085185	0.0751184453833748	21	20220908	p006_D03	m2x	20220908-cypassay3-p006-m2x_D03.TIF	wellmask_98.png	/projects/b1059/projects/JB/cellprofiler-nf//projects/20220908_cypRd3//raw_images/	/projects/b1059/projects/JB/cellprofiler-nf/input_data/well_masks/	48h	10	15hHB101	6	D	3				32.5	DMSO	Anthelmintic
p006	D04	cypassay3	3	Thiabendazole	CB4856	729.287586685928	610.01601976613	640.580791557965	678.564846298875	739.040712633026	66.8572382838275	774.165850610132	792.540526092394	847.33788983016	0.0916747240792129	14	20220908	p006_D04	m2x	20220908-cypassay3-p006-m2x_D04.TIF	wellmask_98.png	/projects/b1059/projects/JB/cellprofiler-nf//projects/20220908_cypRd3//raw_images/	/projects/b1059/projects/JB/cellprofiler-nf/input_data/well_masks/	48h	10	15hHB101	6	D	4				32.5	DMSO	Anthelmintic
p006	D05	cypassay3	3	Thiabendazole	CB4856	686.691873406666	637.168878514168	641.284482694965	655.280768672252	683.314956884723	37.6837186413585	709.279164436256	740.1236671563	763.653612623297	0.0548771874267425	19	20220908	p006_D05	m2x	20220908-cypassay3-p006-m2x_D05.TIF	wellmask_98.png	/projects/b1059/projects/JB/cellprofiler-nf//projects/20220908_cypRd3//raw_images/	/projects/b1059/projects/JB/cellprofiler-nf/input_data/well_masks/	48h	10	15hHB101	6	D	5				32.5	DMSO	Anthelmintic
p006	D06	cypassay3	3	Thiabendazole	CB4856	712.603873174379	635.975980250936	668.802173401767	696.323457403155	709.493159937567	37.9996288243956	733.933435698585	757.962355729802	784.674131661552	0.0533250382924832	16	20220908	p006_D06	m2x	20220908-cypassay3-p006-m2x_D06.TIF	wellmask_98.png	/projects/b1059/projects/JB/cellprofiler-nf//projects/20220908_cypRd3//raw_images/	/projects/b1059/projects/JB/cellprofiler-nf/input_data/well_masks/	48h	10	15hHB101	6	D	6				32.5	DMSO	Anthelmintic
p006	D07	cypassay3	3	Thiabendazole	CB4856	645.92715524142	602.233911889065	616.694434757071	628.889870450299	642.373112923949	28.2199598668601	659.182945964828	673.101244700211	713.885221067058	0.0436890749024364	14	20220908	p006_D07	m2x	20220908-cypassay3-p006-m2x_D07.TIF	wellmask_98.png	/projects/b1059/projects/JB/cellprofiler-nf//projects/20220908_cypRd3//raw_images/	/projects/b1059/projects/JB/cellprofiler-nf/input_data/well_masks/	48h	10	15hHB101	6	D	7				32.5	DMSO	Anthelmintic
p006	D08	cypassay3	3	Thiabendazole	CB4856	564.211069369159	237.046306558571	355.95897939494	550.070394883769	614.540969516791	128.487000564814	642.965410519413	667.891280935942	693.236217985982	0.227728606438854	30	20220908	p006_D08	m2x	20220908-cypassay3-p006-m2x_D08.TIF	wellmask_98.png	/projects/b1059/projects/JB/cellprofiler-nf//projects/20220908_cypRd3//raw_images/	/projects/b1059/projects/JB/cellprofiler-nf/input_data/well_masks/	48h	10	15hHB101	6	D	8				32.5	DMSO	Anthelmintic
p006	D09	cypassay3	3	Thiabendazole	CB4856	652.794451965169	508.218025676054	589.668754911216	624.01806465318	659.395463501409	59.0772009866219	692.655460560863	722.562856846557	732.954532936665	0.0904989324109239	18	20220908	p006_D09	m2x	20220908-cypassay3-p006-m2x_D09.TIF	wellmask_98.png	/projects/b1059/projects/JB/cellprofiler-nf//projects/20220908_cypRd3//raw_images/	/projects/b1059/projects/JB/cellprofiler-nf/input_data/well_masks/	48h	10	15hHB101	6	D	9				32.5	DMSO	Anthelmintic
p006	D10	cypassay3	3	Thiabendazole	CB4856	589.54692829027	245.905905242494	460.663169247602	565.375511230577	645.601195001001	111.087917977895	658.114620646049	665.963825089771	688.229546150578	0.188429305025909	20	20220908	p006_D10	m2x	20220908-cypassay3-p006-m2x_D10.TIF	wellmask_98.png	/projects/b1059/projects/JB/cellprofiler-nf//projects/20220908_cypRd3//raw_images/	/projects/b1059/projects/JB/cellprofiler-nf/input_data/well_masks/	48h	10	15hHB101	6	D	10				32.5	DMSO	Anthelmintic
p006	D11	cypassay3	3	Thiabendazole	CB4856	627.074474034597	532.655649014878	539.334725003058	612.431003515845	635.627303625919	54.8864969882408	671.623913009871	692.371184284286	700.354449194651	0.0875278762905163	19	20220908	p006_D11	m2x	20220908-cypassay3-p006-m2x_D11.TIF	wellmask_98.png	/projects/b1059/projects/JB/cellprofiler-nf//projects/20220908_cypRd3//raw_images/	/projects/b1059/projects/JB/cellprofiler-nf/input_data/well_masks/	48h	10	15hHB101	6	D	11				32.5	DMSO	Anthelmintic
p006	D12	cypassay3	3	Thiabendazole	CB4856	594.399475174481	347.180277206862	453.990137524099	543.643659861375	627.219219225867	102.824036410033	655.776366757062	674.084319717489	776.400421620673	0.172988100939776	20	20220908	p006_D12	m2x	20220908-cypassay3-p006-m2x_D12.TIF	wellmask_98.png	/projects/b1059/projects/JB/cellprofiler-nf//projects/20220908_cypRd3//raw_images/	/projects/b1059/projects/JB/cellprofiler-nf/input_data/well_masks/	48h	10	15hHB101	6	D	12				32.5	DMSO	Anthelmintic
p006	E01	cypassay3	3	DMSO	CB4856	868.030640739146	669.478089830158	778.172503841895	835.770090863666	887.544242834619	72.9069669630199	914.067493893318	934.502726786361	961.218816249217	0.0839912366468285	20	20220908	p006_E01	m2x	20220908-cypassay3-p006-m2x_E01.TIF	wellmask_98.png	/projects/b1059/projects/JB/cellprofiler-nf//projects/20220908_cypRd3//raw_images/	/projects/b1059/projects/JB/cellprofiler-nf/input_data/well_masks/	48h	10	15hHB101	6	E	1				0	DMSO	Both
p006	E02	cypassay3	3	DMSO	CB4856	890.23934326063	820.23514803096	832.992709570452	873.750168934945	887.393121038828	37.9039279680503	915.438049776499	935.765359355721	964.649634825818	0.0425772330272685	21	20220908	p006_E02	m2x	20220908-cypassay3-p006-m2x_E02.TIF	wellmask_98.png	/projects/b1059/projects/JB/cellprofiler-nf//projects/20220908_cypRd3//raw_images/	/projects/b1059/projects/JB/cellprofiler-nf/input_data/well_masks/	48h	10	15hHB101	6	E	2				0	DMSO	Both
p006	E03	cypassay3	3	DMSO	CB4856	900.516846591638	831.999608988606	862.836914236763	870.848709610741	889.784795201617	38.6249466581346	925.541617570081	964.744827481946	980.256270089867	0.0428919756519003	28	20220908	p006_E03	m2x	20220908-cypassay3-p006-m2x_E03.TIF	wellmask_98.png	/projects/b1059/projects/JB/cellprofiler-nf//projects/20220908_cypRd3//raw_images/	/projects/b1059/projects/JB/cellprofiler-nf/input_data/well_masks/	48h	10	15hHB101	6	E	3				0	DMSO	Both
p006	E04	cypassay3	3	DMSO	CB4856	916.396182053189	885.229640197274	895.758708176652	902.685611278239	916.12819782698	21.083415090909	926.32376004274	939.316543012857	952.330816831063	0.0230068779244273	8	20220908	p006_E04	m2x	20220908-cypassay3-p006-m2x_E04.TIF	wellmask_98.png	/projects/b1059/projects/JB/cellprofiler-nf//projects/20220908_cypRd3//raw_images/	/projects/b1059/projects/JB/cellprofiler-nf/input_data/well_masks/	48h	10	15hHB101	6	E	4				0	DMSO	Both
p006	E05	cypassay3	3	DMSO	CB4856	891.659694021591	814.869041934041	855.440802182896	869.340448870018	896.371224799601	32.0674876944108	910.97422147302	920.417382766635	971.608229454359	0.0359638188306786	24	20220908	p006_E05	m2x	20220908-cypassay3-p006-m2x_E05.TIF	wellmask_98.png	/projects/b1059/projects/JB/cellprofiler-nf//projects/20220908_cypRd3//raw_images/	/projects/b1059/projects/JB/cellprofiler-nf/input_data/well_masks/	48h	10	15hHB101	6	E	5				0	DMSO	Both
p006	E06	cypassay3	3	DMSO	CB4856	911.174532580778	829.233604231187	853.334723429249	892.874541249216	910.902972775595	42.7995062263924	943.367661853507	964.091274899961	972.036220456982	0.0469717981528397	16	20220908	p006_E06	m2x	20220908-cypassay3-p006-m2x_E06.TIF	wellmask_98.png	/projects/b1059/projects/JB/cellprofiler-nf//projects/20220908_cypRd3//raw_images/	/projects/b1059/projects/JB/cellprofiler-nf/input_data/well_masks/	48h	10	15hHB101	6	E	6				0	DMSO	Both
p006	E07	cypassay3	3	DMSO	CB4856	890.046912136431	843.738094648001	848.906294922405	869.349018462658	890.24462966909	31.9313120462728	899.970347071653	933.893254852648	953.267121038827	0.0358759876708367	16	20220908	p006_E07	m2x	20220908-cypassay3-p006-m2x_E07.TIF	wellmask_98.png	/projects/b1059/projects/JB/cellprofiler-nf//projects/20220908_cypRd3//raw_images/	/projects/b1059/projects/JB/cellprofiler-nf/input_data/well_masks/	48h	10	15hHB101	6	E	7				0	DMSO	Both
p006	E08	cypassay3	3	DMSO	CB4856	890.909201016397	812.06601204145	841.361239092506	869.403126701208	897.040144986886	36.7128781373875	917.796655739531	930.241971808712	948.278092301157	0.0412083275102597	27	20220908	p006_E08	m2x	20220908-cypassay3-p006-m2x_E08.TIF	wellmask_98.png	/projects/b1059/projects/JB/cellprofiler-nf//projects/20220908_cypRd3//raw_images/	/projects/b1059/projects/JB/cellprofiler-nf/input_data/well_masks/	48h	10	15hHB101	6	E	8				0	DMSO	Both
p006	E09	cypassay3	3	DMSO	CB4856	891.522336370099	849.235436590814	861.042862695102	870.066916394678	891.705183841626	28.4307278823053	906.93985485484	913.16683994842	960.693867771253	0.0318900903796344	14	20220908	p006_E09	m2x	20220908-cypassay3-p006-m2x_E09.TIF	wellmask_98.png	/projects/b1059/projects/JB/cellprofiler-nf//projects/20220908_cypRd3//raw_images/	/projects/b1059/projects/JB/cellprofiler-nf/input_data/well_masks/	48h	10	15hHB101	6	E	9				0	DMSO	Both
p006	E10	cypassay3	3	DMSO	CB4856	872.398816158043	805.263626892176	823.670855897477	843.484597553109	869.674422489057	38.2721779790115	899.740337220623	924.978863324423	937.010179087244	0.0438700480447215	24	20220908	p006_E10	m2x	20220908-cypassay3-p006-m2x_E10.TIF	wellmask_98.png	/projects/b1059/projects/JB/cellprofiler-nf//projects/20220908_cypRd3//raw_images/	/projects/b1059/projects/JB/cellprofiler-nf/input_data/well_masks/	48h	10	15hHB101	6	E	10				0	DMSO	Both
p006	E11	cypassay3	3	DMSO	CB4856	880.704233115549	756.446727011591	804.219767448307	839.514491647504	878.408164145334	63.1354908990021	914.04535637907	964.683712650265	1005.07259827392	0.071687507025663	23	20220908	p006_E11	m2x	20220908-cypassay3-p006-m2x_E11.TIF	wellmask_98.png	/projects/b1059/projects/JB/cellprofiler-nf//projects/20220908_cypRd3//raw_images/	/projects/b1059/projects/JB/cellprofiler-nf/input_data/well_masks/	48h	10	15hHB101	6	E	11				0	DMSO	Both
p006	E12	cypassay3	3	DMSO	CB4856	887.402120126609	801.853878514169	820.838105311937	857.614509305866	901.159860822048	45.4587046024728	921.587418498561	932.538721311839	943.386021038829	0.0512267252595554	14	20220908	p006_E12	m2x	20220908-cypassay3-p006-m2x_E12.TIF	wellmask_98.png	/projects/b1059/projects/JB/cellprofiler-nf//projects/20220908_cypRd3//raw_images/	/projects/b1059/projects/JB/cellprofiler-nf/input_data/well_masks/	48h	10	15hHB101	6	E	12				0	DMSO	Both
p006	F01	cypassay3	3	DMSO	CB4856	882.61250619114	807.2019472175	822.539275312974	858.832159262951	885.774669225869	39.0120631146926	911.550842010234	917.411656454426	952.093604813034	0.0442006688564234	22	20220908	p006_F01	m2x	20220908-cypassay3-p006-m2x_F01.TIF	wellmask_98.png	/projects/b1059/projects/JB/cellprofiler-nf//projects/20220908_cypRd3//raw_images/	/projects/b1059/projects/JB/cellprofiler-nf/input_data/well_masks/	48h	10	15hHB101	6	F	1				0	DMSO	Both
p006	F02	cypassay3	3	DMSO	CB4856	877.683729534722	817.628453430648	827.656012032679	860.318774879477	880.602787391354	32.7798188654151	900.545403035302	908.422658773876	948.605989862352	0.0373480990502038	21	20220908	p006_F02	m2x	20220908-cypassay3-p006-m2x_F02.TIF	wellmask_98.png	/projects/b1059/projects/JB/cellprofiler-nf//projects/20220908_cypRd3//raw_images/	/projects/b1059/projects/JB/cellprofiler-nf/input_data/well_masks/	48h	10	15hHB101	6	F	2				0	DMSO	Both
p006	F03	cypassay3	3	DMSO	CB4856	901.969280726761	849.638489248314	868.874162113119	882.424172851787	900.85879346485	29.5214992306926	917.173539615428	940.553259204153	966.579039615428	0.0327300495277463	19	20220908	p006_F03	m2x	20220908-cypassay3-p006-m2x_F03.TIF	wellmask_98.png	/projects/b1059/projects/JB/cellprofiler-nf//projects/20220908_cypRd3//raw_images/	/projects/b1059/projects/JB/cellprofiler-nf/input_data/well_masks/	48h	10	15hHB101	6	F	3				0	DMSO	Both
p006	F04	cypassay3	3	DMSO	CB4856	907.108738350437	842.896327573978	862.619946148825	879.087874297631	905.379670098637	37.596558185503	934.399496162289	961.436827860653	977.356282721935	0.0414465836299536	23	20220908	p006_F04	m2x	20220908-cypassay3-p006-m2x_F04.TIF	wellmask_98.png	/projects/b1059/projects/JB/cellprofiler-nf//projects/20220908_cypRd3//raw_images/	/projects/b1059/projects/JB/cellprofiler-nf/input_data/well_masks/	48h	10	15hHB101	6	F	4				0	DMSO	Both
p006	F05	cypassay3	3	DMSO	CB4856	886.840904783031	821.422163563487	831.111398338738	868.909768458272	888.067817930273	34.7170376632358	906.987643491878	926.752508960272	950.772606669994	0.0391468610389926	22	20220908	p006_F05	m2x	20220908-cypassay3-p006-m2x_F05.TIF	wellmask_98.png	/projects/b1059/projects/JB/cellprofiler-nf//projects/20220908_cypRd3//raw_images/	/projects/b1059/projects/JB/cellprofiler-nf/input_data/well_masks/	48h	10	15hHB101	6	F	5				0	DMSO	Both
p006	F06	cypassay3	3	DMSO	CB4856	872.910323915974	795.050045559962	829.252804637779	848.393669516791	868.995216249216	35.3769936513013	895.110740197274	915.933625595702	950.281936562584	0.0405276380425839	29	20220908	p006_F06	m2x	20220908-cypassay3-p006-m2x_F06.TIF	wellmask_98.png	/projects/b1059/projects/JB/cellprofiler-nf//projects/20220908_cypRd3//raw_images/	/projects/b1059/projects/JB/cellprofiler-nf/input_data/well_masks/	48h	10	15hHB101	6	F	6				0	DMSO	Both
p006	F07	cypassay3	3	DMSO	CB4856	875.839187636005	792.375115547177	841.047244986886	855.911490993852	872.813864727179	34.8217204461224	898.610115514985	915.575168353099	946.114611459605	0.039758121054289	21	20220908	p006_F07	m2x	20220908-cypassay3-p006-m2x_F07.TIF	wellmask_98.png	/projects/b1059/projects/JB/cellprofiler-nf//projects/20220908_cypRd3//raw_images/	/projects/b1059/projects/JB/cellprofiler-nf/input_data/well_masks/	48h	10	15hHB101	6	F	7				0	DMSO	Both
p006	F08	cypassay3	3	DMSO	CB4856	888.733754787425	819.726834825818	847.899181441981	858.745665838101	893.455572560865	38.2914021638869	906.858047405536	945.250879737444	960.556749194651	0.0430853469417799	19	20220908	p006_F08	m2x	20220908-cypassay3-p006-m2x_F08.TIF	wellmask_98.png	/projects/b1059/projects/JB/cellprofiler-nf//projects/20220908_cypRd3//raw_images/	/projects/b1059/projects/JB/cellprofiler-nf/input_data/well_masks/	48h	10	15hHB101	6	F	8				0	DMSO	Both
p006	F09	cypassay3	3	DMSO	CB4856	855.00872589395	732.863458192029	749.229937286553	815.794956609897	883.300235407662	59.9620297498011	897.370820701923	907.345908934945	921.928492301157	0.0701303132165209	19	20220908	p006_F09	m2x	20220908-cypassay3-p006-m2x_F09.TIF	wellmask_98.png	/projects/b1059/projects/JB/cellprofiler-nf//projects/20220908_cypRd3//raw_images/	/projects/b1059/projects/JB/cellprofiler-nf/input_data/well_masks/	48h	10	15hHB101	6	F	9				0	DMSO	Both
p006	F10	cypassay3	3	DMSO	CB4856	870.774999001934	807.618537926351	832.897676214764	847.806481672049	865.606979115474	36.8092412085223	887.384800855227	929.006762954672	943.67689346485	0.0422718167732335	20	20220908	p006_F10	m2x	20220908-cypassay3-p006-m2x_F10.TIF	wellmask_98.png	/projects/b1059/projects/JB/cellprofiler-nf//projects/20220908_cypRd3//raw_images/	/projects/b1059/projects/JB/cellprofiler-nf/input_data/well_masks/	48h	10	15hHB101	6	F	10				0	DMSO	Both
p006	F11	cypassay3	3	DMSO	CB4856	883.867702445779	772.147899409382	806.045099731798	860.180957789685	887.958230618052	47.1954492358135	919.599494695963	928.139992506927	948.13783775847	0.0533965084426294	23	20220908	p006_F11	m2x	20220908-cypassay3-p006-m2x_F11.TIF	wellmask_98.png	/projects/b1059/projects/JB/cellprofiler-nf//projects/20220908_cypRd3//raw_images/	/projects/b1059/projects/JB/cellprofiler-nf/input_data/well_masks/	48h	10	15hHB101	6	F	11				0	DMSO	Both
p006	F12	cypassay3	3	DMSO	CB4856	869.186716595597	727.503234825817	793.255900265567	835.861359933182	869.56032582844	61.2049748347395	914.775982721934	930.663308702207	970.300730618052	0.0704163716105387	27	20220908	p006_F12	m2x	20220908-cypassay3-p006-m2x_F12.TIF	wellmask_98.png	/projects/b1059/projects/JB/cellprofiler-nf//projects/20220908_cypRd3//raw_images/	/projects/b1059/projects/JB/cellprofiler-nf/input_data/well_masks/	48h	10	15hHB101	6	F	12				0	DMSO	Both
p006	G01	cypassay3	3	DMSO	CB4856	877.886450119298	806.094746288196	826.202591021096	848.647826119362	891.785182168317	42.5832103740707	903.196612618911	912.425241038827	977.493401298534	0.0485065128505902	19	20220908	p006_G01	m2x	20220908-cypassay3-p006-m2x_G01.TIF	wellmask_98.png	/projects/b1059/projects/JB/cellprofiler-nf//projects/20220908_cypRd3//raw_images/	/projects/b1059/projects/JB/cellprofiler-nf/input_data/well_masks/	48h	10	15hHB101	6	G	1				0	DMSO	Both
p006	G02	cypassay3	3	DMSO	CB4856	895.940314721561	877.180987511547	877.789585246593	884.632672589095	893.221496508923	15.8029702433656	903.798941934042	920.228458397799	922.761956302877	0.0176384185237572	17	20220908	p006_G02	m2x	20220908-cypassay3-p006-m2x_G02.TIF	wellmask_98.png	/projects/b1059/projects/JB/cellprofiler-nf//projects/20220908_cypRd3//raw_images/	/projects/b1059/projects/JB/cellprofiler-nf/input_data/well_masks/	48h	10	15hHB101	6	G	2				0	DMSO	Both
p006	G03	cypassay3	3	DMSO	CB4856	902.53862624388	830.301144284848	856.343701199898	889.544838966161	895.8129683531	35.5137501061478	923.556731159609	936.857769995752	974.76481087776	0.0393487315373375	18	20220908	p006_G03	m2x	20220908-cypassay3-p006-m2x_G03.TIF	wellmask_98.png	/projects/b1059/projects/JB/cellprofiler-nf//projects/20220908_cypRd3//raw_images/	/projects/b1059/projects/JB/cellprofiler-nf/input_data/well_masks/	48h	10	15hHB101	6	G	3				0	DMSO	Both
p006	G04	cypassay3	3	DMSO	CB4856	909.327346295558	857.415651545458	874.069943460464	883.628916960379	911.534912995756	29.4097615247508	928.959374173855	947.313389906351	959.11729888796	0.0323423260551452	16	20220908	p006_G04	m2x	20220908-cypassay3-p006-m2x_G04.TIF	wellmask_98.png	/projects/b1059/projects/JB/cellprofiler-nf//projects/20220908_cypRd3//raw_images/	/projects/b1059/projects/JB/cellprofiler-nf/input_data/well_masks/	48h	10	15hHB101	6	G	4				0	DMSO	Both
p006	G05	cypassay3	3	DMSO	CB4856	891.252052591406	790.584928347126	858.880239724504	869.933956636282	881.956020747905	39.0105496836098	916.913753511975	936.562881459606	969.210672560865	0.0437705019249971	22	20220908	p006_G05	m2x	20220908-cypassay3-p006-m2x_G05.TIF	wellmask_98.png	/projects/b1059/projects/JB/cellprofiler-nf//projects/20220908_cypRd3//raw_images/	/projects/b1059/projects/JB/cellprofiler-nf/input_data/well_masks/	48h	10	15hHB101	6	G	5				0	DMSO	Both
p006	G06	cypassay3	3	DMSO	CB4856	878.589943737244	851.898927565206	853.457637951894	868.339898848018	876.518920456981	18.149622923775	888.486621826633	897.508297090768	911.90713775847	0.0206576720495709	11	20220908	p006_G06	m2x	20220908-cypassay3-p006-m2x_G06.TIF	wellmask_98.png	/projects/b1059/projects/JB/cellprofiler-nf//projects/20220908_cypRd3//raw_images/	/projects/b1059/projects/JB/cellprofiler-nf/input_data/well_masks/	48h	10	15hHB101	6	G	6				0	DMSO	Both
p006	G07	cypassay3	3	DMSO	CB4856	916.70384292661	851.898927565206	855.955597259514	899.143636132777	919.313998540999	39.8101777187091	941.646372381693	952.199597160796	1011.65757793232	0.0434275235408785	22	20220908	p006_G07	m2x	20220908-cypassay3-p006-m2x_G07.TIF	wellmask_98.png	/projects/b1059/projects/JB/cellprofiler-nf//projects/20220908_cypRd3//raw_images/	/projects/b1059/projects/JB/cellprofiler-nf/input_data/well_masks/	48h	10	15hHB101	6	G	7				0	DMSO	Both
p006	G08	cypassay3	3	DMSO	CB4856	885.817321557719	776.397285654587	838.352932936664	859.598903625919	888.617161706528	44.6156721069954	908.148421620673	935.234528147053	964.318601298536	0.0503666738290219	21	20220908	p006_G08	m2x	20220908-cypassay3-p006-m2x_G08.TIF	wellmask_98.png	/projects/b1059/projects/JB/cellprofiler-nf//projects/20220908_cypRd3//raw_images/	/projects/b1059/projects/JB/cellprofiler-nf/input_data/well_masks/	48h	10	15hHB101	6	G	8				0	DMSO	Both
p006	G09	cypassay3	3	DMSO	CB4856	871.172088836384	798.640500716688	808.392513341463	850.496379186787	864.518163437317	43.9555834874264	908.78558158509	930.172438048691	941.521715695601	0.0504556838432892	23	20220908	p006_G09	m2x	20220908-cypassay3-p006-m2x_G09.TIF	wellmask_98.png	/projects/b1059/projects/JB/cellprofiler-nf//projects/20220908_cypRd3//raw_images/	/projects/b1059/projects/JB/cellprofiler-nf/input_data/well_masks/	48h	10	15hHB101	6	G	9				0	DMSO	Both
p006	G10	cypassay3	3	DMSO	CB4856	870.447542809978	792.391750819999	816.321288437237	834.300208406759	870.302715085524	45.5093785310697	897.33964181385	931.647116851723	956.16710840676	0.0522827353664029	17	20220908	p006_G10	m2x	20220908-cypassay3-p006-m2x_G10.TIF	wellmask_98.png	/projects/b1059/projects/JB/cellprofiler-nf//projects/20220908_cypRd3//raw_images/	/projects/b1059/projects/JB/cellprofiler-nf/input_data/well_masks/	48h	10	15hHB101	6	G	10				0	DMSO	Both
p006	G11	cypassay3	3	DMSO	CB4856	900.330564647006	826.220940071103	858.435984754148	870.844802748765	888.111984467472	47.0638316047785	922.756076119363	973.048712533897	1000.54930129854	0.0522739463179625	23	20220908	p006_G11	m2x	20220908-cypassay3-p006-m2x_G11.TIF	wellmask_98.png	/projects/b1059/projects/JB/cellprofiler-nf//projects/20220908_cypRd3//raw_images/	/projects/b1059/projects/JB/cellprofiler-nf/input_data/well_masks/	48h	10	15hHB101	6	G	11				0	DMSO	Both
p006	G12	cypassay3	3	DMSO	CB4856	910.172624487013	816.12703964366	843.84223870304	888.781655618052	903.110914145334	52.9753814917593	935.852276555747	982.021922935049	1002.57566356349	0.0582036638616955	14	20220908	p006_G12	m2x	20220908-cypassay3-p006-m2x_G12.TIF	wellmask_98.png	/projects/b1059/projects/JB/cellprofiler-nf//projects/20220908_cypRd3//raw_images/	/projects/b1059/projects/JB/cellprofiler-nf/input_data/well_masks/	48h	10	15hHB101	6	G	12				0	DMSO	Both
p006	H01	cypassay3	3	DMSO	CB4856	867.284807302731	824.344668934945	839.332127569553	847.683123724557	860.740885698587	29.0321591771436	886.023883018713	913.967386759394	921.791373724556	0.033474769686597	20	20220908	p006_H01	m2x	20220908-cypassay3-p006-m2x_H01.TIF	wellmask_98.png	/projects/b1059/projects/JB/cellprofiler-nf//projects/20220908_cypRd3//raw_images/	/projects/b1059/projects/JB/cellprofiler-nf/input_data/well_masks/	48h	10	15hHB101	6	H	1				0	DMSO	Both
p006	H02	cypassay3	3	DMSO	CB4856	893.756811410843	818.792950959649	838.357953942668	868.188622029568	894.827257219725	42.2839030638252	926.536286134971	945.730589846257	949.077277932322	0.047310300211394	16	20220908	p006_H02	m2x	20220908-cypassay3-p006-m2x_H02.TIF	wellmask_98.png	/projects/b1059/projects/JB/cellprofiler-nf//projects/20220908_cypRd3//raw_images/	/projects/b1059/projects/JB/cellprofiler-nf/input_data/well_masks/	48h	10	15hHB101	6	H	2				0	DMSO	Both
p006	H03	cypassay3	3	DMSO	CB4856	895.906044221715	814.172696508923	854.188366216898	860.406392329387	899.437701880381	43.5787376504143	933.973073142711	947.273699808284	957.297327565207	0.0486420846599731	17	20220908	p006_H03	m2x	20220908-cypassay3-p006-m2x_H03.TIF	wellmask_98.png	/projects/b1059/projects/JB/cellprofiler-nf//projects/20220908_cypRd3//raw_images/	/projects/b1059/projects/JB/cellprofiler-nf/input_data/well_masks/	48h	10	15hHB101	6	H	3				0	DMSO	Both
p006	H04	cypassay3	3	DMSO	CB4856	902.115969083401	792.241132936664	853.519816831062	881.074075461325	906.390413778218	43.4936683251607	933.461623971481	950.985188033623	960.844485654587	0.0482129458026917	21	20220908	p006_H04	m2x	20220908-cypassay3-p006-m2x_H04.TIF	wellmask_98.png	/projects/b1059/projects/JB/cellprofiler-nf//projects/20220908_cypRd3//raw_images/	/projects/b1059/projects/JB/cellprofiler-nf/input_data/well_masks/	48h	10	15hHB101	6	H	4				0	DMSO	Both
p006	H05	cypassay3	3	DMSO	CB4856	853.565398700515	723.410349194651	762.603088474152	798.240046176405	856.756720456982	74.7582346776318	905.455482952761	917.984084521409	1028.53155093142	0.0875834877930211	19	20220908	p006_H05	m2x	20220908-cypassay3-p006-m2x_H05.TIF	wellmask_98.png	/projects/b1059/projects/JB/cellprofiler-nf//projects/20220908_cypRd3//raw_images/	/projects/b1059/projects/JB/cellprofiler-nf/input_data/well_masks/	48h	10	15hHB101	6	H	5				0	DMSO	Both
p006	H06	cypassay3	3	DMSO	CB4856	886.006786945792	797.849630920799	808.054909556229	845.395939408401	898.080156323359	54.0111996404126	911.621837477835	943.830192867746	975.22137641721	0.0609602549734386	14	20220908	p006_H06	m2x	20220908-cypassay3-p006-m2x_H06.TIF	wellmask_98.png	/projects/b1059/projects/JB/cellprofiler-nf//projects/20220908_cypRd3//raw_images/	/projects/b1059/projects/JB/cellprofiler-nf/input_data/well_masks/	48h	10	15hHB101	6	H	6				0	DMSO	Both
p006	H07	cypassay3	3	DMSO	CB4856	857.679640641214	756.635085654586	816.310471502999	831.809854129725	864.560710410934	40.0001219810419	886.969974271969	904.676517574866	914.852842535346	0.0466376023000117	18	20220908	p006_H07	m2x	20220908-cypassay3-p006-m2x_H07.TIF	wellmask_98.png	/projects/b1059/projects/JB/cellprofiler-nf//projects/20220908_cypRd3//raw_images/	/projects/b1059/projects/JB/cellprofiler-nf/input_data/well_masks/	48h	10	15hHB101	6	H	7				0	DMSO	Both
p006	H08	cypassay3	3	DMSO	CB4856	875.583595840354	805.46197676863	842.828120227485	855.021828421397	872.227106614283	34.8439710193312	889.941995602443	918.374956061179	953.170163563488	0.0397951391333333	18	20220908	p006_H08	m2x	20220908-cypassay3-p006-m2x_H08.TIF	wellmask_98.png	/projects/b1059/projects/JB/cellprofiler-nf//projects/20220908_cypRd3//raw_images/	/projects/b1059/projects/JB/cellprofiler-nf/input_data/well_masks/	48h	10	15hHB101	6	H	8				0	DMSO	Both
p006	H09	cypassay3	3	DMSO	CB4856	889.408569177137	808.344321038829	831.424133329107	856.191695082493	876.802685417392	56.4361835629551	914.217107728991	965.481234754148	991.56434440504	0.0634536089697997	10	20220908	p006_H09	m2x	20220908-cypassay3-p006-m2x_H09.TIF	wellmask_98.png	/projects/b1059/projects/JB/cellprofiler-nf//projects/20220908_cypRd3//raw_images/	/projects/b1059/projects/JB/cellprofiler-nf/input_data/well_masks/	48h	10	15hHB101	6	H	9				0	DMSO	Both
p006	H10	cypassay3	3	DMSO	CB4856	886.461916198642	818.162741934042	822.79654072006	848.380740548544	892.38148660037	48.6401315557662	915.81446576083	949.204397904476	955.795913778218	0.0548699618866274	10	20220908	p006_H10	m2x	20220908-cypassay3-p006-m2x_H10.TIF	wellmask_98.png	/projects/b1059/projects/JB/cellprofiler-nf//projects/20220908_cypRd3//raw_images/	/projects/b1059/projects/JB/cellprofiler-nf/input_data/well_masks/	48h	10	15hHB101	6	H	10				0	DMSO	Both
p006	H11	cypassay3	3	DMSO	CB4856	884.479199663917	783.275558080608	808.240350171035	845.038663794314	888.483179096015	56.605157534504	918.494213882641	955.718898169746	985.732832968858	0.0639982913741925	19	20220908	p006_H11	m2x	20220908-cypassay3-p006-m2x_H11.TIF	wellmask_98.png	/projects/b1059/projects/JB/cellprofiler-nf//projects/20220908_cypRd3//raw_images/	/projects/b1059/projects/JB/cellprofiler-nf/input_data/well_masks/	48h	10	15hHB101	6	H	11				0	DMSO	Both
p006	H12	cypassay3	3	DMSO	CB4856	887.850083943006	819.955028147052	834.167592411988	863.519165027832	880.337568934946	42.0006167905052	904.204765926427	947.379943890311	985.970044986887	0.0473059782840561	19	20220908	p006_H12	m2x	20220908-cypassay3-p006-m2x_H12.TIF	wellmask_98.png	/projects/b1059/projects/JB/cellprofiler-nf//projects/20220908_cypRd3//raw_images/	/projects/b1059/projects/JB/cellprofiler-nf/input_data/well_masks/	48h	10	15hHB101	6	H	12				0	DMSO	Both
p007	A01	cypassay3	1	Thiabendazole	ECA2859	590.176894822228	458.235655729801	539.813576856923	582.993526948132	608.612500605267	46.3120778750113	615.653691677716	630.29255401271	635.336431199897	0.0784715197787629	23	20220908	p007_A01	m2x	20220908-cypassay3-p007-m2x_A01.TIF	wellmask_98.png	/projects/b1059/projects/JB/cellprofiler-nf//projects/20220908_cypRd3//raw_images/	/projects/b1059/projects/JB/cellprofiler-nf/input_data/well_masks/	48h	10	15hHB101	7	A	1				32.5	DMSO	Anthelmintic
p007	A02	cypassay3	1	Thiabendazole	ECA2859	581.715135737649	442.001231781742	521.981630823821	551.209962623296	600.470026410285	48.2637289123405	611.445336003624	622.196101811174	650.280999409382	0.0829679785641803	27	20220908	p007_A02	m2x	20220908-cypassay3-p007-m2x_A02.TIF	wellmask_98.png	/projects/b1059/projects/JB/cellprofiler-nf//projects/20220908_cypRd3//raw_images/	/projects/b1059/projects/JB/cellprofiler-nf/input_data/well_masks/	48h	10	15hHB101	7	A	2				32.5	DMSO	Anthelmintic
p007	A03	cypassay3	1	Thiabendazole	ECA2859	586.988443210571	461.763431781743	529.838132359203	554.069790163563	596.208164173563	46.6705062707349	625.961136501018	634.235515035406	658.158255147956	0.0795083903449062	26	20220908	p007_A03	m2x	20220908-cypassay3-p007-m2x_A03.TIF	wellmask_98.png	/projects/b1059/projects/JB/cellprofiler-nf//projects/20220908_cypRd3//raw_images/	/projects/b1059/projects/JB/cellprofiler-nf/input_data/well_masks/	48h	10	15hHB101	7	A	3				32.5	DMSO	Anthelmintic
p007	A04	cypassay3	1	Thiabendazole	ECA2859	602.860212099319	571.254717412908	592.125593548988	594.31476894906	599.533722202519	12.8026086779847	609.750007265954	617.082299096014	632.938874306402	0.0212364465609741	27	20220908	p007_A04	m2x	20220908-cypassay3-p007-m2x_A04.TIF	wellmask_98.png	/projects/b1059/projects/JB/cellprofiler-nf//projects/20220908_cypRd3//raw_images/	/projects/b1059/projects/JB/cellprofiler-nf/input_data/well_masks/	48h	10	15hHB101	7	A	4				32.5	DMSO	Anthelmintic
p007	A05	cypassay3	1	Thiabendazole	ECA2859	592.836698038542	471.975565309025	513.711924888248	558.840664581717	606.509456016339	54.0754067443685	623.520044953175	654.511873086999	674.529797672615	0.0912146750079444	26	20220908	p007_A05	m2x	20220908-cypassay3-p007-m2x_A05.TIF	wellmask_98.png	/projects/b1059/projects/JB/cellprofiler-nf//projects/20220908_cypRd3//raw_images/	/projects/b1059/projects/JB/cellprofiler-nf/input_data/well_masks/	48h	10	15hHB101	7	A	5				32.5	DMSO	Anthelmintic
p007	A06	cypassay3	1	Thiabendazole	ECA2859	594.106368587034	461.626313205142	526.141541442136	568.808681781743	609.454983303779	50.9589842449286	632.517632957146	639.371959608675	649.07634077912	0.0857741760387532	19	20220908	p007_A06	m2x	20220908-cypassay3-p007-m2x_A06.TIF	wellmask_98.png	/projects/b1059/projects/JB/cellprofiler-nf//projects/20220908_cypRd3//raw_images/	/projects/b1059/projects/JB/cellprofiler-nf/input_data/well_masks/	48h	10	15hHB101	7	A	6				32.5	DMSO	Anthelmintic
p007	A07	cypassay3	1	Thiabendazole	ECA2859	622.347729847408	580.804783885625	597.790053066026	607.812292121985	619.924212251795	24.1517201542286	637.458966948668	651.420326551731	676.693278514168	0.0388074367366139	18	20220908	p007_A07	m2x	20220908-cypassay3-p007-m2x_A07.TIF	wellmask_98.png	/projects/b1059/projects/JB/cellprofiler-nf//projects/20220908_cypRd3//raw_images/	/projects/b1059/projects/JB/cellprofiler-nf/input_data/well_masks/	48h	10	15hHB101	7	A	7				32.5	DMSO	Anthelmintic
p007	A08	cypassay3	1	Thiabendazole	ECA2859	597.216334332265	511.403007833684	526.746476596209	569.422270098637	605.087860519413	45.3452971974238	624.32511204145	648.684500269075	664.511579096014	0.075927757816811	25	20220908	p007_A08	m2x	20220908-cypassay3-p007-m2x_A08.TIF	wellmask_98.png	/projects/b1059/projects/JB/cellprofiler-nf//projects/20220908_cypRd3//raw_images/	/projects/b1059/projects/JB/cellprofiler-nf/input_data/well_masks/	48h	10	15hHB101	7	A	8				32.5	DMSO	Anthelmintic
p007	A09	cypassay3	1	Thiabendazole	ECA2859	611.067217631591	542.408031785866	569.841725412479	592.084457466569	618.964888675238	30.5928323127457	629.685335407663	638.473621128228	663.050326410285	0.0500645942541627	25	20220908	p007_A09	m2x	20220908-cypassay3-p007-m2x_A09.TIF	wellmask_98.png	/projects/b1059/projects/JB/cellprofiler-nf//projects/20220908_cypRd3//raw_images/	/projects/b1059/projects/JB/cellprofiler-nf/input_data/well_masks/	48h	10	15hHB101	7	A	9				32.5	DMSO	Anthelmintic
p007	A10	cypassay3	1	Thiabendazole	ECA2859	612.096339741191	574.685535989508	593.450904713694	601.575123634412	613.128195568732	17.3868508961563	626.409209327866	632.946906526655	638.493012623296	0.0284054155649875	20	20220908	p007_A10	m2x	20220908-cypassay3-p007-m2x_A10.TIF	wellmask_98.png	/projects/b1059/projects/JB/cellprofiler-nf//projects/20220908_cypRd3//raw_images/	/projects/b1059/projects/JB/cellprofiler-nf/input_data/well_masks/	48h	10	15hHB101	7	A	10				32.5	DMSO	Anthelmintic
p007	A11	cypassay3	1	Thiabendazole	ECA2859	611.780403566848	543.540822202519	571.001031813528	601.541726555746	615.355726350189	32.0927778380142	627.867087186912	646.575596056163	667.10305094019	0.0524580023336879	18	20220908	p007_A11	m2x	20220908-cypassay3-p007-m2x_A11.TIF	wellmask_98.png	/projects/b1059/projects/JB/cellprofiler-nf//projects/20220908_cypRd3//raw_images/	/projects/b1059/projects/JB/cellprofiler-nf/input_data/well_masks/	48h	10	15hHB101	7	A	11				32.5	DMSO	Anthelmintic
p007	A12	cypassay3	1	Thiabendazole	ECA2859	606.55430093778	579.90864077912	584.137543553457	589.620764173563	602.102676043169	21.0862208775811	616.607492883003	638.80465465551	646.347750358344	0.0347639458577412	17	20220908	p007_A12	m2x	20220908-cypassay3-p007-m2x_A12.TIF	wellmask_98.png	/projects/b1059/projects/JB/cellprofiler-nf//projects/20220908_cypRd3//raw_images/	/projects/b1059/projects/JB/cellprofiler-nf/input_data/well_masks/	48h	10	15hHB101	7	A	12				32.5	DMSO	Anthelmintic
p007	B01	cypassay3	1	Thiabendazole	ECA2859	607.980610722459	534.992159383951	566.457937185815	604.745567990368	613.5821473055	29.5293647822424	626.879006337474	638.78689972383	648.180197672616	0.0485695830779091	19	20220908	p007_B01	m2x	20220908-cypassay3-p007-m2x_B01.TIF	wellmask_98.png	/projects/b1059/projects/JB/cellprofiler-nf//projects/20220908_cypRd3//raw_images/	/projects/b1059/projects/JB/cellprofiler-nf/input_data/well_masks/	48h	10	15hHB101	7	B	1				32.5	DMSO	Anthelmintic
p007	B02	cypassay3	1	Thiabendazole	ECA2859	596.382158303006	520.153888675237	539.287472251905	574.782493464849	599.105731199897	37.1282745230804	626.585550358344	635.897037178415	658.255212623296	0.0622558438514127	29	20220908	p007_B02	m2x	20220908-cypassay3-p007-m2x_B02.TIF	wellmask_98.png	/projects/b1059/projects/JB/cellprofiler-nf//projects/20220908_cypRd3//raw_images/	/projects/b1059/projects/JB/cellprofiler-nf/input_data/well_masks/	48h	10	15hHB101	7	B	2				32.5	DMSO	Anthelmintic
p007	B03	cypassay3	1	Thiabendazole	ECA2859	592.747114560393	517.77813416078	544.043252676957	590.023816831062	597.669416859292	33.402727974711	610.916235989509	627.715769516791	638.396055147956	0.0563524092386074	21	20220908	p007_B03	m2x	20220908-cypassay3-p007-m2x_B03.TIF	wellmask_98.png	/projects/b1059/projects/JB/cellprofiler-nf//projects/20220908_cypRd3//raw_images/	/projects/b1059/projects/JB/cellprofiler-nf/input_data/well_masks/	48h	10	15hHB101	7	B	3				32.5	DMSO	Anthelmintic
p007	B04	cypassay3	1	Thiabendazole	ECA2859	592.078954327455	545.23615094019	554.915303769257	571.857046728039	589.78974077912	29.1294764693217	615.484023377923	629.985072639613	635.336431199897	0.0491986351759623	19	20220908	p007_B04	m2x	20220908-cypassay3-p007-m2x_B04.TIF	wellmask_98.png	/projects/b1059/projects/JB/cellprofiler-nf//projects/20220908_cypRd3//raw_images/	/projects/b1059/projects/JB/cellprofiler-nf/input_data/well_masks/	48h	10	15hHB101	7	B	4				32.5	DMSO	Anthelmintic
p007	B05	cypassay3	1	Thiabendazole	ECA2859	579.616107637241	468.915941360966	506.239353839033	555.655431741454	591.864581781743	44.9546472341732	613.400710083029	624.607666831062	634.828117994755	0.0775593477162448	28	20220908	p007_B05	m2x	20220908-cypassay3-p007-m2x_B05.TIF	wellmask_98.png	/projects/b1059/projects/JB/cellprofiler-nf//projects/20220908_cypRd3//raw_images/	/projects/b1059/projects/JB/cellprofiler-nf/input_data/well_masks/	48h	10	15hHB101	7	B	5				32.5	DMSO	Anthelmintic
p007	B06	cypassay3	1	Thiabendazole	ECA2859	577.118575924869	475.908814360063	543.797616804093	561.431352434371	584.525313672431	36.9037083702243	603.402572057058	621.161472869519	623.291850358344	0.0639447592049586	20	20220908	p007_B06	m2x	20220908-cypassay3-p007-m2x_B06.TIF	wellmask_98.png	/projects/b1059/projects/JB/cellprofiler-nf//projects/20220908_cypRd3//raw_images/	/projects/b1059/projects/JB/cellprofiler-nf/input_data/well_masks/	48h	10	15hHB101	7	B	6				32.5	DMSO	Anthelmintic
p007	B07	cypassay3	1	Thiabendazole	ECA2859	599.241190685359	532.860536571355	547.561688703468	585.696855147956	610.444947919539	33.743215508156	620.135268934945	622.960816831061	657.16515456611	0.056309906649714	21	20220908	p007_B07	m2x	20220908-cypassay3-p007-m2x_B07.TIF	wellmask_98.png	/projects/b1059/projects/JB/cellprofiler-nf//projects/20220908_cypRd3//raw_images/	/projects/b1059/projects/JB/cellprofiler-nf/input_data/well_masks/	48h	10	15hHB101	7	B	7				32.5	DMSO	Anthelmintic
p007	B08	cypassay3	1	Thiabendazole	ECA2859	610.404348859856	536.622388675237	571.533457147938	595.860509937568	617.366517412908	28.9069088159709	630.530058411145	637.249771549005	657.686967077986	0.0473569837272043	27	20220908	p007_B08	m2x	20220908-cypassay3-p007-m2x_B08.TIF	wellmask_98.png	/projects/b1059/projects/JB/cellprofiler-nf//projects/20220908_cypRd3//raw_images/	/projects/b1059/projects/JB/cellprofiler-nf/input_data/well_masks/	48h	10	15hHB101	7	B	8				32.5	DMSO	Anthelmintic
p007	B09	cypassay3	1	Thiabendazole	ECA2859	593.696868629562	495.693532363589	541.445900649267	562.714696106579	602.496388675237	47.793534279958	633.772339581717	649.240194015479	656.965356884722	0.0805015771605472	22	20220908	p007_B09	m2x	20220908-cypassay3-p007-m2x_B09.TIF	wellmask_98.png	/projects/b1059/projects/JB/cellprofiler-nf//projects/20220908_cypRd3//raw_images/	/projects/b1059/projects/JB/cellprofiler-nf/input_data/well_masks/	48h	10	15hHB101	7	B	9				32.5	DMSO	Anthelmintic
p007	B10	cypassay3	1	Thiabendazole	ECA2859	607.834739829503	502.452329310745	554.800159916633	590.970514443314	617.323918858752	42.0276466350782	641.280122057058	655.363458021723	660.321617477076	0.0691432125891109	20	20220908	p007_B10	m2x	20220908-cypassay3-p007-m2x_B10.TIF	wellmask_98.png	/projects/b1059/projects/JB/cellprofiler-nf//projects/20220908_cypRd3//raw_images/	/projects/b1059/projects/JB/cellprofiler-nf/input_data/well_masks/	48h	10	15hHB101	7	B	10				32.5	DMSO	Anthelmintic
p007	B11	cypassay3	1	Thiabendazole	ECA2859	603.317058750929	539.778970098637	547.664458603569	585.696855147955	614.637926992132	34.3863221476705	630.541317412908	638.483313962941	660.087659937567	0.0569954415326193	29	20220908	p007_B11	m2x	20220908-cypassay3-p007-m2x_B11.TIF	wellmask_98.png	/projects/b1059/projects/JB/cellprofiler-nf//projects/20220908_cypRd3//raw_images/	/projects/b1059/projects/JB/cellprofiler-nf/input_data/well_masks/	48h	10	15hHB101	7	B	11				32.5	DMSO	Anthelmintic
p007	B12	cypassay3	1	Thiabendazole	ECA2859	588.409882451466	500.956798254461	555.905177569592	574.741800328296	586.241884176549	32.1008360033556	613.307911425893	622.024512623297	640.185205394879	0.0545552292045391	26	20220908	p007_B12	m2x	20220908-cypassay3-p007-m2x_B12.TIF	wellmask_98.png	/projects/b1059/projects/JB/cellprofiler-nf//projects/20220908_cypRd3//raw_images/	/projects/b1059/projects/JB/cellprofiler-nf/input_data/well_masks/	48h	10	15hHB101	7	B	12				32.5	DMSO	Anthelmintic
p007	C01	cypassay3	1	Thiabendazole	ECA2859	578.124062433775	464.023870098637	509.746103821703	545.704303044072	584.66359346485	44.182173036034	609.465346644425	624.355235618116	634.824982028667	0.0764233421629897	29	20220908	p007_C01	m2x	20220908-cypassay3-p007-m2x_C01.TIF	wellmask_98.png	/projects/b1059/projects/JB/cellprofiler-nf//projects/20220908_cypRd3//raw_images/	/projects/b1059/projects/JB/cellprofiler-nf/input_data/well_masks/	48h	10	15hHB101	7	C	1				32.5	DMSO	Anthelmintic
p007	C02	cypassay3	1	Thiabendazole	ECA2859	606.270503906319	552.950634132549	570.412234714396	590.739544293619	605.781069978445	24.7307261042871	625.261416249215	635.732564173563	645.709906024415	0.0407915706684429	21	20220908	p007_C02	m2x	20220908-cypassay3-p007-m2x_C02.TIF	wellmask_98.png	/projects/b1059/projects/JB/cellprofiler-nf//projects/20220908_cypRd3//raw_images/	/projects/b1059/projects/JB/cellprofiler-nf/input_data/well_masks/	48h	10	15hHB101	7	C	2				32.5	DMSO	Anthelmintic
p007	C03	cypassay3	1	Thiabendazole	ECA2859	595.688907241149	510.434845596962	541.628556598185	581.184296150578	599.625300859612	36.0080526158496	621.001291215505	634.751241070044	650.868626992132	0.0604477474368559	26	20220908	p007_C03	m2x	20220908-cypassay3-p007-m2x_C03.TIF	wellmask_98.png	/projects/b1059/projects/JB/cellprofiler-nf//projects/20220908_cypRd3//raw_images/	/projects/b1059/projects/JB/cellprofiler-nf/input_data/well_masks/	48h	10	15hHB101	7	C	3				32.5	DMSO	Anthelmintic
p007	C04	cypassay3	1	Thiabendazole	ECA2859	600.388739496014	553.51887967786	564.610806454985	575.841898660797	603.125548194365	26.8591243469806	621.519728900698	631.975001944679	639.195240779121	0.0447362226838682	20	20220908	p007_C04	m2x	20220908-cypassay3-p007-m2x_C04.TIF	wellmask_98.png	/projects/b1059/projects/JB/cellprofiler-nf//projects/20220908_cypRd3//raw_images/	/projects/b1059/projects/JB/cellprofiler-nf/input_data/well_masks/	48h	10	15hHB101	7	C	4				32.5	DMSO	Anthelmintic
p007	C05	cypassay3	1	Thiabendazole	ECA2859	594.648675960459	518.321441360966	551.631006824627	578.836940633659	597.107767121985	32.288882802042	619.423000503806	631.387413798699	635.102355147955	0.0542990913918878	26	20220908	p007_C05	m2x	20220908-cypassay3-p007-m2x_C05.TIF	wellmask_98.png	/projects/b1059/projects/JB/cellprofiler-nf//projects/20220908_cypRd3//raw_images/	/projects/b1059/projects/JB/cellprofiler-nf/input_data/well_masks/	48h	10	15hHB101	7	C	5				32.5	DMSO	Anthelmintic
p007	C06	cypassay3	1	Thiabendazole	ECA2859	603.171574884391	560.882947305499	578.738981747674	591.433649413767	601.887982028667	18.9573003691402	614.540969516791	622.094046383317	647.34085094019	0.0314293663005816	27	20220908	p007_C06	m2x	20220908-cypassay3-p007-m2x_C06.TIF	wellmask_98.png	/projects/b1059/projects/JB/cellprofiler-nf//projects/20220908_cypRd3//raw_images/	/projects/b1059/projects/JB/cellprofiler-nf/input_data/well_masks/	48h	10	15hHB101	7	C	6				32.5	DMSO	Anthelmintic
p007	C07	cypassay3	1	Thiabendazole	ECA2859	619.179142033067	581.272935989508	589.785337451468	602.213833885625	612.410038398429	27.8832849225003	635.88146022849	649.086036526655	690.096477261306	0.0450326618415243	18	20220908	p007_C07	m2x	20220908-cypassay3-p007-m2x_C07.TIF	wellmask_98.png	/projects/b1059/projects/JB/cellprofiler-nf//projects/20220908_cypRd3//raw_images/	/projects/b1059/projects/JB/cellprofiler-nf/input_data/well_masks/	48h	10	15hHB101	7	C	7				32.5	DMSO	Anthelmintic
p007	C08	cypassay3	1	Thiabendazole	ECA2859	613.127732096944	557.061768963922	575.053126237394	588.155359951682	622.58962220252	30.9191930623281	632.166518879235	644.707269051314	667.474245568733	0.0504286324752952	19	20220908	p007_C08	m2x	20220908-cypassay3-p007-m2x_C08.TIF	wellmask_98.png	/projects/b1059/projects/JB/cellprofiler-nf//projects/20220908_cypRd3//raw_images/	/projects/b1059/projects/JB/cellprofiler-nf/input_data/well_masks/	48h	10	15hHB101	7	C	8				32.5	DMSO	Anthelmintic
p007	C09	cypassay3	1	Thiabendazole	ECA2859	612.298482926387	506.042784467472	578.016455725415	589.093392806811	616.390556016339	36.4560508742116	638.718769765232	644.797857833685	662.816250358344	0.059539672056634	26	20220908	p007_C09	m2x	20220908-cypassay3-p007-m2x_C09.TIF	wellmask_98.png	/projects/b1059/projects/JB/cellprofiler-nf//projects/20220908_cypRd3//raw_images/	/projects/b1059/projects/JB/cellprofiler-nf/input_data/well_masks/	48h	10	15hHB101	7	C	9				32.5	DMSO	Anthelmintic
p007	C10	cypassay3	1	Thiabendazole	ECA2859	623.113205836092	536.890743097734	585.633975497063	604.094759937567	630.775393464849	31.3813013179893	645.831119516791	655.049048115976	666.909135989509	0.0503621188318132	23	20220908	p007_C10	m2x	20220908-cypassay3-p007-m2x_C10.TIF	wellmask_98.png	/projects/b1059/projects/JB/cellprofiler-nf//projects/20220908_cypRd3//raw_images/	/projects/b1059/projects/JB/cellprofiler-nf/input_data/well_masks/	48h	10	15hHB101	7	C	10				32.5	DMSO	Anthelmintic
p007	C11	cypassay3	1	Thiabendazole	ECA2859	626.214291829408	587.95729346485	612.276428618727	616.962765779121	628.349438384315	15.7912403161588	637.157367556176	640.77353149082	654.630479096014	0.0252169912475595	16	20220908	p007_C11	m2x	20220908-cypassay3-p007-m2x_C11.TIF	wellmask_98.png	/projects/b1059/projects/JB/cellprofiler-nf//projects/20220908_cypRd3//raw_images/	/projects/b1059/projects/JB/cellprofiler-nf/input_data/well_masks/	48h	10	15hHB101	7	C	11				32.5	DMSO	Anthelmintic
p007	C12	cypassay3	1	Thiabendazole	ECA2859	593.083407610198	434.80856110126	496.795454117487	560.001002316756	621.362445568732	65.0913060611898	643.797657068281	648.01991352498	658.23269461977	0.109750677941695	22	20220908	p007_C12	m2x	20220908-cypassay3-p007-m2x_C12.TIF	wellmask_98.png	/projects/b1059/projects/JB/cellprofiler-nf//projects/20220908_cypRd3//raw_images/	/projects/b1059/projects/JB/cellprofiler-nf/input_data/well_masks/	48h	10	15hHB101	7	C	12				32.5	DMSO	Anthelmintic
p007	D01	cypassay3	1	Thiabendazole	ECA2859	599.997081639855	569.228355147955	576.589281373573	581.564060371759	596.425619516791	24.1079674959655	614.060771010145	627.34526394381	647.477969516791	0.0401801412601473	12	20220908	p007_D01	m2x	20220908-cypassay3-p007-m2x_D01.TIF	wellmask_98.png	/projects/b1059/projects/JB/cellprofiler-nf//projects/20220908_cypRd3//raw_images/	/projects/b1059/projects/JB/cellprofiler-nf/input_data/well_masks/	48h	10	15hHB101	7	D	1				32.5	DMSO	Anthelmintic
p007	D02	cypassay3	1	Thiabendazole	ECA2859	595.021258474304	523.575688555045	550.267484443024	582.985403912457	602.165355147955	33.1074945633002	617.052623070904	623.682435463078	660.886845568732	0.0556408600395073	23	20220908	p007_D02	m2x	20220908-cypassay3-p007-m2x_D02.TIF	wellmask_98.png	/projects/b1059/projects/JB/cellprofiler-nf//projects/20220908_cypRd3//raw_images/	/projects/b1059/projects/JB/cellprofiler-nf/input_data/well_masks/	48h	10	15hHB101	7	D	2				32.5	DMSO	Anthelmintic
p007	D03	cypassay3	1	Thiabendazole	ECA2859	592.952389073332	488.541022784366	543.728083044073	578.990800437908	603.101659355721	38.8110830629344	619.34440094019	624.605645039332	648.374112623296	0.0654539618662951	19	20220908	p007_D03	m2x	20220908-cypassay3-p007-m2x_D03.TIF	wellmask_98.png	/projects/b1059/projects/JB/cellprofiler-nf//projects/20220908_cypRd3//raw_images/	/projects/b1059/projects/JB/cellprofiler-nf/input_data/well_masks/	48h	10	15hHB101	7	D	3				32.5	DMSO	Anthelmintic
p007	D04	cypassay3	1	Thiabendazole	ECA2859	592.489246242274	493.500753563857	517.545287402397	565.559301701208	607.722268320739	49.8134102436014	625.328252898612	642.05647883881	655.897816831062	0.0840747921747634	14	20220908	p007_D04	m2x	20220908-cypassay3-p007-m2x_D04.TIF	wellmask_98.png	/projects/b1059/projects/JB/cellprofiler-nf//projects/20220908_cypRd3//raw_images/	/projects/b1059/projects/JB/cellprofiler-nf/input_data/well_masks/	48h	10	15hHB101	7	D	4				32.5	DMSO	Anthelmintic
p007	D05	cypassay3	1	Thiabendazole	ECA2859	573.16668055486	472.77475094019	500.179355172894	533.831119149675	585.293802490457	49.1966352040162	609.021109570452	628.589194073664	641.455679096015	0.0858330340423677	25	20220908	p007_D05	m2x	20220908-cypassay3-p007-m2x_D05.TIF	wellmask_98.png	/projects/b1059/projects/JB/cellprofiler-nf//projects/20220908_cypRd3//raw_images/	/projects/b1059/projects/JB/cellprofiler-nf/input_data/well_masks/	48h	10	15hHB101	7	D	5				32.5	DMSO	Anthelmintic
p007	D06	cypassay3	1	Thiabendazole	ECA2859	565.637007107285	418.711255729801	483.189621476458	525.018677219938	580.784703334996	58.3217935583056	599.71931951679	624.644786293916	653.831293464849	0.103108164468531	30	20220908	p007_D06	m2x	20220908-cypassay3-p007-m2x_D06.TIF	wellmask_98.png	/projects/b1059/projects/JB/cellprofiler-nf//projects/20220908_cypRd3//raw_images/	/projects/b1059/projects/JB/cellprofiler-nf/input_data/well_masks/	48h	10	15hHB101	7	D	6				32.5	DMSO	Anthelmintic
p007	D07	cypassay3	1	Thiabendazole	ECA2859	568.43848121615	411.986737153201	482.888543055365	584.17292335744	590.588926410285	61.1520406065157	602.96454077912	614.833220053937	629.548216831062	0.10757899513714	17	20220908	p007_D07	m2x	20220908-cypassay3-p007-m2x_D07.TIF	wellmask_98.png	/projects/b1059/projects/JB/cellprofiler-nf//projects/20220908_cypRd3//raw_images/	/projects/b1059/projects/JB/cellprofiler-nf/input_data/well_masks/	48h	10	15hHB101	7	D	7				32.5	DMSO	Anthelmintic
p007	D08	cypassay3	1	Thiabendazole	ECA2859	587.082655167133	504.250498254461	525.349569749529	563.334164606987	594.385056884722	40.6079407269329	618.580867061889	631.293687833684	649.972483885626	0.0691690350064463	27	20220908	p007_D08	m2x	20220908-cypassay3-p007-m2x_D08.TIF	wellmask_98.png	/projects/b1059/projects/JB/cellprofiler-nf//projects/20220908_cypRd3//raw_images/	/projects/b1059/projects/JB/cellprofiler-nf/input_data/well_masks/	48h	10	15hHB101	7	D	8				32.5	DMSO	Anthelmintic
p007	D09	cypassay3	1	Thiabendazole	ECA2859	588.971910323482	449.347656311648	495.690205309025	557.313281504935	609.45498330378	65.1200842394185	635.129185351952	653.601922578596	666.206907833684	0.110565687595615	19	20220908	p007_D09	m2x	20220908-cypassay3-p007-m2x_D09.TIF	wellmask_98.png	/projects/b1059/projects/JB/cellprofiler-nf//projects/20220908_cypRd3//raw_images/	/projects/b1059/projects/JB/cellprofiler-nf/input_data/well_masks/	48h	10	15hHB101	7	D	9				32.5	DMSO	Anthelmintic
p007	D10	cypassay3	1	Thiabendazole	ECA2859	613.655577999597	509.570560519413	559.678288675238	610.779117412907	620.660217412908	37.5110230681663	636.797683885626	643.054050358344	664.745655147956	0.0611271605978801	21	20220908	p007_D10	m2x	20220908-cypassay3-p007-m2x_D10.TIF	wellmask_98.png	/projects/b1059/projects/JB/cellprofiler-nf//projects/20220908_cypRd3//raw_images/	/projects/b1059/projects/JB/cellprofiler-nf/input_data/well_masks/	48h	10	15hHB101	7	D	10				32.5	DMSO	Anthelmintic
p007	D11	cypassay3	1	Thiabendazole	ECA2859	607.53022837809	509.239526992131	553.546386712752	596.893771620673	622.884744778883	42.0955985643327	631.658709586549	646.039435380694	658.061451517978	0.0692897185983887	19	20220908	p007_D11	m2x	20220908-cypassay3-p007-m2x_D11.TIF	wellmask_98.png	/projects/b1059/projects/JB/cellprofiler-nf//projects/20220908_cypRd3//raw_images/	/projects/b1059/projects/JB/cellprofiler-nf/input_data/well_masks/	48h	10	15hHB101	7	D	11				32.5	DMSO	Anthelmintic
p007	D12	cypassay3	1	Thiabendazole	ECA2859	604.408624708436	490.704503625919	521.578653576079	590.734362623296	615.671188675237	53.0235691462834	641.972309937567	649.877878483691	666.440983885626	0.0877280154164936	15	20220908	p007_D12	m2x	20220908-cypassay3-p007-m2x_D12.TIF	wellmask_98.png	/projects/b1059/projects/JB/cellprofiler-nf//projects/20220908_cypRd3//raw_images/	/projects/b1059/projects/JB/cellprofiler-nf/input_data/well_masks/	48h	10	15hHB101	7	D	12				32.5	DMSO	Anthelmintic
p007	E01	cypassay3	1	DMSO	ECA2859	854.325921067534	801.862181586471	826.988507617342	829.597110558981	841.112862909834	37.7386918351574	878.914754711571	910.787397730799	928.515892301158	0.044173647204805	14	20220908	p007_E01	m2x	20220908-cypassay3-p007-m2x_E01.TIF	wellmask_98.png	/projects/b1059/projects/JB/cellprofiler-nf//projects/20220908_cypRd3//raw_images/	/projects/b1059/projects/JB/cellprofiler-nf/input_data/well_masks/	48h	10	15hHB101	7	E	1				0	DMSO	Both
p007	E02	cypassay3	1	DMSO	ECA2859	836.808121534877	780.162273724556	803.168474282345	810.343874560856	834.115480562341	34.0488535721644	861.676936676528	877.684880967159	914.275972589095	0.0406889616579149	18	20220908	p007_E02	m2x	20220908-cypassay3-p007-m2x_E02.TIF	wellmask_98.png	/projects/b1059/projects/JB/cellprofiler-nf//projects/20220908_cypRd3//raw_images/	/projects/b1059/projects/JB/cellprofiler-nf/input_data/well_masks/	48h	10	15hHB101	7	E	2				0	DMSO	Both
p007	E03	cypassay3	1	DMSO	ECA2859	833.96372238566	791.217390175968	804.348807899544	809.799062931785	821.721857538376	29.3069199442901	858.704483158319	873.961641590418	891.348888093392	0.0351417203861745	22	20220908	p007_E03	m2x	20220908-cypassay3-p007-m2x_E03.TIF	wellmask_98.png	/projects/b1059/projects/JB/cellprofiler-nf//projects/20220908_cypRd3//raw_images/	/projects/b1059/projects/JB/cellprofiler-nf/input_data/well_masks/	48h	10	15hHB101	7	E	3				0	DMSO	Both
p007	E04	cypassay3	1	DMSO	ECA2859	836.273626994576	776.106413228565	798.440502489195	812.83507684667	837.160037220623	32.2584253915882	863.576473870018	877.488613433633	883.534311459604	0.0385740077772385	28	20220908	p007_E04	m2x	20220908-cypassay3-p007-m2x_E04.TIF	wellmask_98.png	/projects/b1059/projects/JB/cellprofiler-nf//projects/20220908_cypRd3//raw_images/	/projects/b1059/projects/JB/cellprofiler-nf/input_data/well_masks/	48h	10	15hHB101	7	E	4				0	DMSO	Both
p007	E05	cypassay3	1	DMSO	ECA2859	850.693087284033	782.069160510642	815.705146481954	839.424634355721	848.397981717262	30.3090323015281	866.657993624906	879.809864234734	915.91796224741	0.0356286335866373	20	20220908	p007_E05	m2x	20220908-cypassay3-p007-m2x_E05.TIF	wellmask_98.png	/projects/b1059/projects/JB/cellprofiler-nf//projects/20220908_cypRd3//raw_images/	/projects/b1059/projects/JB/cellprofiler-nf/input_data/well_masks/	48h	10	15hHB101	7	E	5				0	DMSO	Both
p007	E06	cypassay3	1	DMSO	ECA2859	844.405781856123	765.366584458701	784.867082704425	815.924821620675	856.419804198995	45.8213983616586	868.236191719311	901.72010467724	918.206801298535	0.054264666758838	13	20220908	p007_E06	m2x	20220908-cypassay3-p007-m2x_E06.TIF	wellmask_98.png	/projects/b1059/projects/JB/cellprofiler-nf//projects/20220908_cypRd3//raw_images/	/projects/b1059/projects/JB/cellprofiler-nf/input_data/well_masks/	48h	10	15hHB101	7	E	6				0	DMSO	Both
p007	E07	cypassay3	1	DMSO	ECA2859	850.644184374471	797.995068934946	821.905691052312	829.924769259579	850.120841719311	28.313856416277	864.655862316229	886.178865915209	914.673142515888	0.0332851936642556	24	20220908	p007_E07	m2x	20220908-cypassay3-p007-m2x_E07.TIF	wellmask_98.png	/projects/b1059/projects/JB/cellprofiler-nf//projects/20220908_cypRd3//raw_images/	/projects/b1059/projects/JB/cellprofiler-nf/input_data/well_masks/	48h	10	15hHB101	7	E	7				0	DMSO	Both
p007	E08	cypassay3	1	DMSO	ECA2859	844.173241114812	796.242943823194	802.108724172302	811.075331801203	844.243987511545	34.2537581760719	875.639412623297	885.920508059407	886.531256302878	0.0405766926831707	13	20220908	p007_E08	m2x	20220908-cypassay3-p007-m2x_E08.TIF	wellmask_98.png	/projects/b1059/projects/JB/cellprofiler-nf//projects/20220908_cypRd3//raw_images/	/projects/b1059/projects/JB/cellprofiler-nf/input_data/well_masks/	48h	10	15hHB101	7	E	8				0	DMSO	Both
p007	E09	cypassay3	1	DMSO	ECA2859	890.710438635793	840.853330036206	850.565182578596	873.068525242208	889.185407251839	31.6569727620186	907.360998903729	933.609283541204	953.267121038827	0.0355412616590687	19	20220908	p007_E09	m2x	20220908-cypassay3-p007-m2x_E09.TIF	wellmask_98.png	/projects/b1059/projects/JB/cellprofiler-nf//projects/20220908_cypRd3//raw_images/	/projects/b1059/projects/JB/cellprofiler-nf/input_data/well_masks/	48h	10	15hHB101	7	E	9				0	DMSO	Both
p007	E10	cypassay3	1	DMSO	ECA2859	887.509985945343	839.99734803096	857.221528065546	863.943509680355	884.381975828439	28.9615892953877	908.79835806774	927.925022533896	934.263945568732	0.0326324094985127	20	20220908	p007_E10	m2x	20220908-cypassay3-p007-m2x_E10.TIF	wellmask_98.png	/projects/b1059/projects/JB/cellprofiler-nf//projects/20220908_cypRd3//raw_images/	/projects/b1059/projects/JB/cellprofiler-nf/input_data/well_masks/	48h	10	15hHB101	7	E	10				0	DMSO	Both
p007	E11	cypassay3	1	DMSO	ECA2859	893.279925738661	826.023362399795	841.731257174907	859.534835823956	898.113567771253	40.6573147977301	917.871258422857	942.415639006614	963.222660510643	0.0455146406252331	15	20220908	p007_E11	m2x	20220908-cypassay3-p007-m2x_E11.TIF	wellmask_98.png	/projects/b1059/projects/JB/cellprofiler-nf//projects/20220908_cypRd3//raw_images/	/projects/b1059/projects/JB/cellprofiler-nf/input_data/well_masks/	48h	10	15hHB101	7	E	11				0	DMSO	Both
p007	E12	cypassay3	1	DMSO	ECA2859	852.918827038451	798.092026410286	821.852506639516	829.236740197275	854.222044986886	27.2791320208493	871.432934243971	882.964132205798	910.854494037926	0.0319832686957672	25	20220908	p007_E12	m2x	20220908-cypassay3-p007-m2x_E12.TIF	wellmask_98.png	/projects/b1059/projects/JB/cellprofiler-nf//projects/20220908_cypRd3//raw_images/	/projects/b1059/projects/JB/cellprofiler-nf/input_data/well_masks/	48h	10	15hHB101	7	E	12				0	DMSO	Both
p007	F01	cypassay3	1	DMSO	ECA2859	852.456255090134	808.481439615429	818.217794178448	836.807355159667	851.727530618052	27.8526373401192	866.198066540139	890.649012010974	914.170712041451	0.032673391946868	27	20220908	p007_F01	m2x	20220908-cypassay3-p007-m2x_F01.TIF	wellmask_98.png	/projects/b1059/projects/JB/cellprofiler-nf//projects/20220908_cypRd3//raw_images/	/projects/b1059/projects/JB/cellprofiler-nf/input_data/well_masks/	48h	10	15hHB101	7	F	1				0	DMSO	Both
p007	F02	cypassay3	1	DMSO	ECA2859	837.27452173602	776.480743823194	805.057275147955	818.984445568732	837.108113205143	26.5367542144505	855.683297672615	867.191293435296	888.055188093392	0.0316942096356028	29	20220908	p007_F02	m2x	20220908-cypassay3-p007-m2x_F02.TIF	wellmask_98.png	/projects/b1059/projects/JB/cellprofiler-nf//projects/20220908_cypRd3//raw_images/	/projects/b1059/projects/JB/cellprofiler-nf/input_data/well_masks/	48h	10	15hHB101	7	F	2				0	DMSO	Both
p007	F03	cypassay3	1	DMSO	ECA2859	831.554850355703	748.823644986887	782.678531661866	805.915424592941	830.932068934945	41.9118472745198	853.983459586549	883.829889051314	917.238639061813	0.050401783185549	23	20220908	p007_F03	m2x	20220908-cypassay3-p007-m2x_F03.TIF	wellmask_98.png	/projects/b1059/projects/JB/cellprofiler-nf//projects/20220908_cypRd3//raw_images/	/projects/b1059/projects/JB/cellprofiler-nf/input_data/well_masks/	48h	10	15hHB101	7	F	3				0	DMSO	Both
p007	F04	cypassay3	1	DMSO	ECA2859	858.816824540841	819.995189248312	840.009419389761	847.107973870018	857.769901589458	18.7692645618318	871.978047477299	875.482617135469	908.339200605268	0.0218547937412226	20	20220908	p007_F04	m2x	20220908-cypassay3-p007-m2x_F04.TIF	wellmask_98.png	/projects/b1059/projects/JB/cellprofiler-nf//projects/20220908_cypRd3//raw_images/	/projects/b1059/projects/JB/cellprofiler-nf/input_data/well_masks/	48h	10	15hHB101	7	F	4				0	DMSO	Both
p007	F05	cypassay3	1	DMSO	ECA2859	849.859305750985	793.748429454359	811.72832440504	822.895885421778	848.193871835405	34.3201430566378	870.360721630403	892.004301038828	922.259525828439	0.0403833232446759	19	20220908	p007_F05	m2x	20220908-cypassay3-p007-m2x_F05.TIF	wellmask_98.png	/projects/b1059/projects/JB/cellprofiler-nf//projects/20220908_cypRd3//raw_images/	/projects/b1059/projects/JB/cellprofiler-nf/input_data/well_masks/	48h	10	15hHB101	7	F	5				0	DMSO	Both
p007	F06	cypassay3	1	DMSO	ECA2859	850.336508925263	788.638917412909	801.985031713003	827.991204841264	842.177464145335	38.4322695181958	879.007552095111	895.091416065995	918.96582582844	0.0451965417394229	17	20220908	p007_F06	m2x	20220908-cypassay3-p007-m2x_F06.TIF	wellmask_98.png	/projects/b1059/projects/JB/cellprofiler-nf//projects/20220908_cypRd3//raw_images/	/projects/b1059/projects/JB/cellprofiler-nf/input_data/well_masks/	48h	10	15hHB101	7	F	6				0	DMSO	Both
p007	F07	cypassay3	1	DMSO	ECA2859	857.326039672718	776.026091026045	828.091563583248	835.862578659629	852.478237511546	38.0621784078273	883.667017988176	900.74078096716	925.650183303781	0.0443963867262885	14	20220908	p007_F07	m2x	20220908-cypassay3-p007-m2x_F07.TIF	wellmask_98.png	/projects/b1059/projects/JB/cellprofiler-nf//projects/20220908_cypRd3//raw_images/	/projects/b1059/projects/JB/cellprofiler-nf/input_data/well_masks/	48h	10	15hHB101	7	F	7				0	DMSO	Both
p007	F08	cypassay3	1	DMSO	ECA2859	836.792387987387	801.947700023423	816.314528816803	827.527212366084	837.045963402087	16.3026536748494	850.780747990567	851.78691054524	860.8863048003	0.0194823159350909	16	20220908	p007_F08	m2x	20220908-cypassay3-p007-m2x_F08.TIF	wellmask_98.png	/projects/b1059/projects/JB/cellprofiler-nf//projects/20220908_cypRd3//raw_images/	/projects/b1059/projects/JB/cellprofiler-nf/input_data/well_masks/	48h	10	15hHB101	7	F	8				0	DMSO	Both
p007	F09	cypassay3	1	DMSO	ECA2859	854.457157206406	809.885895927077	823.538010264559	834.265930036204	856.773355729802	27.1869243316958	873.319041966235	889.941093075894	892.519268353099	0.0318177735447635	13	20220908	p007_F09	m2x	20220908-cypassay3-p007-m2x_F09.TIF	wellmask_98.png	/projects/b1059/projects/JB/cellprofiler-nf//projects/20220908_cypRd3//raw_images/	/projects/b1059/projects/JB/cellprofiler-nf/input_data/well_masks/	48h	10	15hHB101	7	F	9				0	DMSO	Both
p007	F10	cypassay3	1	DMSO	ECA2859	867.435683562379	796.587476657209	820.196464804439	843.089882113435	864.774033590317	35.8321717770583	887.654375277766	914.101867336992	933.973073142711	0.0413081597357201	22	20220908	p007_F10	m2x	20220908-cypassay3-p007-m2x_F10.TIF	wellmask_98.png	/projects/b1059/projects/JB/cellprofiler-nf//projects/20220908_cypRd3//raw_images/	/projects/b1059/projects/JB/cellprofiler-nf/input_data/well_masks/	48h	10	15hHB101	7	F	10				0	DMSO	Both
p007	F11	cypassay3	1	DMSO	ECA2859	848.118946041662	804.482375493517	823.455389590365	831.224663999871	843.183019335635	23.0110163798951	862.698688675238	878.973550402251	885.132682721933	0.0271318268354835	18	20220908	p007_F11	m2x	20220908-cypassay3-p007-m2x_F11.TIF	wellmask_98.png	/projects/b1059/projects/JB/cellprofiler-nf//projects/20220908_cypRd3//raw_images/	/projects/b1059/projects/JB/cellprofiler-nf/input_data/well_masks/	48h	10	15hHB101	7	F	11				0	DMSO	Both
p007	F12	cypassay3	1	DMSO	ECA2859	847.284308920594	801.730259244301	815.957701419588	828.627303416532	852.526716249216	24.0762817741565	864.603846813961	877.276768440746	878.77347604317	0.0284158239692043	19	20220908	p007_F12	m2x	20220908-cypassay3-p007-m2x_F12.TIF	wellmask_98.png	/projects/b1059/projects/JB/cellprofiler-nf//projects/20220908_cypRd3//raw_images/	/projects/b1059/projects/JB/cellprofiler-nf/input_data/well_masks/	48h	10	15hHB101	7	F	12				0	DMSO	Both
p007	G02	cypassay3	1	DMSO	ECA2859	844.853723910309	777.142810877758	801.372249945637	816.600303777236	844.205197245404	37.6735108331951	867.671082140088	886.910768567829	917.27049709077	0.0445917556696413	16	20220908	p007_G02	m2x	20220908-cypassay3-p007-m2x_G02.TIF	wellmask_98.png	/projects/b1059/projects/JB/cellprofiler-nf//projects/20220908_cypRd3//raw_images/	/projects/b1059/projects/JB/cellprofiler-nf/input_data/well_masks/	48h	10	15hHB101	7	G	2				0	DMSO	Both
p007	G03	cypassay3	1	DMSO	ECA2859	842.098062308711	812.256791026045	825.09386970774	829.127053037494	841.189739834545	18.9102561675273	851.143809897279	860.929334023657	887.64383236359	0.02245612122142	14	20220908	p007_G03	m2x	20220908-cypassay3-p007-m2x_G03.TIF	wellmask_98.png	/projects/b1059/projects/JB/cellprofiler-nf//projects/20220908_cypRd3//raw_images/	/projects/b1059/projects/JB/cellprofiler-nf/input_data/well_masks/	48h	10	15hHB101	7	G	3				0	DMSO	Both
p007	G04	cypassay3	1	DMSO	ECA2859	836.580170177872	779.903413172855	799.682062595451	805.253105582148	837.078147035059	32.4956521120128	859.826730527473	879.64170947209	890.646659937567	0.0388434405576499	20	20220908	p007_G04	m2x	20220908-cypassay3-p007-m2x_G04.TIF	wellmask_98.png	/projects/b1059/projects/JB/cellprofiler-nf//projects/20220908_cypRd3//raw_images/	/projects/b1059/projects/JB/cellprofiler-nf/input_data/well_masks/	48h	10	15hHB101	7	G	4				0	DMSO	Both
p007	G05	cypassay3	1	DMSO	ECA2859	839.437537970789	769.710181414627	800.212422735418	826.291464866063	841.126705464705	31.1729626653664	865.175530549907	874.5338773798	884.099421038827	0.037135535707305	18	20220908	p007_G05	m2x	20220908-cypassay3-p007-m2x_G05.TIF	wellmask_98.png	/projects/b1059/projects/JB/cellprofiler-nf//projects/20220908_cypRd3//raw_images/	/projects/b1059/projects/JB/cellprofiler-nf/input_data/well_masks/	48h	10	15hHB101	7	G	5				0	DMSO	Both
p007	G06	cypassay3	1	DMSO	ECA2859	848.497357249875	800.954599441576	826.780649535252	832.099507829299	840.107804813033	25.8758383073588	865.963990488198	879.688237228568	903.764663563486	0.0304960741318357	19	20220908	p007_G06	m2x	20220908-cypassay3-p007-m2x_G06.TIF	wellmask_98.png	/projects/b1059/projects/JB/cellprofiler-nf//projects/20220908_cypRd3//raw_images/	/projects/b1059/projects/JB/cellprofiler-nf/input_data/well_masks/	48h	10	15hHB101	7	G	6				0	DMSO	Both
p007	G07	cypassay3	1	DMSO	ECA2859	844.018921152717	789.655543823194	801.394029482589	823.068312503105	848.371151513266	32.1728486313193	861.939664145332	893.375250358344	897.411339615429	0.0381186343398313	21	20220908	p007_G07	m2x	20220908-cypassay3-p007-m2x_G07.TIF	wellmask_98.png	/projects/b1059/projects/JB/cellprofiler-nf//projects/20220908_cypRd3//raw_images/	/projects/b1059/projects/JB/cellprofiler-nf/input_data/well_masks/	48h	10	15hHB101	7	G	7				0	DMSO	Both
p007	G08	cypassay3	1	DMSO	ECA2859	840.121423869464	774.317262981641	812.01691302585	819.989306517607	839.917025828439	28.2603833345697	862.367655147957	875.153246116593	885.423555147956	0.033638450980582	29	20220908	p007_G08	m2x	20220908-cypassay3-p007-m2x_G08.TIF	wellmask_98.png	/projects/b1059/projects/JB/cellprofiler-nf//projects/20220908_cypRd3//raw_images/	/projects/b1059/projects/JB/cellprofiler-nf/input_data/well_masks/	48h	10	15hHB101	7	G	8				0	DMSO	Both
p007	G09	cypassay3	1	DMSO	ECA2859	843.879823910063	790.277449776499	802.345336931317	821.960950723746	837.753544986887	34.19350060941	864.565415633659	881.573466844547	926.820563563487	0.0405193958198653	24	20220908	p007_G09	m2x	20220908-cypassay3-p007-m2x_G09.TIF	wellmask_98.png	/projects/b1059/projects/JB/cellprofiler-nf//projects/20220908_cypRd3//raw_images/	/projects/b1059/projects/JB/cellprofiler-nf/input_data/well_masks/	48h	10	15hHB101	7	G	9				0	DMSO	Both
p007	G10	cypassay3	1	DMSO	ECA2859	844.562258548256	802.986518014214	820.636477239056	822.409381414628	838.843603044074	28.425834393484	868.946036451163	884.761488093393	897.645415667371	0.0336574765279543	21	20220908	p007_G10	m2x	20220908-cypassay3-p007-m2x_G10.TIF	wellmask_98.png	/projects/b1059/projects/JB/cellprofiler-nf//projects/20220908_cypRd3//raw_images/	/projects/b1059/projects/JB/cellprofiler-nf/input_data/well_masks/	48h	10	15hHB101	7	G	10				0	DMSO	Both
p007	G11	cypassay3	1	DMSO	ECA2859	842.62069367856	749.34859346485	787.046906105084	811.010232354817	857.693024664748	43.7775236876431	875.856853402418	886.035883067534	900.699156884723	0.0519540096938839	17	20220908	p007_G11	m2x	20220908-cypassay3-p007-m2x_G11.TIF	wellmask_98.png	/projects/b1059/projects/JB/cellprofiler-nf//projects/20220908_cypRd3//raw_images/	/projects/b1059/projects/JB/cellprofiler-nf/input_data/well_masks/	48h	10	15hHB101	7	G	11				0	DMSO	Both
p007	G12	cypassay3	1	DMSO	ECA2859	849.458339607258	804.776383885627	814.11521107928	826.618522353837	846.883938093392	28.2869763627942	869.065244946598	884.950886321004	900.874170066349	0.0333000160736223	24	20220908	p007_G12	m2x	20220908-cypassay3-p007-m2x_G12.TIF	wellmask_98.png	/projects/b1059/projects/JB/cellprofiler-nf//projects/20220908_cypRd3//raw_images/	/projects/b1059/projects/JB/cellprofiler-nf/input_data/well_masks/	48h	10	15hHB101	7	G	12				0	DMSO	Both
p007	H01	cypassay3	1	DMSO	ECA2859	856.392263877114	795.54071566737	823.102773457478	845.081611605066	861.212043112595	27.0722388804221	871.509557938857	884.40205637907	903.627544986887	0.0316119610397447	16	20220908	p007_H01	m2x	20220908-cypassay3-p007-m2x_H01.TIF	wellmask_98.png	/projects/b1059/projects/JB/cellprofiler-nf//projects/20220908_cypRd3//raw_images/	/projects/b1059/projects/JB/cellprofiler-nf/input_data/well_masks/	48h	10	15hHB101	7	H	1				0	DMSO	Both
p007	H02	cypassay3	1	DMSO	ECA2859	853.88097070462	825.546191599119	830.197137319338	841.693383026972	856.111288675238	22.7188020213255	857.795358411146	873.762703737027	896.531831781744	0.0266065210500921	7	20220908	p007_H02	m2x	20220908-cypassay3-p007-m2x_H02.TIF	wellmask_98.png	/projects/b1059/projects/JB/cellprofiler-nf//projects/20220908_cypRd3//raw_images/	/projects/b1059/projects/JB/cellprofiler-nf/input_data/well_masks/	48h	10	15hHB101	7	H	2				0	DMSO	Both
p007	H03	cypassay3	1	DMSO	ECA2859	841.30102034313	813.967016096831	816.517910776299	827.841829336959	846.304628147054	18.118325655433	848.570949194653	862.767090754636	864.62809346485	0.0215360794974947	9	20220908	p007_H03	m2x	20220908-cypassay3-p007-m2x_H03.TIF	wellmask_98.png	/projects/b1059/projects/JB/cellprofiler-nf//projects/20220908_cypRd3//raw_images/	/projects/b1059/projects/JB/cellprofiler-nf/input_data/well_masks/	48h	10	15hHB101	7	H	3				0	DMSO	Both
p007	H04	cypassay3	1	DMSO	ECA2859	842.47722519281	788.856358192029	798.971416020725	820.425742760236	841.145412633027	31.296623170456	872.678468789484	879.872492151363	888.386221620674	0.0371483314142925	18	20220908	p007_H04	m2x	20220908-cypassay3-p007-m2x_H04.TIF	wellmask_98.png	/projects/b1059/projects/JB/cellprofiler-nf//projects/20220908_cypRd3//raw_images/	/projects/b1059/projects/JB/cellprofiler-nf/input_data/well_masks/	48h	10	15hHB101	7	H	4				0	DMSO	Both
p007	H05	cypassay3	1	DMSO	ECA2859	869.19808835578	842.274421620674	843.804637234107	855.974170098637	859.44201381041	24.9694700248778	878.941415695599	905.486238451461	913.720203035303	0.0287270190298179	9	20220908	p007_H05	m2x	20220908-cypassay3-p007-m2x_H05.TIF	wellmask_98.png	/projects/b1059/projects/JB/cellprofiler-nf//projects/20220908_cypRd3//raw_images/	/projects/b1059/projects/JB/cellprofiler-nf/input_data/well_masks/	48h	10	15hHB101	7	H	5				0	DMSO	Both
p007	H06	cypassay3	1	DMSO	ECA2859	832.741004521172	794.838487511545	799.965724017262	816.093867866859	824.647304275187	28.6256264453535	851.096549886056	872.585468312646	900.470963563487	0.0343751854297283	20	20220908	p007_H06	m2x	20220908-cypassay3-p007-m2x_H06.TIF	wellmask_98.png	/projects/b1059/projects/JB/cellprofiler-nf//projects/20220908_cypRd3//raw_images/	/projects/b1059/projects/JB/cellprofiler-nf/input_data/well_masks/	48h	10	15hHB101	7	H	6				0	DMSO	Both
p007	H07	cypassay3	1	DMSO	ECA2859	866.817831278476	823.294771979018	826.048433532271	831.530674166796	868.813770471097	36.6266104044945	891.879718028465	909.698983274309	920.824453866865	0.0422541035530772	10	20220908	p007_H07	m2x	20220908-cypassay3-p007-m2x_H07.TIF	wellmask_98.png	/projects/b1059/projects/JB/cellprofiler-nf//projects/20220908_cypRd3//raw_images/	/projects/b1059/projects/JB/cellprofiler-nf/input_data/well_masks/	48h	10	15hHB101	7	H	7				0	DMSO	Both
p007	H08	cypassay3	1	DMSO	ECA2859	854.20557568322	780.008519875135	814.824276959024	830.135312201027	856.413924015479	37.1030553824936	873.757857235694	893.895769300448	938.493949776498	0.0434357447887383	18	20220908	p007_H08	m2x	20220908-cypassay3-p007-m2x_H08.TIF	wellmask_98.png	/projects/b1059/projects/JB/cellprofiler-nf//projects/20220908_cypRd3//raw_images/	/projects/b1059/projects/JB/cellprofiler-nf/input_data/well_masks/	48h	10	15hHB101	7	H	8				0	DMSO	Both
p007	H09	cypassay3	1	DMSO	ECA2859	871.542747407759	826.764028207476	828.630667065812	851.650653693341	876.375919149676	31.9029978991215	890.362101156391	909.979950577878	910.757536562583	0.0366052015165188	8	20220908	p007_H09	m2x	20220908-cypassay3-p007-m2x_H09.TIF	wellmask_98.png	/projects/b1059/projects/JB/cellprofiler-nf//projects/20220908_cypRd3//raw_images/	/projects/b1059/projects/JB/cellprofiler-nf/input_data/well_masks/	48h	10	15hHB101	7	H	9				0	DMSO	Both
p007	H10	cypassay3	1	DMSO	ECA2859	887.840598177467	823.502186236433	847.605966885131	864.551216540139	897.105244433272	41.5011871450927	905.585347963539	926.606852968896	954.003627565207	0.0467439619570057	7	20220908	p007_H10	m2x	20220908-cypassay3-p007-m2x_H10.TIF	wellmask_98.png	/projects/b1059/projects/JB/cellprofiler-nf//projects/20220908_cypRd3//raw_images/	/projects/b1059/projects/JB/cellprofiler-nf/input_data/well_masks/	48h	10	15hHB101	7	H	10				0	DMSO	Both
p007	H11	cypassay3	1	DMSO	ECA2859	907.893790190832	869.7376055063	877.268735201617	888.077411648625	894.049080327128	32.1912926627545	931.099046508924	957.485076916216	959.580283885627	0.0354571129470862	12	20220908	p007_H11	m2x	20220908-cypassay3-p007-m2x_H11.TIF	wellmask_98.png	/projects/b1059/projects/JB/cellprofiler-nf//projects/20220908_cypRd3//raw_images/	/projects/b1059/projects/JB/cellprofiler-nf/input_data/well_masks/	48h	10	15hHB101	7	H	11				0	DMSO	Both
p007	H12	cypassay3	1	DMSO	ECA2859	923.09934339976	919.724850358344	920.703264610811	922.17088598951	924.616921620675	2.92731785033263	924.786589920468	924.888390900344	924.956258220261	0.00317118398064434	3	20220908	p007_H12	m2x	20220908-cypassay3-p007-m2x_H12.TIF	wellmask_98.png	/projects/b1059/projects/JB/cellprofiler-nf//projects/20220908_cypRd3//raw_images/	/projects/b1059/projects/JB/cellprofiler-nf/input_data/well_masks/	48h	10	15hHB101	7	H	12				0	DMSO	Both
p008	A01	cypassay3	2	Thiabendazole	ECA2859	560.846871065891	453.246626992131	486.141515928554	539.08556349168	578.384708988605	50.9474116553307	600.551054871148	610.175224843548	622.620764606987	0.0908401460072426	19	20220908	p008_A01	m2x	20220908-cypassay3-p008-m2x_A01.TIF	wellmask_98.png	/projects/b1059/projects/JB/cellprofiler-nf//projects/20220908_cypRd3//raw_images/	/projects/b1059/projects/JB/cellprofiler-nf/input_data/well_masks/	48h	10	15hHB101	8	A	1				32.5	DMSO	Anthelmintic
p008	A02	cypassay3	2	Thiabendazole	ECA2859	590.540917793515	521.284107833684	559.377647653393	572.996956905205	589.983655729802	30.5242066685197	606.285070983117	623.739232856035	652.891853290996	0.0516885549312479	19	20220908	p008_A02	m2x	20220908-cypassay3-p008-m2x_A02.TIF	wellmask_98.png	/projects/b1059/projects/JB/cellprofiler-nf//projects/20220908_cypRd3//raw_images/	/projects/b1059/projects/JB/cellprofiler-nf/input_data/well_masks/	48h	10	15hHB101	8	A	2				32.5	DMSO	Anthelmintic
p008	A03	cypassay3	2	Thiabendazole	ECA2859	538.661628162989	406.763632363589	427.666798856809	495.376502055497	551.683296397502	74.4982960620829	589.78974077912	617.857388066423	643.950193464849	0.138302585829524	19	20220908	p008_A03	m2x	20220908-cypassay3-p008-m2x_A03.TIF	wellmask_98.png	/projects/b1059/projects/JB/cellprofiler-nf//projects/20220908_cypRd3//raw_images/	/projects/b1059/projects/JB/cellprofiler-nf/input_data/well_masks/	48h	10	15hHB101	8	A	3				32.5	DMSO	Anthelmintic
p008	A04	cypassay3	2	Thiabendazole	ECA2859	574.247255464073	486.280584467472	533.328688675237	564.360523254461	581.47221264714	30.8153444950598	595.966037005546	602.299532359204	610.407922784366	0.0536621537183606	26	20220908	p008_A04	m2x	20220908-cypassay3-p008-m2x_A04.TIF	wellmask_98.png	/projects/b1059/projects/JB/cellprofiler-nf//projects/20220908_cypRd3//raw_images/	/projects/b1059/projects/JB/cellprofiler-nf/input_data/well_masks/	48h	10	15hHB101	8	A	4				32.5	DMSO	Anthelmintic
p008	A05	cypassay3	2	Thiabendazole	ECA2859	575.726286607999	485.341144293619	507.619999415522	559.839646620673	584.632253912457	40.2619012629908	604.659869516791	620.162591358335	621.790436571355	0.0699323657778448	24	20220908	p008_A05	m2x	20220908-cypassay3-p008-m2x_A05.TIF	wellmask_98.png	/projects/b1059/projects/JB/cellprofiler-nf//projects/20220908_cypRd3//raw_images/	/projects/b1059/projects/JB/cellprofiler-nf/input_data/well_masks/	48h	10	15hHB101	8	A	5				32.5	DMSO	Anthelmintic
p008	A06	cypassay3	2	Thiabendazole	ECA2859	573.489271637328	497.035309570451	526.481861576105	557.748883885626	581.186341854814	33.4965945170212	599.065570098637	605.661002318889	618.057285070718	0.0584084065276192	17	20220908	p008_A06	m2x	20220908-cypassay3-p008-m2x_A06.TIF	wellmask_98.png	/projects/b1059/projects/JB/cellprofiler-nf//projects/20220908_cypRd3//raw_images/	/projects/b1059/projects/JB/cellprofiler-nf/input_data/well_masks/	48h	10	15hHB101	8	A	6				32.5	DMSO	Anthelmintic
p008	A07	cypassay3	2	Thiabendazole	ECA2859	524.990308441337	392.202500001714	441.720026922804	502.989041976523	529.512280502244	56.3071111072101	561.193901555747	589.571040112121	595.303717994754	0.107253620118021	22	20220908	p008_A07	m2x	20220908-cypassay3-p008-m2x_A07.TIF	wellmask_98.png	/projects/b1059/projects/JB/cellprofiler-nf//projects/20220908_cypRd3//raw_images/	/projects/b1059/projects/JB/cellprofiler-nf/input_data/well_masks/	48h	10	15hHB101	8	A	7				32.5	DMSO	Anthelmintic
p008	A08	cypassay3	2	Thiabendazole	ECA2859	585.439826378407	525.836126871939	548.391053546196	567.581505147956	588.05425094019	28.4752158670161	609.697376992131	619.121398746906	630.347402462227	0.0486390139242265	23	20220908	p008_A08	m2x	20220908-cypassay3-p008-m2x_A08.TIF	wellmask_98.png	/projects/b1059/projects/JB/cellprofiler-nf//projects/20220908_cypRd3//raw_images/	/projects/b1059/projects/JB/cellprofiler-nf/input_data/well_masks/	48h	10	15hHB101	8	A	8				32.5	DMSO	Anthelmintic
p008	A09	cypassay3	2	Thiabendazole	ECA2859	607.527050308531	546.035336571355	565.322041302782	595.961626231113	601.275961694816	30.0224721712774	626.716787477835	644.230820686651	670.267935435893	0.0494175068518028	22	20220908	p008_A09	m2x	20220908-cypassay3-p008-m2x_A09.TIF	wellmask_98.png	/projects/b1059/projects/JB/cellprofiler-nf//projects/20220908_cypRd3//raw_images/	/projects/b1059/projects/JB/cellprofiler-nf/input_data/well_masks/	48h	10	15hHB101	8	A	9				32.5	DMSO	Anthelmintic
p008	A10	cypassay3	2	Thiabendazole	ECA2859	576.175895324326	517.522255729801	520.953074306402	551.492517412908	585.228703044073	36.1416037328887	600.173271253558	610.073753290996	640.16582335744	0.0627266847262759	21	20220908	p008_A10	m2x	20220908-cypassay3-p008-m2x_A10.TIF	wellmask_98.png	/projects/b1059/projects/JB/cellprofiler-nf//projects/20220908_cypRd3//raw_images/	/projects/b1059/projects/JB/cellprofiler-nf/input_data/well_masks/	48h	10	15hHB101	8	A	10				32.5	DMSO	Anthelmintic
p008	A11	cypassay3	2	Thiabendazole	ECA2859	584.661742936418	545.035316305676	563.231824915217	570.705613770844	584.174484521528	22.2295143364252	596.552697818076	614.597480474713	628.993470592484	0.0380211542913329	18	20220908	p008_A11	m2x	20220908-cypassay3-p008-m2x_A11.TIF	wellmask_98.png	/projects/b1059/projects/JB/cellprofiler-nf//projects/20220908_cypRd3//raw_images/	/projects/b1059/projects/JB/cellprofiler-nf/input_data/well_masks/	48h	10	15hHB101	8	A	11				32.5	DMSO	Anthelmintic
p008	A12	cypassay3	2	Thiabendazole	ECA2859	590.957954680445	549.094960519413	572.705299879382	577.486844516791	592.583949122844	18.5099151061206	603.598209646644	610.023419937567	632.682280250935	0.0313218816322215	22	20220908	p008_A12	m2x	20220908-cypassay3-p008-m2x_A12.TIF	wellmask_98.png	/projects/b1059/projects/JB/cellprofiler-nf//projects/20220908_cypRd3//raw_images/	/projects/b1059/projects/JB/cellprofiler-nf/input_data/well_masks/	48h	10	15hHB101	8	A	12				32.5	DMSO	Anthelmintic
p008	B01	cypassay3	2	Thiabendazole	ECA2859	566.487117857819	452.618838308122	484.176167712791	531.41936316266	586.925241952542	53.2468150113441	598.189507542761	624.196427487051	633.503983885626	0.0939947499824848	24	20220908	p008_B01	m2x	20220908-cypassay3-p008-m2x_B01.TIF	wellmask_98.png	/projects/b1059/projects/JB/cellprofiler-nf//projects/20220908_cypRd3//raw_images/	/projects/b1059/projects/JB/cellprofiler-nf/input_data/well_masks/	48h	10	15hHB101	8	B	1				32.5	DMSO	Anthelmintic
p008	B02	cypassay3	2	Thiabendazole	ECA2859	612.248343937775	544.468107713492	588.000780601797	600.449945859655	609.255185622393	26.9792265360707	629.950423838215	637.199629284052	666.206907833684	0.0440658219874462	23	20220908	p008_B02	m2x	20220908-cypassay3-p008-m2x_B02.TIF	wellmask_98.png	/projects/b1059/projects/JB/cellprofiler-nf//projects/20220908_cypRd3//raw_images/	/projects/b1059/projects/JB/cellprofiler-nf/input_data/well_masks/	48h	10	15hHB101	8	B	2				32.5	DMSO	Anthelmintic
p008	B03	cypassay3	2	Thiabendazole	ECA2859	620.608340650849	573.749231781743	585.665516105	604.445559761277	619.481519516791	25.5390732323546	638.751673891191	647.222838442499	665.544840779121	0.0411516757985737	22	20220908	p008_B03	m2x	20220908-cypassay3-p008-m2x_B03.TIF	wellmask_98.png	/projects/b1059/projects/JB/cellprofiler-nf//projects/20220908_cypRd3//raw_images/	/projects/b1059/projects/JB/cellprofiler-nf/input_data/well_masks/	48h	10	15hHB101	8	B	3				32.5	DMSO	Anthelmintic
p008	B04	cypassay3	2	Thiabendazole	ECA2859	617.957258240273	549.188782028666	569.90668718913	598.637579096015	624.238517906755	32.5127972751608	639.794628728899	653.864597873122	672.931426410285	0.0526133431424463	25	20220908	p008_B04	m2x	20220908-cypassay3-p008-m2x_B04.TIF	wellmask_98.png	/projects/b1059/projects/JB/cellprofiler-nf//projects/20220908_cypRd3//raw_images/	/projects/b1059/projects/JB/cellprofiler-nf/input_data/well_masks/	48h	10	15hHB101	8	B	4				32.5	DMSO	Anthelmintic
p008	B05	cypassay3	2	Thiabendazole	ECA2859	605.813497960546	524.480850358343	545.933875495309	590.601395582847	615.768146150578	37.7063062060166	627.635951226727	651.835681969781	658.626407251839	0.0622407825724482	23	20220908	p008_B05	m2x	20220908-cypassay3-p008-m2x_B05.TIF	wellmask_98.png	/projects/b1059/projects/JB/cellprofiler-nf//projects/20220908_cypRd3//raw_images/	/projects/b1059/projects/JB/cellprofiler-nf/input_data/well_masks/	48h	10	15hHB101	8	B	5				32.5	DMSO	Anthelmintic
p008	B06	cypassay3	2	Thiabendazole	ECA2859	603.620155694063	544.808159937567	558.066994374425	579.10945387436	610.531393272581	31.7067444728067	624.811622057058	638.545507471092	661.217879096014	0.0525276437072404	30	20220908	p008_B06	m2x	20220908-cypassay3-p008-m2x_B06.TIF	wellmask_98.png	/projects/b1059/projects/JB/cellprofiler-nf//projects/20220908_cypRd3//raw_images/	/projects/b1059/projects/JB/cellprofiler-nf/input_data/well_masks/	48h	10	15hHB101	8	B	6				32.5	DMSO	Anthelmintic
p008	B07	cypassay3	2	Thiabendazole	ECA2859	576.477070615906	438.23937967786	494.748382327345	539.32820913626	598.492142883003	59.2356580181267	625.19701577912	628.899172578596	641.786712623296	0.102754577827076	20	20220908	p008_B07	m2x	20220908-cypassay3-p008-m2x_B07.TIF	wellmask_98.png	/projects/b1059/projects/JB/cellprofiler-nf//projects/20220908_cypRd3//raw_images/	/projects/b1059/projects/JB/cellprofiler-nf/input_data/well_masks/	48h	10	15hHB101	8	B	7				32.5	DMSO	Anthelmintic
p008	B08	cypassay3	2	Thiabendazole	ECA2859	630.485326731278	595.908988675238	596.942250358344	615.848215123274	630.163015318754	24.0755708946037	642.030828950552	659.736545859655	679.378571867596	0.0381857751066506	16	20220908	p008_B08	m2x	20220908-cypassay3-p008-m2x_B08.TIF	wellmask_98.png	/projects/b1059/projects/JB/cellprofiler-nf//projects/20220908_cypRd3//raw_images/	/projects/b1059/projects/JB/cellprofiler-nf/input_data/well_masks/	48h	10	15hHB101	8	B	8				32.5	DMSO	Anthelmintic
p008	B09	cypassay3	2	Thiabendazole	ECA2859	604.25658914834	531.024953290996	563.342006757638	587.041069807713	612.314809570452	30.7797839381398	619.896683534607	635.240032905588	655.760698254461	0.050938267767211	19	20220908	p008_B09	m2x	20220908-cypassay3-p008-m2x_B09.TIF	wellmask_98.png	/projects/b1059/projects/JB/cellprofiler-nf//projects/20220908_cypRd3//raw_images/	/projects/b1059/projects/JB/cellprofiler-nf/input_data/well_masks/	48h	10	15hHB101	8	B	9				32.5	DMSO	Anthelmintic
p008	B10	cypassay3	2	Thiabendazole	ECA2859	606.121811085166	539.138705423109	580.838855884432	588.756479096014	603.957641360967	26.9337864331282	628.280879096014	635.940323769257	644.961960459645	0.0444362600727194	17	20220908	p008_B10	m2x	20220908-cypassay3-p008-m2x_B10.TIF	wellmask_98.png	/projects/b1059/projects/JB/cellprofiler-nf//projects/20220908_cypRd3//raw_images/	/projects/b1059/projects/JB/cellprofiler-nf/input_data/well_masks/	48h	10	15hHB101	8	B	10				32.5	DMSO	Anthelmintic
p008	B11	cypassay3	2	Thiabendazole	ECA2859	592.929916563718	486.741594956935	538.126578800076	564.200022350653	614.706486280432	43.957460059514	623.042104530206	630.824561258081	637.49991204145	0.0741360130962294	18	20220908	p008_B11	m2x	20220908-cypassay3-p008-m2x_B11.TIF	wellmask_98.png	/projects/b1059/projects/JB/cellprofiler-nf//projects/20220908_cypRd3//raw_images/	/projects/b1059/projects/JB/cellprofiler-nf/input_data/well_masks/	48h	10	15hHB101	8	B	11				32.5	DMSO	Anthelmintic
p008	B12	cypassay3	2	Thiabendazole	ECA2859	577.858730197053	468.868068371698	500.874038599045	538.989824742787	591.560378458458	57.6076673107865	617.907387623297	641.578597305499	660.418693464849	0.0996916102507302	16	20220908	p008_B12	m2x	20220908-cypassay3-p008-m2x_B12.TIF	wellmask_98.png	/projects/b1059/projects/JB/cellprofiler-nf//projects/20220908_cypRd3//raw_images/	/projects/b1059/projects/JB/cellprofiler-nf/input_data/well_masks/	48h	10	15hHB101	8	B	12				32.5	DMSO	Anthelmintic
p008	C01	cypassay3	2	Thiabendazole	ECA2859	601.821609858759	524.537646732425	561.448056884723	581.135817412908	609.317864727179	30.3525453524592	624.987179096015	629.976207833684	634.868279096014	0.0504344557510698	21	20220908	p008_C01	m2x	20220908-cypassay3-p008-m2x_C01.TIF	wellmask_98.png	/projects/b1059/projects/JB/cellprofiler-nf//projects/20220908_cypRd3//raw_images/	/projects/b1059/projects/JB/cellprofiler-nf/input_data/well_masks/	48h	10	15hHB101	8	C	1				32.5	DMSO	Anthelmintic
p008	C02	cypassay3	2	Thiabendazole	ECA2859	620.040510418794	597.370241360966	605.992035846171	612.942598254461	617.334668381834	13.5952457431948	631.999434132549	635.947179443368	638.002342515888	0.0219263830584427	9	20220908	p008_C02	m2x	20220908-cypassay3-p008-m2x_C02.TIF	wellmask_98.png	/projects/b1059/projects/JB/cellprofiler-nf//projects/20220908_cypRd3//raw_images/	/projects/b1059/projects/JB/cellprofiler-nf/input_data/well_masks/	48h	10	15hHB101	8	C	2				32.5	DMSO	Anthelmintic
p008	C03	cypassay3	2	Thiabendazole	ECA2859	626.58095322041	561.103016451411	586.138759063783	607.291502462226	631.429431597964	29.499508825158	647.712045568733	657.272216929831	674.489636571355	0.0470801237630042	25	20220908	p008_C03	m2x	20220908-cypassay3-p008-m2x_C03.TIF	wellmask_98.png	/projects/b1059/projects/JB/cellprofiler-nf//projects/20220908_cypRd3//raw_images/	/projects/b1059/projects/JB/cellprofiler-nf/input_data/well_masks/	48h	10	15hHB101	8	C	3				32.5	DMSO	Anthelmintic
p008	C04	cypassay3	2	Thiabendazole	ECA2859	626.684299413037	567.629983885626	588.850203958129	607.969238019392	628.046803044073	33.1134931992115	653.086468028465	659.037459105852	679.324911459604	0.0528391938815544	12	20220908	p008_C04	m2x	20220908-cypassay3-p008-m2x_C04.TIF	wellmask_98.png	/projects/b1059/projects/JB/cellprofiler-nf//projects/20220908_cypRd3//raw_images/	/projects/b1059/projects/JB/cellprofiler-nf/input_data/well_masks/	48h	10	15hHB101	8	C	4				32.5	DMSO	Anthelmintic
p008	C05	cypassay3	2	Thiabendazole	ECA2859	634.483617397188	542.410603044072	597.846346825931	627.715769516791	642.39198330378	31.537437707682	653.403302462226	662.013737672615	670.767945568732	0.0497056769362407	17	20220908	p008_C05	m2x	20220908-cypassay3-p008-m2x_C05.TIF	wellmask_98.png	/projects/b1059/projects/JB/cellprofiler-nf//projects/20220908_cypRd3//raw_images/	/projects/b1059/projects/JB/cellprofiler-nf/input_data/well_masks/	48h	10	15hHB101	8	C	5				32.5	DMSO	Anthelmintic
p008	C06	cypassay3	2	Thiabendazole	ECA2859	607.309277432134	490.179555147955	541.205069196268	582.221171520963	622.492664727179	48.8858643774215	645.346424757382	658.863810358344	689.302968934945	0.0804958300392248	24	20220908	p008_C06	m2x	20220908-cypassay3-p008-m2x_C06.TIF	wellmask_98.png	/projects/b1059/projects/JB/cellprofiler-nf//projects/20220908_cypRd3//raw_images/	/projects/b1059/projects/JB/cellprofiler-nf/input_data/well_masks/	48h	10	15hHB101	8	C	6				32.5	DMSO	Anthelmintic
p008	C07	cypassay3	2	Thiabendazole	ECA2859	611.281351807389	548.432893464849	560.844102108103	596.554167227157	612.644114450371	35.2563384089856	630.823088210997	650.8567170006	674.489636571355	0.0576761229583439	14	20220908	p008_C07	m2x	20220908-cypassay3-p008-m2x_C07.TIF	wellmask_98.png	/projects/b1059/projects/JB/cellprofiler-nf//projects/20220908_cypRd3//raw_images/	/projects/b1059/projects/JB/cellprofiler-nf/input_data/well_masks/	48h	10	15hHB101	8	C	7				32.5	DMSO	Anthelmintic
p008	C08	cypassay3	2	Thiabendazole	ECA2859	597.595227948804	519.782694046695	529.808944843548	562.943590488197	604.992712657905	45.9221259917812	635.517519165772	650.912115147956	669.734683885626	0.0768448673015765	23	20220908	p008_C08	m2x	20220908-cypassay3-p008-m2x_C08.TIF	wellmask_98.png	/projects/b1059/projects/JB/cellprofiler-nf//projects/20220908_cypRd3//raw_images/	/projects/b1059/projects/JB/cellprofiler-nf/input_data/well_masks/	48h	10	15hHB101	8	C	8				32.5	DMSO	Anthelmintic
p008	C09	cypassay3	2	Thiabendazole	ECA2859	578.514675606564	480.68314908323	504.472231282336	566.820757979146	593.792418588311	46.0019704005325	607.967768610311	615.314809976458	659.756626410285	0.0795173784525001	30	20220908	p008_C09	m2x	20220908-cypassay3-p008-m2x_C09.TIF	wellmask_98.png	/projects/b1059/projects/JB/cellprofiler-nf//projects/20220908_cypRd3//raw_images/	/projects/b1059/projects/JB/cellprofiler-nf/input_data/well_masks/	48h	10	15hHB101	8	C	9				32.5	DMSO	Anthelmintic
p008	C10	cypassay3	2	Thiabendazole	ECA2859	577.081400415703	512.43626951679	531.73834963316	548.955404489917	570.920547919538	37.7452198758033	611.598383594703	618.001154926509	643.381947919538	0.0654070982856378	27	20220908	p008_C10	m2x	20220908-cypassay3-p008-m2x_C10.TIF	wellmask_98.png	/projects/b1059/projects/JB/cellprofiler-nf//projects/20220908_cypRd3//raw_images/	/projects/b1059/projects/JB/cellprofiler-nf/input_data/well_masks/	48h	10	15hHB101	8	C	10				32.5	DMSO	Anthelmintic
p008	C11	cypassay3	2	Thiabendazole	ECA2859	574.325880528166	419.704356311648	516.301828749381	532.869358120222	595.312539543621	61.4685404340623	617.165838439632	633.403566568369	650.303517412908	0.107027286281325	16	20220908	p008_C11	m2x	20220908-cypassay3-p008-m2x_C11.TIF	wellmask_98.png	/projects/b1059/projects/JB/cellprofiler-nf//projects/20220908_cypRd3//raw_images/	/projects/b1059/projects/JB/cellprofiler-nf/input_data/well_masks/	48h	10	15hHB101	8	C	11				32.5	DMSO	Anthelmintic
p008	C12	cypassay3	2	Thiabendazole	ECA2859	577.400598007037	470.80204908323	511.968117412908	565.272588093391	591.441772449443	48.0100864647952	611.789861092488	624.559188093391	649.407374306403	0.0831486607920176	21	20220908	p008_C12	m2x	20220908-cypassay3-p008-m2x_C12.TIF	wellmask_98.png	/projects/b1059/projects/JB/cellprofiler-nf//projects/20220908_cypRd3//raw_images/	/projects/b1059/projects/JB/cellprofiler-nf/input_data/well_masks/	48h	10	15hHB101	8	C	12				32.5	DMSO	Anthelmintic
p008	D01	cypassay3	2	Thiabendazole	ECA2859	603.424042039132	525.411271835404	559.303766992131	592.050179096014	612.217852095112	34.527823565606	629.976207833684	634.533030510137	650.408777960552	0.0572198340804043	13	20220908	p008_D01	m2x	20220908-cypassay3-p008-m2x_D01.TIF	wellmask_98.png	/projects/b1059/projects/JB/cellprofiler-nf//projects/20220908_cypRd3//raw_images/	/projects/b1059/projects/JB/cellprofiler-nf/input_data/well_masks/	48h	10	15hHB101	8	D	1				32.5	DMSO	Anthelmintic
p008	D02	cypassay3	2	Thiabendazole	ECA2859	619.720276340926	528.105583885626	573.888013885626	603.456524106747	625.055738384315	38.2531757883042	653.832585241403	659.503158863276	664.351942515888	0.0617265196068234	24	20220908	p008_D02	m2x	20220908-cypassay3-p008-m2x_D02.TIF	wellmask_98.png	/projects/b1059/projects/JB/cellprofiler-nf//projects/20220908_cypRd3//raw_images/	/projects/b1059/projects/JB/cellprofiler-nf/input_data/well_masks/	48h	10	15hHB101	8	D	2				32.5	DMSO	Anthelmintic
p008	D03	cypassay3	2	Thiabendazole	ECA2859	614.394098853831	557.748883885625	579.454326846208	591.346382957146	615.574231199897	29.9136468379252	636.680645859655	650.226769714329	668.678904198994	0.0486880438691223	19	20220908	p008_D03	m2x	20220908-cypassay3-p008-m2x_D03.TIF	wellmask_98.png	/projects/b1059/projects/JB/cellprofiler-nf//projects/20220908_cypRd3//raw_images/	/projects/b1059/projects/JB/cellprofiler-nf/input_data/well_masks/	48h	10	15hHB101	8	D	3				32.5	DMSO	Anthelmintic
p008	D04	cypassay3	2	Thiabendazole	ECA2859	644.386079047635	602.496388675237	622.325210397235	636.452451264823	642.019220692194	20.102565866639	654.592040633659	669.339522196711	680.649045568732	0.0311964620594371	22	20220908	p008_D04	m2x	20220908-cypassay3-p008-m2x_D04.TIF	wellmask_98.png	/projects/b1059/projects/JB/cellprofiler-nf//projects/20220908_cypRd3//raw_images/	/projects/b1059/projects/JB/cellprofiler-nf/input_data/well_masks/	48h	10	15hHB101	8	D	4				32.5	DMSO	Anthelmintic
p008	D05	cypassay3	2	Thiabendazole	ECA2859	615.360235235454	482.983748501384	519.761525304728	624.136825318055	631.323006046551	57.2062157143263	653.743510667547	661.473585506251	678.58252220252	0.0929637835510084	18	20220908	p008_D05	m2x	20220908-cypassay3-p008-m2x_D05.TIF	wellmask_98.png	/projects/b1059/projects/JB/cellprofiler-nf//projects/20220908_cypRd3//raw_images/	/projects/b1059/projects/JB/cellprofiler-nf/input_data/well_masks/	48h	10	15hHB101	8	D	5				32.5	DMSO	Anthelmintic
p008	D06	cypassay3	2	Thiabendazole	ECA2859	632.373039706973	528.842090412004	588.827389948282	611.498484754009	640.656493464849	34.8565404292637	653.049938713197	666.873680053936	680.318012041451	0.0551202189856409	23	20220908	p008_D06	m2x	20220908-cypassay3-p008-m2x_D06.TIF	wellmask_98.png	/projects/b1059/projects/JB/cellprofiler-nf//projects/20220908_cypRd3//raw_images/	/projects/b1059/projects/JB/cellprofiler-nf/input_data/well_masks/	48h	10	15hHB101	8	D	6				32.5	DMSO	Anthelmintic
p008	D07	cypassay3	2	Thiabendazole	ECA2859	574.152457466592	459.034841360966	515.313337788983	547.329342572485	589.348418879234	44.3125983968258	602.908961857892	614.318941795228	625.221255147955	0.0771791495805	18	20220908	p008_D07	m2x	20220908-cypassay3-p008-m2x_D07.TIF	wellmask_98.png	/projects/b1059/projects/JB/cellprofiler-nf//projects/20220908_cypRd3//raw_images/	/projects/b1059/projects/JB/cellprofiler-nf/input_data/well_masks/	48h	10	15hHB101	8	D	7				32.5	DMSO	Anthelmintic
p008	D08	cypassay3	2	Thiabendazole	ECA2859	573.072390328552	482.65585094019	502.003082739665	552.114926005074	578.310269516791	43.7477525524978	611.822419371329	618.899269733414	627.287778514168	0.0763389639612832	18	20220908	p008_D08	m2x	20220908-cypassay3-p008-m2x_D08.TIF	wellmask_98.png	/projects/b1059/projects/JB/cellprofiler-nf//projects/20220908_cypRd3//raw_images/	/projects/b1059/projects/JB/cellprofiler-nf/input_data/well_masks/	48h	10	15hHB101	8	D	8				32.5	DMSO	Anthelmintic
p008	D09	cypassay3	2	Thiabendazole	ECA2859	593.251691474202	483.645815555948	549.709053521393	562.668470769511	606.988867121984	40.9111153518451	619.37868058434	623.962364649701	662.485216831063	0.0689608069219034	20	20220908	p008_D09	m2x	20220908-cypassay3-p008-m2x_D09.TIF	wellmask_98.png	/projects/b1059/projects/JB/cellprofiler-nf//projects/20220908_cypRd3//raw_images/	/projects/b1059/projects/JB/cellprofiler-nf/input_data/well_masks/	48h	10	15hHB101	8	D	9				32.5	DMSO	Anthelmintic
p008	D10	cypassay3	2	Thiabendazole	ECA2859	577.73972287544	490.336945189081	537.321009352344	551.686432363589	589.555664727179	34.6022797333895	602.496388675238	616.875567900223	630.541317412908	0.0598925058522413	25	20220908	p008_D10	m2x	20220908-cypassay3-p008-m2x_D10.TIF	wellmask_98.png	/projects/b1059/projects/JB/cellprofiler-nf//projects/20220908_cypRd3//raw_images/	/projects/b1059/projects/JB/cellprofiler-nf/input_data/well_masks/	48h	10	15hHB101	8	D	10				32.5	DMSO	Anthelmintic
p008	D11	cypassay3	2	Thiabendazole	ECA2859	596.108509787474	552.537539463043	583.859417251838	587.029282643233	596.169894931175	17.9376012962356	607.416858124608	617.836333044072	619.957989257084	0.0300911679697892	14	20220908	p008_D11	m2x	20220908-cypassay3-p008-m2x_D11.TIF	wellmask_98.png	/projects/b1059/projects/JB/cellprofiler-nf//projects/20220908_cypRd3//raw_images/	/projects/b1059/projects/JB/cellprofiler-nf/input_data/well_masks/	48h	10	15hHB101	8	D	11				32.5	DMSO	Anthelmintic
p008	D12	cypassay3	2	Thiabendazole	ECA2859	613.149241098123	583.330440658928	588.995014080822	595.383609334924	615.106079096014	19.7295910041047	623.622883885626	638.853822448742	643.790556884723	0.0321774694995462	14	20220908	p008_D12	m2x	20220908-cypassay3-p008-m2x_D12.TIF	wellmask_98.png	/projects/b1059/projects/JB/cellprofiler-nf//projects/20220908_cypRd3//raw_images/	/projects/b1059/projects/JB/cellprofiler-nf/input_data/well_masks/	48h	10	15hHB101	8	D	12				32.5	DMSO	Anthelmintic
p008	E01	cypassay3	2	DMSO	ECA2859	877.305869403976	805.712688093391	842.016438821674	863.295641719312	875.039309049028	30.6850065606157	894.925142883004	906.249767600946	944.379121620675	0.0349764063261796	23	20220908	p008_E01	m2x	20220908-cypassay3-p008-m2x_E01.TIF	wellmask_98.png	/projects/b1059/projects/JB/cellprofiler-nf//projects/20220908_cypRd3//raw_images/	/projects/b1059/projects/JB/cellprofiler-nf/input_data/well_masks/	48h	10	15hHB101	8	E	1				0	DMSO	Both
p008	E02	cypassay3	2	DMSO	ECA2859	907.279243526541	837.616426410286	882.16405087145	886.169812551571	916.536410905988	28.2312589541727	926.118335407664	936.721049232913	950.632352127305	0.031116394600233	17	20220908	p008_E02	m2x	20220908-cypassay3-p008-m2x_E02.TIF	wellmask_98.png	/projects/b1059/projects/JB/cellprofiler-nf//projects/20220908_cypRd3//raw_images/	/projects/b1059/projects/JB/cellprofiler-nf/input_data/well_masks/	48h	10	15hHB101	8	E	2				0	DMSO	Both
p008	E03	cypassay3	2	DMSO	ECA2859	901.474413167205	872.563153402418	887.318697742643	894.595831994626	902.009093173927	14.4468485325056	907.205522415403	918.67856587314	934.578343823195	0.0160257998690707	20	20220908	p008_E03	m2x	20220908-cypassay3-p008-m2x_E03.TIF	wellmask_98.png	/projects/b1059/projects/JB/cellprofiler-nf//projects/20220908_cypRd3//raw_images/	/projects/b1059/projects/JB/cellprofiler-nf/input_data/well_masks/	48h	10	15hHB101	8	E	3				0	DMSO	Both
p008	E04	cypassay3	2	DMSO	ECA2859	901.550879454311	832.393321620674	856.628104594386	879.516734770107	899.431819149676	36.9028890749031	927.813664145333	938.796382023443	967.218588666468	0.0409326749226173	15	20220908	p008_E04	m2x	20220908-cypassay3-p008-m2x_E04.TIF	wellmask_98.png	/projects/b1059/projects/JB/cellprofiler-nf//projects/20220908_cypRd3//raw_images/	/projects/b1059/projects/JB/cellprofiler-nf/input_data/well_masks/	48h	10	15hHB101	8	E	4				0	DMSO	Both
p008	E05	cypassay3	2	DMSO	ECA2859	888.936797095186	842.500583533283	851.630321408447	873.501893789484	892.744165043929	24.7967390970605	904.379974519285	918.052929225868	934.207149194652	0.0278948280441195	24	20220908	p008_E05	m2x	20220908-cypassay3-p008-m2x_E05.TIF	wellmask_98.png	/projects/b1059/projects/JB/cellprofiler-nf//projects/20220908_cypRd3//raw_images/	/projects/b1059/projects/JB/cellprofiler-nf/input_data/well_masks/	48h	10	15hHB101	8	E	5				0	DMSO	Both
p008	E06	cypassay3	2	DMSO	ECA2859	887.97525004388	832.433482721934	855.137567937175	873.734239920467	892.245031199898	27.6305989309115	906.497405520415	920.197989112376	935.862316831063	0.0311164065997854	19	20220908	p008_E06	m2x	20220908-cypassay3-p008-m2x_E06.TIF	wellmask_98.png	/projects/b1059/projects/JB/cellprofiler-nf//projects/20220908_cypRd3//raw_images/	/projects/b1059/projects/JB/cellprofiler-nf/input_data/well_masks/	48h	10	15hHB101	8	E	6				0	DMSO	Both
p008	E07	cypassay3	2	DMSO	ECA2859	895.20621786383	807.448177932322	859.27097771708	867.885077641399	893.015818644022	42.6638639748242	926.170972963538	947.294687466846	949.836302462227	0.0476581407986979	14	20220908	p008_E07	m2x	20220908-cypassay3-p008-m2x_E07.TIF	wellmask_98.png	/projects/b1059/projects/JB/cellprofiler-nf//projects/20220908_cypRd3//raw_images/	/projects/b1059/projects/JB/cellprofiler-nf/input_data/well_masks/	48h	10	15hHB101	8	E	7				0	DMSO	Both
p008	E08	cypassay3	2	DMSO	ECA2859	868.108461630175	788.525324664747	813.644991808711	840.716211459605	872.31385459434	44.3759259174075	899.25210456611	909.66119468248	971.80214440504	0.0511179511302957	19	20220908	p008_E08	m2x	20220908-cypassay3-p008-m2x_E08.TIF	wellmask_98.png	/projects/b1059/projects/JB/cellprofiler-nf//projects/20220908_cypRd3//raw_images/	/projects/b1059/projects/JB/cellprofiler-nf/input_data/well_masks/	48h	10	15hHB101	8	E	8				0	DMSO	Both
p008	E09	cypassay3	2	DMSO	ECA2859	848.287318202734	809.508818567829	819.335963286048	829.277237459498	846.738501880381	27.1513964231275	859.562533649586	887.630524145334	903.5648658821	0.0320073114857512	18	20220908	p008_E09	m2x	20220908-cypassay3-p008-m2x_E09.TIF	wellmask_98.png	/projects/b1059/projects/JB/cellprofiler-nf//projects/20220908_cypRd3//raw_images/	/projects/b1059/projects/JB/cellprofiler-nf/input_data/well_masks/	48h	10	15hHB101	8	E	9				0	DMSO	Both
p008	E10	cypassay3	2	DMSO	ECA2859	868.389205395038	831.069187511545	836.020565137383	850.678599158749	869.539084061993	25.5771940691021	881.913170237521	900.753942108104	916.237235407663	0.0294536066434254	14	20220908	p008_E10	m2x	20220908-cypassay3-p008-m2x_E10.TIF	wellmask_98.png	/projects/b1059/projects/JB/cellprofiler-nf//projects/20220908_cypRd3//raw_images/	/projects/b1059/projects/JB/cellprofiler-nf/input_data/well_masks/	48h	10	15hHB101	8	E	10				0	DMSO	Both
p008	E11	cypassay3	2	DMSO	ECA2859	857.694207715631	802.790182721933	812.740816481954	833.283192795005	849.678650349573	36.7116508938432	883.216777239055	897.915921617167	946.251730036206	0.0428027268501911	25	20220908	p008_E11	m2x	20220908-cypassay3-p008-m2x_E11.TIF	wellmask_98.png	/projects/b1059/projects/JB/cellprofiler-nf//projects/20220908_cypRd3//raw_images/	/projects/b1059/projects/JB/cellprofiler-nf/input_data/well_masks/	48h	10	15hHB101	8	E	11				0	DMSO	Both
p008	E12	cypassay3	2	DMSO	ECA2859	857.003141841589	781.269974879477	811.31031456611	836.300595373461	855.763619875136	36.144340902899	880.611806088147	901.830553608188	926.489530036206	0.04217527233941	25	20220908	p008_E12	m2x	20220908-cypassay3-p008-m2x_E12.TIF	wellmask_98.png	/projects/b1059/projects/JB/cellprofiler-nf//projects/20220908_cypRd3//raw_images/	/projects/b1059/projects/JB/cellprofiler-nf/input_data/well_masks/	48h	10	15hHB101	8	E	12				0	DMSO	Both
p008	F01	cypassay3	2	DMSO	ECA2859	861.369586502921	823.619922775594	832.044963765009	840.198796626529	865.36891473889	23.0862850390378	879.470432291623	885.717872851787	904.660806669992	0.0268018344283154	18	20220908	p008_F01	m2x	20220908-cypassay3-p008-m2x_F01.TIF	wellmask_98.png	/projects/b1059/projects/JB/cellprofiler-nf//projects/20220908_cypRd3//raw_images/	/projects/b1059/projects/JB/cellprofiler-nf/input_data/well_masks/	48h	10	15hHB101	8	F	1				0	DMSO	Both
p008	F02	cypassay3	2	DMSO	ECA2859	890.206098057187	813.035557666643	837.959095890077	863.300823389635	896.531831781744	39.9148277123098	903.667706088148	940.004369746021	953.63831566737	0.0448377379119522	17	20220908	p008_F02	m2x	20220908-cypassay3-p008-m2x_F02.TIF	wellmask_98.png	/projects/b1059/projects/JB/cellprofiler-nf//projects/20220908_cypRd3//raw_images/	/projects/b1059/projects/JB/cellprofiler-nf/input_data/well_masks/	48h	10	15hHB101	8	F	2				0	DMSO	Both
p008	F03	cypassay3	2	DMSO	ECA2859	895.126976565901	859.679225828441	868.710023460603	881.231022632326	893.960440488198	22.724203468872	903.950260877758	929.650655020049	940.189278514169	0.0253865697982336	20	20220908	p008_F03	m2x	20220908-cypassay3-p008-m2x_F03.TIF	wellmask_98.png	/projects/b1059/projects/JB/cellprofiler-nf//projects/20220908_cypRd3//raw_images/	/projects/b1059/projects/JB/cellprofiler-nf/input_data/well_masks/	48h	10	15hHB101	8	F	3				0	DMSO	Both
p008	F04	cypassay3	2	DMSO	ECA2859	887.58972209059	831.731254566111	842.274421620674	867.315809243971	887.176184172163	34.1997782722411	914.796063272564	927.619749194653	938.781686236432	0.038531066123308	16	20220908	p008_F04	m2x	20220908-cypassay3-p008-m2x_F04.TIF	wellmask_98.png	/projects/b1059/projects/JB/cellprofiler-nf//projects/20220908_cypRd3//raw_images/	/projects/b1059/projects/JB/cellprofiler-nf/input_data/well_masks/	48h	10	15hHB101	8	F	4				0	DMSO	Both
p008	F05	cypassay3	2	DMSO	ECA2859	890.973343276819	853.921116910944	861.139504042448	876.083325358345	896.649373720171	20.8219709365742	904.709285407663	911.18286496096	923.462542251543	0.0233699145925009	14	20220908	p008_F05	m2x	20220908-cypassay3-p008-m2x_F05.TIF	wellmask_98.png	/projects/b1059/projects/JB/cellprofiler-nf//projects/20220908_cypRd3//raw_images/	/projects/b1059/projects/JB/cellprofiler-nf/input_data/well_masks/	48h	10	15hHB101	8	F	5				0	DMSO	Both
p008	F06	cypassay3	2	DMSO	ECA2859	891.339922161856	854.96443424397	857.73042954376	863.197116260927	889.32252582844	32.4711183826635	910.475851242825	941.269355407664	956.735026027526	0.0364295568674946	19	20220908	p008_F06	m2x	20220908-cypassay3-p008-m2x_F06.TIF	wellmask_98.png	/projects/b1059/projects/JB/cellprofiler-nf//projects/20220908_cypRd3//raw_images/	/projects/b1059/projects/JB/cellprofiler-nf/input_data/well_masks/	48h	10	15hHB101	8	F	6				0	DMSO	Both
p008	F07	cypassay3	2	DMSO	ECA2859	894.648122267453	868.661046755847	877.100128158604	884.202259971278	894.748367117599	16.226383942399	901.459652097305	914.555618527653	928.677949222882	0.0181371687242508	14	20220908	p008_F07	m2x	20220908-cypassay3-p008-m2x_F07.TIF	wellmask_98.png	/projects/b1059/projects/JB/cellprofiler-nf//projects/20220908_cypRd3//raw_images/	/projects/b1059/projects/JB/cellprofiler-nf/input_data/well_masks/	48h	10	15hHB101	8	F	7				0	DMSO	Both
p008	F08	cypassay3	2	DMSO	ECA2859	870.696120553435	809.040666463947	820.195687362399	836.157249492633	884.079340488198	34.2258360218041	893.225655327128	901.172566793137	925.65018330378	0.0393085890862237	22	20220908	p008_F08	m2x	20220908-cypassay3-p008-m2x_F08.TIF	wellmask_98.png	/projects/b1059/projects/JB/cellprofiler-nf//projects/20220908_cypRd3//raw_images/	/projects/b1059/projects/JB/cellprofiler-nf/input_data/well_masks/	48h	10	15hHB101	8	F	8				0	DMSO	Both
p008	F09	cypassay3	2	DMSO	ECA2859	864.234215552085	760.086175695713	819.487730948916	834.037735441373	869.286088675238	48.1251728407376	887.669794371329	922.844715958293	948.181134825818	0.0556853361909475	16	20220908	p008_F09	m2x	20220908-cypassay3-p008-m2x_F09.TIF	wellmask_98.png	/projects/b1059/projects/JB/cellprofiler-nf//projects/20220908_cypRd3//raw_images/	/projects/b1059/projects/JB/cellprofiler-nf/input_data/well_masks/	48h	10	15hHB101	8	F	9				0	DMSO	Both
p008	F10	cypassay3	2	DMSO	ECA2859	868.395797010698	792.537888093391	837.380710667129	847.895551242824	876.301479677861	34.0692679896953	888.937130832781	901.814483342041	933.613638881198	0.0392324192574088	15	20220908	p008_F10	m2x	20220908-cypassay3-p008-m2x_F10.TIF	wellmask_98.png	/projects/b1059/projects/JB/cellprofiler-nf//projects/20220908_cypRd3//raw_images/	/projects/b1059/projects/JB/cellprofiler-nf/input_data/well_masks/	48h	10	15hHB101	8	F	10				0	DMSO	Both
p008	F11	cypassay3	2	DMSO	ECA2859	863.260620820013	795.871749194651	817.527338219262	841.523714727179	864.47433961543	37.0997461685793	887.010667408523	901.18511017516	947.256590985081	0.0429762985520389	19	20220908	p008_F11	m2x	20220908-cypassay3-p008-m2x_F11.TIF	wellmask_98.png	/projects/b1059/projects/JB/cellprofiler-nf//projects/20220908_cypRd3//raw_images/	/projects/b1059/projects/JB/cellprofiler-nf/input_data/well_masks/	48h	10	15hHB101	8	F	11				0	DMSO	Both
p008	F12	cypassay3	2	DMSO	ECA2859	850.692048574796	797.854814392257	810.971439907052	836.454349222883	844.147030036205	30.2472307247043	881.710167217637	886.718316598324	890.018871253558	0.0355560285010056	17	20220908	p008_F12	m2x	20220908-cypassay3-p008-m2x_F12.TIF	wellmask_98.png	/projects/b1059/projects/JB/cellprofiler-nf//projects/20220908_cypRd3//raw_images/	/projects/b1059/projects/JB/cellprofiler-nf/input_data/well_masks/	48h	10	15hHB101	8	F	12				0	DMSO	Both
p008	G01	cypassay3	2	DMSO	ECA2859	865.608951617129	802.984097672616	830.794950358345	835.503145671712	862.661972851787	36.5931553183356	892.61622582844	912.415645564346	928.087901298535	0.042274464987882	16	20220908	p008_G01	m2x	20220908-cypassay3-p008-m2x_G01.TIF	wellmask_98.png	/projects/b1059/projects/JB/cellprofiler-nf//projects/20220908_cypRd3//raw_images/	/projects/b1059/projects/JB/cellprofiler-nf/input_data/well_masks/	48h	10	15hHB101	8	G	1				0	DMSO	Both
p008	G02	cypassay3	2	DMSO	ECA2859	886.079347016638	859.510249222883	865.47528804705	873.002991523995	886.731053984264	16.6988061133503	897.877769080407	905.515224911571	921.49461856783	0.01884572320704	22	20220908	p008_G02	m2x	20220908-cypassay3-p008-m2x_G02.TIF	wellmask_98.png	/projects/b1059/projects/JB/cellprofiler-nf//projects/20220908_cypRd3//raw_images/	/projects/b1059/projects/JB/cellprofiler-nf/input_data/well_masks/	48h	10	15hHB101	8	G	2				0	DMSO	Both
p008	G03	cypassay3	2	DMSO	ECA2859	891.320723397429	849.65787128575	860.268567494445	874.025371584771	895.647451589458	25.5559561398815	905.788589649139	917.808930311359	947.616025246595	0.0286720093778032	16	20220908	p008_G03	m2x	20220908-cypassay3-p008-m2x_G03.TIF	wellmask_98.png	/projects/b1059/projects/JB/cellprofiler-nf//projects/20220908_cypRd3//raw_images/	/projects/b1059/projects/JB/cellprofiler-nf/input_data/well_masks/	48h	10	15hHB101	8	G	3				0	DMSO	Both
p008	G04	cypassay3	2	DMSO	ECA2859	882.145239518352	835.412784467473	847.575496029963	869.899047656471	883.800937234738	24.7108163146376	895.262057867396	915.41904448008	924.491563411102	0.028012185757676	20	20220908	p008_G04	m2x	20220908-cypassay3-p008-m2x_G04.TIF	wellmask_98.png	/projects/b1059/projects/JB/cellprofiler-nf//projects/20220908_cypRd3//raw_images/	/projects/b1059/projects/JB/cellprofiler-nf/input_data/well_masks/	48h	10	15hHB101	8	G	4				0	DMSO	Both
p008	G05	cypassay3	2	DMSO	ECA2859	879.801507221215	818.727851513265	839.291142948347	857.633474707093	889.178907711281	31.3651960984233	897.589332833685	905.521208424768	936.224492762812	0.0356503095766315	14	20220908	p008_G05	m2x	20220908-cypassay3-p008-m2x_G05.TIF	wellmask_98.png	/projects/b1059/projects/JB/cellprofiler-nf//projects/20220908_cypRd3//raw_images/	/projects/b1059/projects/JB/cellprofiler-nf/input_data/well_masks/	48h	10	15hHB101	8	G	5				0	DMSO	Both
p008	G06	cypassay3	2	DMSO	ECA2859	876.589970419652	814.777967189407	817.124970902539	852.61284945772	883.990383458145	40.2910064207691	903.248032721933	916.37865715995	948.375049776499	0.0459633440723495	16	20220908	p008_G06	m2x	20220908-cypassay3-p008-m2x_G06.TIF	wellmask_98.png	/projects/b1059/projects/JB/cellprofiler-nf//projects/20220908_cypRd3//raw_images/	/projects/b1059/projects/JB/cellprofiler-nf/input_data/well_masks/	48h	10	15hHB101	8	G	6				0	DMSO	Both
p008	G07	cypassay3	2	DMSO	ECA2859	891.514119537644	874.275117412908	876.278961674335	879.167188675238	889.78165923553	14.7904789869107	900.265285698586	905.322873724558	922.630720456981	0.0165902913512814	11	20220908	p008_G07	m2x	20220908-cypassay3-p008-m2x_G07.TIF	wellmask_98.png	/projects/b1059/projects/JB/cellprofiler-nf//projects/20220908_cypRd3//raw_images/	/projects/b1059/projects/JB/cellprofiler-nf/input_data/well_masks/	48h	10	15hHB101	8	G	7				0	DMSO	Both
p008	G08	cypassay3	2	DMSO	ECA2859	904.710371409366	853.422859355722	875.042743997567	888.612325883323	906.501571620674	25.8826784169931	922.542080618051	937.527817572973	942.643631781744	0.0286088003795876	14	20220908	p008_G08	m2x	20220908-cypassay3-p008-m2x_G08.TIF	wellmask_98.png	/projects/b1059/projects/JB/cellprofiler-nf//projects/20220908_cypRd3//raw_images/	/projects/b1059/projects/JB/cellprofiler-nf/input_data/well_masks/	48h	10	15hHB101	8	G	8				0	DMSO	Both
p008	G09	cypassay3	2	DMSO	ECA2859	886.386240843227	817.888504780841	836.530994659617	865.867033012857	888.234888112851	37.5411648570218	902.909387816584	929.229764067276	956.794897090768	0.0423530546021434	15	20220908	p008_G09	m2x	20220908-cypassay3-p008-m2x_G09.TIF	wellmask_98.png	/projects/b1059/projects/JB/cellprofiler-nf//projects/20220908_cypRd3//raw_images/	/projects/b1059/projects/JB/cellprofiler-nf/input_data/well_masks/	48h	10	15hHB101	8	G	9				0	DMSO	Both
p008	G10	cypassay3	2	DMSO	ECA2859	853.90462324388	815.33686611338	831.7643574094	838.411445941192	852.680470098638	20.4741108930838	861.701078744996	883.355081819426	895.941068232908	0.0239770465409886	19	20220908	p008_G10	m2x	20220908-cypassay3-p008-m2x_G10.TIF	wellmask_98.png	/projects/b1059/projects/JB/cellprofiler-nf//projects/20220908_cypRd3//raw_images/	/projects/b1059/projects/JB/cellprofiler-nf/input_data/well_masks/	48h	10	15hHB101	8	G	10				0	DMSO	Both
p008	G11	cypassay3	2	DMSO	ECA2859	855.771843065888	832.998592301158	834.115099092505	841.281321038828	852.36707966909	18.495826830497	866.831735407662	879.867467887622	893.36897842617	0.0216130350400801	15	20220908	p008_G11	m2x	20220908-cypassay3-p008-m2x_G11.TIF	wellmask_98.png	/projects/b1059/projects/JB/cellprofiler-nf//projects/20220908_cypRd3//raw_images/	/projects/b1059/projects/JB/cellprofiler-nf/input_data/well_masks/	48h	10	15hHB101	8	G	11				0	DMSO	Both
p008	G12	cypassay3	2	DMSO	ECA2859	855.061475672789	784.723311459605	799.372100512397	842.8478342722	859.150814961369	37.0264523150402	874.480792730619	877.173727688593	924.965598245691	0.0433026786593404	13	20220908	p008_G12	m2x	20220908-cypassay3-p008-m2x_G12.TIF	wellmask_98.png	/projects/b1059/projects/JB/cellprofiler-nf//projects/20220908_cypRd3//raw_images/	/projects/b1059/projects/JB/cellprofiler-nf/input_data/well_masks/	48h	10	15hHB101	8	G	12				0	DMSO	Both
p008	H01	cypassay3	2	DMSO	ECA2859	841.341289300099	749.428915667369	793.053544463225	815.378321909404	848.393669516791	37.9079142135756	863.309840812832	890.835987945807	905.032001298535	0.0450565242615285	22	20220908	p008_H01	m2x	20220908-cypassay3-p008-m2x_H01.TIF	wellmask_98.png	/projects/b1059/projects/JB/cellprofiler-nf//projects/20220908_cypRd3//raw_images/	/projects/b1059/projects/JB/cellprofiler-nf/input_data/well_masks/	48h	10	15hHB101	8	H	1				0	DMSO	Both
p008	H02	cypassay3	2	DMSO	ECA2859	873.545924656182	806.980025828439	823.501709731797	853.955411929699	870.5593065938	38.0044574832499	900.164515252159	910.7910266234	962.317177378707	0.0435059639230851	18	20220908	p008_H02	m2x	20220908-cypassay3-p008-m2x_H02.TIF	wellmask_98.png	/projects/b1059/projects/JB/cellprofiler-nf//projects/20220908_cypRd3//raw_images/	/projects/b1059/projects/JB/cellprofiler-nf/input_data/well_masks/	48h	10	15hHB101	8	H	2				0	DMSO	Both
p008	H03	cypassay3	2	DMSO	ECA2859	884.255837989215	824.478651545458	846.005314545171	871.860925246593	895.613170671712	26.6721938961781	896.366315018103	908.861302998927	919.108822041364	0.0301634354564515	15	20220908	p008_H03	m2x	20220908-cypassay3-p008-m2x_H03.TIF	wellmask_98.png	/projects/b1059/projects/JB/cellprofiler-nf//projects/20220908_cypRd3//raw_images/	/projects/b1059/projects/JB/cellprofiler-nf/input_data/well_masks/	48h	10	15hHB101	8	H	3				0	DMSO	Both
p008	H04	cypassay3	2	DMSO	ECA2859	883.657084341284	860.986724664747	866.096807538514	876.854105520415	887.901434243971	14.2054667329506	889.573741065659	895.471346929424	903.855738308123	0.0160757685132349	7	20220908	p008_H04	m2x	20220908-cypassay3-p008-m2x_H04.TIF	wellmask_98.png	/projects/b1059/projects/JB/cellprofiler-nf//projects/20220908_cypRd3//raw_images/	/projects/b1059/projects/JB/cellprofiler-nf/input_data/well_masks/	48h	10	15hHB101	8	H	4				0	DMSO	Both
p008	H05	cypassay3	2	DMSO	ECA2859	891.220833726357	837.947459937568	849.824956032436	879.588331450532	896.149378151439	28.0707251900023	910.237461716817	922.404604229206	928.572688675239	0.031496935582883	16	20220908	p008_H05	m2x	20220908-cypassay3-p008-m2x_H05.TIF	wellmask_98.png	/projects/b1059/projects/JB/cellprofiler-nf//projects/20220908_cypRd3//raw_images/	/projects/b1059/projects/JB/cellprofiler-nf/input_data/well_masks/	48h	10	15hHB101	8	H	5				0	DMSO	Both
p008	H06	cypassay3	2	DMSO	ECA2859	896.835627757809	866.858190243481	873.104855376447	881.419655202839	895.947145564347	21.0027513464847	905.669828984264	921.553775249577	937.08949346485	0.0234187299170908	12	20220908	p008_H06	m2x	20220908-cypassay3-p008-m2x_H06.TIF	wellmask_98.png	/projects/b1059/projects/JB/cellprofiler-nf//projects/20220908_cypRd3//raw_images/	/projects/b1059/projects/JB/cellprofiler-nf/input_data/well_masks/	48h	10	15hHB101	8	H	6				0	DMSO	Both
p008	H07	cypassay3	2	DMSO	ECA2859	898.89066800663	851.63299348431	872.569807511546	882.868246714251	896.178280250935	23.8248894118499	915.464879980495	927.87121143732	948.000719181869	0.0265047688888391	19	20220908	p008_H07	m2x	20220908-cypassay3-p008-m2x_H07.TIF	wellmask_98.png	/projects/b1059/projects/JB/cellprofiler-nf//projects/20220908_cypRd3//raw_images/	/projects/b1059/projects/JB/cellprofiler-nf/input_data/well_masks/	48h	10	15hHB101	8	H	7				0	DMSO	Both
p008	H08	cypassay3	2	DMSO	ECA2859	902.992339678033	880.531483885627	887.840503536519	896.637610805951	903.102596508923	15.1808360348098	907.215562690718	918.194063912594	929.605950358344	0.0168116996875329	7	20220908	p008_H08	m2x	20220908-cypassay3-p008-m2x_H08.TIF	wellmask_98.png	/projects/b1059/projects/JB/cellprofiler-nf//projects/20220908_cypRd3//raw_images/	/projects/b1059/projects/JB/cellprofiler-nf/input_data/well_masks/	48h	10	15hHB101	8	H	8				0	DMSO	Both
p008	H09	cypassay3	2	DMSO	ECA2859	890.591487861677	848.611110295912	858.721579144413	876.264763854411	887.449917412908	25.6504178944676	908.069327233076	919.270813751526	944.493722193749	0.0288015529500003	19	20220908	p008_H09	m2x	20220908-cypassay3-p008-m2x_H09.TIF	wellmask_98.png	/projects/b1059/projects/JB/cellprofiler-nf//projects/20220908_cypRd3//raw_images/	/projects/b1059/projects/JB/cellprofiler-nf/input_data/well_masks/	48h	10	15hHB101	8	H	9				0	DMSO	Both
p008	H10	cypassay3	2	DMSO	ECA2859	845.871981291036	796.550451522037	825.471752127305	828.543333590318	844.809097090769	27.7776780392251	863.877890483812	870.416307833685	899.203625828439	0.0328391040885745	11	20220908	p008_H10	m2x	20220908-cypassay3-p008-m2x_H10.TIF	wellmask_98.png	/projects/b1059/projects/JB/cellprofiler-nf//projects/20220908_cypRd3//raw_images/	/projects/b1059/projects/JB/cellprofiler-nf/input_data/well_masks/	48h	10	15hHB101	8	H	10				0	DMSO	Both
p009	A01	cypassay3	3	Thiabendazole	ECA2859	595.301611664304	480.121175470095	542.901473697588	591.480560168395	603.990882778394	42.8193663374837	618.282741070043	631.83635554097	647.905960519413	0.0719288600912269	15	20220908	p009_A01	m2x	20220908-cypassay3-p009-m2x_A01.TIF	wellmask_98.png	/projects/b1059/projects/JB/cellprofiler-nf//projects/20220908_cypRd3//raw_images/	/projects/b1059/projects/JB/cellprofiler-nf/input_data/well_masks/	48h	10	15hHB101	9	A	1				32.5	DMSO	Anthelmintic
p009	A02	cypassay3	3	Thiabendazole	ECA2859	606.393128560472	554.455183885626	576.477822202519	589.221689834544	614.209935989509	27.8298235860029	622.061732359204	632.876195201617	649.407374306402	0.0458940286016575	11	20220908	p009_A02	m2x	20220908-cypassay3-p009-m2x_A02.TIF	wellmask_98.png	/projects/b1059/projects/JB/cellprofiler-nf//projects/20220908_cypRd3//raw_images/	/projects/b1059/projects/JB/cellprofiler-nf/input_data/well_masks/	48h	10	15hHB101	9	A	2				32.5	DMSO	Anthelmintic
p009	A03	cypassay3	3	Thiabendazole	ECA2859	590.960444096768	517.048309425495	534.261951244597	587.040285816192	597.671308718164	36.7324757970062	618.45291929075	626.148149024345	647.477969516791	0.0621572495484847	22	20220908	p009_A03	m2x	20220908-cypassay3-p009-m2x_A03.TIF	wellmask_98.png	/projects/b1059/projects/JB/cellprofiler-nf//projects/20220908_cypRd3//raw_images/	/projects/b1059/projects/JB/cellprofiler-nf/input_data/well_masks/	48h	10	15hHB101	9	A	3				32.5	DMSO	Anthelmintic
p009	A04	cypassay3	3	Thiabendazole	ECA2859	603.941008614937	535.258093464849	562.012276862278	594.364977607688	609.557820962635	28.3788689764167	620.11934720252	634.860246875762	648.043079096015	0.0469894717722515	20	20220908	p009_A04	m2x	20220908-cypassay3-p009-m2x_A04.TIF	wellmask_98.png	/projects/b1059/projects/JB/cellprofiler-nf//projects/20220908_cypRd3//raw_images/	/projects/b1059/projects/JB/cellprofiler-nf/input_data/well_masks/	48h	10	15hHB101	9	A	4				32.5	DMSO	Anthelmintic
p009	A05	cypassay3	3	Thiabendazole	ECA2859	621.654550061518	573.652274306402	593.321532616988	604.000222803825	616.801407833685	26.5125593065529	635.26441206968	658.269395484148	670.533869516791	0.0426483797213891	17	20220908	p009_A05	m2x	20220908-cypassay3-p009-m2x_A05.TIF	wellmask_98.png	/projects/b1059/projects/JB/cellprofiler-nf//projects/20220908_cypRd3//raw_images/	/projects/b1059/projects/JB/cellprofiler-nf/input_data/well_masks/	48h	10	15hHB101	9	A	5				32.5	DMSO	Anthelmintic
p009	A06	cypassay3	3	Thiabendazole	ECA2859	607.295173650913	543.346907251838	588.76783837083	598.041129964398	612.143412623297	23.8710255316049	622.028824823767	628.076578832799	645.548564727179	0.0393071220838098	15	20220908	p009_A06	m2x	20220908-cypassay3-p009-m2x_A06.TIF	wellmask_98.png	/projects/b1059/projects/JB/cellprofiler-nf//projects/20220908_cypRd3//raw_images/	/projects/b1059/projects/JB/cellprofiler-nf/input_data/well_masks/	48h	10	15hHB101	9	A	6				32.5	DMSO	Anthelmintic
p009	A07	cypassay3	3	Thiabendazole	ECA2859	616.242373971332	576.711898254461	591.35637594727	602.874332957147	618.302821620674	19.931575476101	631.201816484428	639.242055989509	644.846336571354	0.0323437275947989	15	20220908	p009_A07	m2x	20220908-cypassay3-p009-m2x_A07.TIF	wellmask_98.png	/projects/b1059/projects/JB/cellprofiler-nf//projects/20220908_cypRd3//raw_images/	/projects/b1059/projects/JB/cellprofiler-nf/input_data/well_masks/	48h	10	15hHB101	9	A	7				32.5	DMSO	Anthelmintic
p009	A08	cypassay3	3	Thiabendazole	ECA2859	599.651486036205	489.308359384456	552.330486034209	591.013112601315	604.490892911233	40.2196356335235	629.894821560577	636.984317533962	644.983455147955	0.0670716850872528	19	20220908	p009_A08	m2x	20220908-cypassay3-p009-m2x_A08.TIF	wellmask_98.png	/projects/b1059/projects/JB/cellprofiler-nf//projects/20220908_cypRd3//raw_images/	/projects/b1059/projects/JB/cellprofiler-nf/input_data/well_masks/	48h	10	15hHB101	9	A	8				32.5	DMSO	Anthelmintic
p009	A09	cypassay3	3	Thiabendazole	ECA2859	587.234769031456	474.801113205142	501.888212926062	551.993219239982	605.087860519414	54.0078081867434	627.410790614543	644.640059693686	653.266183885627	0.0919697045115705	20	20220908	p009_A09	m2x	20220908-cypassay3-p009-m2x_A09.TIF	wellmask_98.png	/projects/b1059/projects/JB/cellprofiler-nf//projects/20220908_cypRd3//raw_images/	/projects/b1059/projects/JB/cellprofiler-nf/input_data/well_masks/	48h	10	15hHB101	9	A	9				32.5	DMSO	Anthelmintic
p009	A10	cypassay3	3	Thiabendazole	ECA2859	624.700892932104	575.743736017738	594.202300662751	601.971440197274	629.782292883003	26.5510368617419	639.001325828439	651.82625998712	670.436912041451	0.0425019992161715	13	20220908	p009_A10	m2x	20220908-cypassay3-p009-m2x_A10.TIF	wellmask_98.png	/projects/b1059/projects/JB/cellprofiler-nf//projects/20220908_cypRd3//raw_images/	/projects/b1059/projects/JB/cellprofiler-nf/input_data/well_masks/	48h	10	15hHB101	9	A	10				32.5	DMSO	Anthelmintic
p009	A11	cypassay3	3	Thiabendazole	ECA2859	605.86110770229	535.49216951679	556.069545076669	585.211039487922	605.704032389415	37.2722792484466	635.600712282518	637.770418500684	659.990702462227	0.0615195112784192	12	20220908	p009_A11	m2x	20220908-cypassay3-p009-m2x_A11.TIF	wellmask_98.png	/projects/b1059/projects/JB/cellprofiler-nf//projects/20220908_cypRd3//raw_images/	/projects/b1059/projects/JB/cellprofiler-nf/input_data/well_masks/	48h	10	15hHB101	9	A	11				32.5	DMSO	Anthelmintic
p009	A12	cypassay3	3	Thiabendazole	ECA2859	599.0745359909	491.109976625016	515.987904785183	579.297992553984	614.739036003624	49.6240725902424	631.370623870018	652.757585264325	666.578102462227	0.0828345549826477	24	20220908	p009_A12	m2x	20220908-cypassay3-p009-m2x_A12.TIF	wellmask_98.png	/projects/b1059/projects/JB/cellprofiler-nf//projects/20220908_cypRd3//raw_images/	/projects/b1059/projects/JB/cellprofiler-nf/input_data/well_masks/	48h	10	15hHB101	9	A	12				32.5	DMSO	Anthelmintic
p009	B01	cypassay3	3	Thiabendazole	ECA2859	591.993368288876	527.711871253558	566.816286444549	574.758254096014	591.18674637702	28.1351341101183	614.080945844316	626.9259170921	631.574579096014	0.0475260967727414	16	20220908	p009_B01	m2x	20220908-cypassay3-p009-m2x_B01.TIF	wellmask_98.png	/projects/b1059/projects/JB/cellprofiler-nf//projects/20220908_cypRd3//raw_images/	/projects/b1059/projects/JB/cellprofiler-nf/input_data/well_masks/	48h	10	15hHB101	9	B	1				32.5	DMSO	Anthelmintic
p009	B02	cypassay3	3	Thiabendazole	ECA2859	585.857962648483	500.894119149675	537.327943885625	560.02940275315	599.904916831061	39.584469305322	618.419859646644	626.098283437087	633.269907833684	0.0675666660334748	15	20220908	p009_B02	m2x	20220908-cypassay3-p009-m2x_B02.TIF	wellmask_98.png	/projects/b1059/projects/JB/cellprofiler-nf//projects/20220908_cypRd3//raw_images/	/projects/b1059/projects/JB/cellprofiler-nf/input_data/well_masks/	48h	10	15hHB101	9	B	2				32.5	DMSO	Anthelmintic
p009	B03	cypassay3	3	Thiabendazole	ECA2859	603.425367596511	493.336136571354	559.198777296538	589.458707251838	613.582147305499	44.0639449254041	628.749031199897	642.394683165127	662.816250358344	0.0730230237103126	13	20220908	p009_B03	m2x	20220908-cypassay3-p009-m2x_B03.TIF	wellmask_98.png	/projects/b1059/projects/JB/cellprofiler-nf//projects/20220908_cypRd3//raw_images/	/projects/b1059/projects/JB/cellprofiler-nf/input_data/well_masks/	48h	10	15hHB101	9	B	3				32.5	DMSO	Anthelmintic
p009	B04	cypassay3	3	Thiabendazole	ECA2859	607.278390432387	539.682012623296	559.818795844548	580.340783317895	620.700378514168	34.2619710320958	633.375686857892	637.243116421	651.102703044073	0.0564188872383571	15	20220908	p009_B04	m2x	20220908-cypassay3-p009-m2x_B04.TIF	wellmask_98.png	/projects/b1059/projects/JB/cellprofiler-nf//projects/20220908_cypRd3//raw_images/	/projects/b1059/projects/JB/cellprofiler-nf/input_data/well_masks/	48h	10	15hHB101	9	B	4				32.5	DMSO	Anthelmintic
p009	B05	cypassay3	3	Thiabendazole	ECA2859	579.145265776909	510.263769978445	527.064289982267	552.126186280432	592.455652095111	37.7316417576685	600.684021911597	621.847220275274	641.826873724556	0.0651505658205674	19	20220908	p009_B05	m2x	20220908-cypassay3-p009-m2x_B05.TIF	wellmask_98.png	/projects/b1059/projects/JB/cellprofiler-nf//projects/20220908_cypRd3//raw_images/	/projects/b1059/projects/JB/cellprofiler-nf/input_data/well_masks/	48h	10	15hHB101	9	B	5				32.5	DMSO	Anthelmintic
p009	B06	cypassay3	3	Thiabendazole	ECA2859	600.920730350123	516.392036571354	557.569655264325	577.954996620673	606.089782650127	36.7848857296822	622.375626701209	643.011454372095	663.381359937567	0.0612142065863658	22	20220908	p009_B06	m2x	20220908-cypassay3-p009-m2x_B06.TIF	wellmask_98.png	/projects/b1059/projects/JB/cellprofiler-nf//projects/20220908_cypRd3//raw_images/	/projects/b1059/projects/JB/cellprofiler-nf/input_data/well_masks/	48h	10	15hHB101	9	B	6				32.5	DMSO	Anthelmintic
p009	B07	cypassay3	3	Thiabendazole	ECA2859	583.749442847226	425.593953727103	517.556081819985	533.977143479878	607.271421911596	59.8188600122022	627.243458594702	636.434823315372	643.716117412909	0.102473519666994	24	20220908	p009_B07	m2x	20220908-cypassay3-p009-m2x_B07.TIF	wellmask_98.png	/projects/b1059/projects/JB/cellprofiler-nf//projects/20220908_cypRd3//raw_images/	/projects/b1059/projects/JB/cellprofiler-nf/input_data/well_masks/	48h	10	15hHB101	9	B	7				32.5	DMSO	Anthelmintic
p009	B08	cypassay3	3	Thiabendazole	ECA2859	591.303257584915	479.253415340752	538.745985093225	553.55904077912	588.19136951679	52.6731497355979	631.980052095111	654.598344389364	675.756974306403	0.0890797557089963	17	20220908	p009_B08	m2x	20220908-cypassay3-p009-m2x_B08.TIF	wellmask_98.png	/projects/b1059/projects/JB/cellprofiler-nf//projects/20220908_cypRd3//raw_images/	/projects/b1059/projects/JB/cellprofiler-nf/input_data/well_masks/	48h	10	15hHB101	9	B	8				32.5	DMSO	Anthelmintic
p009	B09	cypassay3	3	Thiabendazole	ECA2859	614.835808940758	499.061671835404	530.607357831166	599.321196110289	631.163727278669	50.5856198893642	648.476951555747	654.343033488171	671.898164727179	0.0822750060321201	22	20220908	p009_B09	m2x	20220908-cypassay3-p009-m2x_B09.TIF	wellmask_98.png	/projects/b1059/projects/JB/cellprofiler-nf//projects/20220908_cypRd3//raw_images/	/projects/b1059/projects/JB/cellprofiler-nf/input_data/well_masks/	48h	10	15hHB101	9	B	9				32.5	DMSO	Anthelmintic
p009	B10	cypassay3	3	Thiabendazole	ECA2859	588.499659149744	439.134807159876	493.468162255303	535.947339980006	609.520601226727	74.5243039944073	637.777954073187	664.387858780465	682.344374306403	0.126634404686111	12	20220908	p009_B10	m2x	20220908-cypassay3-p009-m2x_B10.TIF	wellmask_98.png	/projects/b1059/projects/JB/cellprofiler-nf//projects/20220908_cypRd3//raw_images/	/projects/b1059/projects/JB/cellprofiler-nf/input_data/well_masks/	48h	10	15hHB101	9	B	10				32.5	DMSO	Anthelmintic
p009	B11	cypassay3	3	Thiabendazole	ECA2859	584.420790062685	485.712338922161	511.54697160789	550.942979035918	592.144000605267	52.7833055828306	627.415259251719	643.790356338616	651.976328147053	0.0903172961680044	15	20220908	p009_B11	m2x	20220908-cypassay3-p009-m2x_B11.TIF	wellmask_98.png	/projects/b1059/projects/JB/cellprofiler-nf//projects/20220908_cypRd3//raw_images/	/projects/b1059/projects/JB/cellprofiler-nf/input_data/well_masks/	48h	10	15hHB101	9	B	11				32.5	DMSO	Anthelmintic
p009	B12	cypassay3	3	Thiabendazole	ECA2859	613.464459984126	578.778421620674	579.957759311896	598.973725408115	608.069039559717	24.2303481122288	632.115449306403	647.663566831062	649.972483885626	0.0394975580376014	16	20220908	p009_B12	m2x	20220908-cypassay3-p009-m2x_B12.TIF	wellmask_98.png	/projects/b1059/projects/JB/cellprofiler-nf//projects/20220908_cypRd3//raw_images/	/projects/b1059/projects/JB/cellprofiler-nf/input_data/well_masks/	48h	10	15hHB101	9	B	12				32.5	DMSO	Anthelmintic
p009	C01	cypassay3	3	Thiabendazole	ECA2859	575.675781022415	492.67406951679	508.605442833918	515.570332936664	597.83839346485	53.5135749189001	616.564195815655	631.006142462227	634.20621204145	0.0929578361345315	13	20220908	p009_C01	m2x	20220908-cypassay3-p009-m2x_C01.TIF	wellmask_98.png	/projects/b1059/projects/JB/cellprofiler-nf//projects/20220908_cypRd3//raw_images/	/projects/b1059/projects/JB/cellprofiler-nf/input_data/well_masks/	48h	10	15hHB101	9	C	1				32.5	DMSO	Anthelmintic
p009	C02	cypassay3	3	Thiabendazole	ECA2859	613.777150771938	552.953770098637	576.739739899144	598.920133885626	614.461151226727	29.2592640417662	634.245559551732	645.514633705894	660.707243459238	0.0476708264635906	18	20220908	p009_C02	m2x	20220908-cypassay3-p009-m2x_C02.TIF	wellmask_98.png	/projects/b1059/projects/JB/cellprofiler-nf//projects/20220908_cypRd3//raw_images/	/projects/b1059/projects/JB/cellprofiler-nf/input_data/well_masks/	48h	10	15hHB101	9	C	2				32.5	DMSO	Anthelmintic
p009	C03	cypassay3	3	Thiabendazole	ECA2859	581.021436773809	483.727027185555	544.574083885625	547.292634031088	574.76241291422	43.7699060634286	618.867931199897	631.000824706599	640.690771835405	0.0753326870458794	16	20220908	p009_C03	m2x	20220908-cypassay3-p009-m2x_C03.TIF	wellmask_98.png	/projects/b1059/projects/JB/cellprofiler-nf//projects/20220908_cypRd3//raw_images/	/projects/b1059/projects/JB/cellprofiler-nf/input_data/well_masks/	48h	10	15hHB101	9	C	3				32.5	DMSO	Anthelmintic
p009	C04	cypassay3	3	Thiabendazole	ECA2859	594.005683382434	488.663447186674	553.48774169045	569.569428950552	592.94632220252	40.3346021686361	618.199982688223	639.920876540139	682.578450358343	0.0679027209621289	24	20220908	p009_C04	m2x	20220908-cypassay3-p009-m2x_C04.TIF	wellmask_98.png	/projects/b1059/projects/JB/cellprofiler-nf//projects/20220908_cypRd3//raw_images/	/projects/b1059/projects/JB/cellprofiler-nf/input_data/well_masks/	48h	10	15hHB101	9	C	4				32.5	DMSO	Anthelmintic
p009	C05	cypassay3	3	Thiabendazole	ECA2859	536.818891455639	307.718556311648	434.108315505259	499.498920395415	564.804435989508	101.996143712523	604.180206454917	617.13128251877	656.091731781743	0.190001032631229	10	20220908	p009_C05	m2x	20220908-cypassay3-p009-m2x_C05.TIF	wellmask_98.png	/projects/b1059/projects/JB/cellprofiler-nf//projects/20220908_cypRd3//raw_images/	/projects/b1059/projects/JB/cellprofiler-nf/input_data/well_masks/	48h	10	15hHB101	9	C	5				32.5	DMSO	Anthelmintic
p009	C06	cypassay3	3	Thiabendazole	ECA2859	594.566407912762	469.031782780264	519.557405628502	556.437572078231	613.145334754009	56.95653538331	630.531622984711	645.236922694965	659.353573752786	0.09579507793462	18	20220908	p009_C06	m2x	20220908-cypassay3-p009-m2x_C06.TIF	wellmask_98.png	/projects/b1059/projects/JB/cellprofiler-nf//projects/20220908_cypRd3//raw_images/	/projects/b1059/projects/JB/cellprofiler-nf/input_data/well_masks/	48h	10	15hHB101	9	C	6				32.5	DMSO	Anthelmintic
p009	C07	cypassay3	3	Thiabendazole	ECA2859	603.080751169899	502.683269396598	548.184063071341	575.678636571355	616.13934077912	45.073306947424	634.303169516791	641.276450474713	655.897816831062	0.0747384274162085	13	20220908	p009_C07	m2x	20220908-cypassay3-p009-m2x_C07.TIF	wellmask_98.png	/projects/b1059/projects/JB/cellprofiler-nf//projects/20220908_cypRd3//raw_images/	/projects/b1059/projects/JB/cellprofiler-nf/input_data/well_masks/	48h	10	15hHB101	9	C	7				32.5	DMSO	Anthelmintic
p009	C08	cypassay3	3	Thiabendazole	ECA2859	629.131060983999	564.99835094019	594.500742163951	617.035483885626	631.74597604317	28.2858766899403	642.095228147052	659.968051276382	678.388607251839	0.0449602291861086	17	20220908	p009_C08	m2x	20220908-cypassay3-p009-m2x_C08.TIF	wellmask_98.png	/projects/b1059/projects/JB/cellprofiler-nf//projects/20220908_cypRd3//raw_images/	/projects/b1059/projects/JB/cellprofiler-nf/input_data/well_masks/	48h	10	15hHB101	9	C	8				32.5	DMSO	Anthelmintic
p009	C09	cypassay3	3	Thiabendazole	ECA2859	634.320172274508	605.27550353792	619.047159821198	625.15857604317	637.693826992132	13.2483288674371	644.140972449444	646.143450095128	655.994774306403	0.0208858703325357	17	20220908	p009_C09	m2x	20220908-cypassay3-p009-m2x_C09.TIF	wellmask_98.png	/projects/b1059/projects/JB/cellprofiler-nf//projects/20220908_cypRd3//raw_images/	/projects/b1059/projects/JB/cellprofiler-nf/input_data/well_masks/	48h	10	15hHB101	9	C	9				32.5	DMSO	Anthelmintic
p009	C10	cypassay3	3	Thiabendazole	ECA2859	615.038209172424	536.856464727179	584.967203276811	596.580601181135	618.536897672615	32.4154504458517	636.466650358344	651.55104785276	669.072616831061	0.052704775024415	23	20220908	p009_C10	m2x	20220908-cypassay3-p009-m2x_C10.TIF	wellmask_98.png	/projects/b1059/projects/JB/cellprofiler-nf//projects/20220908_cypRd3//raw_images/	/projects/b1059/projects/JB/cellprofiler-nf/input_data/well_masks/	48h	10	15hHB101	9	C	10				32.5	DMSO	Anthelmintic
p009	C11	cypassay3	3	Thiabendazole	ECA2859	618.269315962816	507.780694648	568.229371835404	596.571055729801	628.280879096014	40.0097981755435	647.009817412909	651.005745568732	684.149868691375	0.0647125728910503	21	20220908	p009_C11	m2x	20220908-cypassay3-p009-m2x_C11.TIF	wellmask_98.png	/projects/b1059/projects/JB/cellprofiler-nf//projects/20220908_cypRd3//raw_images/	/projects/b1059/projects/JB/cellprofiler-nf/input_data/well_masks/	48h	10	15hHB101	9	C	11				32.5	DMSO	Anthelmintic
p009	C12	cypassay3	3	Thiabendazole	ECA2859	596.912332014289	535.994599991228	548.545915380694	586.544519516791	604.56291204145	31.8550256706112	610.613600649267	632.953560635783	647.28405456611	0.0533663386767634	15	20220908	p009_C12	m2x	20220908-cypassay3-p009-m2x_C12.TIF	wellmask_98.png	/projects/b1059/projects/JB/cellprofiler-nf//projects/20220908_cypRd3//raw_images/	/projects/b1059/projects/JB/cellprofiler-nf/input_data/well_masks/	48h	10	15hHB101	9	C	12				32.5	DMSO	Anthelmintic
p009	D01	cypassay3	3	Thiabendazole	ECA2859	572.683062380474	438.473455729801	498.558266379808	544.671041360966	597.93535094019	57.0098924274803	613.838741360966	623.346697788984	645.976555729802	0.0995487664512149	17	20220908	p009_D01	m2x	20220908-cypassay3-p009-m2x_D01.TIF	wellmask_98.png	/projects/b1059/projects/JB/cellprofiler-nf//projects/20220908_cypRd3//raw_images/	/projects/b1059/projects/JB/cellprofiler-nf/input_data/well_masks/	48h	10	15hHB101	9	D	1				32.5	DMSO	Anthelmintic
p009	D02	cypassay3	3	Thiabendazole	ECA2859	608.033101823624	505.040665188833	555.973636584839	583.228611184005	616.684369807714	45.5977108245913	638.831397016769	660.727731179955	679.861620304596	0.0749921520519751	18	20220908	p009_D02	m2x	20220908-cypassay3-p009-m2x_D02.TIF	wellmask_98.png	/projects/b1059/projects/JB/cellprofiler-nf//projects/20220908_cypRd3//raw_images/	/projects/b1059/projects/JB/cellprofiler-nf/input_data/well_masks/	48h	10	15hHB101	9	D	2				32.5	DMSO	Anthelmintic
p009	D03	cypassay3	3	Thiabendazole	ECA2859	615.541697656087	565.637899991228	585.023383131861	592.944676752709	617.957587726275	28.1765343468997	632.090085102009	650.85962030016	673.924526992131	0.0457751838002084	24	20220908	p009_D03	m2x	20220908-cypassay3-p009-m2x_D03.TIF	wellmask_98.png	/projects/b1059/projects/JB/cellprofiler-nf//projects/20220908_cypRd3//raw_images/	/projects/b1059/projects/JB/cellprofiler-nf/input_data/well_masks/	48h	10	15hHB101	9	D	3				32.5	DMSO	Anthelmintic
p009	D04	cypassay3	3	Thiabendazole	ECA2859	601.923956684752	535.214796397502	557.881297296538	578.875379096014	598.774697672614	33.654410498937	634.517165018102	644.276723391426	644.706082028667	0.0559113989818533	23	20220908	p009_D04	m2x	20220908-cypassay3-p009-m2x_D04.TIF	wellmask_98.png	/projects/b1059/projects/JB/cellprofiler-nf//projects/20220908_cypRd3//raw_images/	/projects/b1059/projects/JB/cellprofiler-nf/input_data/well_masks/	48h	10	15hHB101	9	D	4				32.5	DMSO	Anthelmintic
p009	D05	cypassay3	3	Thiabendazole	ECA2859	595.528639039912	535.323192911233	552.644480649267	566.849408122414	598.723277569592	34.1156807009928	629.306592765004	630.808496817578	645.782640779121	0.0572863813165942	20	20220908	p009_D05	m2x	20220908-cypassay3-p009-m2x_D05.TIF	wellmask_98.png	/projects/b1059/projects/JB/cellprofiler-nf//projects/20220908_cypRd3//raw_images/	/projects/b1059/projects/JB/cellprofiler-nf/input_data/well_masks/	48h	10	15hHB101	9	D	5				32.5	DMSO	Anthelmintic
p009	D06	cypassay3	3	Thiabendazole	ECA2859	614.00843773124	545.801260519413	565.028227001969	595.287435851104	618.931981139801	33.5037863168101	634.962547162231	658.65892131262	666.812178514168	0.0545656773718071	22	20220908	p009_D06	m2x	20220908-cypassay3-p009-m2x_D06.TIF	wellmask_98.png	/projects/b1059/projects/JB/cellprofiler-nf//projects/20220908_cypRd3//raw_images/	/projects/b1059/projects/JB/cellprofiler-nf/input_data/well_masks/	48h	10	15hHB101	9	D	6				32.5	DMSO	Anthelmintic
p009	D07	cypassay3	3	Thiabendazole	ECA2859	626.219635855552	548.666969516791	581.276263044072	607.953569516791	633.407026410286	35.4960533971031	649.310416831061	666.046364655064	675.363261674334	0.0566830731019921	15	20220908	p009_D07	m2x	20220908-cypassay3-p009-m2x_D07.TIF	wellmask_98.png	/projects/b1059/projects/JB/cellprofiler-nf//projects/20220908_cypRd3//raw_images/	/projects/b1059/projects/JB/cellprofiler-nf/input_data/well_masks/	48h	10	15hHB101	9	D	7				32.5	DMSO	Anthelmintic
p009	D08	cypassay3	3	Thiabendazole	ECA2859	650.861230802132	625.88332220252	635.30457317094	641.221603044073	647.049978514168	15.7340271930622	660.12020966076	670.905064145333	679.147631781743	0.0241741656261679	11	20220908	p009_D08	m2x	20220908-cypassay3-p009-m2x_D08.TIF	wellmask_98.png	/projects/b1059/projects/JB/cellprofiler-nf//projects/20220908_cypRd3//raw_images/	/projects/b1059/projects/JB/cellprofiler-nf/input_data/well_masks/	48h	10	15hHB101	9	D	8				32.5	DMSO	Anthelmintic
p009	D09	cypassay3	3	Thiabendazole	ECA2859	633.897665807674	603.529650358344	611.370396321016	621.12836951679	629.879250358343	18.880610780908	647.243893464849	658.119472157819	666.63176287022	0.029784950788313	17	20220908	p009_D09	m2x	20220908-cypassay3-p009-m2x_D09.TIF	wellmask_98.png	/projects/b1059/projects/JB/cellprofiler-nf//projects/20220908_cypRd3//raw_images/	/projects/b1059/projects/JB/cellprofiler-nf/input_data/well_masks/	48h	10	15hHB101	9	D	9				32.5	DMSO	Anthelmintic
p009	D10	cypassay3	3	Thiabendazole	ECA2859	620.194448960992	509.707679096014	575.96783673163	604.990903044072	629.645174306402	41.2164311646079	652.678556302876	666.654284505732	672.03528330378	0.0664572719631038	17	20220908	p009_D10	m2x	20220908-cypassay3-p009-m2x_D10.TIF	wellmask_98.png	/projects/b1059/projects/JB/cellprofiler-nf//projects/20220908_cypRd3//raw_images/	/projects/b1059/projects/JB/cellprofiler-nf/input_data/well_masks/	48h	10	15hHB101	9	D	10				32.5	DMSO	Anthelmintic
p009	D11	cypassay3	3	Thiabendazole	ECA2859	612.630948988107	559.678288675237	579.736542508392	581.391878159486	619.587298540999	32.3814781905198	629.818041936235	652.783445215978	665.213807251838	0.0528564190953867	12	20220908	p009_D11	m2x	20220908-cypassay3-p009-m2x_D11.TIF	wellmask_98.png	/projects/b1059/projects/JB/cellprofiler-nf//projects/20220908_cypRd3//raw_images/	/projects/b1059/projects/JB/cellprofiler-nf/input_data/well_masks/	48h	10	15hHB101	9	D	11				32.5	DMSO	Anthelmintic
p009	D12	cypassay3	3	Thiabendazole	ECA2859	552.19976804703	342.584961101259	437.031762570948	479.917220244098	581.769486280432	93.1837835951092	621.137796151057	633.990679195558	671.098979096014	0.16875013172257	16	20220908	p009_D12	m2x	20220908-cypassay3-p009-m2x_D12.TIF	wellmask_98.png	/projects/b1059/projects/JB/cellprofiler-nf//projects/20220908_cypRd3//raw_images/	/projects/b1059/projects/JB/cellprofiler-nf/input_data/well_masks/	48h	10	15hHB101	9	D	12				32.5	DMSO	Anthelmintic
p009	E01	cypassay3	3	DMSO	ECA2859	898.755681130222	862.544934825817	863.966026410285	873.319236566969	900.633020485213	31.6426582048176	914.14231385441	933.432901908612	963.519415667371	0.0352071857448797	11	20220908	p009_E01	m2x	20220908-cypassay3-p009-m2x_E01.TIF	wellmask_98.png	/projects/b1059/projects/JB/cellprofiler-nf//projects/20220908_cypRd3//raw_images/	/projects/b1059/projects/JB/cellprofiler-nf/input_data/well_masks/	48h	10	15hHB101	9	E	1				0	DMSO	Both
p009	E02	cypassay3	3	DMSO	ECA2859	865.592547763776	797.774492189736	829.45595564443	851.363940085524	860.291246162289	30.2260007340606	884.698110475415	900.525782813677	929.508277258515	0.0349194327194108	22	20220908	p009_E02	m2x	20220908-cypassay3-p009-m2x_E02.TIF	wellmask_98.png	/projects/b1059/projects/JB/cellprofiler-nf//projects/20220908_cypRd3//raw_images/	/projects/b1059/projects/JB/cellprofiler-nf/input_data/well_masks/	48h	10	15hHB101	9	E	2				0	DMSO	Both
p009	E03	cypassay3	3	DMSO	ECA2859	910.701343561859	856.756720456982	875.30175866878	888.710660150451	910.378015272847	33.5408648798118	928.047992153504	950.113377651099	980.843897672616	0.0368297083527181	14	20220908	p009_E03	m2x	20220908-cypassay3-p009-m2x_E03.TIF	wellmask_98.png	/projects/b1059/projects/JB/cellprofiler-nf//projects/20220908_cypRd3//raw_images/	/projects/b1059/projects/JB/cellprofiler-nf/input_data/well_masks/	48h	10	15hHB101	9	E	3				0	DMSO	Both
p009	E04	cypassay3	3	DMSO	ECA2859	866.668205303733	773.808234152008	812.87252576376	836.500405071764	860.381453984263	49.4878652264119	902.591341938427	927.837760806089	953.672594037924	0.0571012815787656	19	20220908	p009_E04	m2x	20220908-cypassay3-p009-m2x_E04.TIF	wellmask_98.png	/projects/b1059/projects/JB/cellprofiler-nf//projects/20220908_cypRd3//raw_images/	/projects/b1059/projects/JB/cellprofiler-nf/input_data/well_masks/	48h	10	15hHB101	9	E	4				0	DMSO	Both
p009	E05	cypassay3	3	DMSO	ECA2859	892.159662274523	856.38552582844	867.13769729303	870.779184825817	883.574472560865	25.6928569009727	910.69141472718	928.219754880019	943.111783885626	0.0287984964882517	19	20220908	p009_E05	m2x	20220908-cypassay3-p009-m2x_E05.TIF	wellmask_98.png	/projects/b1059/projects/JB/cellprofiler-nf//projects/20220908_cypRd3//raw_images/	/projects/b1059/projects/JB/cellprofiler-nf/input_data/well_masks/	48h	10	15hHB101	9	E	5				0	DMSO	Both
p009	E06	cypassay3	3	DMSO	ECA2859	876.34684232456	760.350504725033	783.855979039985	863.305681994626	883.698260240201	60.1243651994808	907.016731779551	934.754816222248	977.259325246593	0.0686079555441742	14	20220908	p009_E06	m2x	20220908-cypassay3-p009-m2x_E06.TIF	wellmask_98.png	/projects/b1059/projects/JB/cellprofiler-nf//projects/20220908_cypRd3//raw_images/	/projects/b1059/projects/JB/cellprofiler-nf/input_data/well_masks/	48h	10	15hHB101	9	E	6				0	DMSO	Both
p009	E07	cypassay3	3	DMSO	ECA2859	907.657497625405	814.110017404138	858.835577569731	889.718658802106	917.40761566737	39.9961148724287	932.627821261607	950.442853239645	956.42056649614	0.0440652062887881	18	20220908	p009_E07	m2x	20220908-cypassay3-p009-m2x_E07.TIF	wellmask_98.png	/projects/b1059/projects/JB/cellprofiler-nf//projects/20220908_cypRd3//raw_images/	/projects/b1059/projects/JB/cellprofiler-nf/input_data/well_masks/	48h	10	15hHB101	9	E	7				0	DMSO	Both
p009	E08	cypassay3	3	DMSO	ECA2859	911.916477013875	863.1502055063	877.769504695964	889.072528044073	915.834701226728	30.1540135815107	933.656238708948	947.362843115742	961.315773724557	0.0330666396995609	12	20220908	p009_E08	m2x	20220908-cypassay3-p009-m2x_E08.TIF	wellmask_98.png	/projects/b1059/projects/JB/cellprofiler-nf//projects/20220908_cypRd3//raw_images/	/projects/b1059/projects/JB/cellprofiler-nf/input_data/well_masks/	48h	10	15hHB101	9	E	8				0	DMSO	Both
p009	E09	cypassay3	3	DMSO	ECA2859	902.904968048059	858.351955753224	867.196275927077	880.668602462227	907.760591719311	28.1909460534799	924.204501820285	929.954426437254	965.682896508923	0.0312224952249674	19	20220908	p009_E09	m2x	20220908-cypassay3-p009-m2x_E09.TIF	wellmask_98.png	/projects/b1059/projects/JB/cellprofiler-nf//projects/20220908_cypRd3//raw_images/	/projects/b1059/projects/JB/cellprofiler-nf/input_data/well_masks/	48h	10	15hHB101	9	E	9				0	DMSO	Both
p009	E10	cypassay3	3	DMSO	ECA2859	889.611160900217	782.965303617148	829.042825246593	871.11853598951	893.044216831062	51.3684663560129	924.88527604317	949.174235407663	965.736556916916	0.057742605549184	21	20220908	p009_E10	m2x	20220908-cypassay3-p009-m2x_E10.TIF	wellmask_98.png	/projects/b1059/projects/JB/cellprofiler-nf//projects/20220908_cypRd3//raw_images/	/projects/b1059/projects/JB/cellprofiler-nf/input_data/well_masks/	48h	10	15hHB101	9	E	10				0	DMSO	Both
p009	E11	cypassay3	3	DMSO	ECA2859	899.540057304091	827.929241360967	834.295605042439	884.097698399923	899.915187190739	40.35823121001	928.450271831019	950.852436406871	964.537454594341	0.0448654074738629	18	20220908	p009_E11	m2x	20220908-cypassay3-p009-m2x_E11.TIF	wellmask_98.png	/projects/b1059/projects/JB/cellprofiler-nf//projects/20220908_cypRd3//raw_images/	/projects/b1059/projects/JB/cellprofiler-nf/input_data/well_masks/	48h	10	15hHB101	9	E	11				0	DMSO	Both
p009	E12	cypassay3	3	DMSO	ECA2859	901.834900866356	858.71936666402	882.735458364201	892.228252692258	906.073580618052	18.4609864521224	912.070160987317	923.034614798848	932.431498254461	0.0204704724050795	24	20220908	p009_E12	m2x	20220908-cypassay3-p009-m2x_E12.TIF	wellmask_98.png	/projects/b1059/projects/JB/cellprofiler-nf//projects/20220908_cypRd3//raw_images/	/projects/b1059/projects/JB/cellprofiler-nf/input_data/well_masks/	48h	10	15hHB101	9	E	12				0	DMSO	Both
p009	F01	cypassay3	3	DMSO	ECA2859	873.760574931808	776.026091026044	821.075123140344	859.328111750528	884.721326992132	41.5787243893675	897.128784825817	912.717491575974	936.17083235482	0.0475859469770795	15	20220908	p009_F01	m2x	20220908-cypassay3-p009-m2x_F01.TIF	wellmask_98.png	/projects/b1059/projects/JB/cellprofiler-nf//projects/20220908_cypRd3//raw_images/	/projects/b1059/projects/JB/cellprofiler-nf/input_data/well_masks/	48h	10	15hHB101	9	F	1				0	DMSO	Both
p009	F02	cypassay3	3	DMSO	ECA2859	891.82989789086	839.082846202231	871.334352424685	876.777235877758	888.152145568733	25.5077956797067	913.377407867397	923.61357457458	932.673877378707	0.0286016377562937	14	20220908	p009_F02	m2x	20220908-cypassay3-p009-m2x_F02.TIF	wellmask_98.png	/projects/b1059/projects/JB/cellprofiler-nf//projects/20220908_cypRd3//raw_images/	/projects/b1059/projects/JB/cellprofiler-nf/input_data/well_masks/	48h	10	15hHB101	9	F	2				0	DMSO	Both
p009	F03	cypassay3	3	DMSO	ECA2859	862.199387247511	758.535768381328	818.194534201695	832.605749138942	871.486594651964	43.9912345369065	897.84415447613	911.798629919836	925.319149776498	0.0510221129677954	19	20220908	p009_F03	m2x	20220908-cypassay3-p009-m2x_F03.TIF	wellmask_98.png	/projects/b1059/projects/JB/cellprofiler-nf//projects/20220908_cypRd3//raw_images/	/projects/b1059/projects/JB/cellprofiler-nf/input_data/well_masks/	48h	10	15hHB101	9	F	3				0	DMSO	Both
p009	F04	cypassay3	3	DMSO	ECA2859	874.631204880447	797.938272560864	819.957969512405	855.57111641487	882.529447963538	39.2777327858383	897.951676516928	917.528461981355	942.714935287471	0.044907765200542	16	20220908	p009_F04	m2x	20220908-cypassay3-p009-m2x_F04.TIF	wellmask_98.png	/projects/b1059/projects/JB/cellprofiler-nf//projects/20220908_cypRd3//raw_images/	/projects/b1059/projects/JB/cellprofiler-nf/input_data/well_masks/	48h	10	15hHB101	9	F	4				0	DMSO	Both
[truncated: 2,048 more rows]
