# Supplementary material for: Naturally occurring variation in a cytochrome P450 modifies thiabendazole responses independently of beta-tubulin
Source: PLoS Pathog. 2025 Jan 14;21(1):e1012602. doi: 10.1371/journal.ppat.1012602 (PMC11771912; doi:10.1371/journal.ppat.1012602)
Supplement: S11 File — (CSV) [file ppat.1012602.s011.csv]

Metadata_Plate	Metadata_Well	Metadata_Experiment	bleach	drug	strain	mean_wormlength_um	min_wormlength_um	q10_wormlength_um	q25_wormlength_um	median_wormlength_um	sd_wormlength_um	q75_wormlength_um	q90_wormlength_um	max_wormlength_um	cv_wormlength_um	n	Metadata_Date	Metadata_Group	Metadata_Magnification	FileName_RawBF	FileName_wellmask_98.png	PathName_RawBF	PathName_wellmask_98.png	assay_type	food_conc_OD	food_type	plate	row	col	well_censor	well_censor_reason	notes	concentration_um	diluent	class	dose.rank
p001	A01	cypassay1	1	Thiabendazole	CB4856	792.577068611343	599.379968353098	719.370930845251	734.063103561438	815.162661124681	77.3043772658437	840.506519133979	867.135345219625	894.27139346485	0.0975354704638212	15	20220920	p001_A01	m2x	20220920-cypassay1-p001-m2x_A01.TIF	wellmask_98.png	/projects/b1059/projects/JB/cellprofiler-nf/projects/20220929_cyprd1redo//raw_images/	/projects/b1059/projects/JB/cellprofiler-nf/input_data/well_masks/	48h	10	15hHB101	1	A	1				32.5	DMSO	Anthelmintic	1
p001	A02	cypassay1	1	Thiabendazole	CB4856	831.181450029061	783.302219875135	808.628253939564	813.859744686877	830.835111459605	23.8926824659978	848.286671766136	852.259085382009	877.80289346485	0.0287454471766212	14	20220920	p001_A02	m2x	20220920-cypassay1-p001-m2x_A02.TIF	wellmask_98.png	/projects/b1059/projects/JB/cellprofiler-nf/projects/20220929_cyprd1redo//raw_images/	/projects/b1059/projects/JB/cellprofiler-nf/input_data/well_masks/	48h	10	15hHB101	1	A	2				32.5	DMSO	Anthelmintic	1
p001	A03	cypassay1	1	Thiabendazole	CB4856	776.143807315315	697.770593926504	723.53276349168	727.089527121448	762.015584172164	58.3827341251037	832.013277320428	843.565453593631	901.189826992132	0.0752215421611748	16	20220920	p001_A03	m2x	20220920-cypassay1-p001-m2x_A03.TIF	wellmask_98.png	/projects/b1059/projects/JB/cellprofiler-nf/projects/20220929_cyprd1redo//raw_images/	/projects/b1059/projects/JB/cellprofiler-nf/input_data/well_masks/	48h	10	15hHB101	1	A	3				32.5	DMSO	Anthelmintic	1
p001	A04	cypassay1	1	Thiabendazole	CB4856	848.005897689778	833.175871979019	835.633004497264	843.507119300347	849.016079382552	8.98346086928308	853.297849540459	857.039090876117	863.594831781744	0.0105936301784654	12	20220920	p001_A04	m2x	20220920-cypassay1-p001-m2x_A04.TIF	wellmask_98.png	/projects/b1059/projects/JB/cellprofiler-nf/projects/20220929_cyprd1redo//raw_images/	/projects/b1059/projects/JB/cellprofiler-nf/input_data/well_masks/	48h	10	15hHB101	1	A	4				32.5	DMSO	Anthelmintic	1
p001	A05	cypassay1	1	Thiabendazole	CB4856	821.912747118822	691.272534825816	757.119111110497	771.702265309026	836.486207251839	58.2289943103441	869.148970098637	884.751304345841	906.8585658821	0.0708457126555868	25	20220920	p001_A05	m2x	20220920-cypassay1-p001-m2x_A05.TIF	wellmask_98.png	/projects/b1059/projects/JB/cellprofiler-nf/projects/20220929_cyprd1redo//raw_images/	/projects/b1059/projects/JB/cellprofiler-nf/input_data/well_masks/	48h	10	15hHB101	1	A	5				32.5	DMSO	Anthelmintic	1
p001	A06	cypassay1	1	Thiabendazole	CB4856	825.445613259158	741.336965914293	779.000900156822	797.004695496877	827.872444986887	40.9966732310199	853.832239216795	865.761639677861	895.191062399795	0.0496661107315722	14	20220920	p001_A06	m2x	20220920-cypassay1-p001-m2x_A06.TIF	wellmask_98.png	/projects/b1059/projects/JB/cellprofiler-nf/projects/20220929_cyprd1redo//raw_images/	/projects/b1059/projects/JB/cellprofiler-nf/input_data/well_masks/	48h	10	15hHB101	1	A	6				32.5	DMSO	Anthelmintic	1
p001	A07	cypassay1	1	Thiabendazole	CB4856	805.28594246399	703.33375094019	740.445622301157	754.076870602443	800.078731486435	57.3072300701772	860.932448674702	873.254593115743	876.858257056567	0.0711638277142032	22	20220920	p001_A07	m2x	20220920-cypassay1-p001-m2x_A07.TIF	wellmask_98.png	/projects/b1059/projects/JB/cellprofiler-nf/projects/20220929_cyprd1redo//raw_images/	/projects/b1059/projects/JB/cellprofiler-nf/input_data/well_masks/	48h	10	15hHB101	1	A	7				32.5	DMSO	Anthelmintic	1
p001	A08	cypassay1	1	Thiabendazole	CB4856	805.501358383087	719.490663880101	732.264835795031	743.957030546244	833.337928900743	59.4214153300744	854.036447672616	877.379606609038	884.624369516791	0.0737694787372591	19	20220920	p001_A08	m2x	20220920-cypassay1-p001-m2x_A08.TIF	wellmask_98.png	/projects/b1059/projects/JB/cellprofiler-nf/projects/20220929_cyprd1redo//raw_images/	/projects/b1059/projects/JB/cellprofiler-nf/input_data/well_masks/	48h	10	15hHB101	1	A	8				32.5	DMSO	Anthelmintic	1
p001	A09	cypassay1	1	Thiabendazole	CB4856	825.518203648365	727.971386929699	748.723551545458	787.040546150579	842.097141942813	52.0124700977686	861.688952820572	879.441425828439	889.048288675238	0.0630058427154002	21	20220920	p001_A09	m2x	20220920-cypassay1-p001-m2x_A09.TIF	wellmask_98.png	/projects/b1059/projects/JB/cellprofiler-nf/projects/20220929_cyprd1redo//raw_images/	/projects/b1059/projects/JB/cellprofiler-nf/input_data/well_masks/	48h	10	15hHB101	1	A	9				32.5	DMSO	Anthelmintic	1
p001	A10	cypassay1	1	Thiabendazole	CB4856	844.457264388264	783.867329454359	802.989977346691	836.258012657007	846.013251808574	29.5775572687167	860.263879239926	873.810006947432	893.609326410286	0.0350255229199113	14	20220920	p001_A10	m2x	20220920-cypassay1-p001-m2x_A10.TIF	wellmask_98.png	/projects/b1059/projects/JB/cellprofiler-nf/projects/20220929_cyprd1redo//raw_images/	/projects/b1059/projects/JB/cellprofiler-nf/input_data/well_masks/	48h	10	15hHB101	1	A	10				32.5	DMSO	Anthelmintic	1
p001	A11	cypassay1	1	Thiabendazole	CB4856	807.905958398626	655.857655729802	723.625592932556	755.711411283702	846.5445869297	74.3541538958707	863.578196508923	874.576218452	883.268377378706	0.0920331792616684	13	20220920	p001_A11	m2x	20220920-cypassay1-p001-m2x_A11.TIF	wellmask_98.png	/projects/b1059/projects/JB/cellprofiler-nf/projects/20220929_cyprd1redo//raw_images/	/projects/b1059/projects/JB/cellprofiler-nf/input_data/well_masks/	48h	10	15hHB101	1	A	11				32.5	DMSO	Anthelmintic	1
p001	A12	cypassay1	1	Thiabendazole	CB4856	829.58458247491	747.556307251839	763.927849776498	810.741877932322	840.301719763715	45.0868035209671	854.601557251839	871.643484467472	893.124539033583	0.0543486516907765	11	20220920	p001_A12	m2x	20220920-cypassay1-p001-m2x_A12.TIF	wellmask_98.png	/projects/b1059/projects/JB/cellprofiler-nf/projects/20220929_cyprd1redo//raw_images/	/projects/b1059/projects/JB/cellprofiler-nf/input_data/well_masks/	48h	10	15hHB101	1	A	12				32.5	DMSO	Anthelmintic	1
p001	B01	cypassay1	1	Thiabendazole	CB4856	799.808395084035	667.885601298534	725.402006441938	747.088155147955	824.289152151076	58.6923052414684	841.66915094019	861.601976508923	887.935712614526	0.073382957221025	29	20220920	p001_B01	m2x	20220920-cypassay1-p001-m2x_B01.TIF	wellmask_98.png	/projects/b1059/projects/JB/cellprofiler-nf/projects/20220929_cyprd1redo//raw_images/	/projects/b1059/projects/JB/cellprofiler-nf/input_data/well_masks/	48h	10	15hHB101	1	B	1				32.5	DMSO	Anthelmintic	1
p001	B02	cypassay1	1	Thiabendazole	CB4856	822.111694610048	766.850355147956	784.486099441575	808.247363563488	826.736343097734	28.6919846795766	838.136481932888	858.389370089866	872.216897118999	0.0349003485386326	21	20220920	p001_B02	m2x	20220920-cypassay1-p001-m2x_B02.TIF	wellmask_98.png	/projects/b1059/projects/JB/cellprofiler-nf/projects/20220929_cyprd1redo//raw_images/	/projects/b1059/projects/JB/cellprofiler-nf/input_data/well_masks/	48h	10	15hHB101	1	B	2				32.5	DMSO	Anthelmintic	1
p001	B03	cypassay1	1	Thiabendazole	CB4856	814.333216170236	716.21454254808	726.11841837775	763.421343414995	837.439650644882	58.8605793445311	856.712147307692	871.586688093392	920.798273142711	0.0722807054602895	24	20220920	p001_B03	m2x	20220920-cypassay1-p001-m2x_B03.TIF	wellmask_98.png	/projects/b1059/projects/JB/cellprofiler-nf/projects/20220929_cyprd1redo//raw_images/	/projects/b1059/projects/JB/cellprofiler-nf/input_data/well_masks/	48h	10	15hHB101	1	B	3				32.5	DMSO	Anthelmintic	1
p001	B04	cypassay1	1	Thiabendazole	CB4856	809.068762854462	679.575622784366	715.656172667203	769.123766549868	821.182204780841	60.05754129448	852.804761690431	871.249000456982	895.498570098638	0.0742304536422738	27	20220920	p001_B04	m2x	20220920-cypassay1-p001-m2x_B04.TIF	wellmask_98.png	/projects/b1059/projects/JB/cellprofiler-nf/projects/20220929_cyprd1redo//raw_images/	/projects/b1059/projects/JB/cellprofiler-nf/input_data/well_masks/	48h	10	15hHB101	1	B	4				32.5	DMSO	Anthelmintic	1
p001	B05	cypassay1	1	Thiabendazole	CB4856	802.522450557274	730.893892301157	734.303941271567	756.216112075161	818.622624767787	51.5017529628092	841.610002591544	862.223108536614	878.448325246593	0.0641748438651731	20	20220920	p001_B05	m2x	20220920-cypassay1-p001-m2x_B05.TIF	wellmask_98.png	/projects/b1059/projects/JB/cellprofiler-nf/projects/20220929_cyprd1redo//raw_images/	/projects/b1059/projects/JB/cellprofiler-nf/input_data/well_masks/	48h	10	15hHB101	1	B	5				32.5	DMSO	Anthelmintic	1
p001	B06	cypassay1	1	Thiabendazole	CB4856	827.871561766519	703.083039615428	753.249916218739	805.038858124608	837.399993456078	54.9281173969221	869.946587746759	882.330827337731	905.048636571355	0.0663485979391732	27	20220920	p001_B06	m2x	20220920-cypassay1-p001-m2x_B06.TIF	wellmask_98.png	/projects/b1059/projects/JB/cellprofiler-nf/projects/20220929_cyprd1redo//raw_images/	/projects/b1059/projects/JB/cellprofiler-nf/input_data/well_masks/	48h	10	15hHB101	1	B	6				32.5	DMSO	Anthelmintic	1
p001	B07	cypassay1	1	Thiabendazole	CB4856	818.693667948099	709.065168934945	755.419077207138	791.639075453395	839.174636571355	47.398874121071	852.775105142344	855.270395110462	882.87224440504	0.0578957380235605	17	20220920	p001_B07	m2x	20220920-cypassay1-p001-m2x_B07.TIF	wellmask_98.png	/projects/b1059/projects/JB/cellprofiler-nf/projects/20220929_cyprd1redo//raw_images/	/projects/b1059/projects/JB/cellprofiler-nf/input_data/well_masks/	48h	10	15hHB101	1	B	7				32.5	DMSO	Anthelmintic	1
p001	B08	cypassay1	1	Thiabendazole	CB4856	819.456013800374	725.710948612805	747.275123297345	770.545117372619	831.154382072667	56.3338820621646	863.883268028465	888.540479382553	903.119231781744	0.0687454617617682	16	20220920	p001_B08	m2x	20220920-cypassay1-p001-m2x_B08.TIF	wellmask_98.png	/projects/b1059/projects/JB/cellprofiler-nf/projects/20220929_cyprd1redo//raw_images/	/projects/b1059/projects/JB/cellprofiler-nf/input_data/well_masks/	48h	10	15hHB101	1	B	8				32.5	DMSO	Anthelmintic	1
p001	B09	cypassay1	1	Thiabendazole	CB4856	839.072255497027	732.863458192029	780.774198514168	814.786284825817	852.195682721934	44.6112173036349	869.891359355722	882.568634593078	900.333844986886	0.0531673130786684	19	20220920	p001_B09	m2x	20220920-cypassay1-p001-m2x_B09.TIF	wellmask_98.png	/projects/b1059/projects/JB/cellprofiler-nf/projects/20220929_cyprd1redo//raw_images/	/projects/b1059/projects/JB/cellprofiler-nf/input_data/well_masks/	48h	10	15hHB101	1	B	9				32.5	DMSO	Anthelmintic	1
p001	B10	cypassay1	1	Thiabendazole	CB4856	807.303894064275	658.803686929699	706.795757607973	770.856987303023	823.632555159667	64.2119714962199	854.157643243196	869.126655188409	882.323770098637	0.0795387857885243	18	20220920	p001_B10	m2x	20220920-cypassay1-p001-m2x_B10.TIF	wellmask_98.png	/projects/b1059/projects/JB/cellprofiler-nf/projects/20220929_cyprd1redo//raw_images/	/projects/b1059/projects/JB/cellprofiler-nf/input_data/well_masks/	48h	10	15hHB101	1	B	10				32.5	DMSO	Anthelmintic	1
p001	B11	cypassay1	1	Thiabendazole	CB4856	849.316808610757	804.479239527429	826.171233518511	837.342189257084	845.037290412006	22.0471040702386	867.437006088147	870.279189257084	897.953931191126	0.0259586338651433	21	20220920	p001_B11	m2x	20220920-cypassay1-p001-m2x_B11.TIF	wellmask_98.png	/projects/b1059/projects/JB/cellprofiler-nf/projects/20220929_cyprd1redo//raw_images/	/projects/b1059/projects/JB/cellprofiler-nf/input_data/well_masks/	48h	10	15hHB101	1	B	11				32.5	DMSO	Anthelmintic	1
p001	B12	cypassay1	1	Thiabendazole	CB4856	820.205516936877	732.532424664747	765.575865073504	786.841927250766	834.197370747905	41.149094598947	850.648226376575	862.607225184762	869.520164727179	0.0501692487422196	20	20220920	p001_B12	m2x	20220920-cypassay1-p001-m2x_B12.TIF	wellmask_98.png	/projects/b1059/projects/JB/cellprofiler-nf/projects/20220929_cyprd1redo//raw_images/	/projects/b1059/projects/JB/cellprofiler-nf/input_data/well_masks/	48h	10	15hHB101	1	B	12				32.5	DMSO	Anthelmintic	1
p001	C01	cypassay1	1	Thiabendazole	CB4856	809.7139264478	719.237141360967	737.016467251839	757.514284176549	813.510629454359	57.2141897567858	852.455215595563	877.328288816822	914.501745568733	0.0706597575859704	23	20220920	p001_C01	m2x	20220920-cypassay1-p001-m2x_C01.TIF	wellmask_98.png	/projects/b1059/projects/JB/cellprofiler-nf/projects/20220929_cyprd1redo//raw_images/	/projects/b1059/projects/JB/cellprofiler-nf/input_data/well_masks/	48h	10	15hHB101	1	C	1				32.5	DMSO	Anthelmintic	1
p001	C02	cypassay1	1	Thiabendazole	CB4856	836.496215313429	743.640701298535	775.784581503428	813.936897818077	853.14030456611	41.4172069910022	861.350567153503	875.392717408661	910.836850940191	0.0495127249027462	22	20220920	p001_C02	m2x	20220920-cypassay1-p001-m2x_C02.TIF	wellmask_98.png	/projects/b1059/projects/JB/cellprofiler-nf/projects/20220929_cyprd1redo//raw_images/	/projects/b1059/projects/JB/cellprofiler-nf/input_data/well_masks/	48h	10	15hHB101	1	C	2				32.5	DMSO	Anthelmintic	1
p001	C03	cypassay1	1	Thiabendazole	CB4856	823.337332951754	728.456174306403	753.569034438286	786.640515190592	837.792138105103	48.7085118660351	863.047459191144	870.846366002993	884.293335989509	0.0591598484808283	18	20220920	p001_C03	m2x	20220920-cypassay1-p001-m2x_C03.TIF	wellmask_98.png	/projects/b1059/projects/JB/cellprofiler-nf/projects/20220929_cyprd1redo//raw_images/	/projects/b1059/projects/JB/cellprofiler-nf/input_data/well_masks/	48h	10	15hHB101	1	C	3				32.5	DMSO	Anthelmintic	1
p001	C04	cypassay1	1	Thiabendazole	CB4856	821.790644277111	735.454930036204	748.037969138961	801.934200716688	833.903038479966	52.4667689259732	855.908355027764	880.119131695273	883.122955729803	0.0638444466256069	13	20220920	p001_C04	m2x	20220920-cypassay1-p001-m2x_C04.TIF	wellmask_98.png	/projects/b1059/projects/JB/cellprofiler-nf/projects/20220929_cyprd1redo//raw_images/	/projects/b1059/projects/JB/cellprofiler-nf/input_data/well_masks/	48h	10	15hHB101	1	C	4				32.5	DMSO	Anthelmintic	1
p001	C05	cypassay1	1	Thiabendazole	CB4856	821.874410427882	690.720924553326	758.325333767616	785.634014337268	837.678908367146	52.9731538853052	852.798113210008	874.315278514168	884.236539615428	0.0644540737771924	22	20220920	p001_C05	m2x	20220920-cypassay1-p001-m2x_C05.TIF	wellmask_98.png	/projects/b1059/projects/JB/cellprofiler-nf/projects/20220929_cyprd1redo//raw_images/	/projects/b1059/projects/JB/cellprofiler-nf/input_data/well_masks/	48h	10	15hHB101	1	C	5				32.5	DMSO	Anthelmintic	1
p001	C06	cypassay1	1	Thiabendazole	CB4856	812.104094862982	730.579494046696	750.78311149082	759.723554346648	820.608777565207	51.7603259016509	843.162247090769	864.993506654616	915.72892220252	0.0637360730343121	18	20220920	p001_C06	m2x	20220920-cypassay1-p001-m2x_C06.TIF	wellmask_98.png	/projects/b1059/projects/JB/cellprofiler-nf/projects/20220929_cyprd1redo//raw_images/	/projects/b1059/projects/JB/cellprofiler-nf/input_data/well_masks/	48h	10	15hHB101	1	C	6				32.5	DMSO	Anthelmintic	1
p001	C07	cypassay1	1	Thiabendazole	CB4856	825.128884619371	702.47188620424	735.977582045977	757.967537400125	839.905766826677	67.4932544235047	872.674394176013	906.408830801566	907.56667676863	0.0817972266897905	18	20220920	p001_C07	m2x	20220920-cypassay1-p001-m2x_C07.TIF	wellmask_98.png	/projects/b1059/projects/JB/cellprofiler-nf/projects/20220929_cyprd1redo//raw_images/	/projects/b1059/projects/JB/cellprofiler-nf/input_data/well_masks/	48h	10	15hHB101	1	C	7				32.5	DMSO	Anthelmintic	1
p001	C08	cypassay1	1	Thiabendazole	CB4856	823.200770996029	691.563407251838	734.676495551602	777.780731180781	846.738501880381	63.1343101003615	874.226638675238	885.430998076261	887.293027597399	0.0766936965133941	22	20220920	p001_C08	m2x	20220920-cypassay1-p001-m2x_C08.TIF	wellmask_98.png	/projects/b1059/projects/JB/cellprofiler-nf/projects/20220929_cyprd1redo//raw_images/	/projects/b1059/projects/JB/cellprofiler-nf/input_data/well_masks/	48h	10	15hHB101	1	C	8				32.5	DMSO	Anthelmintic	1
p001	C09	cypassay1	1	Thiabendazole	CB4856	811.353459603251	716.585737176623	725.678028874868	747.822408273732	823.622360228491	64.9621764204139	864.983082872424	879.011771298535	914.219176215014	0.0800664317770706	14	20220920	p001_C09	m2x	20220920-cypassay1-p001-m2x_C09.TIF	wellmask_98.png	/projects/b1059/projects/JB/cellprofiler-nf/projects/20220929_cyprd1redo//raw_images/	/projects/b1059/projects/JB/cellprofiler-nf/input_data/well_masks/	48h	10	15hHB101	1	C	9				32.5	DMSO	Anthelmintic	1
p001	C10	cypassay1	1	Thiabendazole	CB4856	819.966129175806	721.087231772972	728.904933896341	766.116268963175	854.486226490168	62.4439965491355	867.667946174	874.415551392788	901.857061152911	0.0761543609269586	13	20220920	p001_C10	m2x	20220920-cypassay1-p001-m2x_C10.TIF	wellmask_98.png	/projects/b1059/projects/JB/cellprofiler-nf/projects/20220929_cyprd1redo//raw_images/	/projects/b1059/projects/JB/cellprofiler-nf/input_data/well_masks/	48h	10	15hHB101	1	C	10				32.5	DMSO	Anthelmintic	1
p001	C11	cypassay1	1	Thiabendazole	CB4856	805.459355616099	704.872189862352	739.260840109352	765.603097963538	819.832095373461	52.8309379701623	848.216893751387	863.960817776069	876.438598254462	0.0655910662677098	15	20220920	p001_C11	m2x	20220920-cypassay1-p001-m2x_C11.TIF	wellmask_98.png	/projects/b1059/projects/JB/cellprofiler-nf/projects/20220929_cyprd1redo//raw_images/	/projects/b1059/projects/JB/cellprofiler-nf/input_data/well_masks/	48h	10	15hHB101	1	C	11				32.5	DMSO	Anthelmintic	1
p001	C12	cypassay1	1	Thiabendazole	CB4856	860.309573578419	828.283800716689	832.025399925001	840.707462960843	858.819798545384	25.164298273613	869.326249776498	891.093102861989	909.246782750165	0.0292502827429239	12	20220920	p001_C12	m2x	20220920-cypassay1-p001-m2x_C12.TIF	wellmask_98.png	/projects/b1059/projects/JB/cellprofiler-nf/projects/20220929_cyprd1redo//raw_images/	/projects/b1059/projects/JB/cellprofiler-nf/input_data/well_masks/	48h	10	15hHB101	1	C	12				32.5	DMSO	Anthelmintic	1
p001	D01	cypassay1	1	Thiabendazole	CB4856	819.02270668599	792.965879096015	796.699618429015	803.499005875264	818.698949413768	20.9631271895241	826.931197969394	848.929378256804	860.632165309026	0.025595294267661	12	20220920	p001_D01	m2x	20220920-cypassay1-p001-m2x_D01.TIF	wellmask_98.png	/projects/b1059/projects/JB/cellprofiler-nf/projects/20220929_cyprd1redo//raw_images/	/projects/b1059/projects/JB/cellprofiler-nf/input_data/well_masks/	48h	10	15hHB101	1	D	1				32.5	DMSO	Anthelmintic	1
p001	D02	cypassay1	1	Thiabendazole	CB4856	826.625842594316	741.764956916916	749.2995830782	800.909948364228	832.324762332374	48.4011078560829	852.039701047556	888.546781484363	902.320046150579	0.0585526188053581	18	20220920	p001_D02	m2x	20220920-cypassay1-p001-m2x_D02.TIF	wellmask_98.png	/projects/b1059/projects/JB/cellprofiler-nf/projects/20220929_cyprd1redo//raw_images/	/projects/b1059/projects/JB/cellprofiler-nf/input_data/well_masks/	48h	10	15hHB101	1	D	2				32.5	DMSO	Anthelmintic	1
p001	D03	cypassay1	1	Thiabendazole	CB4856	817.878588400173	649.287898827536	745.945399149676	809.648374597326	839.908007131647	59.8848041058475	855.317983227588	870.962227482823	886.650731781743	0.0732196746010753	19	20220920	p001_D03	m2x	20220920-cypassay1-p001-m2x_D03.TIF	wellmask_98.png	/projects/b1059/projects/JB/cellprofiler-nf/projects/20220929_cyprd1redo//raw_images/	/projects/b1059/projects/JB/cellprofiler-nf/input_data/well_masks/	48h	10	15hHB101	1	D	3				32.5	DMSO	Anthelmintic	1
p001	D04	cypassay1	1	Thiabendazole	CB4856	812.454849364843	716.839584467473	727.845425044056	781.789043173927	833.894735407663	53.0464056801479	845.673900644882	856.124026061178	878.950755721032	0.0652915121641754	15	20220920	p001_D04	m2x	20220920-cypassay1-p001-m2x_D04.TIF	wellmask_98.png	/projects/b1059/projects/JB/cellprofiler-nf/projects/20220929_cyprd1redo//raw_images/	/projects/b1059/projects/JB/cellprofiler-nf/input_data/well_masks/	48h	10	15hHB101	1	D	4				32.5	DMSO	Anthelmintic	1
p001	D05	cypassay1	1	Thiabendazole	CB4856	849.697251459815	770.337970098637	822.868729919836	837.148274306403	853.156925274823	31.3889373151088	867.745521611903	883.665811252516	891.114812041451	0.036941319112403	13	20220920	p001_D05	m2x	20220920-cypassay1-p001-m2x_D05.TIF	wellmask_98.png	/projects/b1059/projects/JB/cellprofiler-nf/projects/20220929_cyprd1redo//raw_images/	/projects/b1059/projects/JB/cellprofiler-nf/input_data/well_masks/	48h	10	15hHB101	1	D	5				32.5	DMSO	Anthelmintic	1
p001	D06	cypassay1	1	Thiabendazole	CB4856	829.752263587034	756.412448641036	768.503988857467	809.125148758267	838.054612344084	38.9762070744278	850.081634584666	874.524568849792	890.589863563488	0.046973306111794	20	20220920	p001_D06	m2x	20220920-cypassay1-p001-m2x_D06.TIF	wellmask_98.png	/projects/b1059/projects/JB/cellprofiler-nf/projects/20220929_cyprd1redo//raw_images/	/projects/b1059/projects/JB/cellprofiler-nf/input_data/well_masks/	48h	10	15hHB101	1	D	6				32.5	DMSO	Anthelmintic	1
p001	D07	cypassay1	1	Thiabendazole	CB4856	806.853478847797	642.856999441574	750.539054275186	768.361025218738	821.149136581085	58.2007698964624	852.143045166059	863.134398301504	877.617281586472	0.0721330097994673	20	20220920	p001_D07	m2x	20220920-cypassay1-p001-m2x_D07.TIF	wellmask_98.png	/projects/b1059/projects/JB/cellprofiler-nf/projects/20220929_cyprd1redo//raw_images/	/projects/b1059/projects/JB/cellprofiler-nf/input_data/well_masks/	48h	10	15hHB101	1	D	7				32.5	DMSO	Anthelmintic	1
p001	D08	cypassay1	1	Thiabendazole	CB4856	817.070570821874	714.89354440504	735.87606434584	766.730375756633	819.310604190223	61.7138693771546	857.835519512405	885.337956947432	915.76908330378	0.0755306476343627	15	20220920	p001_D08	m2x	20220920-cypassay1-p001-m2x_D08.TIF	wellmask_98.png	/projects/b1059/projects/JB/cellprofiler-nf/projects/20220929_cyprd1redo//raw_images/	/projects/b1059/projects/JB/cellprofiler-nf/input_data/well_masks/	48h	10	15hHB101	1	D	8				32.5	DMSO	Anthelmintic	1
p001	D09	cypassay1	1	Thiabendazole	CB4856	848.637496643888	782.134259957027	816.552144847767	830.112801479555	842.964886862279	32.3992373859165	870.226453127246	891.952780662752	907.543150940191	0.0381779470198358	18	20220920	p001_D09	m2x	20220920-cypassay1-p001-m2x_D09.TIF	wellmask_98.png	/projects/b1059/projects/JB/cellprofiler-nf/projects/20220929_cyprd1redo//raw_images/	/projects/b1059/projects/JB/cellprofiler-nf/input_data/well_masks/	48h	10	15hHB101	1	D	9				32.5	DMSO	Anthelmintic	1
p001	D10	cypassay1	1	Thiabendazole	CB4856	811.535195928234	678.913555729802	726.454194118365	749.426409036943	829.556514722794	60.8900234569118	859.241194550502	875.2372491725	885.560673724557	0.075030662579293	24	20220920	p001_D10	m2x	20220920-cypassay1-p001-m2x_D10.TIF	wellmask_98.png	/projects/b1059/projects/JB/cellprofiler-nf/projects/20220929_cyprd1redo//raw_images/	/projects/b1059/projects/JB/cellprofiler-nf/input_data/well_masks/	48h	10	15hHB101	1	D	10				32.5	DMSO	Anthelmintic	1
p001	D11	cypassay1	1	Thiabendazole	CB4856	811.546420304552	638.059138889969	751.114834073664	781.976729387616	819.532919875135	65.0967492321046	860.926483012857	869.666693635156	887.273645559962	0.0802132171412641	15	20220920	p001_D11	m2x	20220920-cypassay1-p001-m2x_D11.TIF	wellmask_98.png	/projects/b1059/projects/JB/cellprofiler-nf/projects/20220929_cyprd1redo//raw_images/	/projects/b1059/projects/JB/cellprofiler-nf/input_data/well_masks/	48h	10	15hHB101	1	D	11				32.5	DMSO	Anthelmintic	1
p001	D12	cypassay1	1	Thiabendazole	CB4856	832.403844253179	742.906615113754	757.484563241125	817.912385012046	847.497526410286	48.4834020259345	869.366503495052	875.166656136218	884.424571835404	0.0582450481946454	10	20220920	p001_D12	m2x	20220920-cypassay1-p001-m2x_D12.TIF	wellmask_98.png	/projects/b1059/projects/JB/cellprofiler-nf/projects/20220929_cyprd1redo//raw_images/	/projects/b1059/projects/JB/cellprofiler-nf/input_data/well_masks/	48h	10	15hHB101	1	D	12				32.5	DMSO	Anthelmintic	1
p001	E01	cypassay1	1	DMSO	CB4856	965.358899220945	856.579440779121	905.052081849165	945.644023176422	975.358318644022	47.7418054769546	993.939384568605	1008.46915304407	1039.56538809339	0.0494549804383455	16	20220920	p001_E01	m2x	20220920-cypassay1-p001-m2x_E01.TIF	wellmask_98.png	/projects/b1059/projects/JB/cellprofiler-nf/projects/20220929_cyprd1redo//raw_images/	/projects/b1059/projects/JB/cellprofiler-nf/input_data/well_masks/	48h	10	15hHB101	1	E	1				0	DMSO	Both	1
p001	E02	cypassay1	1	DMSO	CB4856	988.149524893268	854.375798836307	920.865021826418	946.379154184609	1000.95148404871	56.8076153137008	1022.92313789808	1037.16675492681	1094.66456532849	0.057488885925272	18	20220920	p001_E02	m2x	20220920-cypassay1-p001-m2x_E02.TIF	wellmask_98.png	/projects/b1059/projects/JB/cellprofiler-nf/projects/20220929_cyprd1redo//raw_images/	/projects/b1059/projects/JB/cellprofiler-nf/input_data/well_masks/	48h	10	15hHB101	1	E	2				0	DMSO	Both	1
p001	E03	cypassay1	1	DMSO	CB4856	982.022022080817	838.867128872512	882.926603326225	946.45005576132	1011.20239891346	66.8919901752795	1023.86595289861	1036.23497226994	1055.93693061805	0.0681165887029105	16	20220920	p001_E03	m2x	20220920-cypassay1-p001-m2x_E03.TIF	wellmask_98.png	/projects/b1059/projects/JB/cellprofiler-nf/projects/20220929_cyprd1redo//raw_images/	/projects/b1059/projects/JB/cellprofiler-nf/input_data/well_masks/	48h	10	15hHB101	1	E	3				0	DMSO	Both	1
p001	E04	cypassay1	1	DMSO	CB4856	983.818487688286	853.640300134842	915.607297234108	956.081409933183	983.298250940191	54.9469547786153	1025.81127814705	1040.17869099413	1065.09916718941	0.055850703626973	19	20220920	p001_E04	m2x	20220920-cypassay1-p001-m2x_E04.TIF	wellmask_98.png	/projects/b1059/projects/JB/cellprofiler-nf/projects/20220929_cyprd1redo//raw_images/	/projects/b1059/projects/JB/cellprofiler-nf/input_data/well_masks/	48h	10	15hHB101	1	E	4				0	DMSO	Both	1
p001	E05	cypassay1	1	DMSO	CB4856	1014.77339341605	955.745000134843	992.066144478576	1005.20382938495	1024.08167103883	24.7724844228766	1029.27465500249	1034.06631647607	1039.31467676863	0.0244118387253774	10	20220920	p001_E05	m2x	20220920-cypassay1-p001-m2x_E05.TIF	wellmask_98.png	/projects/b1059/projects/JB/cellprofiler-nf/projects/20220929_cyprd1redo//raw_images/	/projects/b1059/projects/JB/cellprofiler-nf/input_data/well_masks/	48h	10	15hHB101	1	E	5				0	DMSO	Both	1
p001	E06	cypassay1	1	DMSO	CB4856	989.656163993697	841.224524664747	884.573656419522	950.456710883614	1016.36028941145	69.0070725161548	1036.72391846485	1052.23893263678	1069.57988272193	0.0697283309363537	18	20220920	p001_E06	m2x	20220920-cypassay1-p001-m2x_E06.TIF	wellmask_98.png	/projects/b1059/projects/JB/cellprofiler-nf/projects/20220929_cyprd1redo//raw_images/	/projects/b1059/projects/JB/cellprofiler-nf/input_data/well_masks/	48h	10	15hHB101	1	E	6				0	DMSO	Both	1
p001	E07	cypassay1	1	DMSO	CB4856	947.892634013516	716.211795783463	814.423766295812	887.599049586362	985.711722284057	104.933888178788	1018.26358780028	1044.80749716055	1065.65839403792	0.110702293079843	18	20220920	p001_E07	m2x	20220920-cypassay1-p001-m2x_E07.TIF	wellmask_98.png	/projects/b1059/projects/JB/cellprofiler-nf/projects/20220929_cyprd1redo//raw_images/	/projects/b1059/projects/JB/cellprofiler-nf/input_data/well_masks/	48h	10	15hHB101	1	E	7				0	DMSO	Both	1
p001	E08	cypassay1	1	DMSO	CB4856	966.483498839118	837.268757610183	872.968626401514	932.14062582844	988.755431781743	62.9389653678416	1002.06421439226	1022.2751844587	1079.18360960264	0.0651216140197324	21	20220920	p001_E08	m2x	20220920-cypassay1-p001-m2x_E08.TIF	wellmask_98.png	/projects/b1059/projects/JB/cellprofiler-nf/projects/20220929_cyprd1redo//raw_images/	/projects/b1059/projects/JB/cellprofiler-nf/input_data/well_masks/	48h	10	15hHB101	1	E	8				0	DMSO	Both	1
p001	E09	cypassay1	1	DMSO	CB4856	980.734561441054	857.144550358345	919.545050904727	950.073823791978	988.11689055562	48.4183989849145	1012.71923780247	1037.46361035659	1046.50734744911	0.0493695245263615	19	20220920	p001_E09	m2x	20220920-cypassay1-p001-m2x_E09.TIF	wellmask_98.png	/projects/b1059/projects/JB/cellprofiler-nf/projects/20220929_cyprd1redo//raw_images/	/projects/b1059/projects/JB/cellprofiler-nf/input_data/well_masks/	48h	10	15hHB101	1	E	9				0	DMSO	Both	1
p001	E10	cypassay1	1	DMSO	CB4856	999.885988626947	954.243586347854	974.228098976137	980.221991719312	997.99799055562	26.4994283141858	1018.83310688034	1034.31330451741	1048.15663235482	0.0265024498948876	15	20220920	p001_E10	m2x	20220920-cypassay1-p001-m2x_E10.TIF	wellmask_98.png	/projects/b1059/projects/JB/cellprofiler-nf/projects/20220929_cyprd1redo//raw_images/	/projects/b1059/projects/JB/cellprofiler-nf/input_data/well_masks/	48h	10	15hHB101	1	E	10				0	DMSO	Both	1
p001	E11	cypassay1	1	DMSO	CB4856	976.287744651378	901.957154594341	924.678578430606	947.910780284331	984.85158874266	39.2605166962495	999.756341698003	1017.21867219638	1039.45179534523	0.0402140833082659	14	20220920	p001_E11	m2x	20220920-cypassay1-p001-m2x_E11.TIF	wellmask_98.png	/projects/b1059/projects/JB/cellprofiler-nf/projects/20220929_cyprd1redo//raw_images/	/projects/b1059/projects/JB/cellprofiler-nf/input_data/well_masks/	48h	10	15hHB101	1	E	11				0	DMSO	Both	1
p001	E12	cypassay1	1	DMSO	CB4856	976.422283140314	892.035760566607	893.877840544081	938.053389167321	993.562308482953	56.2451958158964	1007.21876830613	1022.67856465785	1068.11549407012	0.0576033513235727	12	20220920	p001_E12	m2x	20220920-cypassay1-p001-m2x_E12.TIF	wellmask_98.png	/projects/b1059/projects/JB/cellprofiler-nf/projects/20220929_cyprd1redo//raw_images/	/projects/b1059/projects/JB/cellprofiler-nf/input_data/well_masks/	48h	10	15hHB101	1	E	12				0	DMSO	Both	1
p001	F01	cypassay1	1	DMSO	CB4856	913.002690390412	743.366464145332	783.184290209744	881.395683894348	940.220420918636	82.2707603967966	981.25595966076	984.404978132829	1002.38174861281	0.0901100963477079	15	20220920	p001_F01	m2x	20220920-cypassay1-p001-m2x_F01.TIF	wellmask_98.png	/projects/b1059/projects/JB/cellprofiler-nf/projects/20220929_cyprd1redo//raw_images/	/projects/b1059/projects/JB/cellprofiler-nf/input_data/well_masks/	48h	10	15hHB101	1	F	1				0	DMSO	Both	1
p001	F02	cypassay1	1	DMSO	CB4856	1003.5343953966	961.178655147956	965.895296241708	975.03904803096	985.542053984264	41.8396851653822	1034.88487487948	1043.28727964212	1103.70490607938	0.0416923279932495	13	20220920	p001_F02	m2x	20220920-cypassay1-p001-m2x_F02.TIF	wellmask_98.png	/projects/b1059/projects/JB/cellprofiler-nf/projects/20220929_cyprd1redo//raw_images/	/projects/b1059/projects/JB/cellprofiler-nf/input_data/well_masks/	48h	10	15hHB101	1	F	2				0	DMSO	Both	1
p001	F03	cypassay1	1	DMSO	CB4856	985.747310482716	888.192306669993	919.119520681629	968.45052476146	983.669445568733	48.8294002996427	1019.46089556435	1043.19267525906	1054.84098983016	0.0495354131635735	15	20220920	p001_F03	m2x	20220920-cypassay1-p001-m2x_F03.TIF	wellmask_98.png	/projects/b1059/projects/JB/cellprofiler-nf/projects/20220929_cyprd1redo//raw_images/	/projects/b1059/projects/JB/cellprofiler-nf/input_data/well_masks/	48h	10	15hHB101	1	F	3				0	DMSO	Both	1
p001	F04	cypassay1	1	DMSO	CB4856	988.88764046994	936.378933108509	958.995211979019	972.052855729802	995.342831781744	25.2551070410758	997.580752095111	1017.78838666824	1025.86563961543	0.0255389045302195	13	20220920	p001_F04	m2x	20220920-cypassay1-p001-m2x_F04.TIF	wellmask_98.png	/projects/b1059/projects/JB/cellprofiler-nf/projects/20220929_cyprd1redo//raw_images/	/projects/b1059/projects/JB/cellprofiler-nf/input_data/well_masks/	48h	10	15hHB101	1	F	4				0	DMSO	Both	1
p001	F05	cypassay1	1	DMSO	CB4856	986.204083430468	929.508992883004	946.857283220025	963.561167593758	979.108407833685	32.4038343941434	1010.29328272193	1030.10229793232	1044.25766167434	0.0328571285990097	19	20220920	p001_F05	m2x	20220920-cypassay1-p001-m2x_F05.TIF	wellmask_98.png	/projects/b1059/projects/JB/cellprofiler-nf/projects/20220929_cyprd1redo//raw_images/	/projects/b1059/projects/JB/cellprofiler-nf/input_data/well_masks/	48h	10	15hHB101	1	F	5				0	DMSO	Both	1
p001	F06	cypassay1	1	DMSO	CB4856	982.780799400914	842.662251522037	907.251245082044	967.6590573973	992.597606088147	60.6292638515667	1016.91055031806	1038.94348214009	1085.94554251589	0.0616915429040995	16	20220920	p001_F06	m2x	20220920-cypassay1-p001-m2x_F06.TIF	wellmask_98.png	/projects/b1059/projects/JB/cellprofiler-nf/projects/20220929_cyprd1redo//raw_images/	/projects/b1059/projects/JB/cellprofiler-nf/input_data/well_masks/	48h	10	15hHB101	1	F	6				0	DMSO	Both	1
p001	F07	cypassay1	1	DMSO	CB4856	966.393744843858	818.815468963176	895.593090121082	925.377668789484	977.94562438794	62.6384417218659	1016.0330183531	1025.56300427519	1053.19170492445	0.0648166878728986	16	20220920	p001_F07	m2x	20220920-cypassay1-p001-m2x_F07.TIF	wellmask_98.png	/projects/b1059/projects/JB/cellprofiler-nf/projects/20220929_cyprd1redo//raw_images/	/projects/b1059/projects/JB/cellprofiler-nf/input_data/well_masks/	48h	10	15hHB101	1	F	7				0	DMSO	Both	1
p001	F08	cypassay1	1	DMSO	CB4856	984.809912209728	878.208366463947	885.780345950455	978.857696508924	1019.10095993757	59.2556625992041	1026.49930593576	1029.25317160119	1044.76009214877	0.06016964478581	13	20220920	p001_F08	m2x	20220920-cypassay1-p001-m2x_F08.TIF	wellmask_98.png	/projects/b1059/projects/JB/cellprofiler-nf/projects/20220929_cyprd1redo//raw_images/	/projects/b1059/projects/JB/cellprofiler-nf/input_data/well_masks/	48h	10	15hHB101	1	F	8				0	DMSO	Both	1
p001	F09	cypassay1	1	DMSO	CB4856	953.744999151051	848.82682762563	882.591554707694	908.369670687809	982.425633662126	55.3762380856151	994.284617189407	1007.39149059577	1024.49546167434	0.0580618908984128	19	20220920	p001_F09	m2x	20220920-cypassay1-p001-m2x_F09.TIF	wellmask_98.png	/projects/b1059/projects/JB/cellprofiler-nf/projects/20220929_cyprd1redo//raw_images/	/projects/b1059/projects/JB/cellprofiler-nf/input_data/well_masks/	48h	10	15hHB101	1	F	9				0	DMSO	Both	1
p001	F10	cypassay1	1	DMSO	CB4856	976.165573853919	832.821312623297	854.462994416883	931.949147057058	1008.29144909073	78.8944971868683	1023.68207822325	1052.66927622225	1059.96713714443	0.0808208149314172	12	20220920	p001_F10	m2x	20220920-cypassay1-p001-m2x_F10.TIF	wellmask_98.png	/projects/b1059/projects/JB/cellprofiler-nf/projects/20220929_cyprd1redo//raw_images/	/projects/b1059/projects/JB/cellprofiler-nf/input_data/well_masks/	48h	10	15hHB101	1	F	10				0	DMSO	Both	1
p001	F11	cypassay1	1	DMSO	CB4856	986.428500251769	872.676746150579	939.382464302155	960.500288981535	993.990299485576	44.374825547213	1018.83579628946	1032.49504785876	1037.67026167434	0.0449853441337989	18	20220920	p001_F11	m2x	20220920-cypassay1-p001-m2x_F11.TIF	wellmask_98.png	/projects/b1059/projects/JB/cellprofiler-nf/projects/20220929_cyprd1redo//raw_images/	/projects/b1059/projects/JB/cellprofiler-nf/input_data/well_masks/	48h	10	15hHB101	1	F	11				0	DMSO	Both	1
p001	F12	cypassay1	1	DMSO	CB4856	975.924765616055	836.68012220252	881.790788381545	935.736961168681	991.37042945436	69.4609648790966	1018.69720102173	1047.6234511105	1069.87075514796	0.071174507837445	15	20220920	p001_F12	m2x	20220920-cypassay1-p001-m2x_F12.TIF	wellmask_98.png	/projects/b1059/projects/JB/cellprofiler-nf/projects/20220929_cyprd1redo//raw_images/	/projects/b1059/projects/JB/cellprofiler-nf/input_data/well_masks/	48h	10	15hHB101	1	F	12				0	DMSO	Both	1
p001	G01	cypassay1	1	DMSO	CB4856	961.16620096398	834.048489257085	861.810778335091	942.667157610183	969.622028290667	60.7272393866762	1012.12259407012	1019.57243909602	1023.56504019728	0.0631807894678061	17	20220920	p001_G01	m2x	20220920-cypassay1-p001-m2x_G01.TIF	wellmask_98.png	/projects/b1059/projects/JB/cellprofiler-nf/projects/20220929_cyprd1redo//raw_images/	/projects/b1059/projects/JB/cellprofiler-nf/input_data/well_masks/	48h	10	15hHB101	1	G	1				0	DMSO	Both	1
p001	G02	cypassay1	1	DMSO	CB4856	961.290449404578	844.923697663844	860.739911226866	915.260770098637	967.458547449114	73.1291221021536	1014.77399825446	1042.18538133986	1097.05068318359	0.0760739089288255	17	20220920	p001_G02	m2x	20220920-cypassay1-p001-m2x_G02.TIF	wellmask_98.png	/projects/b1059/projects/JB/cellprofiler-nf/projects/20220929_cyprd1redo//raw_images/	/projects/b1059/projects/JB/cellprofiler-nf/input_data/well_masks/	48h	10	15hHB101	1	G	2				0	DMSO	Both	1
p001	G03	cypassay1	1	DMSO	CB4856	937.6578216646	820.566181558242	849.700959943597	866.412047477344	957.343371397173	69.1663083985524	991.249946150579	1006.88323375153	1052.71178735916	0.0737649777994313	17	20220920	p001_G03	m2x	20220920-cypassay1-p001-m2x_G03.TIF	wellmask_98.png	/projects/b1059/projects/JB/cellprofiler-nf/projects/20220929_cyprd1redo//raw_images/	/projects/b1059/projects/JB/cellprofiler-nf/input_data/well_masks/	48h	10	15hHB101	1	G	3				0	DMSO	Both	1
p001	G04	cypassay1	1	DMSO	CB4856	988.975310632831	913.492009714066	947.299666397407	959.523487511546	998.054786929701	38.7837954001195	1019.39233627605	1035.09685011738	1047.43776892618	0.0392161411747502	23	20220920	p001_G04	m2x	20220920-cypassay1-p001-m2x_G04.TIF	wellmask_98.png	/projects/b1059/projects/JB/cellprofiler-nf/projects/20220929_cyprd1redo//raw_images/	/projects/b1059/projects/JB/cellprofiler-nf/input_data/well_masks/	48h	10	15hHB101	1	G	4				0	DMSO	Both	1
p001	G05	cypassay1	1	DMSO	CB4856	937.803096491757	849.055736571355	853.130879670627	879.605374609037	965.844953430648	65.6830750588366	987.455529759398	1006.20537893415	1042.95604556873	0.0700393028179919	15	20220920	p001_G05	m2x	20220920-cypassay1-p001-m2x_G05.TIF	wellmask_98.png	/projects/b1059/projects/JB/cellprofiler-nf/projects/20220929_cyprd1redo//raw_images/	/projects/b1059/projects/JB/cellprofiler-nf/input_data/well_masks/	48h	10	15hHB101	1	G	5				0	DMSO	Both	1
p001	G06	cypassay1	1	DMSO	CB4856	968.927309124396	868.430106669993	902.363658031092	938.953784243971	973.023438308123	52.6583157892453	996.86138475401	1037.33394269142	1047.61404077912	0.0543470240681231	15	20220920	p001_G06	m2x	20220920-cypassay1-p001-m2x_G06.TIF	wellmask_98.png	/projects/b1059/projects/JB/cellprofiler-nf/projects/20220929_cyprd1redo//raw_images/	/projects/b1059/projects/JB/cellprofiler-nf/input_data/well_masks/	48h	10	15hHB101	1	G	6				0	DMSO	Both	1
p001	G07	cypassay1	1	DMSO	CB4856	957.747742131877	838.005264136562	851.333617439877	919.748376186784	977.065410295913	68.8316174500373	1003.60578928051	1025.63018545236	1054.62629581566	0.0718682116616878	13	20220920	p001_G07	m2x	20220920-cypassay1-p001-m2x_G07.TIF	wellmask_98.png	/projects/b1059/projects/JB/cellprofiler-nf/projects/20220929_cyprd1redo//raw_images/	/projects/b1059/projects/JB/cellprofiler-nf/input_data/well_masks/	48h	10	15hHB101	1	G	7				0	DMSO	Both	1
p001	G08	cypassay1	1	DMSO	CB4856	1002.06085100519	904.23281566737	944.629112122987	973.362682290414	1009.40094790344	46.4135972702554	1033.67605743101	1052.85722611936	1067.14216472718	0.0463181424797676	16	20220920	p001_G08	m2x	20220920-cypassay1-p001-m2x_G08.TIF	wellmask_98.png	/projects/b1059/projects/JB/cellprofiler-nf/projects/20220929_cyprd1redo//raw_images/	/projects/b1059/projects/JB/cellprofiler-nf/input_data/well_masks/	48h	10	15hHB101	1	G	8				0	DMSO	Both	1
p001	G09	cypassay1	1	DMSO	CB4856	982.411386558867	889.534083876856	944.342538310428	966.168232522329	980.515802963495	39.1641106570027	1013.10290888563	1024.25149617056	1029.63579479162	0.0398652857579191	14	20220920	p001_G09	m2x	20220920-cypassay1-p001-m2x_G09.TIF	wellmask_98.png	/projects/b1059/projects/JB/cellprofiler-nf/projects/20220929_cyprd1redo//raw_images/	/projects/b1059/projects/JB/cellprofiler-nf/input_data/well_masks/	48h	10	15hHB101	1	G	9				0	DMSO	Both	1
p001	G10	cypassay1	1	DMSO	CB4856	940.202041459094	816.804329454359	819.01334766823	833.469432540569	964.134214155063	86.0782233161637	1008.94819518285	1031.65507053655	1040.1138623998	0.0915528998241478	16	20220920	p001_G10	m2x	20220920-cypassay1-p001-m2x_G10.TIF	wellmask_98.png	/projects/b1059/projects/JB/cellprofiler-nf/projects/20220929_cyprd1redo//raw_images/	/projects/b1059/projects/JB/cellprofiler-nf/input_data/well_masks/	48h	10	15hHB101	1	G	10				0	DMSO	Both	1
p001	G11	cypassay1	1	DMSO	CB4856	985.170358676229	912.224671979019	949.214396508923	960.809183158318	981.358960531125	35.1897850449365	1009.82928943626	1024.86909375577	1043.12744251589	0.0357194923040731	16	20220920	p001_G11	m2x	20220920-cypassay1-p001-m2x_G11.TIF	wellmask_98.png	/projects/b1059/projects/JB/cellprofiler-nf/projects/20220929_cyprd1redo//raw_images/	/projects/b1059/projects/JB/cellprofiler-nf/input_data/well_masks/	48h	10	15hHB101	1	G	11				0	DMSO	Both	1
p001	G12	cypassay1	1	DMSO	CB4856	998.901257245264	953.889026992132	959.318213286049	972.469034001738	997.714929306359	31.9469050436259	1017.08670643395	1036.89497215782	1062.85222817925	0.0319820450839436	14	20220920	p001_G12	m2x	20220920-cypassay1-p001-m2x_G12.TIF	wellmask_98.png	/projects/b1059/projects/JB/cellprofiler-nf/projects/20220929_cyprd1redo//raw_images/	/projects/b1059/projects/JB/cellprofiler-nf/input_data/well_masks/	48h	10	15hHB101	1	G	12				0	DMSO	Both	1
p001	H01	cypassay1	1	DMSO	CB4856	956.375551698947	827.585208752569	883.813253778494	928.128062399795	961.801568926174	54.75414958082	995.617068934945	1012.61001394438	1021.30460188038	0.0572517244753406	17	20220920	p001_H01	m2x	20220920-cypassay1-p001-m2x_H01.TIF	wellmask_98.png	/projects/b1059/projects/JB/cellprofiler-nf/projects/20220929_cyprd1redo//raw_images/	/projects/b1059/projects/JB/cellprofiler-nf/input_data/well_masks/	48h	10	15hHB101	1	H	1				0	DMSO	Both	1
p001	H02	cypassay1	1	DMSO	CB4856	947.845153105677	856.579440779121	906.007088496437	921.69128028313	949.324853290997	45.4249867920932	980.278788093393	1001.72162948281	1027.78916167434	0.0479244807479948	13	20220920	p001_H02	m2x	20220920-cypassay1-p001-m2x_H02.TIF	wellmask_98.png	/projects/b1059/projects/JB/cellprofiler-nf/projects/20220929_cyprd1redo//raw_images/	/projects/b1059/projects/JB/cellprofiler-nf/input_data/well_masks/	48h	10	15hHB101	1	H	2				0	DMSO	Both	1
p001	H03	cypassay1	1	DMSO	CB4856	984.358297468104	920.74147676863	951.841600966365	959.093928525879	982.756667189407	34.6681687581198	1006.87666196526	1029.57126617755	1042.68281624045	0.0352190547357509	15	20220920	p001_H03	m2x	20220920-cypassay1-p001-m2x_H03.TIF	wellmask_98.png	/projects/b1059/projects/JB/cellprofiler-nf/projects/20220929_cyprd1redo//raw_images/	/projects/b1059/projects/JB/cellprofiler-nf/input_data/well_masks/	48h	10	15hHB101	1	H	3				0	DMSO	Both	1
p001	H04	cypassay1	1	DMSO	CB4856	973.727888943976	855.101552820571	912.563737726553	962.512115992004	992.145025186498	48.2520674530666	1000.5233392908	1013.69921625159	1033.5264623998	0.0495539544475785	14	20220920	p001_H04	m2x	20220920-cypassay1-p001-m2x_H04.TIF	wellmask_98.png	/projects/b1059/projects/JB/cellprofiler-nf/projects/20220929_cyprd1redo//raw_images/	/projects/b1059/projects/JB/cellprofiler-nf/input_data/well_masks/	48h	10	15hHB101	1	H	4				0	DMSO	Both	1
p001	H05	cypassay1	1	DMSO	CB4856	981.128015654181	894.368350940191	949.58871560817	962.985448492613	971.328109570452	38.8552399610927	1011.9886114596	1026.27521206639	1057.43834440504	0.0396026199855128	17	20220920	p001_H05	m2x	20220920-cypassay1-p001-m2x_H05.TIF	wellmask_98.png	/projects/b1059/projects/JB/cellprofiler-nf/projects/20220929_cyprd1redo//raw_images/	/projects/b1059/projects/JB/cellprofiler-nf/input_data/well_masks/	48h	10	15hHB101	1	H	5				0	DMSO	Both	1
p001	H06	cypassay1	1	DMSO	CB4856	986.552190776752	881.93005746657	912.584689928659	963.994162768758	987.584330699588	52.8732208498274	1030.68940354569	1043.89705494219	1057.72921683106	0.0535939419567841	14	20220920	p001_H06	m2x	20220920-cypassay1-p001-m2x_H06.TIF	wellmask_98.png	/projects/b1059/projects/JB/cellprofiler-nf/projects/20220929_cyprd1redo//raw_images/	/projects/b1059/projects/JB/cellprofiler-nf/input_data/well_masks/	48h	10	15hHB101	1	H	6				0	DMSO	Both	1
p001	H07	cypassay1	1	DMSO	CB4856	986.878552077873	904.807470697927	933.476522851788	967.055509355722	996.209512630623	40.9783555765171	1008.28319531858	1031.21410006742	1060.69188330378	0.041523200083979	16	20220920	p001_H07	m2x	20220920-cypassay1-p001-m2x_H07.TIF	wellmask_98.png	/projects/b1059/projects/JB/cellprofiler-nf/projects/20220929_cyprd1redo//raw_images/	/projects/b1059/projects/JB/cellprofiler-nf/input_data/well_masks/	48h	10	15hHB101	1	H	7				0	DMSO	Both	1
p001	H08	cypassay1	1	DMSO	CB4856	994.017486078032	942.538342105886	955.19652582844	974.580229133552	994.446688675238	30.5979506150654	1014.17217285179	1034.38382251616	1042.70533424397	0.0307821049866958	15	20220920	p001_H08	m2x	20220920-cypassay1-p001-m2x_H08.TIF	wellmask_98.png	/projects/b1059/projects/JB/cellprofiler-nf/projects/20220929_cyprd1redo//raw_images/	/projects/b1059/projects/JB/cellprofiler-nf/input_data/well_masks/	48h	10	15hHB101	1	H	8				0	DMSO	Both	1
p001	H09	cypassay1	1	DMSO	CB4856	939.11248529324	827.130055729802	828.55361812036	866.096950246594	964.318601298535	78.2789799070819	994.371281159609	1009.21861142683	1034.05141087776	0.0833542106328606	10	20220920	p001_H09	m2x	20220920-cypassay1-p001-m2x_H09.TIF	wellmask_98.png	/projects/b1059/projects/JB/cellprofiler-nf/projects/20220929_cyprd1redo//raw_images/	/projects/b1059/projects/JB/cellprofiler-nf/input_data/well_masks/	48h	10	15hHB101	1	H	9				0	DMSO	Both	1
p001	H10	cypassay1	1	DMSO	CB4856	973.996719803401	885.778114503678	932.234413655799	942.83926937133	975.208807817541	40.9376528805528	1000.33946461543	1024.84913142839	1039.93658272194	0.0420305859847413	18	20220920	p001_H10	m2x	20220920-cypassay1-p001-m2x_H10.TIF	wellmask_98.png	/projects/b1059/projects/JB/cellprofiler-nf/projects/20220929_cyprd1redo//raw_images/	/projects/b1059/projects/JB/cellprofiler-nf/input_data/well_masks/	48h	10	15hHB101	1	H	10				0	DMSO	Both	1
p001	H11	cypassay1	1	DMSO	CB4856	979.774536766165	909.924072560865	926.842734309226	949.76397739465	985.639011459605	39.4812994862216	1013.9922037648	1025.13363516144	1026.95569767262	0.040296311043695	12	20220920	p001_H11	m2x	20220920-cypassay1-p001-m2x_H11.TIF	wellmask_98.png	/projects/b1059/projects/JB/cellprofiler-nf/projects/20220929_cyprd1redo//raw_images/	/projects/b1059/projects/JB/cellprofiler-nf/input_data/well_masks/	48h	10	15hHB101	1	H	11				0	DMSO	Both	1
p001	H12	cypassay1	1	DMSO	CB4856	931.763788915375	764.527237726276	837.919649004721	878.282555253128	951.741117352813	78.2849563571497	982.815186202392	1009.60379195205	1043.03636777125	0.0840180282690292	14	20220920	p001_H12	m2x	20220920-cypassay1-p001-m2x_H12.TIF	wellmask_98.png	/projects/b1059/projects/JB/cellprofiler-nf/projects/20220929_cyprd1redo//raw_images/	/projects/b1059/projects/JB/cellprofiler-nf/input_data/well_masks/	48h	10	15hHB101	1	H	12				0	DMSO	Both	1
p002	A01	cypassay1	2	Thiabendazole	CB4856	894.490125667571	839.997348030959	845.334045568733	875.651175537517	895.483034288895	31.1650380123011	915.941349720788	938.1080677997	941.399819875136	0.034841120229295	19	20220920	p002_A01	m2x	20220920-cypassay1-p002-m2x_A01.TIF	wellmask_98.png	/projects/b1059/projects/JB/cellprofiler-nf/projects/20220929_cyprd1redo//raw_images/	/projects/b1059/projects/JB/cellprofiler-nf/input_data/well_masks/	48h	10	15hHB101	2	A	1				32.5	DMSO	Anthelmintic	1
p002	A02	cypassay1	2	Thiabendazole	CB4856	888.6942220651	820.265282610513	858.820587364562	875.66286800061	885.715623180671	29.7115626513816	904.119936459604	926.237697836027	937.775086347854	0.0334328297784354	20	20220920	p002_A02	m2x	20220920-cypassay1-p002-m2x_A02.TIF	wellmask_98.png	/projects/b1059/projects/JB/cellprofiler-nf/projects/20220929_cyprd1redo//raw_images/	/projects/b1059/projects/JB/cellprofiler-nf/input_data/well_masks/	48h	10	15hHB101	2	A	2				32.5	DMSO	Anthelmintic	1
p002	A03	cypassay1	2	Thiabendazole	CB4856	865.81180139278	759.931921620674	804.157804986886	843.291048030959	874.684150711077	43.9957588651549	898.364279096015	905.126202551628	944.887434825818	0.0508144596716994	25	20220920	p002_A03	m2x	20220920-cypassay1-p002-m2x_A03.TIF	wellmask_98.png	/projects/b1059/projects/JB/cellprofiler-nf/projects/20220929_cyprd1redo//raw_images/	/projects/b1059/projects/JB/cellprofiler-nf/input_data/well_masks/	48h	10	15hHB101	2	A	3				32.5	DMSO	Anthelmintic	1
p002	A04	cypassay1	2	Thiabendazole	CB4856	865.963868820799	819.863953402418	835.449618514168	843.26752220252	869.457485622393	27.7584532359681	881.314034243971	902.814339125442	914.388152820571	0.0320549785451988	17	20220920	p002_A04	m2x	20220920-cypassay1-p002-m2x_A04.TIF	wellmask_98.png	/projects/b1059/projects/JB/cellprofiler-nf/projects/20220929_cyprd1redo//raw_images/	/projects/b1059/projects/JB/cellprofiler-nf/input_data/well_masks/	48h	10	15hHB101	2	A	4				32.5	DMSO	Anthelmintic	1
p002	A05	cypassay1	2	Thiabendazole	CB4856	867.046890978758	826.42469160789	854.490786117471	863.693511895989	867.89339527781	15.4333251204107	876.103404635379	880.828154172302	891.873836571355	0.0177998736642593	14	20220920	p002_A05	m2x	20220920-cypassay1-p002-m2x_A05.TIF	wellmask_98.png	/projects/b1059/projects/JB/cellprofiler-nf/projects/20220929_cyprd1redo//raw_images/	/projects/b1059/projects/JB/cellprofiler-nf/input_data/well_masks/	48h	10	15hHB101	2	A	5				32.5	DMSO	Anthelmintic	1
p002	A06	cypassay1	2	Thiabendazole	CB4856	844.388266170126	724.522209630875	753.670844156625	808.977989906351	865.313686347853	56.9815589678592	876.761314145333	907.673615407663	929.040840779121	0.0674826513474769	27	20220920	p002_A06	m2x	20220920-cypassay1-p002-m2x_A06.TIF	wellmask_98.png	/projects/b1059/projects/JB/cellprofiler-nf/projects/20220929_cyprd1redo//raw_images/	/projects/b1059/projects/JB/cellprofiler-nf/input_data/well_masks/	48h	10	15hHB101	2	A	6				32.5	DMSO	Anthelmintic	1
p002	A07	cypassay1	2	Thiabendazole	CB4856	863.269066306862	727.091879096014	771.782587511545	855.930352818034	876.615877932322	59.993968780015	900.562039581718	921.238027059554	955.350279677861	0.0694962568700328	26	20220920	p002_A07	m2x	20220920-cypassay1-p002-m2x_A07.TIF	wellmask_98.png	/projects/b1059/projects/JB/cellprofiler-nf/projects/20220929_cyprd1redo//raw_images/	/projects/b1059/projects/JB/cellprofiler-nf/input_data/well_masks/	48h	10	15hHB101	2	A	7				32.5	DMSO	Anthelmintic	1
p002	A08	cypassay1	2	Thiabendazole	CB4856	869.745191387212	779.653960519414	835.007974603409	847.325817085405	870.593587511546	36.1276192080415	889.778915018103	913.261260716689	935.588079677861	0.0415381649312935	23	20220920	p002_A08	m2x	20220920-cypassay1-p002-m2x_A08.TIF	wellmask_98.png	/projects/b1059/projects/JB/cellprofiler-nf/projects/20220929_cyprd1redo//raw_images/	/projects/b1059/projects/JB/cellprofiler-nf/input_data/well_masks/	48h	10	15hHB101	2	A	8				32.5	DMSO	Anthelmintic	1
p002	A09	cypassay1	2	Thiabendazole	CB4856	868.034652925719	780.784179677861	824.022418545821	838.044417412909	868.389945568733	41.8460592410445	895.314200599289	923.081101567805	955.168125094209	0.0482078210817989	29	20220920	p002_A09	m2x	20220920-cypassay1-p002-m2x_A09.TIF	wellmask_98.png	/projects/b1059/projects/JB/cellprofiler-nf/projects/20220929_cyprd1redo//raw_images/	/projects/b1059/projects/JB/cellprofiler-nf/input_data/well_masks/	48h	10	15hHB101	2	A	9				32.5	DMSO	Anthelmintic	1
p002	A10	cypassay1	2	Thiabendazole	CB4856	876.970957994192	787.936689257085	838.354495681455	862.966858183154	885.911787802469	36.7904867231437	895.340657431011	910.463906895438	945.2184683531	0.0419517731890357	20	20220920	p002_A10	m2x	20220920-cypassay1-p002-m2x_A10.TIF	wellmask_98.png	/projects/b1059/projects/JB/cellprofiler-nf/projects/20220929_cyprd1redo//raw_images/	/projects/b1059/projects/JB/cellprofiler-nf/input_data/well_masks/	48h	10	15hHB101	2	A	10				32.5	DMSO	Anthelmintic	1
p002	A11	cypassay1	2	Thiabendazole	CB4856	880.877318471536	783.764489248313	825.317688966161	861.642910262201	886.180142224965	42.1767924922751	908.134222527154	933.83595456611	941.316361706528	0.0478804387487903	26	20220920	p002_A11	m2x	20220920-cypassay1-p002-m2x_A11.TIF	wellmask_98.png	/projects/b1059/projects/JB/cellprofiler-nf/projects/20220929_cyprd1redo//raw_images/	/projects/b1059/projects/JB/cellprofiler-nf/input_data/well_masks/	48h	10	15hHB101	2	A	11				32.5	DMSO	Anthelmintic	1
p002	A12	cypassay1	2	Thiabendazole	CB4856	879.078893151858	750.430319321519	799.095511795228	849.862526298535	902.166292301158	57.6336325918984	911.88872249125	928.270388719811	971.842305506301	0.0655613882222314	18	20220920	p002_A12	m2x	20220920-cypassay1-p002-m2x_A12.TIF	wellmask_98.png	/projects/b1059/projects/JB/cellprofiler-nf/projects/20220929_cyprd1redo//raw_images/	/projects/b1059/projects/JB/cellprofiler-nf/input_data/well_masks/	48h	10	15hHB101	2	A	12				32.5	DMSO	Anthelmintic	1
p002	B01	cypassay1	2	Thiabendazole	CB4856	869.081269092588	825.789286347853	834.801262807826	853.559977932322	869.086290993852	25.033532182706	886.553774306403	899.984595491801	918.126479096015	0.0288045929339193	25	20220920	p002_B01	m2x	20220920-cypassay1-p002-m2x_B01.TIF	wellmask_98.png	/projects/b1059/projects/JB/cellprofiler-nf/projects/20220929_cyprd1redo//raw_images/	/projects/b1059/projects/JB/cellprofiler-nf/input_data/well_masks/	48h	10	15hHB101	2	B	1				32.5	DMSO	Anthelmintic	1
p002	B02	cypassay1	2	Thiabendazole	CB4856	874.149933158853	824.869617412909	850.983596056931	860.371413708949	874.198240488198	23.4088217107532	888.097071833557	898.939084422772	916.842506088147	0.0267789549856309	20	20220920	p002_B02	m2x	20220920-cypassay1-p002-m2x_B02.TIF	wellmask_98.png	/projects/b1059/projects/JB/cellprofiler-nf/projects/20220929_cyprd1redo//raw_images/	/projects/b1059/projects/JB/cellprofiler-nf/input_data/well_masks/	48h	10	15hHB101	2	B	2				32.5	DMSO	Anthelmintic	1
p002	B03	cypassay1	2	Thiabendazole	CB4856	852.95223052927	720.963612503105	750.781885284836	816.643677971758	857.709659937568	65.630101046915	902.238127842179	920.720073712091	950.595326992132	0.0769446385129805	24	20220920	p002_B03	m2x	20220920-cypassay1-p002-m2x_B03.TIF	wellmask_98.png	/projects/b1059/projects/JB/cellprofiler-nf/projects/20220929_cyprd1redo//raw_images/	/projects/b1059/projects/JB/cellprofiler-nf/input_data/well_masks/	48h	10	15hHB101	2	B	3				32.5	DMSO	Anthelmintic	1
p002	B04	cypassay1	2	Thiabendazole	CB4856	877.791127484287	835.584181414628	841.127567189407	853.366062981641	882.444253402418	28.8836576306072	901.173191719311	905.925008438953	942.449716831062	0.032904932308198	21	20220920	p002_B04	m2x	20220920-cypassay1-p002-m2x_B04.TIF	wellmask_98.png	/projects/b1059/projects/JB/cellprofiler-nf/projects/20220929_cyprd1redo//raw_images/	/projects/b1059/projects/JB/cellprofiler-nf/input_data/well_masks/	48h	10	15hHB101	2	B	4				32.5	DMSO	Anthelmintic	1
p002	B05	cypassay1	2	Thiabendazole	CB4856	860.967318142839	771.177316831062	823.382033706825	845.574608163184	861.249198903729	38.3214273984235	889.616843532271	897.064342430134	927.947646755847	0.0445097352604338	20	20220920	p002_B05	m2x	20220920-cypassay1-p002-m2x_B05.TIF	wellmask_98.png	/projects/b1059/projects/JB/cellprofiler-nf/projects/20220929_cyprd1redo//raw_images/	/projects/b1059/projects/JB/cellprofiler-nf/input_data/well_masks/	48h	10	15hHB101	2	B	5				32.5	DMSO	Anthelmintic	1
p002	B06	cypassay1	2	Thiabendazole	CB4856	877.500813896199	821.159686777314	846.55290456611	856.102971038828	876.499546164694	28.0741930699074	898.688801830526	906.85503828143	936.330468934945	0.0319933527414692	22	20220920	p002_B06	m2x	20220920-cypassay1-p002-m2x_B06.TIF	wellmask_98.png	/projects/b1059/projects/JB/cellprofiler-nf/projects/20220929_cyprd1redo//raw_images/	/projects/b1059/projects/JB/cellprofiler-nf/input_data/well_masks/	48h	10	15hHB101	2	B	6				32.5	DMSO	Anthelmintic	1
p002	B07	cypassay1	2	Thiabendazole	CB4856	870.12948610768	816.142262399795	848.181152909095	852.897910877759	867.171086571355	26.2518841387276	891.461767301158	904.492937323508	923.789335255278	0.0301700891164593	20	20220920	p002_B07	m2x	20220920-cypassay1-p002-m2x_B07.TIF	wellmask_98.png	/projects/b1059/projects/JB/cellprofiler-nf/projects/20220929_cyprd1redo//raw_images/	/projects/b1059/projects/JB/cellprofiler-nf/input_data/well_masks/	48h	10	15hHB101	2	B	7				32.5	DMSO	Anthelmintic	1
p002	B08	cypassay1	2	Thiabendazole	CB4856	877.022962076135	783.587209570452	836.103082516164	848.667906669993	877.308050438227	41.245923943317	901.544386347854	924.944628093392	941.687556335071	0.0470294686990606	17	20220920	p002_B08	m2x	20220920-cypassay1-p002-m2x_B08.TIF	wellmask_98.png	/projects/b1059/projects/JB/cellprofiler-nf/projects/20220929_cyprd1redo//raw_images/	/projects/b1059/projects/JB/cellprofiler-nf/input_data/well_masks/	48h	10	15hHB101	2	B	8				32.5	DMSO	Anthelmintic	1
p002	B09	cypassay1	2	Thiabendazole	CB4856	863.701775130569	769.19111566737	821.718201172444	838.929301517651	867.477167189407	43.5327569167122	893.08118602844	922.968408093392	929.024205506301	0.0504025326451728	19	20220920	p002_B09	m2x	20220920-cypassay1-p002-m2x_B09.TIF	wellmask_98.png	/projects/b1059/projects/JB/cellprofiler-nf/projects/20220929_cyprd1redo//raw_images/	/projects/b1059/projects/JB/cellprofiler-nf/input_data/well_masks/	48h	10	15hHB101	2	B	9				32.5	DMSO	Anthelmintic	1
p002	B10	cypassay1	2	Thiabendazole	CB4856	877.005583809655	782.122820918636	820.21162220252	862.375958220259	880.060195815656	40.3847588346705	904.483526992132	921.123423939287	933.093565309026	0.0460484626098293	21	20220920	p002_B10	m2x	20220920-cypassay1-p002-m2x_B10.TIF	wellmask_98.png	/projects/b1059/projects/JB/cellprofiler-nf/projects/20220929_cyprd1redo//raw_images/	/projects/b1059/projects/JB/cellprofiler-nf/input_data/well_masks/	48h	10	15hHB101	2	B	10				32.5	DMSO	Anthelmintic	1
p002	B11	cypassay1	2	Thiabendazole	CB4856	881.505668180042	782.413693344657	821.563802935299	853.22894440504	882.638168353099	45.9214461326992	908.683410373953	931.714095259802	985.033740779121	0.0520943288175432	22	20220920	p002_B11	m2x	20220920-cypassay1-p002-m2x_B11.TIF	wellmask_98.png	/projects/b1059/projects/JB/cellprofiler-nf/projects/20220929_cyprd1redo//raw_images/	/projects/b1059/projects/JB/cellprofiler-nf/input_data/well_masks/	48h	10	15hHB101	2	B	11				32.5	DMSO	Anthelmintic	1
p002	B12	cypassay1	2	Thiabendazole	CB4856	893.817271165908	837.045434100357	861.220800716689	882.706727641399	892.610343097735	29.097015814234	914.267669516791	924.100276215014	938.78482220252	0.0325536513478638	11	20220920	p002_B12	m2x	20220920-cypassay1-p002-m2x_B12.TIF	wellmask_98.png	/projects/b1059/projects/JB/cellprofiler-nf/projects/20220929_cyprd1redo//raw_images/	/projects/b1059/projects/JB/cellprofiler-nf/input_data/well_masks/	48h	10	15hHB101	2	B	12				32.5	DMSO	Anthelmintic	1
p002	C01	cypassay1	2	Thiabendazole	CB4856	868.439108576892	787.27462220252	818.784647887346	848.353508415531	861.979825246593	36.1654509613732	891.195134243971	908.462819875136	928.047740197275	0.0416441988899341	21	20220920	p002_C01	m2x	20220920-cypassay1-p002-m2x_C01.TIF	wellmask_98.png	/projects/b1059/projects/JB/cellprofiler-nf/projects/20220929_cyprd1redo//raw_images/	/projects/b1059/projects/JB/cellprofiler-nf/input_data/well_masks/	48h	10	15hHB101	2	C	1				32.5	DMSO	Anthelmintic	1
p002	C02	cypassay1	2	Thiabendazole	CB4856	832.597664860183	637.209039615428	758.354705144309	773.550634355722	847.275213272564	76.0459916435612	887.312014844786	917.607108454092	938.550746150579	0.0913358214334309	28	20220920	p002_C02	m2x	20220920-cypassay1-p002-m2x_C02.TIF	wellmask_98.png	/projects/b1059/projects/JB/cellprofiler-nf/projects/20220929_cyprd1redo//raw_images/	/projects/b1059/projects/JB/cellprofiler-nf/input_data/well_masks/	48h	10	15hHB101	2	C	2				32.5	DMSO	Anthelmintic	1
p002	C03	cypassay1	2	Thiabendazole	CB4856	854.137195207192	750.085099991228	779.128322985889	814.021378838802	863.308110891874	55.489787266766	893.739343529733	920.340404040556	942.974665309026	0.0649658949149329	28	20220920	p002_C03	m2x	20220920-cypassay1-p002-m2x_C03.TIF	wellmask_98.png	/projects/b1059/projects/JB/cellprofiler-nf/projects/20220929_cyprd1redo//raw_images/	/projects/b1059/projects/JB/cellprofiler-nf/input_data/well_masks/	48h	10	15hHB101	2	C	3				32.5	DMSO	Anthelmintic	1
p002	C04	cypassay1	2	Thiabendazole	CB4856	873.281129051608	824.772659937568	848.58202305331	858.438815597756	871.32421385441	23.9337461801284	888.740023834115	905.534735911951	919.353655729803	0.0274066911375042	20	20220920	p002_C04	m2x	20220920-cypassay1-p002-m2x_C04.TIF	wellmask_98.png	/projects/b1059/projects/JB/cellprofiler-nf/projects/20220929_cyprd1redo//raw_images/	/projects/b1059/projects/JB/cellprofiler-nf/input_data/well_masks/	48h	10	15hHB101	2	C	4				32.5	DMSO	Anthelmintic	1
p002	C05	cypassay1	2	Thiabendazole	CB4856	869.132976922494	800.215346150579	841.931763518019	850.875454201187	865.590000594515	29.89707699356	888.06513873276	900.621932336596	926.917521038828	0.0343987373479054	18	20220920	p002_C05	m2x	20220920-cypassay1-p002-m2x_C05.TIF	wellmask_98.png	/projects/b1059/projects/JB/cellprofiler-nf/projects/20220929_cyprd1redo//raw_images/	/projects/b1059/projects/JB/cellprofiler-nf/input_data/well_masks/	48h	10	15hHB101	2	C	5				32.5	DMSO	Anthelmintic	1
p002	C06	cypassay1	2	Thiabendazole	CB4856	862.569583498207	796.784527573978	826.307580716689	850.774591137465	857.4530658821	31.8776070421821	882.802645616422	898.97953094019	912.29810362592	0.0369565628698619	17	20220920	p002_C06	m2x	20220920-cypassay1-p002-m2x_C06.TIF	wellmask_98.png	/projects/b1059/projects/JB/cellprofiler-nf/projects/20220929_cyprd1redo//raw_images/	/projects/b1059/projects/JB/cellprofiler-nf/input_data/well_masks/	48h	10	15hHB101	2	C	6				32.5	DMSO	Anthelmintic	1
p002	C07	cypassay1	2	Thiabendazole	CB4856	850.184763492446	737.765892795004	757.55062971379	830.19312495567	871.917721620674	55.6240689894609	888.983174664747	902.208396520215	918.029521620674	0.0654258596225185	27	20220920	p002_C07	m2x	20220920-cypassay1-p002-m2x_C07.TIF	wellmask_98.png	/projects/b1059/projects/JB/cellprofiler-nf/projects/20220929_cyprd1redo//raw_images/	/projects/b1059/projects/JB/cellprofiler-nf/input_data/well_masks/	48h	10	15hHB101	2	C	7				32.5	DMSO	Anthelmintic	1
p002	C08	cypassay1	2	Thiabendazole	CB4856	835.463589783562	658.392331199897	725.566379322456	778.808018789483	856.494246218	79.037139012397	900.170050862151	915.417969225868	946.736517412909	0.094602733115961	26	20220920	p002_C08	m2x	20220920-cypassay1-p002-m2x_C08.TIF	wellmask_98.png	/projects/b1059/projects/JB/cellprofiler-nf/projects/20220929_cyprd1redo//raw_images/	/projects/b1059/projects/JB/cellprofiler-nf/input_data/well_masks/	48h	10	15hHB101	2	C	8				32.5	DMSO	Anthelmintic	1
p002	C09	cypassay1	2	Thiabendazole	CB4856	862.796042272323	743.697497672615	757.738311397527	832.405437664065	876.7015764059	62.570106591235	902.628899108894	933.504921038828	957.674404924455	0.0725201594880359	26	20220920	p002_C09	m2x	20220920-cypassay1-p002-m2x_C09.TIF	wellmask_98.png	/projects/b1059/projects/JB/cellprofiler-nf/projects/20220929_cyprd1redo//raw_images/	/projects/b1059/projects/JB/cellprofiler-nf/input_data/well_masks/	48h	10	15hHB101	2	C	9				32.5	DMSO	Anthelmintic	1
p002	C10	cypassay1	2	Thiabendazole	CB4856	870.395625664377	776.925370098637	822.167238452965	847.815828979533	874.239611760257	40.2313958727951	897.952294030552	913.327349198899	958.296310877759	0.04622196468656	24	20220920	p002_C10	m2x	20220920-cypassay1-p002-m2x_C10.TIF	wellmask_98.png	/projects/b1059/projects/JB/cellprofiler-nf/projects/20220929_cyprd1redo//raw_images/	/projects/b1059/projects/JB/cellprofiler-nf/input_data/well_masks/	48h	10	15hHB101	2	C	10				32.5	DMSO	Anthelmintic	1
p002	C11	cypassay1	2	Thiabendazole	CB4856	875.645907327589	763.416400605267	828.944691225112	842.185781781744	872.837390555619	47.3765779401014	907.9231671176	929.139176365586	959.603809714066	0.0541047214903241	19	20220920	p002_C11	m2x	20220920-cypassay1-p002-m2x_C11.TIF	wellmask_98.png	/projects/b1059/projects/JB/cellprofiler-nf/projects/20220929_cyprd1redo//raw_images/	/projects/b1059/projects/JB/cellprofiler-nf/input_data/well_masks/	48h	10	15hHB101	2	C	11				32.5	DMSO	Anthelmintic	1
p002	C12	cypassay1	2	Thiabendazole	CB4856	868.131884771682	784.546031781743	828.292116551964	843.29104803096	863.263798254462	41.7842252416998	894.254758192029	930.719534243971	941.025489280506	0.0481311952419407	21	20220920	p002_C12	m2x	20220920-cypassay1-p002-m2x_C12.TIF	wellmask_98.png	/projects/b1059/projects/JB/cellprofiler-nf/projects/20220929_cyprd1redo//raw_images/	/projects/b1059/projects/JB/cellprofiler-nf/input_data/well_masks/	48h	10	15hHB101	2	C	12				32.5	DMSO	Anthelmintic	1
p002	D01	cypassay1	2	Thiabendazole	CB4856	874.123585595038	826.023362399795	840.538931781744	859.13175934695	869.457485622394	27.5655039007311	901.795097672616	906.784126410286	916.268377812131	0.0315350190236161	21	20220920	p002_D01	m2x	20220920-cypassay1-p002-m2x_D01.TIF	wellmask_98.png	/projects/b1059/projects/JB/cellprofiler-nf/projects/20220929_cyprd1redo//raw_images/	/projects/b1059/projects/JB/cellprofiler-nf/input_data/well_masks/	48h	10	15hHB101	2	D	1				32.5	DMSO	Anthelmintic	1
p002	D02	cypassay1	2	Thiabendazole	CB4856	859.702244496885	784.058108438953	802.216054445918	836.034056038532	863.11004440504	40.4916089951844	890.441969300819	898.638516249216	940.557337176624	0.0470995734329865	21	20220920	p002_D02	m2x	20220920-cypassay1-p002-m2x_D02.TIF	wellmask_98.png	/projects/b1059/projects/JB/cellprofiler-nf/projects/20220929_cyprd1redo//raw_images/	/projects/b1059/projects/JB/cellprofiler-nf/input_data/well_masks/	48h	10	15hHB101	2	D	2				32.5	DMSO	Anthelmintic	1
p002	D03	cypassay1	2	Thiabendazole	CB4856	855.398221502196	727.69401381041	762.901931258082	830.958030942685	863.232458702069	57.1255386708787	895.859724451865	912.897307451469	951.531631199898	0.0667823912125494	28	20220920	p002_D03	m2x	20220920-cypassay1-p002-m2x_D03.TIF	wellmask_98.png	/projects/b1059/projects/JB/cellprofiler-nf/projects/20220929_cyprd1redo//raw_images/	/projects/b1059/projects/JB/cellprofiler-nf/input_data/well_masks/	48h	10	15hHB101	2	D	3				32.5	DMSO	Anthelmintic	1
p002	D04	cypassay1	2	Thiabendazole	CB4856	880.558584366151	784.680014392257	837.936902789531	865.017646005117	884.315234635991	36.6315726943546	898.886791394677	923.838791011859	933.932912041451	0.0416003811043679	30	20220920	p002_D04	m2x	20220920-cypassay1-p002-m2x_D04.TIF	wellmask_98.png	/projects/b1059/projects/JB/cellprofiler-nf/projects/20220929_cyprd1redo//raw_images/	/projects/b1059/projects/JB/cellprofiler-nf/input_data/well_masks/	48h	10	15hHB101	2	D	4				32.5	DMSO	Anthelmintic	1
p002	D05	cypassay1	2	Thiabendazole	CB4856	863.282142930668	724.400375087336	764.506458662454	842.873809570452	867.296751545458	60.4759963084179	897.23092397148	921.694416249216	976.471881932888	0.0700535703230396	21	20220920	p002_D05	m2x	20220920-cypassay1-p002-m2x_D05.TIF	wellmask_98.png	/projects/b1059/projects/JB/cellprofiler-nf/projects/20220929_cyprd1redo//raw_images/	/projects/b1059/projects/JB/cellprofiler-nf/input_data/well_masks/	48h	10	15hHB101	2	D	5				32.5	DMSO	Anthelmintic	1
p002	D06	cypassay1	2	Thiabendazole	CB4856	866.043802644256	747.92750188038	769.38531603421	850.426165195082	877.77449527781	53.4464495161247	899.627458012857	907.071671781744	963.656534243971	0.0617133329202736	20	20220920	p002_D06	m2x	20220920-cypassay1-p002-m2x_D06.TIF	wellmask_98.png	/projects/b1059/projects/JB/cellprofiler-nf/projects/20220929_cyprd1redo//raw_images/	/projects/b1059/projects/JB/cellprofiler-nf/input_data/well_masks/	48h	10	15hHB101	2	D	6				32.5	DMSO	Anthelmintic	1
p002	D07	cypassay1	2	Thiabendazole	CB4856	859.313065674213	770.337970098637	822.30773723323	839.11956283618	857.605251748478	40.0163328085147	875.40298459679	915.165676696685	942.655392148773	0.0465678160928673	22	20220920	p002_D07	m2x	20220920-cypassay1-p002-m2x_D07.TIF	wellmask_98.png	/projects/b1059/projects/JB/cellprofiler-nf/projects/20220929_cyprd1redo//raw_images/	/projects/b1059/projects/JB/cellprofiler-nf/input_data/well_masks/	48h	10	15hHB101	2	D	7				32.5	DMSO	Anthelmintic	1
p002	D08	cypassay1	2	Thiabendazole	CB4856	874.505875295702	796.961807251839	837.277349011466	859.057319875135	873.047940779121	30.7248303684891	895.179296938384	917.448346582071	920.386917412909	0.0351339324714084	29	20220920	p002_D08	m2x	20220920-cypassay1-p002-m2x_D08.TIF	wellmask_98.png	/projects/b1059/projects/JB/cellprofiler-nf/projects/20220929_cyprd1redo//raw_images/	/projects/b1059/projects/JB/cellprofiler-nf/input_data/well_masks/	48h	10	15hHB101	2	D	8				32.5	DMSO	Anthelmintic	1
p002	D09	cypassay1	2	Thiabendazole	CB4856	864.303102665878	797.486755729802	842.260910818558	853.363121616289	867.259726410286	25.2423980771276	878.012722865903	887.083427950054	906.396296508923	0.0292054928407283	15	20220920	p002_D09	m2x	20220920-cypassay1-p002-m2x_D09.TIF	wellmask_98.png	/projects/b1059/projects/JB/cellprofiler-nf/projects/20220929_cyprd1redo//raw_images/	/projects/b1059/projects/JB/cellprofiler-nf/input_data/well_masks/	48h	10	15hHB101	2	D	9				32.5	DMSO	Anthelmintic	1
p002	D10	cypassay1	2	Thiabendazole	CB4856	870.532291312777	743.828733518511	779.983430283029	833.362182833685	886.194342592081	65.9452112622433	911.028675558689	925.26173593002	1014.85560004719	0.0757527456710386	22	20220920	p002_D10	m2x	20220920-cypassay1-p002-m2x_D10.TIF	wellmask_98.png	/projects/b1059/projects/JB/cellprofiler-nf/projects/20220929_cyprd1redo//raw_images/	/projects/b1059/projects/JB/cellprofiler-nf/input_data/well_masks/	48h	10	15hHB101	2	D	10				32.5	DMSO	Anthelmintic	1
p002	D11	cypassay1	2	Thiabendazole	CB4856	891.638538576919	813.795619149676	858.936265739039	867.390962256181	899.380905506301	29.4409440748373	909.455920456982	930.322864843549	937.557645568733	0.0330189228045548	29	20220920	p002_D11	m2x	20220920-cypassay1-p002-m2x_D11.TIF	wellmask_98.png	/projects/b1059/projects/JB/cellprofiler-nf/projects/20220929_cyprd1redo//raw_images/	/projects/b1059/projects/JB/cellprofiler-nf/input_data/well_masks/	48h	10	15hHB101	2	D	11				32.5	DMSO	Anthelmintic	1
p002	D12	cypassay1	2	Thiabendazole	CB4856	894.150308338601	874.395600716689	875.078722793603	879.751158805048	900.422993936234	13.6551776632288	902.769840342736	908.016351919234	910.683097090769	0.0152716803158086	12	20220920	p002_D12	m2x	20220920-cypassay1-p002-m2x_D12.TIF	wellmask_98.png	/projects/b1059/projects/JB/cellprofiler-nf/projects/20220929_cyprd1redo//raw_images/	/projects/b1059/projects/JB/cellprofiler-nf/input_data/well_masks/	48h	10	15hHB101	2	D	12				32.5	DMSO	Anthelmintic	1
p002	E01	cypassay1	2	DMSO	CB4856	974.118816273226	851.073766635791	887.76431566737	931.819955641803	1001.01431743633	59.1706389121979	1009.14642829067	1038.98364324135	1062.5610293302	0.0607427327382632	21	20220920	p002_E01	m2x	20220920-cypassay1-p002-m2x_E01.TIF	wellmask_98.png	/projects/b1059/projects/JB/cellprofiler-nf/projects/20220929_cyprd1redo//raw_images/	/projects/b1059/projects/JB/cellprofiler-nf/input_data/well_masks/	48h	10	15hHB101	2	E	1				0	DMSO	Both	1
p002	E02	cypassay1	2	DMSO	CB4856	1019.40108814484	960.747528179247	998.70078954376	1009.26427118917	1021.15084803096	23.7764854345829	1034.81043540766	1042.31142004692	1051.49049345608	0.023323974940867	13	20220920	p002_E02	m2x	20220920-cypassay1-p002-m2x_E02.TIF	wellmask_98.png	/projects/b1059/projects/JB/cellprofiler-nf/projects/20220929_cyprd1redo//raw_images/	/projects/b1059/projects/JB/cellprofiler-nf/input_data/well_masks/	48h	10	15hHB101	2	E	2				0	DMSO	Both	1
p002	E03	cypassay1	2	DMSO	CB4856	1009.76082481517	918.828707251839	971.156141790981	989.466481486435	1011.96890149762	34.1126265324617	1031.38549701458	1050.28250777125	1064.88172641029	0.0337828777806921	27	20220920	p002_E03	m2x	20220920-cypassay1-p002-m2x_E03.TIF	wellmask_98.png	/projects/b1059/projects/JB/cellprofiler-nf/projects/20220929_cyprd1redo//raw_images/	/projects/b1059/projects/JB/cellprofiler-nf/input_data/well_masks/	48h	10	15hHB101	2	E	3				0	DMSO	Both	1
p002	E04	cypassay1	2	DMSO	CB4856	1019.56140766899	941.574853013995	976.266224664748	989.292483124111	1007.33061624922	45.8580060063447	1065.8150892527	1070.25959287423	1083.2796311999	0.0449781696927794	11	20220920	p002_E04	m2x	20220920-cypassay1-p002-m2x_E04.TIF	wellmask_98.png	/projects/b1059/projects/JB/cellprofiler-nf/projects/20220929_cyprd1redo//raw_images/	/projects/b1059/projects/JB/cellprofiler-nf/input_data/well_masks/	48h	10	15hHB101	2	E	4				0	DMSO	Both	1
p002	E05	cypassay1	2	DMSO	CB4856	1021.91474033282	952.324544898888	993.135729273348	1005.42604863179	1027.6295276414	30.9116625294493	1035.50434592708	1045.43572653088	1086.0199819877	0.0302487686197598	14	20220920	p002_E05	m2x	20220920-cypassay1-p002-m2x_E05.TIF	wellmask_98.png	/projects/b1059/projects/JB/cellprofiler-nf/projects/20220929_cyprd1redo//raw_images/	/projects/b1059/projects/JB/cellprofiler-nf/input_data/well_masks/	48h	10	15hHB101	2	E	5				0	DMSO	Both	1
p002	E06	cypassay1	2	DMSO	CB4856	1004.16479584511	906.735633108509	953.745304862377	973.933111691998	1010.14490514357	44.2209185242741	1027.5651271713	1059.07687676863	1078.79303293666	0.0440375112802652	26	20220920	p002_E06	m2x	20220920-cypassay1-p002-m2x_E06.TIF	wellmask_98.png	/projects/b1059/projects/JB/cellprofiler-nf/projects/20220929_cyprd1redo//raw_images/	/projects/b1059/projects/JB/cellprofiler-nf/input_data/well_masks/	48h	10	15hHB101	2	E	6				0	DMSO	Both	1
p002	E07	cypassay1	2	DMSO	CB4856	1008.31244830973	954.380704924454	964.778869417625	987.939610877759	997.112599991229	35.1187365408059	1034.24238446309	1044.80102768508	1081.68125993757	0.0348292204461788	15	20220920	p002_E07	m2x	20220920-cypassay1-p002-m2x_E07.TIF	wellmask_98.png	/projects/b1059/projects/JB/cellprofiler-nf/projects/20220929_cyprd1redo//raw_images/	/projects/b1059/projects/JB/cellprofiler-nf/input_data/well_masks/	48h	10	15hHB101	2	E	7				0	DMSO	Both	1
p002	E08	cypassay1	2	DMSO	CB4856	1031.72946431859	976.83133424397	994.589890528651	1009.64003721624	1031.06309043543	33.0357250348345	1048.63066464222	1073.05633996278	1096.12339767262	0.0320197553499676	19	20220920	p002_E08	m2x	20220920-cypassay1-p002-m2x_E08.TIF	wellmask_98.png	/projects/b1059/projects/JB/cellprofiler-nf/projects/20220929_cyprd1redo//raw_images/	/projects/b1059/projects/JB/cellprofiler-nf/input_data/well_masks/	48h	10	15hHB101	2	E	8				0	DMSO	Both	1
p002	E09	cypassay1	2	DMSO	CB4856	1025.14701447538	943.169588084621	994.242752112404	1017.98803462026	1030.16126174614	34.4631287214977	1038.17035841601	1053.29809575959	1084.21593540766	0.0336177428552863	12	20220920	p002_E09	m2x	20220920-cypassay1-p002-m2x_E09.TIF	wellmask_98.png	/projects/b1059/projects/JB/cellprofiler-nf/projects/20220929_cyprd1redo//raw_images/	/projects/b1059/projects/JB/cellprofiler-nf/input_data/well_masks/	48h	10	15hHB101	2	E	9				0	DMSO	Both	1
p002	E10	cypassay1	2	DMSO	CB4856	1015.13038287906	973.257514360064	990.077085298453	996.443153947638	1009.16783628915	27.7055363536629	1028.41486002616	1038.6193820383	1084.67820478084	0.0272925890318501	14	20220920	p002_E10	m2x	20220920-cypassay1-p002-m2x_E10.TIF	wellmask_98.png	/projects/b1059/projects/JB/cellprofiler-nf/projects/20220929_cyprd1redo//raw_images/	/projects/b1059/projects/JB/cellprofiler-nf/input_data/well_masks/	48h	10	15hHB101	2	E	10				0	DMSO	Both	1
p002	E11	cypassay1	2	DMSO	CB4856	993.023779037638	800.198710877758	901.642036342447	961.10663601774	1009.094501728	78.9974885990944	1046.46718634785	1066.19920058464	1126.64306954021	0.0795524641672254	25	20220920	p002_E11	m2x	20220920-cypassay1-p002-m2x_E11.TIF	wellmask_98.png	/projects/b1059/projects/JB/cellprofiler-nf/projects/20220929_cyprd1redo//raw_images/	/projects/b1059/projects/JB/cellprofiler-nf/input_data/well_masks/	48h	10	15hHB101	2	E	11				0	DMSO	Both	1
p002	E12	cypassay1	2	DMSO	CB4856	1028.79890454712	980.921083909048	991.667266933947	1008.29288246472	1036.80683150253	26.1778627970488	1044.18494484143	1058.20247774004	1073.3985311999	0.0254450725806053	22	20220920	p002_E12	m2x	20220920-cypassay1-p002-m2x_E12.TIF	wellmask_98.png	/projects/b1059/projects/JB/cellprofiler-nf/projects/20220929_cyprd1redo//raw_images/	/projects/b1059/projects/JB/cellprofiler-nf/input_data/well_masks/	48h	10	15hHB101	2	E	12				0	DMSO	Both	1
p002	F01	cypassay1	2	DMSO	CB4856	1013.50536410828	939.955202462228	969.826695783463	991.872859928797	1012.59388214009	38.3595707652813	1029.06238214009	1073.05086239979	1087.00132220252	0.0378484141512477	21	20220920	p002_F01	m2x	20220920-cypassay1-p002-m2x_F01.TIF	wellmask_98.png	/projects/b1059/projects/JB/cellprofiler-nf/projects/20220929_cyprd1redo//raw_images/	/projects/b1059/projects/JB/cellprofiler-nf/input_data/well_masks/	48h	10	15hHB101	2	F	1				0	DMSO	Both	1
p002	F02	cypassay1	2	DMSO	CB4856	998.209093298817	966.73279346485	978.150751536126	989.320541360967	999.51603961543	15.4483905057947	1007.9358869297	1016.12969041228	1017.63657128575	0.0154761067691157	13	20220920	p002_F02	m2x	20220920-cypassay1-p002-m2x_F02.TIF	wellmask_98.png	/projects/b1059/projects/JB/cellprofiler-nf/projects/20220929_cyprd1redo//raw_images/	/projects/b1059/projects/JB/cellprofiler-nf/input_data/well_masks/	48h	10	15hHB101	2	F	2				0	DMSO	Both	1
p002	F03	cypassay1	2	DMSO	CB4856	1017.56714336121	906.881083885626	973.366824041572	1004.15567691409	1021.02204709077	47.5367566411276	1047.51292448558	1053.01304713547	1125.88129824569	0.0467160884186031	22	20220920	p002_F03	m2x	20220920-cypassay1-p002-m2x_F03.TIF	wellmask_98.png	/projects/b1059/projects/JB/cellprofiler-nf/projects/20220929_cyprd1redo//raw_images/	/projects/b1059/projects/JB/cellprofiler-nf/input_data/well_masks/	48h	10	15hHB101	2	F	3				0	DMSO	Both	1
p002	F04	cypassay1	2	DMSO	CB4856	1012.0888119542	923.098872560865	948.923524082901	991.396678903466	1022.3383637891	41.5718779975513	1031.10537967786	1066.20586051941	1088.05222698336	0.0410753261043187	21	20220920	p002_F04	m2x	20220920-cypassay1-p002-m2x_F04.TIF	wellmask_98.png	/projects/b1059/projects/JB/cellprofiler-nf/projects/20220929_cyprd1redo//raw_images/	/projects/b1059/projects/JB/cellprofiler-nf/input_data/well_masks/	48h	10	15hHB101	2	F	4				0	DMSO	Both	1
p002	F05	cypassay1	2	DMSO	CB4856	1004.60192279105	923.76093961543	966.833404776221	985.459547558672	996.961269030597	39.3604799976675	1033.43409593039	1056.22114893495	1068.13212934294	0.0391801758534502	18	20220920	p002_F05	m2x	20220920-cypassay1-p002-m2x_F05.TIF	wellmask_98.png	/projects/b1059/projects/JB/cellprofiler-nf/projects/20220929_cyprd1redo//raw_images/	/projects/b1059/projects/JB/cellprofiler-nf/input_data/well_masks/	48h	10	15hHB101	2	F	5				0	DMSO	Both	1
p002	F06	cypassay1	2	DMSO	CB4856	1011.91405916243	855.474159965798	913.84576179098	959.523487511546	1030.81450725184	75.2117998779049	1063.41733775847	1077.96877668246	1124.35910539488	0.0743262722727246	17	20220920	p002_F06	m2x	20220920-cypassay1-p002-m2x_F06.TIF	wellmask_98.png	/projects/b1059/projects/JB/cellprofiler-nf/projects/20220929_cyprd1redo//raw_images/	/projects/b1059/projects/JB/cellprofiler-nf/input_data/well_masks/	48h	10	15hHB101	2	F	6				0	DMSO	Both	1
p002	F07	cypassay1	2	DMSO	CB4856	1014.36651382235	961.299138451737	979.794000716689	993.671028872514	1006.14360071669	32.09792666937	1043.33760353792	1057.5627255957	1079.69505877388	0.0316433224401484	25	20220920	p002_F07	m2x	20220920-cypassay1-p002-m2x_F07.TIF	wellmask_98.png	/projects/b1059/projects/JB/cellprofiler-nf/projects/20220929_cyprd1redo//raw_images/	/projects/b1059/projects/JB/cellprofiler-nf/input_data/well_masks/	48h	10	15hHB101	2	F	7				0	DMSO	Both	1
p002	F08	cypassay1	2	DMSO	CB4856	1007.83864258338	937.815247449114	954.868633703178	981.871779263878	1015.0766335947	36.6172185160048	1037.0134099671	1044.49976994653	1060.82900188038	0.0363324216485134	20	20220920	p002_F08	m2x	20220920-cypassay1-p002-m2x_F08.TIF	wellmask_98.png	/projects/b1059/projects/JB/cellprofiler-nf/projects/20220929_cyprd1redo//raw_images/	/projects/b1059/projects/JB/cellprofiler-nf/input_data/well_masks/	48h	10	15hHB101	2	F	8				0	DMSO	Both	1
p002	F09	cypassay1	2	DMSO	CB4856	1022.49986649294	979.790864750602	986.80135949906	993.141067133696	1007.2502940467	36.0498670819025	1045.26840790111	1069.68361803109	1094.34461076634	0.0352565983265597	15	20220920	p002_F09	m2x	20220920-cypassay1-p002-m2x_F09.TIF	wellmask_98.png	/projects/b1059/projects/JB/cellprofiler-nf/projects/20220929_cyprd1redo//raw_images/	/projects/b1059/projects/JB/cellprofiler-nf/input_data/well_masks/	48h	10	15hHB101	2	F	9				0	DMSO	Both	1
p002	F10	cypassay1	2	DMSO	CB4856	1005.19208184638	859.975265360678	894.666885300255	983.545811271661	1011.13262945436	66.8378399148356	1044.9882892908	1091.45953845434	1117.52413003621	0.066492604868181	22	20220920	p002_F10	m2x	20220920-cypassay1-p002-m2x_F10.TIF	wellmask_98.png	/projects/b1059/projects/JB/cellprofiler-nf/projects/20220929_cyprd1redo//raw_images/	/projects/b1059/projects/JB/cellprofiler-nf/input_data/well_masks/	48h	10	15hHB101	2	F	10				0	DMSO	Both	1
p002	F11	cypassay1	2	DMSO	CB4856	1021.17697107655	947.376066463947	975.064537092799	986.731138002814	1017.10142787661	41.2480184787507	1053.55529545698	1066.7442523702	1115.25780898861	0.0403926250268513	24	20220920	p002_F11	m2x	20220920-cypassay1-p002-m2x_F11.TIF	wellmask_98.png	/projects/b1059/projects/JB/cellprofiler-nf/projects/20220929_cyprd1redo//raw_images/	/projects/b1059/projects/JB/cellprofiler-nf/input_data/well_masks/	48h	10	15hHB101	2	F	11				0	DMSO	Both	1
p002	F12	cypassay1	2	DMSO	CB4856	1021.87284313053	961.664450349573	975.03904803096	995.431457056568	1023.52487909602	36.2153738507682	1040.5986497765	1072.21151566737	1095.83252524659	0.0354401960030776	21	20220920	p002_F12	m2x	20220920-cypassay1-p002-m2x_F12.TIF	wellmask_98.png	/projects/b1059/projects/JB/cellprofiler-nf/projects/20220929_cyprd1redo//raw_images/	/projects/b1059/projects/JB/cellprofiler-nf/input_data/well_masks/	48h	10	15hHB101	2	F	12				0	DMSO	Both	1
p002	G01	cypassay1	2	DMSO	CB4856	1001.66392587547	936.387265309026	958.368600860027	981.019454711572	1002.90669709077	32.9075277717524	1029.23621654014	1035.56848546585	1065.61823293667	0.0328528630428521	22	20220920	p002_G01	m2x	20220920-cypassay1-p002-m2x_G01.TIF	wellmask_98.png	/projects/b1059/projects/JB/cellprofiler-nf/projects/20220929_cyprd1redo//raw_images/	/projects/b1059/projects/JB/cellprofiler-nf/input_data/well_masks/	48h	10	15hHB101	2	G	1				0	DMSO	Both	1
p002	G02	cypassay1	2	DMSO	CB4856	1009.97128644192	959.791841934042	970.118510971555	985.261221833557	1000.37546689848	37.6080753609578	1029.59737089337	1059.57596376663	1091.32828388563	0.0372367767933773	18	20220920	p002_G02	m2x	20220920-cypassay1-p002-m2x_G02.TIF	wellmask_98.png	/projects/b1059/projects/JB/cellprofiler-nf/projects/20220929_cyprd1redo//raw_images/	/projects/b1059/projects/JB/cellprofiler-nf/input_data/well_masks/	48h	10	15hHB101	2	G	2				0	DMSO	Both	1
p002	G03	cypassay1	2	DMSO	CB4856	1013.76959811418	859.291395927077	964.837999739474	1005.27205202534	1016.36248389734	69.4704785089688	1029.68575750247	1067.34361366784	1138.25377664844	0.0685268907631459	10	20220920	p002_G03	m2x	20220920-cypassay1-p002-m2x_G03.TIF	wellmask_98.png	/projects/b1059/projects/JB/cellprofiler-nf/projects/20220929_cyprd1redo//raw_images/	/projects/b1059/projects/JB/cellprofiler-nf/input_data/well_masks/	48h	10	15hHB101	2	G	3				0	DMSO	Both	1
p002	G04	cypassay1	2	DMSO	CB4856	1041.8432311487	994.938366607561	999.791536656509	1014.95690615961	1038.50372822325	34.4360847981847	1064.15576152449	1095.43031580764	1103.93309940061	0.03305303885328	22	20220920	p002_G04	m2x	20220920-cypassay1-p002-m2x_G04.TIF	wellmask_98.png	/projects/b1059/projects/JB/cellprofiler-nf/projects/20220929_cyprd1redo//raw_images/	/projects/b1059/projects/JB/cellprofiler-nf/input_data/well_masks/	48h	10	15hHB101	2	G	4				0	DMSO	Both	1
p002	G05	cypassay1	2	DMSO	CB4856	1016.35564106795	980.924219875136	990.200738250215	997.813106781744	1016.27591595391	22.1795833905854	1037.92588895958	1043.75646514653	1051.45621508552	0.0218226597997527	22	20220920	p002_G05	m2x	20220920-cypassay1-p002-m2x_G05.TIF	wellmask_98.png	/projects/b1059/projects/JB/cellprofiler-nf/projects/20220929_cyprd1redo//raw_images/	/projects/b1059/projects/JB/cellprofiler-nf/input_data/well_masks/	48h	10	15hHB101	2	G	5				0	DMSO	Both	1
p002	G06	cypassay1	2	DMSO	CB4856	1029.89307697775	982.231718711444	993.389180341243	1016.07414495098	1025.57476718941	30.2405608045138	1038.4736073973	1075.59923177736	1084.72111264672	0.0293628158888643	16	20220920	p002_G06	m2x	20220920-cypassay1-p002-m2x_G06.TIF	wellmask_98.png	/projects/b1059/projects/JB/cellprofiler-nf/projects/20220929_cyprd1redo//raw_images/	/projects/b1059/projects/JB/cellprofiler-nf/input_data/well_masks/	48h	10	15hHB101	2	G	6				0	DMSO	Both	1
p002	G07	cypassay1	2	DMSO	CB4856	1030.62890216405	990.536960358258	1001.93298800399	1005.264092883	1027.71472220252	28.8395291858633	1045.23412698336	1066.76264372376	1093.82279825446	0.0279824572407274	17	20220920	p002_G07	m2x	20220920-cypassay1-p002-m2x_G07.TIF	wellmask_98.png	/projects/b1059/projects/JB/cellprofiler-nf/projects/20220929_cyprd1redo//raw_images/	/projects/b1059/projects/JB/cellprofiler-nf/input_data/well_masks/	48h	10	15hHB101	2	G	7				0	DMSO	Both	1
p002	G08	cypassay1	2	DMSO	CB4856	1035.79945361614	987.796609570452	994.662751343236	1002.75294324135	1041.99722335744	31.075869691906	1061.37747618678	1065.67425793232	1083.5538683531	0.0300018208963281	17	20220920	p002_G08	m2x	20220920-cypassay1-p002-m2x_G08.TIF	wellmask_98.png	/projects/b1059/projects/JB/cellprofiler-nf/projects/20220929_cyprd1redo//raw_images/	/projects/b1059/projects/JB/cellprofiler-nf/input_data/well_masks/	48h	10	15hHB101	2	G	8				0	DMSO	Both	1
p002	G09	cypassay1	2	DMSO	CB4856	1015.43679854307	880.7056275974	950.29418798626	995.714026410286	1029.60741116868	58.2208687492689	1053.59398587557	1074.43286813722	1076.44151987514	0.0573357877445483	12	20220920	p002_G09	m2x	20220920-cypassay1-p002-m2x_G09.TIF	wellmask_98.png	/projects/b1059/projects/JB/cellprofiler-nf/projects/20220929_cyprd1redo//raw_images/	/projects/b1059/projects/JB/cellprofiler-nf/input_data/well_masks/	48h	10	15hHB101	2	G	9				0	DMSO	Both	1
p002	G10	cypassay1	2	DMSO	CB4856	1005.03046675741	955.607881558242	977.708371271566	992.244055830935	1005.9462404882	25.3837183997006	1017.08228597337	1038.12697218054	1049.97143657136	0.0252566655830818	18	20220920	p002_G10	m2x	20220920-cypassay1-p002-m2x_G10.TIF	wellmask_98.png	/projects/b1059/projects/JB/cellprofiler-nf/projects/20220929_cyprd1redo//raw_images/	/projects/b1059/projects/JB/cellprofiler-nf/input_data/well_masks/	48h	10	15hHB101	2	G	10				0	DMSO	Both	1
p002	G11	cypassay1	2	DMSO	CB4856	1020.21444330578	967.523646895498	989.915113641746	1006.59263776657	1019.71505216692	24.8393314989569	1031.65801280247	1057.34775562267	1067.37624077912	0.0243471670705529	20	20220920	p002_G11	m2x	20220920-cypassay1-p002-m2x_G11.TIF	wellmask_98.png	/projects/b1059/projects/JB/cellprofiler-nf/projects/20220929_cyprd1redo//raw_images/	/projects/b1059/projects/JB/cellprofiler-nf/input_data/well_masks/	48h	10	15hHB101	2	G	11				0	DMSO	Both	1
p002	G12	cypassay1	2	DMSO	CB4856	1031.24274778334	1003.99675514796	1005.03385866578	1011.33217263233	1023.04840935572	28.5725342043395	1042.05330746472	1056.98321510326	1101.56394324135	0.0277068946819323	12	20220920	p002_G12	m2x	20220920-cypassay1-p002-m2x_G12.TIF	wellmask_98.png	/projects/b1059/projects/JB/cellprofiler-nf/projects/20220929_cyprd1redo//raw_images/	/projects/b1059/projects/JB/cellprofiler-nf/input_data/well_masks/	48h	10	15hHB101	2	G	12				0	DMSO	Both	1
p002	H01	cypassay1	2	DMSO	CB4856	999.640172808598	946.194933662125	968.647958253291	979.887822225942	989.554617412909	33.2273123339146	1033.7370126233	1049.97660538628	1055.92791192126	0.0332392727280645	17	20220920	p002_H01	m2x	20220920-cypassay1-p002-m2x_H01.TIF	wellmask_98.png	/projects/b1059/projects/JB/cellprofiler-nf/projects/20220929_cyprd1redo//raw_images/	/projects/b1059/projects/JB/cellprofiler-nf/input_data/well_masks/	48h	10	15hHB101	2	H	1				0	DMSO	Both	1
p002	H02	cypassay1	2	DMSO	CB4856	1000.82252088494	912.135331079705	941.80537279371	980.814338269758	1004.49918562239	41.6305622433692	1034.35785450601	1045.88502847947	1063.88862582844	0.0415963483780911	19	20220920	p002_H02	m2x	20220920-cypassay1-p002-m2x_H02.TIF	wellmask_98.png	/projects/b1059/projects/JB/cellprofiler-nf/projects/20220929_cyprd1redo//raw_images/	/projects/b1059/projects/JB/cellprofiler-nf/input_data/well_masks/	48h	10	15hHB101	2	H	2				0	DMSO	Both	1
p002	H03	cypassay1	2	DMSO	CB4856	1018.44671515781	959.426530036205	974.304961846179	1005.6002935165	1015.03160013484	30.5450745061294	1040.59551381041	1052.34333949524	1071.30948983016	0.0299918238740614	21	20220920	p002_H03	m2x	20220920-cypassay1-p002-m2x_H03.TIF	wellmask_98.png	/projects/b1059/projects/JB/cellprofiler-nf/projects/20220929_cyprd1redo//raw_images/	/projects/b1059/projects/JB/cellprofiler-nf/input_data/well_masks/	48h	10	15hHB101	2	H	3				0	DMSO	Both	1
p002	H04	cypassay1	2	DMSO	CB4856	1012.83332806918	950.481734243971	968.003576477708	984.371673724557	1013.99539708638	38.08205782982	1038.44936802847	1056.72485724745	1082.71452162067	0.0375995307168832	16	20220920	p002_H04	m2x	20220920-cypassay1-p002-m2x_H04.TIF	wellmask_98.png	/projects/b1059/projects/JB/cellprofiler-nf/projects/20220929_cyprd1redo//raw_images/	/projects/b1059/projects/JB/cellprofiler-nf/input_data/well_masks/	48h	10	15hHB101	2	H	4				0	DMSO	Both	1
p002	H05	cypassay1	2	DMSO	CB4856	1029.53969816385	954.905653402418	997.546320821603	1009.44120630507	1027.37242967348	33.175668754892	1045.87195594269	1077.56399222949	1086.35970628723	0.0322237877898828	18	20220920	p002_H05	m2x	20220920-cypassay1-p002-m2x_H05.TIF	wellmask_98.png	/projects/b1059/projects/JB/cellprofiler-nf/projects/20220929_cyprd1redo//raw_images/	/projects/b1059/projects/JB/cellprofiler-nf/input_data/well_masks/	48h	10	15hHB101	2	H	5				0	DMSO	Both	1
p002	H06	cypassay1	2	DMSO	CB4856	1013.19994122877	941.553573724556	967.66215814733	994.211730057812	1014.94296029591	32.9736219023655	1035.67229887002	1050.62039646321	1072.11455819203	0.0325440424546181	24	20220920	p002_H06	m2x	20220920-cypassay1-p002-m2x_H06.TIF	wellmask_98.png	/projects/b1059/projects/JB/cellprofiler-nf/projects/20220929_cyprd1redo//raw_images/	/projects/b1059/projects/JB/cellprofiler-nf/input_data/well_masks/	48h	10	15hHB101	2	H	6				0	DMSO	Both	1
p002	H07	cypassay1	2	DMSO	CB4856	1038.00870201561	947.632660519414	999.68987401548	1006.18389465504	1035.21834585966	42.0481880499567	1067.3049920817	1078.26847167623	1125.41902887251	0.0405085120850215	18	20220920	p002_H07	m2x	20220920-cypassay1-p002-m2x_H07.TIF	wellmask_98.png	/projects/b1059/projects/JB/cellprofiler-nf/projects/20220929_cyprd1redo//raw_images/	/projects/b1059/projects/JB/cellprofiler-nf/input_data/well_masks/	48h	10	15hHB101	2	H	7				0	DMSO	Both	1
p002	H08	cypassay1	2	DMSO	CB4856	1005.05498091049	954.762652095111	958.948839591371	972.016139906353	1007.32229861281	37.0903846632334	1024.08790562511	1049.85853287876	1074.9743844587	0.0369038364743319	18	20220920	p002_H08	m2x	20220920-cypassay1-p002-m2x_H08.TIF	wellmask_98.png	/projects/b1059/projects/JB/cellprofiler-nf/projects/20220929_cyprd1redo//raw_images/	/projects/b1059/projects/JB/cellprofiler-nf/input_data/well_masks/	48h	10	15hHB101	2	H	8				0	DMSO	Both	1
p002	H09	cypassay1	2	DMSO	CB4856	1020.132775454	976.266224664748	980.762029656621	986.51851929329	1024.58928318359	33.2233788087926	1039.83374251589	1062.37958193229	1085.89462887251	0.03256770060545	17	20220920	p002_H09	m2x	20220920-cypassay1-p002-m2x_H09.TIF	wellmask_98.png	/projects/b1059/projects/JB/cellprofiler-nf/projects/20220929_cyprd1redo//raw_images/	/projects/b1059/projects/JB/cellprofiler-nf/input_data/well_masks/	48h	10	15hHB101	2	H	9				0	DMSO	Both	1
p002	H10	cypassay1	2	DMSO	CB4856	1019.33071643286	949.77637012206	972.389687117738	1005.81916218691	1023.81919679985	31.9140125447236	1038.85631171024	1049.77654714895	1079.8488126233	0.0313087911805565	24	20220920	p002_H10	m2x	20220920-cypassay1-p002-m2x_H10.TIF	wellmask_98.png	/projects/b1059/projects/JB/cellprofiler-nf/projects/20220929_cyprd1redo//raw_images/	/projects/b1059/projects/JB/cellprofiler-nf/input_data/well_masks/	48h	10	15hHB101	2	H	10				0	DMSO	Both	1
p002	H11	cypassay1	2	DMSO	CB4856	1021.10341445061	933.553385212392	983.068309221622	998.288862981642	1013.49002524659	41.8735188031984	1056.22780304407	1071.23642846947	1084.58713003621	0.0410081077103515	13	20220920	p002_H11	m2x	20220920-cypassay1-p002-m2x_H11.TIF	wellmask_98.png	/projects/b1059/projects/JB/cellprofiler-nf/projects/20220929_cyprd1redo//raw_images/	/projects/b1059/projects/JB/cellprofiler-nf/input_data/well_masks/	48h	10	15hHB101	2	H	11				0	DMSO	Both	1
p002	H12	cypassay1	2	DMSO	CB4856	1030.01000403917	968.970713778218	992.825286483225	1016.85228453489	1030.68914904227	30.6039497077514	1054.16472495567	1065.99393116591	1082.85994326958	0.0297122839465038	19	20220920	p002_H12	m2x	20220920-cypassay1-p002-m2x_H12.TIF	wellmask_98.png	/projects/b1059/projects/JB/cellprofiler-nf/projects/20220929_cyprd1redo//raw_images/	/projects/b1059/projects/JB/cellprofiler-nf/input_data/well_masks/	48h	10	15hHB101	2	H	12				0	DMSO	Both	1
p003	A01	cypassay1	3	Thiabendazole	CB4856	867.399395551649	745.101953984263	814.192970499651	849.217087234738	881.427626992132	47.9237141643663	901.153111168681	905.46802452141	928.693171979018	0.0552498819000073	19	20220920	p003_A01	m2x	20220920-cypassay1-p003-m2x_A01.TIF	wellmask_98.png	/projects/b1059/projects/JB/cellprofiler-nf/projects/20220929_cyprd1redo//raw_images/	/projects/b1059/projects/JB/cellprofiler-nf/input_data/well_masks/	48h	10	15hHB101	3	A	1				32.5	DMSO	Anthelmintic	1
p003	A02	cypassay1	3	Thiabendazole	CB4856	861.276890686036	768.991317985983	794.21942010335	828.022543930559	866.734777932322	51.3978792548434	899.496220893367	924.838949342237	954.257085654587	0.059676370991335	22	20220920	p003_A02	m2x	20220920-cypassay1-p003-m2x_A02.TIF	wellmask_98.png	/projects/b1059/projects/JB/cellprofiler-nf/projects/20220929_cyprd1redo//raw_images/	/projects/b1059/projects/JB/cellprofiler-nf/input_data/well_masks/	48h	10	15hHB101	3	A	2				32.5	DMSO	Anthelmintic	1
p003	A03	cypassay1	3	Thiabendazole	CB4856	900.379007534657	832.473643823194	864.123225537517	879.215075126384	900.011129096015	32.5589147006039	930.794688529777	940.089379673475	946.251730036206	0.036161343643222	16	20220920	p003_A03	m2x	20220920-cypassay1-p003-m2x_A03.TIF	wellmask_98.png	/projects/b1059/projects/JB/cellprofiler-nf/projects/20220929_cyprd1redo//raw_images/	/projects/b1059/projects/JB/cellprofiler-nf/input_data/well_masks/	48h	10	15hHB101	3	A	3				32.5	DMSO	Anthelmintic	1
p003	A04	cypassay1	3	Thiabendazole	CB4856	874.367378744985	750.615931199897	831.480543241348	841.05554805919	879.244374911671	54.4959494786456	908.713531199898	931.535355147956	959.554629916014	0.0623261466557293	21	20220920	p003_A04	m2x	20220920-cypassay1-p003-m2x_A04.TIF	wellmask_98.png	/projects/b1059/projects/JB/cellprofiler-nf/projects/20220929_cyprd1redo//raw_images/	/projects/b1059/projects/JB/cellprofiler-nf/input_data/well_masks/	48h	10	15hHB101	3	A	4				32.5	DMSO	Anthelmintic	1
p003	A05	cypassay1	3	Thiabendazole	CB4856	866.832660826109	774.798914392257	806.828692320616	837.670086818279	869.394806517608	45.2772940781738	892.204870098637	913.970914360064	970.300730618052	0.0522330273469664	21	20220920	p003_A05	m2x	20220920-cypassay1-p003-m2x_A05.TIF	wellmask_98.png	/projects/b1059/projects/JB/cellprofiler-nf/projects/20220929_cyprd1redo//raw_images/	/projects/b1059/projects/JB/cellprofiler-nf/input_data/well_masks/	48h	10	15hHB101	3	A	5				32.5	DMSO	Anthelmintic	1
p003	A06	cypassay1	3	Thiabendazole	CB4856	862.83158630725	802.322030618051	836.288134665215	842.919853402417	863.344120456982	29.2829089712122	885.578316822292	899.289224028965	915.438049776499	0.0339381513564394	17	20220920	p003_A06	m2x	20220920-cypassay1-p003-m2x_A06.TIF	wellmask_98.png	/projects/b1059/projects/JB/cellprofiler-nf/projects/20220929_cyprd1redo//raw_images/	/projects/b1059/projects/JB/cellprofiler-nf/input_data/well_masks/	48h	10	15hHB101	3	A	6				32.5	DMSO	Anthelmintic	1
p003	A07	cypassay1	3	Thiabendazole	CB4856	842.105755044025	594.076541360967	744.739480631536	786.945058084319	874.149761750527	87.9167011763779	901.087926707065	913.693553245596	937.12965456611	0.104401021664769	24	20220920	p003_A07	m2x	20220920-cypassay1-p003-m2x_A07.TIF	wellmask_98.png	/projects/b1059/projects/JB/cellprofiler-nf/projects/20220929_cyprd1redo//raw_images/	/projects/b1059/projects/JB/cellprofiler-nf/input_data/well_masks/	48h	10	15hHB101	3	A	7				32.5	DMSO	Anthelmintic	1
p003	A08	cypassay1	3	Thiabendazole	CB4856	882.846443710641	842.822895927077	850.261976406038	856.951574055046	875.969382079992	30.0231249480129	906.984077473938	920.843424825818	944.787341384389	0.0340071879565199	24	20220920	p003_A08	m2x	20220920-cypassay1-p003-m2x_A08.TIF	wellmask_98.png	/projects/b1059/projects/JB/cellprofiler-nf/projects/20220929_cyprd1redo//raw_images/	/projects/b1059/projects/JB/cellprofiler-nf/input_data/well_masks/	48h	10	15hHB101	3	A	8				32.5	DMSO	Anthelmintic	1
p003	A09	cypassay1	3	Thiabendazole	CB4856	867.306101630689	768.020735407663	813.417817315276	843.174010004989	867.956071835405	45.7502372334314	889.368063200758	921.297948413777	954.106467771253	0.0527498159501159	19	20220920	p003_A09	m2x	20220920-cypassay1-p003-m2x_A09.TIF	wellmask_98.png	/projects/b1059/projects/JB/cellprofiler-nf/projects/20220929_cyprd1redo//raw_images/	/projects/b1059/projects/JB/cellprofiler-nf/input_data/well_masks/	48h	10	15hHB101	3	A	9				32.5	DMSO	Anthelmintic	1
p003	A10	cypassay1	3	Thiabendazole	CB4856	884.313006367813	817.563353984264	844.45779837919	854.201964436257	884.244857251839	34.916539260546	904.204164250506	937.313184713695	942.483995201617	0.0394843669708768	22	20220920	p003_A10	m2x	20220920-cypassay1-p003-m2x_A10.TIF	wellmask_98.png	/projects/b1059/projects/JB/cellprofiler-nf/projects/20220929_cyprd1redo//raw_images/	/projects/b1059/projects/JB/cellprofiler-nf/input_data/well_masks/	48h	10	15hHB101	3	A	10				32.5	DMSO	Anthelmintic	1
p003	A11	cypassay1	3	Thiabendazole	CB4856	896.911473657186	830.278304952684	852.437790994128	869.338012690718	892.987420456982	36.4395574949523	926.289732354819	940.805751770004	950.20749709077	0.0406278195398357	19	20220920	p003_A11	m2x	20220920-cypassay1-p003-m2x_A11.TIF	wellmask_98.png	/projects/b1059/projects/JB/cellprofiler-nf/projects/20220929_cyprd1redo//raw_images/	/projects/b1059/projects/JB/cellprofiler-nf/input_data/well_masks/	48h	10	15hHB101	3	A	11				32.5	DMSO	Anthelmintic	1
p003	A12	cypassay1	3	Thiabendazole	CB4856	880.172770871383	843.695513205143	859.020705097367	869.43643957514	878.008571329751	19.7768895497808	900.786075358344	902.91728461081	903.530587511545	0.022469326709802	12	20220920	p003_A12	m2x	20220920-cypassay1-p003-m2x_A12.TIF	wellmask_98.png	/projects/b1059/projects/JB/cellprofiler-nf/projects/20220929_cyprd1redo//raw_images/	/projects/b1059/projects/JB/cellprofiler-nf/input_data/well_masks/	48h	10	15hHB101	3	A	12				32.5	DMSO	Anthelmintic	1
p003	B01	cypassay1	3	Thiabendazole	CB4856	864.31417979326	733.308084467472	782.50303424397	842.211742515888	885.406919875136	58.3628988437944	903.390332968858	913.970914360064	963.051263563487	0.0675250970170991	21	20220920	p003_B01	m2x	20220920-cypassay1-p003-m2x_B01.TIF	wellmask_98.png	/projects/b1059/projects/JB/cellprofiler-nf/projects/20220929_cyprd1redo//raw_images/	/projects/b1059/projects/JB/cellprofiler-nf/input_data/well_masks/	48h	10	15hHB101	3	B	1				32.5	DMSO	Anthelmintic	1
p003	B02	cypassay1	3	Thiabendazole	CB4856	871.257526430812	764.452798254461	828.160181446821	856.597083876856	872.497333237163	41.2104861049116	895.659214503678	911.659562399795	943.99371206091	0.0473000058590417	21	20220920	p003_B02	m2x	20220920-cypassay1-p003-m2x_B02.TIF	wellmask_98.png	/projects/b1059/projects/JB/cellprofiler-nf/projects/20220929_cyprd1redo//raw_images/	/projects/b1059/projects/JB/cellprofiler-nf/input_data/well_masks/	48h	10	15hHB101	3	B	2				32.5	DMSO	Anthelmintic	1
p003	B03	cypassay1	3	Thiabendazole	CB4856	866.009708263765	740.112925246593	790.584386643024	849.225404871148	876.090929454359	55.6621021976484	911.30550695653	925.075092560864	931.963346150579	0.0642742242569585	15	20220920	p003_B03	m2x	20220920-cypassay1-p003-m2x_B03.TIF	wellmask_98.png	/projects/b1059/projects/JB/cellprofiler-nf/projects/20220929_cyprd1redo//raw_images/	/projects/b1059/projects/JB/cellprofiler-nf/input_data/well_masks/	48h	10	15hHB101	3	B	3				32.5	DMSO	Anthelmintic	1
p003	B04	cypassay1	3	Thiabendazole	CB4856	892.099194028712	839.052025126402	858.508680824714	863.75030827007	897.927970456982	30.6129263461341	911.280325530834	920.419046293916	960.927943823194	0.0343156081196378	18	20220920	p003_B04	m2x	20220920-cypassay1-p003-m2x_B04.TIF	wellmask_98.png	/projects/b1059/projects/JB/cellprofiler-nf/projects/20220929_cyprd1redo//raw_images/	/projects/b1059/projects/JB/cellprofiler-nf/input_data/well_masks/	48h	10	15hHB101	3	B	4				32.5	DMSO	Anthelmintic	1
p003	B05	cypassay1	3	Thiabendazole	CB4856	862.932999912597	770.940104813033	799.272164279871	844.05423137907	864.67657220252	43.957404281609	892.507266015113	903.454786104237	957.747836571355	0.0509395332963987	22	20220920	p003_B05	m2x	20220920-cypassay1-p003-m2x_B05.TIF	wellmask_98.png	/projects/b1059/projects/JB/cellprofiler-nf/projects/20220929_cyprd1redo//raw_images/	/projects/b1059/projects/JB/cellprofiler-nf/input_data/well_masks/	48h	10	15hHB101	3	B	5				32.5	DMSO	Anthelmintic	1
p003	B06	cypassay1	3	Thiabendazole	CB4856	880.473603580136	761.918122784366	828.612077002847	853.416976625016	892.592065617756	46.180532377085	911.191410295912	927.647172909973	941.247478542399	0.0524496500398287	25	20220920	p003_B06	m2x	20220920-cypassay1-p003-m2x_B06.TIF	wellmask_98.png	/projects/b1059/projects/JB/cellprofiler-nf/projects/20220929_cyprd1redo//raw_images/	/projects/b1059/projects/JB/cellprofiler-nf/input_data/well_masks/	48h	10	15hHB101	3	B	6				32.5	DMSO	Anthelmintic	1
p003	B07	cypassay1	3	Thiabendazole	CB4856	859.702188906824	728.548256875952	765.22691275315	831.86550610106	872.879986562584	56.6396511405486	899.564780181667	917.259725579586	930.345203649341	0.0658828741759634	24	20220920	p003_B07	m2x	20220920-cypassay1-p003-m2x_B07.TIF	wellmask_98.png	/projects/b1059/projects/JB/cellprofiler-nf/projects/20220929_cyprd1redo//raw_images/	/projects/b1059/projects/JB/cellprofiler-nf/input_data/well_masks/	48h	10	15hHB101	3	B	7				32.5	DMSO	Anthelmintic	1
p003	B08	cypassay1	3	Thiabendazole	CB4856	854.219351544649	728.730411459604	768.547343481211	821.93047676863	870.279189257084	59.4837139000243	884.413819293289	924.794846819385	952.895926410286	0.0696351748440988	29	20220920	p003_B08	m2x	20220920-cypassay1-p003-m2x_B08.TIF	wellmask_98.png	/projects/b1059/projects/JB/cellprofiler-nf/projects/20220929_cyprd1redo//raw_images/	/projects/b1059/projects/JB/cellprofiler-nf/input_data/well_masks/	48h	10	15hHB101	3	B	8				32.5	DMSO	Anthelmintic	1
p003	B09	cypassay1	3	Thiabendazole	CB4856	882.378321044824	828.39739346485	855.870558514168	867.316522784366	878.73331494191	26.5111397738572	895.669967045793	918.76582658207	930.316481586472	0.0300450941977647	29	20220920	p003_B09	m2x	20220920-cypassay1-p003-m2x_B09.TIF	wellmask_98.png	/projects/b1059/projects/JB/cellprofiler-nf/projects/20220929_cyprd1redo//raw_images/	/projects/b1059/projects/JB/cellprofiler-nf/input_data/well_masks/	48h	10	15hHB101	3	B	9				32.5	DMSO	Anthelmintic	1
p003	B10	cypassay1	3	Thiabendazole	CB4856	852.061742743672	740.581077350476	772.987740152706	821.196390583849	861.123843241348	53.4527767335997	884.744852820572	914.616145595701	940.394953831879	0.062733454692473	25	20220920	p003_B10	m2x	20220920-cypassay1-p003-m2x_B10.TIF	wellmask_98.png	/projects/b1059/projects/JB/cellprofiler-nf/projects/20220929_cyprd1redo//raw_images/	/projects/b1059/projects/JB/cellprofiler-nf/input_data/well_masks/	48h	10	15hHB101	3	B	10				32.5	DMSO	Anthelmintic	1
p003	B11	cypassay1	3	Thiabendazole	CB4856	876.717385105491	781.566730036205	844.590800063174	863.144324049191	878.480531721648	37.4176591658345	902.490899240404	918.285090016264	927.870460519414	0.0426792713382	24	20220920	p003_B11	m2x	20220920-cypassay1-p003-m2x_B11.TIF	wellmask_98.png	/projects/b1059/projects/JB/cellprofiler-nf/projects/20220929_cyprd1redo//raw_images/	/projects/b1059/projects/JB/cellprofiler-nf/input_data/well_masks/	48h	10	15hHB101	3	B	11				32.5	DMSO	Anthelmintic	1
p003	B12	cypassay1	3	Thiabendazole	CB4856	850.492790499228	759.875125246593	782.973949826529	831.77141566737	856.813516831062	44.9405191850453	874.937184467472	894.373056105878	942.974665309026	0.052840564537491	25	20220920	p003_B12	m2x	20220920-cypassay1-p003-m2x_B12.TIF	wellmask_98.png	/projects/b1059/projects/JB/cellprofiler-nf/projects/20220929_cyprd1redo//raw_images/	/projects/b1059/projects/JB/cellprofiler-nf/input_data/well_masks/	48h	10	15hHB101	3	B	12				32.5	DMSO	Anthelmintic	1
p003	C01	cypassay1	3	Thiabendazole	CB4856	854.779820299236	697.739451522036	790.653349570728	812.428889033583	857.265033662125	63.1951680695904	901.812236857893	930.929502010909	949.699183885627	0.0739315161271208	23	20220920	p003_C01	m2x	20220920-cypassay1-p003-m2x_C01.TIF	wellmask_98.png	/projects/b1059/projects/JB/cellprofiler-nf/projects/20220929_cyprd1redo//raw_images/	/projects/b1059/projects/JB/cellprofiler-nf/input_data/well_masks/	48h	10	15hHB101	3	C	1				32.5	DMSO	Anthelmintic	1
p003	C02	cypassay1	3	Thiabendazole	CB4856	877.247505791921	744.964835407663	779.846811399508	848.185359598259	892.490870166059	60.208393431021	922.252327070919	941.107922512903	954.55210187161	0.0686333024984423	26	20220920	p003_C02	m2x	20220920-cypassay1-p003-m2x_C02.TIF	wellmask_98.png	/projects/b1059/projects/JB/cellprofiler-nf/projects/20220929_cyprd1redo//raw_images/	/projects/b1059/projects/JB/cellprofiler-nf/input_data/well_masks/	48h	10	15hHB101	3	C	2				32.5	DMSO	Anthelmintic	1
p003	C03	cypassay1	3	Thiabendazole	CB4856	858.842506716034	762.386274888249	788.620714157044	841.4320250679	865.581536857893	46.2549156357021	893.650956920627	909.385793185638	930.219524111132	0.0538572733347439	26	20220920	p003_C03	m2x	20220920-cypassay1-p003-m2x_C03.TIF	wellmask_98.png	/projects/b1059/projects/JB/cellprofiler-nf/projects/20220929_cyprd1redo//raw_images/	/projects/b1059/projects/JB/cellprofiler-nf/input_data/well_masks/	48h	10	15hHB101	3	C	3				32.5	DMSO	Anthelmintic	1
p003	C04	cypassay1	3	Thiabendazole	CB4856	872.351073727532	800.877413205143	834.245849485575	863.277368012321	883.437353984264	27.9381446542233	890.678587607152	898.33594968551	917.689469396599	0.0320262627004566	26	20220920	p003_C04	m2x	20220920-cypassay1-p003-m2x_C04.TIF	wellmask_98.png	/projects/b1059/projects/JB/cellprofiler-nf/projects/20220929_cyprd1redo//raw_images/	/projects/b1059/projects/JB/cellprofiler-nf/input_data/well_masks/	48h	10	15hHB101	3	C	4				32.5	DMSO	Anthelmintic	1
p003	C05	cypassay1	3	Thiabendazole	CB4856	879.320715371237	846.775527015554	857.911321692343	862.688380605993	876.829873433634	21.037756101034	889.703507502473	911.624222666658	921.734577350476	0.0239250090817571	22	20220920	p003_C05	m2x	20220920-cypassay1-p003-m2x_C05.TIF	wellmask_98.png	/projects/b1059/projects/JB/cellprofiler-nf/projects/20220929_cyprd1redo//raw_images/	/projects/b1059/projects/JB/cellprofiler-nf/input_data/well_masks/	48h	10	15hHB101	3	C	5				32.5	DMSO	Anthelmintic	1
p003	C06	cypassay1	3	Thiabendazole	CB4856	852.35321869464	724.198719803484	744.698558078627	848.815065521908	864.76521204145	55.2407078889038	886.812591092446	903.958578514169	916.068258802106	0.0648096430884648	26	20220920	p003_C06	m2x	20220920-cypassay1-p003-m2x_C06.TIF	wellmask_98.png	/projects/b1059/projects/JB/cellprofiler-nf/projects/20220929_cyprd1redo//raw_images/	/projects/b1059/projects/JB/cellprofiler-nf/input_data/well_masks/	48h	10	15hHB101	3	C	6				32.5	DMSO	Anthelmintic	1
p003	C07	cypassay1	3	Thiabendazole	CB4856	833.759625530452	729.780308415531	756.558303057557	802.45949504177	843.142166540139	53.9102295512774	871.34013431324	893.064011965534	935.160088675239	0.0646591990071225	32	20220920	p003_C07	m2x	20220920-cypassay1-p003-m2x_C07.TIF	wellmask_98.png	/projects/b1059/projects/JB/cellprofiler-nf/projects/20220929_cyprd1redo//raw_images/	/projects/b1059/projects/JB/cellprofiler-nf/input_data/well_masks/	48h	10	15hHB101	3	C	7				32.5	DMSO	Anthelmintic	1
p003	C08	cypassay1	3	Thiabendazole	CB4856	884.770228299458	838.078695783463	854.121760456982	864.653859598259	874.161524664747	31.5312438692864	901.31568656697	922.711612472942	956.323609020799	0.0356377767478568	23	20220920	p003_C08	m2x	20220920-cypassay1-p003-m2x_C08.TIF	wellmask_98.png	/projects/b1059/projects/JB/cellprofiler-nf/projects/20220929_cyprd1redo//raw_images/	/projects/b1059/projects/JB/cellprofiler-nf/input_data/well_masks/	48h	10	15hHB101	3	C	8				32.5	DMSO	Anthelmintic	1
p003	C09	cypassay1	3	Thiabendazole	CB4856	839.813531312283	691.16969461977	749.632066674021	789.191903666687	855.792018062176	64.9575830713172	891.502183989941	910.039262689077	916.511472560865	0.0773476261686511	22	20220920	p003_C09	m2x	20220920-cypassay1-p003-m2x_C09.TIF	wellmask_98.png	/projects/b1059/projects/JB/cellprofiler-nf/projects/20220929_cyprd1redo//raw_images/	/projects/b1059/projects/JB/cellprofiler-nf/input_data/well_masks/	48h	10	15hHB101	3	C	9				32.5	DMSO	Anthelmintic	1
p003	C10	cypassay1	3	Thiabendazole	CB4856	879.956103814704	837.325553984264	843.139010832355	865.239497558672	874.54935456611	24.862723149358	898.50312031152	912.029865898354	920.855069516792	0.0282545038798815	20	20220920	p003_C10	m2x	20220920-cypassay1-p003-m2x_C10.TIF	wellmask_98.png	/projects/b1059/projects/JB/cellprofiler-nf/projects/20220929_cyprd1redo//raw_images/	/projects/b1059/projects/JB/cellprofiler-nf/input_data/well_masks/	48h	10	15hHB101	3	C	10				32.5	DMSO	Anthelmintic	1
p003	C11	cypassay1	3	Thiabendazole	CB4856	887.237646827775	790.973795201617	846.040978890245	863.578196508923	900.016310766338	40.0784585702589	915.866040779121	933.246244857602	944.666858080608	0.0451721798703597	17	20220920	p003_C11	m2x	20220920-cypassay1-p003-m2x_C11.TIF	wellmask_98.png	/projects/b1059/projects/JB/cellprofiler-nf/projects/20220929_cyprd1redo//raw_images/	/projects/b1059/projects/JB/cellprofiler-nf/input_data/well_masks/	48h	10	15hHB101	3	C	11				32.5	DMSO	Anthelmintic	1
p003	C12	cypassay1	3	Thiabendazole	CB4856	869.838520033331	760.708589248312	776.886301692343	857.715540121082	885.597893460464	46.7952445618235	897.819250067421	911.437534678232	952.427774306403	0.053797622758797	32	20220920	p003_C12	m2x	20220920-cypassay1-p003-m2x_C12.TIF	wellmask_98.png	/projects/b1059/projects/JB/cellprofiler-nf/projects/20220929_cyprd1redo//raw_images/	/projects/b1059/projects/JB/cellprofiler-nf/input_data/well_masks/	48h	10	15hHB101	3	C	12				32.5	DMSO	Anthelmintic	1
p003	D01	cypassay1	3	Thiabendazole	CB4856	895.757198550341	834.688038308122	836.419555896767	870.950583046568	905.673987802469	41.4716157977526	910.929649597326	928.604532140088	995.608050238153	0.0462978314490453	16	20220920	p003_D01	m2x	20220920-cypassay1-p003-m2x_D01.TIF	wellmask_98.png	/projects/b1059/projects/JB/cellprofiler-nf/projects/20220929_cyprd1redo//raw_images/	/projects/b1059/projects/JB/cellprofiler-nf/input_data/well_masks/	48h	10	15hHB101	3	D	1				32.5	DMSO	Anthelmintic	1
p003	D02	cypassay1	3	Thiabendazole	CB4856	885.30410144235	834.1907749399	836.716607972553	859.967662075161	887.293222198134	33.5321610345943	906.168101914092	928.820577367331	943.426182140088	0.0378764324936066	20	20220920	p003_D02	m2x	20220920-cypassay1-p003-m2x_D02.TIF	wellmask_98.png	/projects/b1059/projects/JB/cellprofiler-nf/projects/20220929_cyprd1redo//raw_images/	/projects/b1059/projects/JB/cellprofiler-nf/input_data/well_masks/	48h	10	15hHB101	3	D	2				32.5	DMSO	Anthelmintic	1
p003	D03	cypassay1	3	Thiabendazole	CB4856	879.209575276822	802.880868265099	834.690037441906	863.863187477835	884.436334749625	31.5937672294763	901.377146945308	907.001600871301	924.988116249216	0.0359342847460788	18	20220920	p003_D03	m2x	20220920-cypassay1-p003-m2x_D03.TIF	wellmask_98.png	/projects/b1059/projects/JB/cellprofiler-nf/projects/20220929_cyprd1redo//raw_images/	/projects/b1059/projects/JB/cellprofiler-nf/input_data/well_masks/	48h	10	15hHB101	3	D	3				32.5	DMSO	Anthelmintic	1
p003	D04	cypassay1	3	Thiabendazole	CB4856	874.8391661516	838.964086347853	841.826350067421	852.375398579095	869.363469512406	28.1034220980292	893.638663244709	914.569542002189	921.540657305413	0.0321241014181562	16	20220920	p003_D04	m2x	20220920-cypassay1-p003-m2x_D04.TIF	wellmask_98.png	/projects/b1059/projects/JB/cellprofiler-nf/projects/20220929_cyprd1redo//raw_images/	/projects/b1059/projects/JB/cellprofiler-nf/input_data/well_masks/	48h	10	15hHB101	3	D	4				32.5	DMSO	Anthelmintic	1
p003	D05	cypassay1	3	Thiabendazole	CB4856	863.196707164047	754.200503625919	819.581398612806	840.026962397257	869.822800067422	37.7263271310703	889.960786975499	899.534659355722	921.266425246594	0.0437053649741282	26	20220920	p003_D05	m2x	20220920-cypassay1-p003-m2x_D05.TIF	wellmask_98.png	/projects/b1059/projects/JB/cellprofiler-nf/projects/20220929_cyprd1redo//raw_images/	/projects/b1059/projects/JB/cellprofiler-nf/input_data/well_masks/	48h	10	15hHB101	3	D	5				32.5	DMSO	Anthelmintic	1
p003	D06	cypassay1	3	Thiabendazole	CB4856	852.22076018773	719.431056311648	757.964707803208	824.5139939866	860.866241360967	64.7454084565846	889.653559355722	927.354518223985	969.090189257084	0.0759725783285568	27	20220920	p003_D06	m2x	20220920-cypassay1-p003-m2x_D06.TIF	wellmask_98.png	/projects/b1059/projects/JB/cellprofiler-nf/projects/20220929_cyprd1redo//raw_images/	/projects/b1059/projects/JB/cellprofiler-nf/input_data/well_masks/	48h	10	15hHB101	3	D	6				32.5	DMSO	Anthelmintic	1
p003	D07	cypassay1	3	Thiabendazole	CB4856	881.296449816265	830.681357610183	844.603822865272	862.864205438879	883.434218018176	29.0930680635121	905.177437511546	916.257802429996	922.824635407663	0.0330116705560059	15	20220920	p003_D07	m2x	20220920-cypassay1-p003-m2x_D07.TIF	wellmask_98.png	/projects/b1059/projects/JB/cellprofiler-nf/projects/20220929_cyprd1redo//raw_images/	/projects/b1059/projects/JB/cellprofiler-nf/input_data/well_masks/	48h	10	15hHB101	3	D	7				32.5	DMSO	Anthelmintic	1
p003	D08	cypassay1	3	Thiabendazole	CB4856	851.491420814446	754.320986929699	765.66749115158	836.045823999336	868.321386280432	47.3046777708214	888.787537075162	899.18354527781	914.966761706528	0.055555084425366	26	20220920	p003_D08	m2x	20220920-cypassay1-p003-m2x_D08.TIF	wellmask_98.png	/projects/b1059/projects/JB/cellprofiler-nf/projects/20220929_cyprd1redo//raw_images/	/projects/b1059/projects/JB/cellprofiler-nf/input_data/well_masks/	48h	10	15hHB101	3	D	8				32.5	DMSO	Anthelmintic	1
p003	D09	cypassay1	3	Thiabendazole	CB4856	876.846100031372	851.961606669993	855.529543823194	862.427896799847	871.529891719312	19.5011586182047	886.05722401548	904.998494306403	916.368471253558	0.0222401155887071	15	20220920	p003_D09	m2x	20220920-cypassay1-p003-m2x_D09.TIF	wellmask_98.png	/projects/b1059/projects/JB/cellprofiler-nf/projects/20220929_cyprd1redo//raw_images/	/projects/b1059/projects/JB/cellprofiler-nf/input_data/well_masks/	48h	10	15hHB101	3	D	9				32.5	DMSO	Anthelmintic	1
p003	D10	cypassay1	3	Thiabendazole	CB4856	864.440092974679	814.543891137465	833.089667045793	841.249463009871	866.637820456981	28.6389339479213	885.052360519414	903.610909714066	923.866200163073	0.0331300389473723	21	20220920	p003_D10	m2x	20220920-cypassay1-p003-m2x_D10.TIF	wellmask_98.png	/projects/b1059/projects/JB/cellprofiler-nf/projects/20220929_cyprd1redo//raw_images/	/projects/b1059/projects/JB/cellprofiler-nf/input_data/well_masks/	48h	10	15hHB101	3	D	10				32.5	DMSO	Anthelmintic	1
p003	D11	cypassay1	3	Thiabendazole	CB4856	852.590299764836	745.432987511545	788.431088530146	824.142436347854	854.553078514168	51.3859815613668	885.318280036206	914.982635058556	937.420526992132	0.0602704271624252	19	20220920	p003_D11	m2x	20220920-cypassay1-p003-m2x_D11.TIF	wellmask_98.png	/projects/b1059/projects/JB/cellprofiler-nf/projects/20220929_cyprd1redo//raw_images/	/projects/b1059/projects/JB/cellprofiler-nf/input_data/well_masks/	48h	10	15hHB101	3	D	11				32.5	DMSO	Anthelmintic	1
p003	D12	cypassay1	3	Thiabendazole	CB4856	880.916539249863	829.713195373461	854.383695764836	862.720576069508	882.052975676055	24.5916325142901	898.671671057808	910.826965320737	918.785410184492	0.0279159618631192	16	20220920	p003_D12	m2x	20220920-cypassay1-p003-m2x_D12.TIF	wellmask_98.png	/projects/b1059/projects/JB/cellprofiler-nf/projects/20220929_cyprd1redo//raw_images/	/projects/b1059/projects/JB/cellprofiler-nf/input_data/well_masks/	48h	10	15hHB101	3	D	12				32.5	DMSO	Anthelmintic	1
p003	E01	cypassay1	3	DMSO	CB4856	1025.30784183876	986.61547676863	990.404247147062	1001.77412595776	1020.94517016606	27.2798826581556	1049.24763033298	1059.06150138369	1076.80094904227	0.0266065288345329	24	20220920	p003_E01	m2x	20220920-cypassay1-p003-m2x_E01.TIF	wellmask_98.png	/projects/b1059/projects/JB/cellprofiler-nf/projects/20220929_cyprd1redo//raw_images/	/projects/b1059/projects/JB/cellprofiler-nf/input_data/well_masks/	48h	10	15hHB101	3	E	1				0	DMSO	Both	1
p003	E02	cypassay1	3	DMSO	CB4856	1027.91181740964	942.643631781744	994.627295407663	1004.13387372456	1040.26761624922	39.0653962954597	1046.95197372456	1074.75617230116	1088.50273598951	0.0380046183279664	13	20220920	p003_E02	m2x	20220920-cypassay1-p003-m2x_E02.TIF	wellmask_98.png	/projects/b1059/projects/JB/cellprofiler-nf/projects/20220929_cyprd1redo//raw_images/	/projects/b1059/projects/JB/cellprofiler-nf/input_data/well_masks/	48h	10	15hHB101	3	E	2				0	DMSO	Both	1
p003	E03	cypassay1	3	DMSO	CB4856	1028.44059191417	934.012518619481	969.153876186784	992.887007831493	1027.88074287862	50.9925494159992	1061.12331958421	1080.99961624483	1131.21485981738	0.0495823967051806	16	20220920	p003_E03	m2x	20220920-cypassay1-p003-m2x_E03.TIF	wellmask_98.png	/projects/b1059/projects/JB/cellprofiler-nf/projects/20220929_cyprd1redo//raw_images/	/projects/b1059/projects/JB/cellprofiler-nf/input_data/well_masks/	48h	10	15hHB101	3	E	3				0	DMSO	Both	1
p003	E04	cypassay1	3	DMSO	CB4856	1026.16237339616	968.023657028337	987.859288675238	1002.12515455734	1030.42354138439	29.5167716528198	1052.31219709077	1060.4979683531	1067.78759650892	0.0287642310983709	21	20220920	p003_E04	m2x	20220920-cypassay1-p003-m2x_E04.TIF	wellmask_98.png	/projects/b1059/projects/JB/cellprofiler-nf/projects/20220929_cyprd1redo//raw_images/	/projects/b1059/projects/JB/cellprofiler-nf/input_data/well_masks/	48h	10	15hHB101	3	E	4				0	DMSO	Both	1
p003	E05	cypassay1	3	DMSO	CB4856	1025.53294388524	942.804276186784	960.660763909086	998.693637467547	1039.69662393929	42.1452816874618	1057.03875158946	1064.80200890271	1070.17927067171	0.0410959803278421	15	20220920	p003_E05	m2x	20220920-cypassay1-p003-m2x_E05.TIF	wellmask_98.png	/projects/b1059/projects/JB/cellprofiler-nf/projects/20220929_cyprd1redo//raw_images/	/projects/b1059/projects/JB/cellprofiler-nf/input_data/well_masks/	48h	10	15hHB101	3	E	5				0	DMSO	Both	1
p003	E06	cypassay1	3	DMSO	CB4856	1022.30738618824	983.275732936664	986.680709002367	1007.51033210638	1024.36005972818	23.7411335480108	1036.50773874047	1052.04933563426	1064.0600227756	0.0232230871739385	24	20220920	p003_E06	m2x	20220920-cypassay1-p003-m2x_E06.TIF	wellmask_98.png	/projects/b1059/projects/JB/cellprofiler-nf/projects/20220929_cyprd1redo//raw_images/	/projects/b1059/projects/JB/cellprofiler-nf/input_data/well_masks/	48h	10	15hHB101	3	E	6				0	DMSO	Both	1
p003	E07	cypassay1	3	DMSO	CB4856	1009.95021118244	940.868988666467	966.694257924091	981.904493472176	1002.05071508552	40.1455996583269	1034.2437578454	1059.8247435887	1097.69925093142	0.0397500779878298	19	20220920	p003_E07	m2x	20220920-cypassay1-p003-m2x_E07.TIF	wellmask_98.png	/projects/b1059/projects/JB/cellprofiler-nf/projects/20220929_cyprd1redo//raw_images/	/projects/b1059/projects/JB/cellprofiler-nf/input_data/well_masks/	48h	10	15hHB101	3	E	7				0	DMSO	Both	1
p003	E08	cypassay1	3	DMSO	CB4856	1023.85897705517	972.617965309026	977.658514422772	991.50754803096	1029.95264251589	33.5526197769235	1041.45463178174	1064.73933183568	1086.51895516742	0.0327707433629461	25	20220920	p003_E08	m2x	20220920-cypassay1-p003-m2x_E08.TIF	wellmask_98.png	/projects/b1059/projects/JB/cellprofiler-nf/projects/20220929_cyprd1redo//raw_images/	/projects/b1059/projects/JB/cellprofiler-nf/input_data/well_masks/	48h	10	15hHB101	3	E	8				0	DMSO	Both	1
p003	E09	cypassay1	3	DMSO	CB4856	1015.49949328668	955.818431781744	983.339991717557	995.116359825817	1021.69846061266	29.2092571633388	1037.12695655824	1044.8647989754	1065.70443786989	0.0287634384423006	20	20220920	p003_E09	m2x	20220920-cypassay1-p003-m2x_E09.TIF	wellmask_98.png	/projects/b1059/projects/JB/cellprofiler-nf/projects/20220929_cyprd1redo//raw_images/	/projects/b1059/projects/JB/cellprofiler-nf/input_data/well_masks/	48h	10	15hHB101	3	E	9				0	DMSO	Both	1
p003	E10	cypassay1	3	DMSO	CB4856	1023.47418333087	978.115307251839	987.71864767071	997.462383143987	1018.35025304407	33.7894368543891	1044.18641425051	1065.30237424822	1105.71362524659	0.0330144496116376	20	20220920	p003_E10	m2x	20220920-cypassay1-p003-m2x_E10.TIF	wellmask_98.png	/projects/b1059/projects/JB/cellprofiler-nf/projects/20220929_cyprd1redo//raw_images/	/projects/b1059/projects/JB/cellprofiler-nf/input_data/well_masks/	48h	10	15hHB101	3	E	10				0	DMSO	Both	1
p003	E11	cypassay1	3	DMSO	CB4856	1020.98827886443	953.966213228565	986.338103649341	992.78838507274	1021.49851683106	35.6751827711911	1055.13774498689	1064.35677793232	1078.89587314271	0.0349418142301007	21	20220920	p003_E11	m2x	20220920-cypassay1-p003-m2x_E11.TIF	wellmask_98.png	/projects/b1059/projects/JB/cellprofiler-nf/projects/20220929_cyprd1redo//raw_images/	/projects/b1059/projects/JB/cellprofiler-nf/input_data/well_masks/	48h	10	15hHB101	3	E	11				0	DMSO	Both	1
p003	E12	cypassay1	3	DMSO	CB4856	1011.44087053843	871.295815667371	895.957750780506	954.928168858753	1016.82075038177	86.8635053151205	1059.05903652297	1105.4930374985	1218.67000782491	0.0858809524563499	19	20220920	p003_E12	m2x	20220920-cypassay1-p003-m2x_E12.TIF	wellmask_98.png	/projects/b1059/projects/JB/cellprofiler-nf/projects/20220929_cyprd1redo//raw_images/	/projects/b1059/projects/JB/cellprofiler-nf/input_data/well_masks/	48h	10	15hHB101	3	E	12				0	DMSO	Both	1
p003	F01	cypassay1	3	DMSO	CB4856	1019.99869740346	959.677241360967	991.604505506301	1001.26816472718	1017.74842509421	30.7240880723567	1037.07087372456	1054.88703366213	1091.23995081123	0.0301216934399711	21	20220920	p003_F01	m2x	20220920-cypassay1-p003-m2x_F01.TIF	wellmask_98.png	/projects/b1059/projects/JB/cellprofiler-nf/projects/20220929_cyprd1redo//raw_images/	/projects/b1059/projects/JB/cellprofiler-nf/input_data/well_masks/	48h	10	15hHB101	3	F	1				0	DMSO	Both	1
p003	F02	cypassay1	3	DMSO	CB4856	936.8071848448	430.028977761132	604.212971962489	979.103359167943	1011.13800572542	196.145702445371	1032.31003958172	1053.83172504419	1075.79608809339	0.209376812665956	20	20220920	p003_F02	m2x	20220920-cypassay1-p003-m2x_F02.TIF	wellmask_98.png	/projects/b1059/projects/JB/cellprofiler-nf/projects/20220929_cyprd1redo//raw_images/	/projects/b1059/projects/JB/cellprofiler-nf/input_data/well_masks/	48h	10	15hHB101	3	F	2				0	DMSO	Both	1
p003	F03	cypassay1	3	DMSO	CB4856	1021.94321130907	946.857000716689	996.344559311723	1001.36156118766	1015.66182372456	30.2928581258954	1045.76667955734	1056.95011175053	1083.56986924368	0.0296424084926319	26	20220920	p003_F03	m2x	20220920-cypassay1-p003-m2x_F03.TIF	wellmask_98.png	/projects/b1059/projects/JB/cellprofiler-nf/projects/20220929_cyprd1redo//raw_images/	/projects/b1059/projects/JB/cellprofiler-nf/input_data/well_masks/	48h	10	15hHB101	3	F	3				0	DMSO	Both	1
p003	F04	cypassay1	3	DMSO	CB4856	1016.5209497644	894.037317412908	956.122944416752	1004.64972057459	1014.831298541	50.5985085486928	1053.04038725433	1058.75121951241	1106.3355311999	0.0497761591243348	16	20220920	p003_F04	m2x	20220920-cypassay1-p003-m2x_F04.TIF	wellmask_98.png	/projects/b1059/projects/JB/cellprofiler-nf/projects/20220929_cyprd1redo//raw_images/	/projects/b1059/projects/JB/cellprofiler-nf/input_data/well_masks/	48h	10	15hHB101	3	F	4				0	DMSO	Both	1
p003	F05	cypassay1	3	DMSO	CB4856	1023.4775203862	996.48481130722	1002.32579098094	1014.70888424397	1022.38044500635	15.5132972933445	1033.38173244513	1043.45965360819	1046.8383809764	0.0151574382283362	15	20220920	p003_F05	m2x	20220920-cypassay1-p003-m2x_F05.TIF	wellmask_98.png	/projects/b1059/projects/JB/cellprofiler-nf/projects/20220929_cyprd1redo//raw_images/	/projects/b1059/projects/JB/cellprofiler-nf/input_data/well_masks/	48h	10	15hHB101	3	F	5				0	DMSO	Both	1
p003	F06	cypassay1	3	DMSO	CB4856	1023.27249295528	912.669298254461	966.36768211312	999.62476000499	1033.56662350106	47.1828724905134	1052.29886619351	1062.46145096716	1097.65908983016	0.0461097828929676	15	20220920	p003_F06	m2x	20220920-cypassay1-p003-m2x_F06.TIF	wellmask_98.png	/projects/b1059/projects/JB/cellprofiler-nf/projects/20220929_cyprd1redo//raw_images/	/projects/b1059/projects/JB/cellprofiler-nf/input_data/well_masks/	48h	10	15hHB101	3	F	6				0	DMSO	Both	1
p003	F07	cypassay1	3	DMSO	CB4856	1011.34697261738	860.301131781743	914.0647473647	984.480391566927	1027.88710892502	61.2713426472607	1058.06025035834	1068.36739037977	1083.00640187161	0.0605838988064499	25	20220920	p003_F07	m2x	20220920-cypassay1-p003-m2x_F07.TIF	wellmask_98.png	/projects/b1059/projects/JB/cellprofiler-nf/projects/20220929_cyprd1redo//raw_images/	/projects/b1059/projects/JB/cellprofiler-nf/input_data/well_masks/	48h	10	15hHB101	3	F	7				0	DMSO	Both	1
p003	F08	cypassay1	3	DMSO	CB4856	1004.74971301812	878.602079096015	933.755626537947	973.300422225942	1007.51619899938	57.027040032028	1044.82865398426	1072.22287494219	1097.22761284647	0.0567574583930235	25	20220920	p003_F08	m2x	20220920-cypassay1-p003-m2x_F08.TIF	wellmask_98.png	/projects/b1059/projects/JB/cellprofiler-nf/projects/20220929_cyprd1redo//raw_images/	/projects/b1059/projects/JB/cellprofiler-nf/input_data/well_masks/	48h	10	15hHB101	3	F	8				0	DMSO	Both	1
p003	F09	cypassay1	3	DMSO	CB4856	994.027600636544	852.276004924454	863.799534156048	942.010466826677	1018.10785935572	80.9244225772474	1041.80574585966	1069.81063171931	1130.69579407012	0.0814106394283479	19	20220920	p003_F09	m2x	20220920-cypassay1-p003-m2x_F09.TIF	wellmask_98.png	/projects/b1059/projects/JB/cellprofiler-nf/projects/20220929_cyprd1redo//raw_images/	/projects/b1059/projects/JB/cellprofiler-nf/input_data/well_masks/	48h	10	15hHB101	3	F	9				0	DMSO	Both	1
p003	F10	cypassay1	3	DMSO	CB4856	1004.0714646787	913.847981586472	958.357524088547	969.929535989509	998.967565309026	55.3166202465262	1043.79539230116	1056.14966623149	1102.04873061805	0.0550923138366723	9	20220920	p003_F10	m2x	20220920-cypassay1-p003-m2x_F10.TIF	wellmask_98.png	/projects/b1059/projects/JB/cellprofiler-nf/projects/20220929_cyprd1redo//raw_images/	/projects/b1059/projects/JB/cellprofiler-nf/input_data/well_masks/	48h	10	15hHB101	3	F	10				0	DMSO	Both	1
p003	F11	cypassay1	3	DMSO	CB4856	993.896983257524	898.307482721934	906.372271431332	947.173581920627	997.340795859655	58.3706714240116	1035.87147435471	1056.26552771131	1095.65210960265	0.0587290960806623	22	20220920	p003_F11	m2x	20220920-cypassay1-p003-m2x_F11.TIF	wellmask_98.png	/projects/b1059/projects/JB/cellprofiler-nf/projects/20220929_cyprd1redo//raw_images/	/projects/b1059/projects/JB/cellprofiler-nf/input_data/well_masks/	48h	10	15hHB101	3	F	11				0	DMSO	Both	1
p003	F12	cypassay1	3	DMSO	CB4856	1019.95503807626	978.760739033582	994.475396174001	998.94088976089	1011.15271000499	29.8265849934771	1032.38032150892	1063.81174890373	1083.78794440504	0.0292430390360472	16	20220920	p003_F12	m2x	20220920-cypassay1-p003-m2x_F12.TIF	wellmask_98.png	/projects/b1059/projects/JB/cellprofiler-nf/projects/20220929_cyprd1redo//raw_images/	/projects/b1059/projects/JB/cellprofiler-nf/input_data/well_masks/	48h	10	15hHB101	3	F	12				0	DMSO	Both	1
p003	G01	cypassay1	3	DMSO	CB4856	1032.12478271716	973.577795345231	987.85429518057	998.828009279529	1034.04552814705	37.9885955492877	1067.00260869768	1079.96653970483	1084.53033366213	0.0368062042355763	19	20220920	p003_G01	m2x	20220920-cypassay1-p003-m2x_G01.TIF	wellmask_98.png	/projects/b1059/projects/JB/cellprofiler-nf/projects/20220929_cyprd1redo//raw_images/	/projects/b1059/projects/JB/cellprofiler-nf/input_data/well_masks/	48h	10	15hHB101	3	G	1				0	DMSO	Both	1
p003	G02	cypassay1	3	DMSO	CB4856	983.925198211347	862.113807857107	883.550963154303	963.863332261357	986.592097040403	60.7542861522215	1035.41986490635	1046.0846324445	1076.66971319637	0.0617468546010054	24	20220920	p003_G02	m2x	20220920-cypassay1-p003-m2x_G02.TIF	wellmask_98.png	/projects/b1059/projects/JB/cellprofiler-nf/projects/20220929_cyprd1redo//raw_images/	/projects/b1059/projects/JB/cellprofiler-nf/input_data/well_masks/	48h	10	15hHB101	3	G	2				0	DMSO	Both	1
p003	G03	cypassay1	3	DMSO	CB4856	1034.87335189192	973.577795345231	994.294110353082	1006.70871029591	1025.80884324135	40.9893534482242	1060.32068867524	1098.25182570856	1107.50591145961	0.0396080867028692	17	20220920	p003_G03	m2x	20220920-cypassay1-p003-m2x_G03.TIF	wellmask_98.png	/projects/b1059/projects/JB/cellprofiler-nf/projects/20220929_cyprd1redo//raw_images/	/projects/b1059/projects/JB/cellprofiler-nf/input_data/well_masks/	48h	10	15hHB101	3	G	3				0	DMSO	Both	1
p003	G04	cypassay1	3	DMSO	CB4856	995.648600120409	887.118883885627	938.859261674335	971.471110877759	1008.73193659478	42.4211501840511	1021.54455556865	1039.99337909601	1052.11239940938	0.0426065483132512	21	20220920	p003_G04	m2x	20220920-cypassay1-p003-m2x_G04.TIF	wellmask_98.png	/projects/b1059/projects/JB/cellprofiler-nf/projects/20220929_cyprd1redo//raw_images/	/projects/b1059/projects/JB/cellprofiler-nf/input_data/well_masks/	48h	10	15hHB101	3	G	4				0	DMSO	Both	1
p003	G05	cypassay1	3	DMSO	CB4856	1029.97963849336	993.530774329825	1002.39006624922	1016.03431012965	1028.31705151765	23.497884368322	1039.12907945436	1057.63500357315	1080.8820743064	0.0228139309653677	16	20220920	p003_G05	m2x	20220920-cypassay1-p003-m2x_G05.TIF	wellmask_98.png	/projects/b1059/projects/JB/cellprofiler-nf/projects/20220929_cyprd1redo//raw_images/	/projects/b1059/projects/JB/cellprofiler-nf/input_data/well_masks/	48h	10	15hHB101	3	G	5				0	DMSO	Both	1
p003	G06	cypassay1	3	DMSO	CB4856	1027.70541006275	972.629725676054	995.445244321803	1008.43243722062	1029.00558576601	27.3282226549838	1045.73656000499	1057.49789700137	1082.60092887251	0.0265914943984922	19	20220920	p003_G06	m2x	20220920-cypassay1-p003-m2x_G06.TIF	wellmask_98.png	/projects/b1059/projects/JB/cellprofiler-nf/projects/20220929_cyprd1redo//raw_images/	/projects/b1059/projects/JB/cellprofiler-nf/input_data/well_masks/	48h	10	15hHB101	3	G	6				0	DMSO	Both	1
p003	G07	cypassay1	3	DMSO	CB4856	988.018405872602	843.364479677861	897.331017412909	953.783751880381	1010.01590960265	68.8388500239826	1035.96905275315	1051.47285035834	1056.16512393929	0.069673651436873	11	20220920	p003_G07	m2x	20220920-cypassay1-p003-m2x_G07.TIF	wellmask_98.png	/projects/b1059/projects/JB/cellprofiler-nf/projects/20220929_cyprd1redo//raw_images/	/projects/b1059/projects/JB/cellprofiler-nf/input_data/well_masks/	48h	10	15hHB101	3	G	7				0	DMSO	Both	1
p003	G08	cypassay1	3	DMSO	CB4856	1011.51154319285	972.350618711444	987.979771979019	1006.60830754276	1011.69773903358	18.6789426969528	1022.99542126966	1032.49320071669	1034.88487487948	0.0184663663234059	11	20220920	p003_G08	m2x	20220920-cypassay1-p003-m2x_G08.TIF	wellmask_98.png	/projects/b1059/projects/JB/cellprofiler-nf/projects/20220929_cyprd1redo//raw_images/	/projects/b1059/projects/JB/cellprofiler-nf/input_data/well_masks/	48h	10	15hHB101	3	G	8				0	DMSO	Both	1
p003	G09	cypassay1	3	DMSO	CB4856	1019.48349177999	958.901581558242	987.06951337545	998.595649858035	1021.26444077912	29.7962566304645	1035.21001365914	1053.3426850747	1073.76972582844	0.0292268161973287	15	20220920	p003_G09	m2x	20220920-cypassay1-p003-m2x_G09.TIF	wellmask_98.png	/projects/b1059/projects/JB/cellprofiler-nf/projects/20220929_cyprd1redo//raw_images/	/projects/b1059/projects/JB/cellprofiler-nf/input_data/well_masks/	48h	10	15hHB101	3	G	9				0	DMSO	Both	1
p003	G10	cypassay1	3	DMSO	CB4856	1003.12967002866	911.636036571355	946.1093354616	966.110887511546	1004.58539055562	50.0575765120625	1024.2672683531	1067.50865419003	1095.89762469298	0.0499014015911146	17	20220920	p003_G10	m2x	20220920-cypassay1-p003-m2x_G10.TIF	wellmask_98.png	/projects/b1059/projects/JB/cellprofiler-nf/projects/20220929_cyprd1redo//raw_images/	/projects/b1059/projects/JB/cellprofiler-nf/input_data/well_masks/	48h	10	15hHB101	3	G	10				0	DMSO	Both	1
p003	G11	cypassay1	3	DMSO	CB4856	1015.03995932195	969.837745620385	985.604529486314	994.898205506301	1011.5038240829	26.876811769497	1033.57737604317	1053.50196884555	1054.79007618679	0.0264785750774291	17	20220920	p003_G11	m2x	20220920-cypassay1-p003-m2x_G11.TIF	wellmask_98.png	/projects/b1059/projects/JB/cellprofiler-nf/projects/20220929_cyprd1redo//raw_images/	/projects/b1059/projects/JB/cellprofiler-nf/input_data/well_masks/	48h	10	15hHB101	3	G	11				0	DMSO	Both	1
p003	G12	cypassay1	3	DMSO	CB4856	1036.05810522933	955.973193456079	1001.78745960574	1013.17694148595	1038.75788482582	35.422665378781	1058.61704230116	1077.51124267737	1096.96274440504	0.0341898443726188	18	20220920	p003_G12	m2x	20220920-cypassay1-p003-m2x_G12.TIF	wellmask_98.png	/projects/b1059/projects/JB/cellprofiler-nf/projects/20220929_cyprd1redo//raw_images/	/projects/b1059/projects/JB/cellprofiler-nf/input_data/well_masks/	48h	10	15hHB101	3	G	12				0	DMSO	Both	1
p003	H01	cypassay1	3	DMSO	CB4856	1037.78334463759	983.961325819669	1003.50864071669	1013.34458903358	1038.88668576601	30.8440413085997	1066.85129230116	1073.362021424	1084.40985035834	0.0297210795181638	15	20220920	p003_H01	m2x	20220920-cypassay1-p003-m2x_H01.TIF	wellmask_98.png	/projects/b1059/projects/JB/cellprofiler-nf/projects/20220929_cyprd1redo//raw_images/	/projects/b1059/projects/JB/cellprofiler-nf/input_data/well_masks/	48h	10	15hHB101	3	H	1				0	DMSO	Both	1
p003	H02	cypassay1	3	DMSO	CB4856	1014.83276740316	962.332400134843	969.271620471097	999.62719618429	1019.94030666999	29.7117015680371	1033.79137281808	1046.77519795915	1060.69188330378	0.029277436167208	16	20220920	p003_H02	m2x	20220920-cypassay1-p003-m2x_H02.TIF	wellmask_98.png	/projects/b1059/projects/JB/cellprofiler-nf/projects/20220929_cyprd1redo//raw_images/	/projects/b1059/projects/JB/cellprofiler-nf/input_data/well_masks/	48h	10	15hHB101	3	H	2				0	DMSO	Both	1
p003	H03	cypassay1	3	DMSO	CB4856	1032.12129529829	955.019246150579	999.890560279658	1007.01134563615	1023.68552350106	38.5980392521195	1061.16885695653	1083.90234341313	1105.09171929329	0.0373968054219485	23	20220920	p003_H03	m2x	20220920-cypassay1-p003-m2x_H03.TIF	wellmask_98.png	/projects/b1059/projects/JB/cellprofiler-nf/projects/20220929_cyprd1redo//raw_images/	/projects/b1059/projects/JB/cellprofiler-nf/input_data/well_masks/	48h	10	15hHB101	3	H	3				0	DMSO	Both	1
p003	H04	cypassay1	3	DMSO	CB4856	1020.93958765401	942.467359928797	974.351596247311	996.817312355544	1024.41270456611	39.0655816885709	1042.12871370676	1062.10974861618	1102.33960304407	0.0382643421422599	20	20220920	p003_H04	m2x	20220920-cypassay1-p003-m2x_H04.TIF	wellmask_98.png	/projects/b1059/projects/JB/cellprofiler-nf/projects/20220929_cyprd1redo//raw_images/	/projects/b1059/projects/JB/cellprofiler-nf/input_data/well_masks/	48h	10	15hHB101	3	H	4				0	DMSO	Both	1
p003	H05	cypassay1	3	DMSO	CB4856	1011.33061602426	889.534083876855	957.133464608028	991.800143095887	1009.3770590648	48.5764794724224	1048.44506987514	1071.58454692137	1088.30882103883	0.0480322445526134	22	20220920	p003_H05	m2x	20220920-cypassay1-p003-m2x_H05.TIF	wellmask_98.png	/projects/b1059/projects/JB/cellprofiler-nf/projects/20220929_cyprd1redo//raw_images/	/projects/b1059/projects/JB/cellprofiler-nf/input_data/well_masks/	48h	10	15hHB101	3	H	5				0	DMSO	Both	1
p003	H06	cypassay1	3	DMSO	CB4856	1013.4850325022	964.164847449114	985.007259070184	1000.96065702834	1007.3874126233	27.0738670633426	1034.08568924831	1042.55554564522	1072.81090361715	0.0267136328560272	17	20220920	p003_H06	m2x	20220920-cypassay1-p003-m2x_H06.TIF	wellmask_98.png	/projects/b1059/projects/JB/cellprofiler-nf/projects/20220929_cyprd1redo//raw_images/	/projects/b1059/projects/JB/cellprofiler-nf/input_data/well_masks/	48h	10	15hHB101	3	H	6				0	DMSO	Both	1
p003	H07	cypassay1	3	DMSO	CB4856	1020.46259832729	959.854521038828	992.258254924454	999.156062770181	1013.53556261891	30.684720414161	1045.91186381412	1060.1168881051	1064.8190473055	0.0300694219116492	16	20220920	p003_H07	m2x	20220920-cypassay1-p003-m2x_H07.TIF	wellmask_98.png	/projects/b1059/projects/JB/cellprofiler-nf/projects/20220929_cyprd1redo//raw_images/	/projects/b1059/projects/JB/cellprofiler-nf/input_data/well_masks/	48h	10	15hHB101	3	H	7				0	DMSO	Both	1
p003	H08	cypassay1	3	DMSO	CB4856	1012.33929681298	873.516092883004	973.068104028964	1000.97140957045	1011.01214615058	54.4264256878638	1048.97833598951	1064.55282191203	1093.8463240829	0.053763027731125	13	20220920	p003_H08	m2x	20220920-cypassay1-p003-m2x_H08.TIF	wellmask_98.png	/projects/b1059/projects/JB/cellprofiler-nf/projects/20220929_cyprd1redo//raw_images/	/projects/b1059/projects/JB/cellprofiler-nf/input_data/well_masks/	48h	10	15hHB101	3	H	8				0	DMSO	Both	1
p003	H09	cypassay1	3	DMSO	CB4856	1020.21132567169	945.178307251839	985.78896718576	997.124364179045	1018.90704498689	37.3920853593699	1035.86965909851	1069.57455036303	1101.81465456611	0.0366513137214503	20	20220920	p003_H09	m2x	20220920-cypassay1-p003-m2x_H09.TIF	wellmask_98.png	/projects/b1059/projects/JB/cellprofiler-nf/projects/20220929_cyprd1redo//raw_images/	/projects/b1059/projects/JB/cellprofiler-nf/input_data/well_masks/	48h	10	15hHB101	3	H	9				0	DMSO	Both	1
p003	H10	cypassay1	3	DMSO	CB4856	1023.66625173449	986.379544340813	993.216376075362	998.517056302877	1018.75329113747	29.2077352373554	1040.77592945436	1062.29025456611	1084.74088388563	0.0285324784204481	21	20220920	p003_H10	m2x	20220920-cypassay1-p003-m2x_H10.TIF	wellmask_98.png	/projects/b1059/projects/JB/cellprofiler-nf/projects/20220929_cyprd1redo//raw_images/	/projects/b1059/projects/JB/cellprofiler-nf/input_data/well_masks/	48h	10	15hHB101	3	H	10				0	DMSO	Both	1
p003	H11	cypassay1	3	DMSO	CB4856	1007.6763047203	938.231472990325	963.097876190017	989.126626410286	1012.10909476338	33.6679816840786	1025.31402934294	1037.63265624922	1078.54820434261	0.0334115047921306	17	20220920	p003_H11	m2x	20220920-cypassay1-p003-m2x_H11.TIF	wellmask_98.png	/projects/b1059/projects/JB/cellprofiler-nf/projects/20220929_cyprd1redo//raw_images/	/projects/b1059/projects/JB/cellprofiler-nf/input_data/well_masks/	48h	10	15hHB101	3	H	11				0	DMSO	Both	1
p003	H12	cypassay1	3	DMSO	CB4856	1024.93727321326	928.144697672615	955.200827354724	967.839866557706	1029.56912736219	60.8523185825226	1069.46112205706	1095.36159389868	1112.10711029591	0.0593717490551844	12	20220920	p003_H12	m2x	20220920-cypassay1-p003-m2x_H12.TIF	wellmask_98.png	/projects/b1059/projects/JB/cellprofiler-nf/projects/20220929_cyprd1redo//raw_images/	/projects/b1059/projects/JB/cellprofiler-nf/input_data/well_masks/	48h	10	15hHB101	3	H	12				0	DMSO	Both	1
p004	A01	cypassay1	1	Thiabendazole	N2	770.765547122705	694.001125246593	711.624511898113	730.385579096015	772.621934243971	49.3229850563953	797.573827585688	825.827250407898	876.341640779121	0.0639922026101449	19	20220920	p004_A01	m2x	20220920-cypassay1-p004-m2x_A01.TIF	wellmask_98.png	/projects/b1059/projects/JB/cellprofiler-nf/projects/20220929_cyprd1redo//raw_images/	/projects/b1059/projects/JB/cellprofiler-nf/input_data/well_masks/	48h	10	15hHB101	4	A	1				32.5	DMSO	Anthelmintic	1
p004	A02	cypassay1	1	Thiabendazole	N2	766.303610537517	665.984592148772	711.080990206775	731.886992883003	779.243612614526	44.9186331199097	796.823120692194	808.803062811334	833.660659355721	0.0586172797599138	19	20220920	p004_A02	m2x	20220920-cypassay1-p004-m2x_A02.TIF	wellmask_98.png	/projects/b1059/projects/JB/cellprofiler-nf/projects/20220929_cyprd1redo//raw_images/	/projects/b1059/projects/JB/cellprofiler-nf/input_data/well_masks/	48h	10	15hHB101	4	A	2				32.5	DMSO	Anthelmintic	1
p004	A03	cypassay1	1	Thiabendazole	N2	786.756911080237	695.085300573075	741.679453044073	753.641275503806	800.59718042384	41.7356698800123	819.23479648227	828.698460822048	837.519468934946	0.0530477321422041	16	20220920	p004_A03	m2x	20220920-cypassay1-p004-m2x_A03.TIF	wellmask_98.png	/projects/b1059/projects/JB/cellprofiler-nf/projects/20220929_cyprd1redo//raw_images/	/projects/b1059/projects/JB/cellprofiler-nf/input_data/well_masks/	48h	10	15hHB101	4	A	3				32.5	DMSO	Anthelmintic	1
p004	A04	cypassay1	1	Thiabendazole	N2	773.757629500482	713.405629924784	721.577274687163	743.112307542762	769.853182721934	39.7570839811441	804.414010805952	819.123513088774	843.2508869297	0.0513818312936187	23	20220920	p004_A04	m2x	20220920-cypassay1-p004-m2x_A04.TIF	wellmask_98.png	/projects/b1059/projects/JB/cellprofiler-nf/projects/20220929_cyprd1redo//raw_images/	/projects/b1059/projects/JB/cellprofiler-nf/input_data/well_masks/	48h	10	15hHB101	4	A	4				32.5	DMSO	Anthelmintic	1
p004	A05	cypassay1	1	Thiabendazole	N2	764.957984220215	632.581211133305	679.084522829346	722.154822307028	774.608135407663	66.9344208895275	819.852190488198	838.01768275315	879.438289862351	0.087500780788319	24	20220920	p004_A05	m2x	20220920-cypassay1-p004-m2x_A05.TIF	wellmask_98.png	/projects/b1059/projects/JB/cellprofiler-nf/projects/20220929_cyprd1redo//raw_images/	/projects/b1059/projects/JB/cellprofiler-nf/input_data/well_masks/	48h	10	15hHB101	4	A	5				32.5	DMSO	Anthelmintic	1
p004	A06	cypassay1	1	Thiabendazole	N2	794.98065299074	703.37391204145	719.421030747081	752.120561218008	813.842529904302	52.3029207368085	840.276457542762	848.985942072106	861.174756884723	0.0657914384960733	20	20220920	p004_A06	m2x	20220920-cypassay1-p004-m2x_A06.TIF	wellmask_98.png	/projects/b1059/projects/JB/cellprofiler-nf/projects/20220929_cyprd1redo//raw_images/	/projects/b1059/projects/JB/cellprofiler-nf/input_data/well_masks/	48h	10	15hHB101	4	A	6				32.5	DMSO	Anthelmintic	1
p004	A07	cypassay1	1	Thiabendazole	N2	775.326759599433	677.958974042058	695.521032287185	724.324850212883	785.129653928553	60.6842751874558	809.125232963002	844.09595248287	901.892055147956	0.0782692902522904	18	20220920	p004_A07	m2x	20220920-cypassay1-p004-m2x_A07.TIF	wellmask_98.png	/projects/b1059/projects/JB/cellprofiler-nf/projects/20220929_cyprd1redo//raw_images/	/projects/b1059/projects/JB/cellprofiler-nf/input_data/well_masks/	48h	10	15hHB101	4	A	7				32.5	DMSO	Anthelmintic	1
p004	A08	cypassay1	1	Thiabendazole	N2	791.34600880989	721.263503625919	737.432598042503	747.297991831062	797.52950038417	45.1894301180833	817.295250244401	846.128025421267	869.497646723655	0.0571045151109612	18	20220920	p004_A08	m2x	20220920-cypassay1-p004-m2x_A08.TIF	wellmask_98.png	/projects/b1059/projects/JB/cellprofiler-nf/projects/20220929_cyprd1redo//raw_images/	/projects/b1059/projects/JB/cellprofiler-nf/input_data/well_masks/	48h	10	15hHB101	4	A	8				32.5	DMSO	Anthelmintic	1
p004	A09	cypassay1	1	Thiabendazole	N2	775.310651837231	653.614860510642	710.138625401205	726.534373612805	748.967513216853	67.4331399568398	831.095863059681	856.731112481661	938.025797672615	0.0869756397607146	28	20220920	p004_A09	m2x	20220920-cypassay1-p004-m2x_A09.TIF	wellmask_98.png	/projects/b1059/projects/JB/cellprofiler-nf/projects/20220929_cyprd1redo//raw_images/	/projects/b1059/projects/JB/cellprofiler-nf/input_data/well_masks/	48h	10	15hHB101	4	A	9				32.5	DMSO	Anthelmintic	1
p004	A10	cypassay1	1	Thiabendazole	N2	769.950828140103	606.598819757736	720.870967539992	735.386370747904	787.605655729802	62.8438340672509	815.493889252699	832.198028558869	864.159941360967	0.0816205811727702	23	20220920	p004_A10	m2x	20220920-cypassay1-p004-m2x_A10.TIF	wellmask_98.png	/projects/b1059/projects/JB/cellprofiler-nf/projects/20220929_cyprd1redo//raw_images/	/projects/b1059/projects/JB/cellprofiler-nf/input_data/well_masks/	48h	10	15hHB101	4	A	10				32.5	DMSO	Anthelmintic	1
p004	A11	cypassay1	1	Thiabendazole	N2	766.65848229438	664.360245588191	700.08021204145	730.479400605268	784.586192883003	49.9229932455864	804.445350358345	821.403804841264	856.887956302878	0.0651176428599366	21	20220920	p004_A11	m2x	20220920-cypassay1-p004-m2x_A11.TIF	wellmask_98.png	/projects/b1059/projects/JB/cellprofiler-nf/projects/20220929_cyprd1redo//raw_images/	/projects/b1059/projects/JB/cellprofiler-nf/input_data/well_masks/	48h	10	15hHB101	4	A	11				32.5	DMSO	Anthelmintic	1
p004	A12	cypassay1	1	Thiabendazole	N2	784.572006414378	720.649900744918	730.19180248418	752.455476150535	781.312573433634	44.8358182160235	814.271306172043	829.822653064585	877.681729824829	0.0571468493005894	14	20220920	p004_A12	m2x	20220920-cypassay1-p004-m2x_A12.TIF	wellmask_98.png	/projects/b1059/projects/JB/cellprofiler-nf/projects/20220929_cyprd1redo//raw_images/	/projects/b1059/projects/JB/cellprofiler-nf/input_data/well_masks/	48h	10	15hHB101	4	A	12				32.5	DMSO	Anthelmintic	1
p004	B01	cypassay1	1	Thiabendazole	N2	740.941909554386	646.153835407662	705.243764234734	716.679947887346	739.838688093392	41.257723680854	769.522149194652	790.937365303763	816.410616822291	0.0556828047500607	25	20220920	p004_B01	m2x	20220920-cypassay1-p004-m2x_B01.TIF	wellmask_98.png	/projects/b1059/projects/JB/cellprofiler-nf/projects/20220929_cyprd1redo//raw_images/	/projects/b1059/projects/JB/cellprofiler-nf/input_data/well_masks/	48h	10	15hHB101	4	B	1				32.5	DMSO	Anthelmintic	1
p004	B02	cypassay1	1	Thiabendazole	N2	778.141908832288	667.451727565207	709.118637235585	738.440111965258	788.361544293619	54.2773719189703	818.200831139801	849.207743042319	853.600139033582	0.0697525365269442	19	20220920	p004_B02	m2x	20220920-cypassay1-p004-m2x_B02.TIF	wellmask_98.png	/projects/b1059/projects/JB/cellprofiler-nf/projects/20220929_cyprd1redo//raw_images/	/projects/b1059/projects/JB/cellprofiler-nf/input_data/well_masks/	48h	10	15hHB101	4	B	2				32.5	DMSO	Anthelmintic	1
p004	B03	cypassay1	1	Thiabendazole	N2	770.75350899668	694.865410324142	711.11274362883	720.189713148275	754.006588675238	53.0791233500566	824.568704711571	843.533441719311	848.50238735916	0.0688665348006677	24	20220920	p004_B03	m2x	20220920-cypassay1-p004-m2x_B03.TIF	wellmask_98.png	/projects/b1059/projects/JB/cellprofiler-nf/projects/20220929_cyprd1redo//raw_images/	/projects/b1059/projects/JB/cellprofiler-nf/input_data/well_masks/	48h	10	15hHB101	4	B	3				32.5	DMSO	Anthelmintic	1
p004	B04	cypassay1	1	Thiabendazole	N2	804.091539961496	720.213606669992	735.551887511546	754.006588675238	814.834763563486	52.0655276538807	834.185607833685	863.400916831062	900.85879346485	0.0647507467326093	21	20220920	p004_B04	m2x	20220920-cypassay1-p004-m2x_B04.TIF	wellmask_98.png	/projects/b1059/projects/JB/cellprofiler-nf/projects/20220929_cyprd1redo//raw_images/	/projects/b1059/projects/JB/cellprofiler-nf/input_data/well_masks/	48h	10	15hHB101	4	B	4				32.5	DMSO	Anthelmintic	1
p004	B05	cypassay1	1	Thiabendazole	N2	798.406528039987	710.631682168318	740.991625801471	760.517111750527	781.566730036205	56.9962626527951	847.563144333233	875.230813115742	893.141174306403	0.0713875208319195	19	20220920	p004_B05	m2x	20220920-cypassay1-p004-m2x_B05.TIF	wellmask_98.png	/projects/b1059/projects/JB/cellprofiler-nf/projects/20220929_cyprd1redo//raw_images/	/projects/b1059/projects/JB/cellprofiler-nf/input_data/well_masks/	48h	10	15hHB101	4	B	5				32.5	DMSO	Anthelmintic	1
p004	B06	cypassay1	1	Thiabendazole	N2	806.237682235673	746.700325246593	758.887458069334	775.779481163994	804.554070747905	38.5246053606753	832.65708763621	854.070530072621	882.735125828439	0.0477831862855228	28	20220920	p004_B06	m2x	20220920-cypassay1-p004-m2x_B06.TIF	wellmask_98.png	/projects/b1059/projects/JB/cellprofiler-nf/projects/20220929_cyprd1redo//raw_images/	/projects/b1059/projects/JB/cellprofiler-nf/input_data/well_masks/	48h	10	15hHB101	4	B	6				32.5	DMSO	Anthelmintic	1
p004	B07	cypassay1	1	Thiabendazole	N2	799.054299225769	656.262734433048	743.670275522278	762.152198836308	806.648992301157	54.1866206876367	836.115012623297	855.932060053937	874.315278514168	0.0678134398878023	29	20220920	p004_B07	m2x	20220920-cypassay1-p004-m2x_B07.TIF	wellmask_98.png	/projects/b1059/projects/JB/cellprofiler-nf/projects/20220929_cyprd1redo//raw_images/	/projects/b1059/projects/JB/cellprofiler-nf/input_data/well_masks/	48h	10	15hHB101	4	B	7				32.5	DMSO	Anthelmintic	1
p004	B08	cypassay1	1	Thiabendazole	N2	786.354732369929	714.77306110126	730.659816249216	753.247564145334	777.159446150579	48.3151626694208	834.085514392257	847.126331781744	882.129855147956	0.0614419430322595	21	20220920	p004_B08	m2x	20220920-cypassay1-p004-m2x_B08.TIF	wellmask_98.png	/projects/b1059/projects/JB/cellprofiler-nf/projects/20220929_cyprd1redo//raw_images/	/projects/b1059/projects/JB/cellprofiler-nf/input_data/well_masks/	48h	10	15hHB101	4	B	8				32.5	DMSO	Anthelmintic	1
p004	B09	cypassay1	1	Thiabendazole	N2	775.461691854433	686.279071162373	698.425144168655	742.119804764261	775.4871367817	55.8473415042149	817.981304711572	854.610208196116	862.544934825817	0.0720181823175069	20	20220920	p004_B09	m2x	20220920-cypassay1-p004-m2x_B09.TIF	wellmask_98.png	/projects/b1059/projects/JB/cellprofiler-nf/projects/20220929_cyprd1redo//raw_images/	/projects/b1059/projects/JB/cellprofiler-nf/input_data/well_masks/	48h	10	15hHB101	4	B	9				32.5	DMSO	Anthelmintic	1
p004	B10	cypassay1	1	Thiabendazole	N2	773.568216754252	671.932443097734	706.573007148953	739.123728979533	761.956715902582	62.7186440251333	810.106486425894	863.258205258305	890.783778514168	0.0810770694384124	14	20220920	p004_B10	m2x	20220920-cypassay1-p004-m2x_B10.TIF	wellmask_98.png	/projects/b1059/projects/JB/cellprofiler-nf/projects/20220929_cyprd1redo//raw_images/	/projects/b1059/projects/JB/cellprofiler-nf/input_data/well_masks/	48h	10	15hHB101	4	B	10				32.5	DMSO	Anthelmintic	1
p004	B11	cypassay1	1	Thiabendazole	N2	756.275208141506	644.286394098347	693.28948093375	732.520661750527	760.805546723653	54.0243034924041	791.610405434493	817.100678424492	877.277944986887	0.0714347143881195	23	20220920	p004_B11	m2x	20220920-cypassay1-p004-m2x_B11.TIF	wellmask_98.png	/projects/b1059/projects/JB/cellprofiler-nf/projects/20220929_cyprd1redo//raw_images/	/projects/b1059/projects/JB/cellprofiler-nf/input_data/well_masks/	48h	10	15hHB101	4	B	11				32.5	DMSO	Anthelmintic	1
p004	B12	cypassay1	1	Thiabendazole	N2	771.970462501745	649.036179677861	690.526218831564	709.170444046696	798.928237176623	60.7130305421626	810.630216177409	827.601938018214	857.281668934945	0.0786468310528467	19	20220920	p004_B12	m2x	20220920-cypassay1-p004-m2x_B12.TIF	wellmask_98.png	/projects/b1059/projects/JB/cellprofiler-nf/projects/20220929_cyprd1redo//raw_images/	/projects/b1059/projects/JB/cellprofiler-nf/input_data/well_masks/	48h	10	15hHB101	4	B	12				32.5	DMSO	Anthelmintic	1
p004	C01	cypassay1	1	Thiabendazole	N2	730.994977876727	623.719841360967	668.230782458923	704.173097672615	738.716786571355	49.8881746047139	759.453981197705	783.933132520412	826.839183303781	0.0682469457582607	20	20220920	p004_C01	m2x	20220920-cypassay1-p004-m2x_C01.TIF	wellmask_98.png	/projects/b1059/projects/JB/cellprofiler-nf/projects/20220929_cyprd1redo//raw_images/	/projects/b1059/projects/JB/cellprofiler-nf/input_data/well_masks/	48h	10	15hHB101	4	C	1				32.5	DMSO	Anthelmintic	1
p004	C02	cypassay1	1	Thiabendazole	N2	736.368979791527	655.806736992045	689.028731781743	699.686499409382	726.663888093392	47.4842093589054	763.693773724556	805.108794505156	825.474888093392	0.0644842608285165	29	20220920	p004_C02	m2x	20220920-cypassay1-p004-m2x_C02.TIF	wellmask_98.png	/projects/b1059/projects/JB/cellprofiler-nf/projects/20220929_cyprd1redo//raw_images/	/projects/b1059/projects/JB/cellprofiler-nf/input_data/well_masks/	48h	10	15hHB101	4	C	2				32.5	DMSO	Anthelmintic	1
p004	C03	cypassay1	1	Thiabendazole	N2	773.884476320886	668.70142220252	713.482433984263	725.299592883004	773.711992301157	54.1151873755703	817.386074306403	828.578559378306	913.833406581994	0.0699266996966247	29	20220920	p004_C03	m2x	20220920-cypassay1-p004-m2x_C03.TIF	wellmask_98.png	/projects/b1059/projects/JB/cellprofiler-nf/projects/20220929_cyprd1redo//raw_images/	/projects/b1059/projects/JB/cellprofiler-nf/input_data/well_masks/	48h	10	15hHB101	4	C	3				32.5	DMSO	Anthelmintic	1
p004	C04	cypassay1	1	Thiabendazole	N2	760.803245819856	672.657189257084	697.522739162552	728.399377932322	756.129908415531	54.4114849251115	785.405459064798	842.107727801454	882.788786236433	0.071518471068662	27	20220920	p004_C04	m2x	20220920-cypassay1-p004-m2x_C04.TIF	wellmask_98.png	/projects/b1059/projects/JB/cellprofiler-nf/projects/20220929_cyprd1redo//raw_images/	/projects/b1059/projects/JB/cellprofiler-nf/input_data/well_masks/	48h	10	15hHB101	4	C	4				32.5	DMSO	Anthelmintic	1
p004	C05	cypassay1	1	Thiabendazole	N2	774.227142352563	669.677887511545	722.997044521409	744.535276421996	771.371231781744	48.6429730785454	811.106082372311	842.472614071055	857.789982140088	0.0628277806571584	23	20220920	p004_C05	m2x	20220920-cypassay1-p004-m2x_C05.TIF	wellmask_98.png	/projects/b1059/projects/JB/cellprofiler-nf/projects/20220929_cyprd1redo//raw_images/	/projects/b1059/projects/JB/cellprofiler-nf/input_data/well_masks/	48h	10	15hHB101	4	C	5				32.5	DMSO	Anthelmintic	1
p004	C06	cypassay1	1	Thiabendazole	N2	771.206386877384	719.220506088146	726.576626365585	741.375347021155	750.414404871148	45.573605352781	795.566607223984	843.038840371829	851.259378514169	0.0590939158806875	18	20220920	p004_C06	m2x	20220920-cypassay1-p004-m2x_C06.TIF	wellmask_98.png	/projects/b1059/projects/JB/cellprofiler-nf/projects/20220929_cyprd1redo//raw_images/	/projects/b1059/projects/JB/cellprofiler-nf/input_data/well_masks/	48h	10	15hHB101	4	C	6				32.5	DMSO	Anthelmintic	1
p004	C07	cypassay1	1	Thiabendazole	N2	769.303467996072	693.721005362686	720.325552312749	736.609388563487	757.368847963538	48.7560860212652	800.245190770034	828.229724664471	895.603830646281	0.0633769221764566	24	20220920	p004_C07	m2x	20220920-cypassay1-p004-m2x_C07.TIF	wellmask_98.png	/projects/b1059/projects/JB/cellprofiler-nf/projects/20220929_cyprd1redo//raw_images/	/projects/b1059/projects/JB/cellprofiler-nf/input_data/well_masks/	48h	10	15hHB101	4	C	7				32.5	DMSO	Anthelmintic	1
p004	C08	cypassay1	1	Thiabendazole	N2	771.195764148133	701.848943297808	711.30967823736	734.314417372619	767.015871911597	47.4821445923469	806.467553805091	828.835268365388	875.776531199897	0.0615695090659581	26	20220920	p004_C08	m2x	20220920-cypassay1-p004-m2x_C08.TIF	wellmask_98.png	/projects/b1059/projects/JB/cellprofiler-nf/projects/20220929_cyprd1redo//raw_images/	/projects/b1059/projects/JB/cellprofiler-nf/input_data/well_masks/	48h	10	15hHB101	4	C	8				32.5	DMSO	Anthelmintic	1
p004	C09	cypassay1	1	Thiabendazole	N2	776.544382978544	701.12177679686	711.459263439332	740.712313196371	771.88542262321	46.9829152840303	815.553626992131	832.005491719311	868.486903044073	0.0605025499042576	21	20220920	p004_C09	m2x	20220920-cypassay1-p004-m2x_C09.TIF	wellmask_98.png	/projects/b1059/projects/JB/cellprofiler-nf/projects/20220929_cyprd1redo//raw_images/	/projects/b1059/projects/JB/cellprofiler-nf/input_data/well_masks/	48h	10	15hHB101	4	C	9				32.5	DMSO	Anthelmintic	1
p004	C10	cypassay1	1	Thiabendazole	N2	794.026065837936	718.044243097734	744.869725583833	772.145564403025	784.894009893568	43.5908178500938	822.564498765325	855.024557672615	865.770072990326	0.0548984721352848	18	20220920	p004_C10	m2x	20220920-cypassay1-p004-m2x_C10.TIF	wellmask_98.png	/projects/b1059/projects/JB/cellprofiler-nf/projects/20220929_cyprd1redo//raw_images/	/projects/b1059/projects/JB/cellprofiler-nf/input_data/well_masks/	48h	10	15hHB101	4	C	10				32.5	DMSO	Anthelmintic	1
p004	C11	cypassay1	1	Thiabendazole	N2	777.97271816712	702.046641966235	710.929733634841	743.874777350476	757.808601880381	56.2201236023133	810.735995201617	859.324095640401	877.409180832782	0.0722649037549365	17	20220920	p004_C11	m2x	20220920-cypassay1-p004-m2x_C11.TIF	wellmask_98.png	/projects/b1059/projects/JB/cellprofiler-nf/projects/20220929_cyprd1redo//raw_images/	/projects/b1059/projects/JB/cellprofiler-nf/input_data/well_masks/	48h	10	15hHB101	4	C	11				32.5	DMSO	Anthelmintic	1
p004	C12	cypassay1	1	Thiabendazole	N2	748.287762514877	518.514172736748	629.713731047512	704.872189862352	780.193416129024	96.0794405698847	803.486528147052	834.968158192029	860.204174306403	0.128399053656814	21	20220920	p004_C12	m2x	20220920-cypassay1-p004-m2x_C12.TIF	wellmask_98.png	/projects/b1059/projects/JB/cellprofiler-nf/projects/20220929_cyprd1redo//raw_images/	/projects/b1059/projects/JB/cellprofiler-nf/input_data/well_masks/	48h	10	15hHB101	4	C	12				32.5	DMSO	Anthelmintic	1
p004	D01	cypassay1	1	Thiabendazole	N2	720.685227391535	660.895148641035	669.81833314271	683.608770676098	724.266331199897	41.8627568825502	753.341580255321	763.230609289699	806.899703625919	0.0580874358061552	19	20220920	p004_D01	m2x	20220920-cypassay1-p004-m2x_D01.TIF	wellmask_98.png	/projects/b1059/projects/JB/cellprofiler-nf/projects/20220929_cyprd1redo//raw_images/	/projects/b1059/projects/JB/cellprofiler-nf/input_data/well_masks/	48h	10	15hHB101	4	D	1				32.5	DMSO	Anthelmintic	1
p004	D02	cypassay1	1	Thiabendazole	N2	780.700053940749	688.237849222882	736.631481397028	754.33762220252	780.436510877758	42.3132248330387	804.308231781744	831.573566929424	850.500353984264	0.0541990801966181	17	20220920	p004_D02	m2x	20220920-cypassay1-p004-m2x_D02.TIF	wellmask_98.png	/projects/b1059/projects/JB/cellprofiler-nf/projects/20220929_cyprd1redo//raw_images/	/projects/b1059/projects/JB/cellprofiler-nf/input_data/well_masks/	48h	10	15hHB101	4	D	2				32.5	DMSO	Anthelmintic	1
p004	D03	cypassay1	1	Thiabendazole	N2	779.911410933903	671.947871279772	721.83704855536	738.785345859655	788.210926410286	48.4416065810343	816.714121632385	828.241083939287	853.616774306403	0.062111678200769	23	20220920	p004_D03	m2x	20220920-cypassay1-p004-m2x_D03.TIF	wellmask_98.png	/projects/b1059/projects/JB/cellprofiler-nf/projects/20220929_cyprd1redo//raw_images/	/projects/b1059/projects/JB/cellprofiler-nf/input_data/well_masks/	48h	10	15hHB101	4	D	3				32.5	DMSO	Anthelmintic	1
p004	D04	cypassay1	1	Thiabendazole	N2	797.140516001826	708.072068353098	744.77819728102	765.098230036205	784.449074306403	49.1060629678867	834.596963563487	845.648720500888	890.920897090769	0.0616027688746588	17	20220920	p004_D04	m2x	20220920-cypassay1-p004-m2x_D04.TIF	wellmask_98.png	/projects/b1059/projects/JB/cellprofiler-nf/projects/20220929_cyprd1redo//raw_images/	/projects/b1059/projects/JB/cellprofiler-nf/input_data/well_masks/	48h	10	15hHB101	4	D	4				32.5	DMSO	Anthelmintic	1
p004	D05	cypassay1	1	Thiabendazole	N2	790.055300163005	669.072616831062	724.222175997682	739.319115886486	798.285941360967	63.9074259258316	829.907628800706	864.559310622736	907.44619346485	0.080889813551844	19	20220920	p004_D05	m2x	20220920-cypassay1-p004-m2x_D05.TIF	wellmask_98.png	/projects/b1059/projects/JB/cellprofiler-nf/projects/20220929_cyprd1redo//raw_images/	/projects/b1059/projects/JB/cellprofiler-nf/input_data/well_masks/	48h	10	15hHB101	4	D	5				32.5	DMSO	Anthelmintic	1
p004	D06	cypassay1	1	Thiabendazole	N2	760.259964977174	697.294825246593	723.932558381683	734.256151589458	756.444306669992	32.3624748421399	776.280876964277	793.686809691345	833.717455729803	0.0425676430865481	28	20220920	p004_D06	m2x	20220920-cypassay1-p004-m2x_D06.TIF	wellmask_98.png	/projects/b1059/projects/JB/cellprofiler-nf/projects/20220929_cyprd1redo//raw_images/	/projects/b1059/projects/JB/cellprofiler-nf/input_data/well_masks/	48h	10	15hHB101	4	D	6				32.5	DMSO	Anthelmintic	1
p004	D07	cypassay1	1	Thiabendazole	N2	783.20319599518	677.489328179245	727.274558496569	748.352356916916	777.764716831062	54.6085351633561	824.984217985982	844.383055031587	890.064915085524	0.069724607155066	17	20220920	p004_D07	m2x	20220920-cypassay1-p004-m2x_D07.TIF	wellmask_98.png	/projects/b1059/projects/JB/cellprofiler-nf/projects/20220929_cyprd1redo//raw_images/	/projects/b1059/projects/JB/cellprofiler-nf/input_data/well_masks/	48h	10	15hHB101	4	D	7				32.5	DMSO	Anthelmintic	1
p004	D08	cypassay1	1	Thiabendazole	N2	768.9198171891	681.700752138491	719.482576687725	741.959066468332	766.778336017739	45.7519828461776	793.123078223245	819.851781023152	863.369058802107	0.0595016304995634	15	20220920	p004_D08	m2x	20220920-cypassay1-p004-m2x_D08.TIF	wellmask_98.png	/projects/b1059/projects/JB/cellprofiler-nf/projects/20220929_cyprd1redo//raw_images/	/projects/b1059/projects/JB/cellprofiler-nf/input_data/well_masks/	48h	10	15hHB101	4	D	8				32.5	DMSO	Anthelmintic	1
p004	D09	cypassay1	1	Thiabendazole	N2	771.580444103387	708.984846732425	723.29764391624	737.783927641399	758.503218658137	45.9380221909733	796.497813966161	839.534017606957	849.039101298534	0.0595375667463364	14	20220920	p004_D09	m2x	20220920-cypassay1-p004-m2x_D09.TIF	wellmask_98.png	/projects/b1059/projects/JB/cellprofiler-nf/projects/20220929_cyprd1redo//raw_images/	/projects/b1059/projects/JB/cellprofiler-nf/input_data/well_masks/	48h	10	15hHB101	4	D	9				32.5	DMSO	Anthelmintic	1
p004	D10	cypassay1	1	Thiabendazole	N2	767.692776508801	689.162714392256	725.910539963875	737.497927573978	759.875125246593	50.5923873965781	770.743443097734	846.08378349195	865.330321620674	0.0659018671852751	17	20220920	p004_D10	m2x	20220920-cypassay1-p004-m2x_D10.TIF	wellmask_98.png	/projects/b1059/projects/JB/cellprofiler-nf/projects/20220929_cyprd1redo//raw_images/	/projects/b1059/projects/JB/cellprofiler-nf/input_data/well_masks/	48h	10	15hHB101	4	D	10				32.5	DMSO	Anthelmintic	1
p004	D11	cypassay1	1	Thiabendazole	N2	773.738841992973	667.14321204145	715.288369245299	725.012626045363	779.761112925931	53.9746651217916	820.2106554323	830.812980673604	865.59867604317	0.0697582468301129	18	20220920	p004_D11	m2x	20220920-cypassay1-p004-m2x_D11.TIF	wellmask_98.png	/projects/b1059/projects/JB/cellprofiler-nf/projects/20220929_cyprd1redo//raw_images/	/projects/b1059/projects/JB/cellprofiler-nf/input_data/well_masks/	48h	10	15hHB101	4	D	11				32.5	DMSO	Anthelmintic	1
p004	D12	cypassay1	1	Thiabendazole	N2	790.635861082246	732.88009346485	747.885681461409	754.670377095111	775.237752904795	46.5098342256075	830.324362075162	854.508572710581	878.777502397999	0.0588258596845626	18	20220920	p004_D12	m2x	20220920-cypassay1-p004-m2x_D12.TIF	wellmask_98.png	/projects/b1059/projects/JB/cellprofiler-nf/projects/20220929_cyprd1redo//raw_images/	/projects/b1059/projects/JB/cellprofiler-nf/input_data/well_masks/	48h	10	15hHB101	4	D	12				32.5	DMSO	Anthelmintic	1
p004	E01	cypassay1	1	DMSO	N2	907.953676792369	855.349128179246	873.810410586835	877.73189799725	898.443030768301	40.1636406194889	929.630441683408	964.019208142806	1003.04381566737	0.0442353411259698	24	20220920	p004_E01	m2x	20220920-cypassay1-p004-m2x_E01.TIF	wellmask_98.png	/projects/b1059/projects/JB/cellprofiler-nf/projects/20220929_cyprd1redo//raw_images/	/projects/b1059/projects/JB/cellprofiler-nf/input_data/well_masks/	48h	10	15hHB101	4	E	1				0	DMSO	Both	1
p004	E02	cypassay1	1	DMSO	N2	936.260777129793	860.107216831063	871.699710009237	881.918798464807	956.423702462227	51.1279810340436	978.71763656697	990.190840428258	1011.29814367081	0.0546086969388827	19	20220920	p004_E02	m2x	20220920-cypassay1-p004-m2x_E02.TIF	wellmask_98.png	/projects/b1059/projects/JB/cellprofiler-nf/projects/20220929_cyprd1redo//raw_images/	/projects/b1059/projects/JB/cellprofiler-nf/input_data/well_masks/	48h	10	15hHB101	4	E	2				0	DMSO	Both	1
p004	E03	cypassay1	1	DMSO	N2	925.800474659661	809.907698306113	863.40367305331	886.553774306403	912.563322082328	60.0730744963627	981.940339825774	996.243109221621	1024.79221683106	0.0648877119213474	19	20220920	p004_E03	m2x	20220920-cypassay1-p004-m2x_E03.TIF	wellmask_98.png	/projects/b1059/projects/JB/cellprofiler-nf/projects/20220929_cyprd1redo//raw_images/	/projects/b1059/projects/JB/cellprofiler-nf/input_data/well_masks/	48h	10	15hHB101	4	E	3				0	DMSO	Both	1
p004	E04	cypassay1	1	DMSO	N2	920.068373078041	847.691441360967	861.734535123918	882.636631008518	911.014130618051	50.4857801727346	946.485806088147	997.785537445523	1013.68394019728	0.0548717700227397	23	20220920	p004_E04	m2x	20220920-cypassay1-p004-m2x_E04.TIF	wellmask_98.png	/projects/b1059/projects/JB/cellprofiler-nf/projects/20220929_cyprd1redo//raw_images/	/projects/b1059/projects/JB/cellprofiler-nf/input_data/well_masks/	48h	10	15hHB101	4	E	4				0	DMSO	Both	1
p004	E05	cypassay1	1	DMSO	N2	972.644615902417	848.096525158594	905.700722462228	929.0242055063	996.056820304597	58.3022422147207	1017.55106741291	1032.16411613285	1047.21543519169	0.0599419780477868	15	20220920	p004_E05	m2x	20220920-cypassay1-p004-m2x_E05.TIF	wellmask_98.png	/projects/b1059/projects/JB/cellprofiler-nf/projects/20220929_cyprd1redo//raw_images/	/projects/b1059/projects/JB/cellprofiler-nf/input_data/well_masks/	48h	10	15hHB101	4	E	5				0	DMSO	Both	1
p004	E06	cypassay1	1	DMSO	N2	944.722522242711	866.112871979018	875.556166496178	902.771562981641	920.267441934042	58.5402547926431	991.695580250936	1035.56714916247	1049.38380898861	0.0619655543446475	25	20220920	p004_E06	m2x	20220920-cypassay1-p004-m2x_E06.TIF	wellmask_98.png	/projects/b1059/projects/JB/cellprofiler-nf/projects/20220929_cyprd1redo//raw_images/	/projects/b1059/projects/JB/cellprofiler-nf/input_data/well_masks/	48h	10	15hHB101	4	E	6				0	DMSO	Both	1
p004	E07	cypassay1	1	DMSO	N2	926.300795080896	880.765559937567	886.662338505938	901.449669177483	922.082246150579	33.6234243876193	953.615293751387	966.44995325908	1004.47321032414	0.0362986025340536	19	20220920	p004_E07	m2x	20220920-cypassay1-p004-m2x_E07.TIF	wellmask_98.png	/projects/b1059/projects/JB/cellprofiler-nf/projects/20220929_cyprd1redo//raw_images/	/projects/b1059/projects/JB/cellprofiler-nf/input_data/well_masks/	48h	10	15hHB101	4	E	7				0	DMSO	Both	1
p004	E08	cypassay1	1	DMSO	N2	960.054488784228	883.679733108509	896.864742603791	918.422448987625	950.24020747828	55.8751220707891	989.805553844658	1044.87631161836	1050.77062220252	0.0581999487774355	16	20220920	p004_E08	m2x	20220920-cypassay1-p004-m2x_E08.TIF	wellmask_98.png	/projects/b1059/projects/JB/cellprofiler-nf/projects/20220929_cyprd1redo//raw_images/	/projects/b1059/projects/JB/cellprofiler-nf/input_data/well_masks/	48h	10	15hHB101	4	E	8				0	DMSO	Both	1
p004	E09	cypassay1	1	DMSO	N2	950.956565750767	866.412047477344	890.756758438253	904.340166547196	943.537337435354	56.8857014629965	995.651348579095	1031.33673184187	1065.48386112468	0.0598194528664788	22	20220920	p004_E09	m2x	20220920-cypassay1-p004-m2x_E09.TIF	wellmask_98.png	/projects/b1059/projects/JB/cellprofiler-nf/projects/20220929_cyprd1redo//raw_images/	/projects/b1059/projects/JB/cellprofiler-nf/input_data/well_masks/	48h	10	15hHB101	4	E	9				0	DMSO	Both	1
p004	E10	cypassay1	1	DMSO	N2	943.608875419261	838.940560519414	873.962786325133	897.417906490098	933.991585710298	61.829658063543	1004.41226969596	1024.21927659657	1047.88827793232	0.0655246677666857	20	20220920	p004_E10	m2x	20220920-cypassay1-p004-m2x_E10.TIF	wellmask_98.png	/projects/b1059/projects/JB/cellprofiler-nf/projects/20220929_cyprd1redo//raw_images/	/projects/b1059/projects/JB/cellprofiler-nf/input_data/well_masks/	48h	10	15hHB101	4	E	10				0	DMSO	Both	1
p004	E11	cypassay1	1	DMSO	N2	931.738395278932	860.455893456078	881.767197161561	893.175453950553	919.899188670853	51.5343254312178	982.78359469377	995.551407120561	1042.15372397148	0.0553098656150046	20	20220920	p004_E11	m2x	20220920-cypassay1-p004-m2x_E11.TIF	wellmask_98.png	/projects/b1059/projects/JB/cellprofiler-nf/projects/20220929_cyprd1redo//raw_images/	/projects/b1059/projects/JB/cellprofiler-nf/input_data/well_masks/	48h	10	15hHB101	4	E	11				0	DMSO	Both	1
p004	E12	cypassay1	1	DMSO	N2	948.018282703389	856.292204544803	879.351122462227	888.095349194653	908.268904924454	76.2178418055897	1025.80296051064	1060.11020581552	1077.62853540766	0.0803970168046183	17	20220920	p004_E12	m2x	20220920-cypassay1-p004-m2x_E12.TIF	wellmask_98.png	/projects/b1059/projects/JB/cellprofiler-nf/projects/20220929_cyprd1redo//raw_images/	/projects/b1059/projects/JB/cellprofiler-nf/input_data/well_masks/	48h	10	15hHB101	4	E	12				0	DMSO	Both	1
p004	F01	cypassay1	1	DMSO	N2	908.174521567354	834.306091137465	856.081916016477	868.103224678863	905.266077350476	46.329252399081	951.321947899057	967.292067216639	991.38706472718	0.0510136006889123	23	20220920	p004_F01	m2x	20220920-cypassay1-p004-m2x_F01.TIF	wellmask_98.png	/projects/b1059/projects/JB/cellprofiler-nf/projects/20220929_cyprd1redo//raw_images/	/projects/b1059/projects/JB/cellprofiler-nf/input_data/well_masks/	48h	10	15hHB101	4	F	1				0	DMSO	Both	1
p004	F02	cypassay1	1	DMSO	N2	930.096499741185	860.421615085524	868.104349140715	884.358435435894	923.115507833685	49.4877844643836	978.680416831062	982.485756071893	989.294887391355	0.0532071505248696	13	20220920	p004_F02	m2x	20220920-cypassay1-p004-m2x_F02.TIF	wellmask_98.png	/projects/b1059/projects/JB/cellprofiler-nf/projects/20220929_cyprd1redo//raw_images/	/projects/b1059/projects/JB/cellprofiler-nf/input_data/well_masks/	48h	10	15hHB101	4	F	2				0	DMSO	Both	1
p004	F03	cypassay1	1	DMSO	N2	914.840389780828	840.490438479966	846.365929140715	871.954420332827	896.081322775595	56.5202733883282	949.642387511547	986.874421878627	1018.27925630288	0.0617815676042342	13	20220920	p004_F03	m2x	20220920-cypassay1-p004-m2x_F03.TIF	wellmask_98.png	/projects/b1059/projects/JB/cellprofiler-nf/projects/20220929_cyprd1redo//raw_images/	/projects/b1059/projects/JB/cellprofiler-nf/input_data/well_masks/	48h	10	15hHB101	4	F	3				0	DMSO	Both	1
p004	F04	cypassay1	1	DMSO	N2	896.676098817441	856.871321030057	880.365693082965	888.289264145333	897.302619225868	18.5408099052792	909.701688972016	917.279593825536	922.187506698222	0.0206772656589501	12	20220920	p004_F04	m2x	20220920-cypassay1-p004-m2x_F04.TIF	wellmask_98.png	/projects/b1059/projects/JB/cellprofiler-nf/projects/20220929_cyprd1redo//raw_images/	/projects/b1059/projects/JB/cellprofiler-nf/input_data/well_masks/	48h	10	15hHB101	4	F	4				0	DMSO	Both	1
p004	F05	cypassay1	1	DMSO	N2	939.623925801734	843.616198827537	868.404258063719	885.540963762575	937.306934243971	60.0842256201485	997.723753402419	1011.21920161717	1027.03601987514	0.0639449719938556	17	20220920	p004_F05	m2x	20220920-cypassay1-p004-m2x_F05.TIF	wellmask_98.png	/projects/b1059/projects/JB/cellprofiler-nf/projects/20220929_cyprd1redo//raw_images/	/projects/b1059/projects/JB/cellprofiler-nf/input_data/well_masks/	48h	10	15hHB101	4	F	5				0	DMSO	Both	1
p004	F06	cypassay1	1	DMSO	N2	910.201339729068	799.747194046696	858.480444834502	880.183815085525	912.926900134843	49.8769169671487	949.796141360967	974.667853402417	981.449168353098	0.0547976747452329	21	20220920	p004_F06	m2x	20220920-cypassay1-p004-m2x_F06.TIF	wellmask_98.png	/projects/b1059/projects/JB/cellprofiler-nf/projects/20220929_cyprd1redo//raw_images/	/projects/b1059/projects/JB/cellprofiler-nf/input_data/well_masks/	48h	10	15hHB101	4	F	6				0	DMSO	Both	1
p004	F07	cypassay1	1	DMSO	N2	964.569366348887	828.143546174001	873.690431195512	906.806013804555	971.430949776497	71.9630347013307	1016.23289896563	1043.64701472279	1073.56992814705	0.0746063862402421	16	20220920	p004_F07	m2x	20220920-cypassay1-p004-m2x_F07.TIF	wellmask_98.png	/projects/b1059/projects/JB/cellprofiler-nf/projects/20220929_cyprd1redo//raw_images/	/projects/b1059/projects/JB/cellprofiler-nf/input_data/well_masks/	48h	10	15hHB101	4	F	7				0	DMSO	Both	1
p004	F08	cypassay1	1	DMSO	N2	963.364693873379	891.235295345231	905.207801573343	922.306281927205	969.921218353099	47.9615431376254	1001.65086904012	1015.40180081316	1051.78724861281	0.0497854482758627	18	20220920	p004_F08	m2x	20220920-cypassay1-p004-m2x_F08.TIF	wellmask_98.png	/projects/b1059/projects/JB/cellprofiler-nf/projects/20220929_cyprd1redo//raw_images/	/projects/b1059/projects/JB/cellprofiler-nf/input_data/well_masks/	48h	10	15hHB101	4	F	8				0	DMSO	Both	1
p004	F09	cypassay1	1	DMSO	N2	909.502935503807	728.743910766337	827.933861656603	859.941426151107	901.0277555063	81.7541879761289	965.710257474618	1017.00242591359	1034.5597240829	0.0898888665277833	18	20220920	p004_F09	m2x	20220920-cypassay1-p004-m2x_F09.TIF	wellmask_98.png	/projects/b1059/projects/JB/cellprofiler-nf/projects/20220929_cyprd1redo//raw_images/	/projects/b1059/projects/JB/cellprofiler-nf/input_data/well_masks/	48h	10	15hHB101	4	F	9				0	DMSO	Both	1
p004	F10	cypassay1	1	DMSO	N2	957.709833867479	836.001419875136	902.876620041022	906.312838340316	972.766844252656	59.9940174897745	1009.72503717662	1025.5058042617	1052.58055151326	0.0626432092145313	17	20220920	p004_F10	m2x	20220920-cypassay1-p004-m2x_F10.TIF	wellmask_98.png	/projects/b1059/projects/JB/cellprofiler-nf/projects/20220929_cyprd1redo//raw_images/	/projects/b1059/projects/JB/cellprofiler-nf/input_data/well_masks/	48h	10	15hHB101	4	F	10				0	DMSO	Both	1
p004	F11	cypassay1	1	DMSO	N2	933.338987410442	789.381306669992	862.90000215335	904.541079234898	941.739171038828	61.2993852828643	977.233363238853	993.746527686099	1025.20357256086	0.0656775149326399	20	20220920	p004_F11	m2x	20220920-cypassay1-p004-m2x_F11.TIF	wellmask_98.png	/projects/b1059/projects/JB/cellprofiler-nf/projects/20220929_cyprd1redo//raw_images/	/projects/b1059/projects/JB/cellprofiler-nf/input_data/well_masks/	48h	10	15hHB101	4	F	11				0	DMSO	Both	1
p004	F12	cypassay1	1	DMSO	N2	943.478952699578	845.099969516791	858.628151307495	890.016436347854	941.404735657051	66.9246367462432	996.968971895453	1033.64633998975	1051.87832335744	0.0709338947676062	19	20220920	p004_F12	m2x	20220920-cypassay1-p004-m2x_F12.TIF	wellmask_98.png	/projects/b1059/projects/JB/cellprofiler-nf/projects/20220929_cyprd1redo//raw_images/	/projects/b1059/projects/JB/cellprofiler-nf/input_data/well_masks/	48h	10	15hHB101	4	F	12				0	DMSO	Both	1
p004	G01	cypassay1	1	DMSO	N2	903.671270904617	776.437446755846	836.184729000293	860.781046799846	901.574111982751	60.0939003886237	953.544119377664	984.999662954673	994.115655147956	0.0664997353832738	28	20220920	p004_G01	m2x	20220920-cypassay1-p004-m2x_G01.TIF	wellmask_98.png	/projects/b1059/projects/JB/cellprofiler-nf/projects/20220929_cyprd1redo//raw_images/	/projects/b1059/projects/JB/cellprofiler-nf/input_data/well_masks/	48h	10	15hHB101	4	G	1				0	DMSO	Both	1
p004	G02	cypassay1	1	DMSO	N2	901.250153490002	830.932068934945	849.939343856904	863.523835040547	885.260782601742	53.9547614014319	930.04119492679	977.416607715562	1027.20741682229	0.0598665766574324	23	20220920	p004_G02	m2x	20220920-cypassay1-p004-m2x_G02.TIF	wellmask_98.png	/projects/b1059/projects/JB/cellprofiler-nf/projects/20220929_cyprd1redo//raw_images/	/projects/b1059/projects/JB/cellprofiler-nf/input_data/well_masks/	48h	10	15hHB101	4	G	2				0	DMSO	Both	1
p004	G03	cypassay1	1	DMSO	N2	931.238161753876	856.44232220252	874.436468076292	898.886791394678	924.8367973055	50.836745563748	954.144906233609	1003.92869977211	1032.50983598951	0.0545904878597362	16	20220920	p004_G03	m2x	20220920-cypassay1-p004-m2x_G03.TIF	wellmask_98.png	/projects/b1059/projects/JB/cellprofiler-nf/projects/20220929_cyprd1redo//raw_images/	/projects/b1059/projects/JB/cellprofiler-nf/input_data/well_masks/	48h	10	15hHB101	4	G	3				0	DMSO	Both	1
p004	G04	cypassay1	1	DMSO	N2	940.438767285612	868.333149194652	886.944359411137	910.793648840644	937.775086347853	45.7714228229136	981.61468511674	1001.58533020678	1010.9553497765	0.0486702849936989	23	20220920	p004_G04	m2x	20220920-cypassay1-p004-m2x_G04.TIF	wellmask_98.png	/projects/b1059/projects/JB/cellprofiler-nf/projects/20220929_cyprd1redo//raw_images/	/projects/b1059/projects/JB/cellprofiler-nf/input_data/well_masks/	48h	10	15hHB101	4	G	4				0	DMSO	Both	1
p004	G05	cypassay1	1	DMSO	N2	920.84534127497	823.294771979018	854.065110886065	897.560313723543	922.259525828439	53.146176847987	953.433576449852	983.112240200186	1022.17822698336	0.057714552559285	18	20220920	p004_G05	m2x	20220920-cypassay1-p004-m2x_G05.TIF	wellmask_98.png	/projects/b1059/projects/JB/cellprofiler-nf/projects/20220929_cyprd1redo//raw_images/	/projects/b1059/projects/JB/cellprofiler-nf/input_data/well_masks/	48h	10	15hHB101	4	G	5				0	DMSO	Both	1
p004	G06	cypassay1	1	DMSO	N2	902.062878901044	859.619293488271	871.046496743691	882.66656654014	899.857375246593	27.3300796098523	923.129337960332	928.468388035208	958.090630465666	0.03029731102908	14	20220920	p004_G06	m2x	20220920-cypassay1-p004-m2x_G06.TIF	wellmask_98.png	/projects/b1059/projects/JB/cellprofiler-nf/projects/20220929_cyprd1redo//raw_images/	/projects/b1059/projects/JB/cellprofiler-nf/input_data/well_masks/	48h	10	15hHB101	4	G	6				0	DMSO	Both	1
p004	G07	cypassay1	1	DMSO	N2	961.984819319924	868.204333690355	901.919478863277	907.447505551965	952.403527655514	59.5252513955364	1011.25441314213	1045.7288132009	1065.39003961543	0.0618775371503449	24	20220920	p004_G07	m2x	20220920-cypassay1-p004-m2x_G07.TIF	wellmask_98.png	/projects/b1059/projects/JB/cellprofiler-nf/projects/20220929_cyprd1redo//raw_images/	/projects/b1059/projects/JB/cellprofiler-nf/input_data/well_masks/	48h	10	15hHB101	4	G	7				0	DMSO	Both	1
p004	G08	cypassay1	1	DMSO	N2	933.181196122557	870.287492329387	880.932645900809	891.762655752233	924.068951226728	50.8953255976131	967.301347048288	1010.59180015068	1024.26099642092	0.0545395961781992	18	20220920	p004_G08	m2x	20220920-cypassay1-p004-m2x_G08.TIF	wellmask_98.png	/projects/b1059/projects/JB/cellprofiler-nf/projects/20220929_cyprd1redo//raw_images/	/projects/b1059/projects/JB/cellprofiler-nf/input_data/well_masks/	48h	10	15hHB101	4	G	8				0	DMSO	Both	1
p004	G09	cypassay1	1	DMSO	N2	919.230280437698	855.529543823194	861.573636623008	888.543420747905	910.150623674943	49.1208089022464	944.571972500769	994.44355270915	999.162488084622	0.0534368916555459	11	20220920	p004_G09	m2x	20220920-cypassay1-p004-m2x_G09.TIF	wellmask_98.png	/projects/b1059/projects/JB/cellprofiler-nf/projects/20220929_cyprd1redo//raw_images/	/projects/b1059/projects/JB/cellprofiler-nf/input_data/well_masks/	48h	10	15hHB101	4	G	9				0	DMSO	Both	1
p004	G10	cypassay1	1	DMSO	N2	927.582904202194	862.493366834877	869.589404332578	879.321950349573	905.6940683531	57.703099496855	967.555504924454	1013.47580839209	1037.77145967322	0.0622080239248102	17	20220920	p004_G10	m2x	20220920-cypassay1-p004-m2x_G10.TIF	wellmask_98.png	/projects/b1059/projects/JB/cellprofiler-nf/projects/20220929_cyprd1redo//raw_images/	/projects/b1059/projects/JB/cellprofiler-nf/input_data/well_masks/	48h	10	15hHB101	4	G	10				0	DMSO	Both	1
p004	G11	cypassay1	1	DMSO	N2	930.522381841319	877.608978514169	886.97797272258	895.28213714443	906.356135407664	49.8720068490247	973.233430920686	997.900473250849	1029.56481261452	0.0535957090578927	15	20220920	p004_G11	m2x	20220920-cypassay1-p004-m2x_G11.TIF	wellmask_98.png	/projects/b1059/projects/JB/cellprofiler-nf/projects/20220929_cyprd1redo//raw_images/	/projects/b1059/projects/JB/cellprofiler-nf/input_data/well_masks/	48h	10	15hHB101	4	G	11				0	DMSO	Both	1
p004	G12	cypassay1	1	DMSO	N2	916.934343220395	805.46197676863	837.298717523138	889.283834136261	917.024658124608	52.79413376281	957.504829241955	982.97135174628	1006.03142048521	0.0575767874255751	28	20220920	p004_G12	m2x	20220920-cypassay1-p004-m2x_G12.TIF	wellmask_98.png	/projects/b1059/projects/JB/cellprofiler-nf/projects/20220929_cyprd1redo//raw_images/	/projects/b1059/projects/JB/cellprofiler-nf/input_data/well_masks/	48h	10	15hHB101	4	G	12				0	DMSO	Both	1
p004	H01	cypassay1	1	DMSO	N2	857.280978137386	545.27631204145	694.691892079986	833.794221652326	875.825513850025	116.619473364195	928.837725626545	977.0287778142	991.798420456983	0.136034131560429	20	20220920	p004_H01	m2x	20220920-cypassay1-p004-m2x_H01.TIF	wellmask_98.png	/projects/b1059/projects/JB/cellprofiler-nf/projects/20220929_cyprd1redo//raw_images/	/projects/b1059/projects/JB/cellprofiler-nf/input_data/well_masks/	48h	10	15hHB101	4	H	1				0	DMSO	Both	1
p004	H02	cypassay1	1	DMSO	N2	894.522688272504	793.986168226928	827.420806461978	861.683070089866	910.78005456611	51.678321953978	926.365910766338	949.331719441614	980.690143823195	0.0577719521611898	17	20220920	p004_H02	m2x	20220920-cypassay1-p004-m2x_H02.TIF	wellmask_98.png	/projects/b1059/projects/JB/cellprofiler-nf/projects/20220929_cyprd1redo//raw_images/	/projects/b1059/projects/JB/cellprofiler-nf/input_data/well_masks/	48h	10	15hHB101	4	H	2				0	DMSO	Both	1
p004	H03	cypassay1	1	DMSO	N2	898.059824112923	840.191262981641	845.839536404396	858.283536049738	895.613170671713	47.9669481486116	923.149427066611	962.09958397078	1000.60609767262	0.0534117514899321	22	20220920	p004_H03	m2x	20220920-cypassay1-p004-m2x_H03.TIF	wellmask_98.png	/projects/b1059/projects/JB/cellprofiler-nf/projects/20220929_cyprd1redo//raw_images/	/projects/b1059/projects/JB/cellprofiler-nf/input_data/well_masks/	48h	10	15hHB101	4	H	3				0	DMSO	Both	1
p004	H04	cypassay1	1	DMSO	N2	930.038305279319	845.936180283128	871.999707350476	886.654522906671	926.291852616593	50.796669723474	971.247075101133	999.503217622627	1020.40845877388	0.0546178253466864	22	20220920	p004_H04	m2x	20220920-cypassay1-p004-m2x_H04.TIF	wellmask_98.png	/projects/b1059/projects/JB/cellprofiler-nf/projects/20220929_cyprd1redo//raw_images/	/projects/b1059/projects/JB/cellprofiler-nf/input_data/well_masks/	48h	10	15hHB101	4	H	4				0	DMSO	Both	1
p004	H05	cypassay1	1	DMSO	N2	934.31050947242	840.261558662455	865.819243330749	894.933460519414	930.816491719311	53.4787205266307	978.866012344198	1010.68691547596	1022.70905819203	0.057238701678341	25	20220920	p004_H05	m2x	20220920-cypassay1-p004-m2x_H05.TIF	wellmask_98.png	/projects/b1059/projects/JB/cellprofiler-nf/projects/20220929_cyprd1redo//raw_images/	/projects/b1059/projects/JB/cellprofiler-nf/input_data/well_masks/	48h	10	15hHB101	4	H	5				0	DMSO	Both	1
p004	H06	cypassay1	1	DMSO	N2	925.494238574817	877.334741360967	880.74245417041	890.928766896621	914.081442866859	40.697145743499	955.19064437133	995.75477476574	1003.00365456611	0.0439734187931512	28	20220920	p004_H06	m2x	20220920-cypassay1-p004-m2x_H06.TIF	wellmask_98.png	/projects/b1059/projects/JB/cellprofiler-nf/projects/20220929_cyprd1redo//raw_images/	/projects/b1059/projects/JB/cellprofiler-nf/input_data/well_masks/	48h	10	15hHB101	4	H	6				0	DMSO	Both	1
p004	H07	cypassay1	1	DMSO	N2	928.162488381292	802.693225246594	859.048581602496	880.886043241348	933.076930036205	58.5445215353072	968.973460542835	998.946791891168	1025.99687546132	0.0630757246367588	25	20220920	p004_H07	m2x	20220920-cypassay1-p004-m2x_H07.TIF	wellmask_98.png	/projects/b1059/projects/JB/cellprofiler-nf/projects/20220929_cyprd1redo//raw_images/	/projects/b1059/projects/JB/cellprofiler-nf/input_data/well_masks/	48h	10	15hHB101	4	H	7				0	DMSO	Both	1
p004	H08	cypassay1	1	DMSO	N2	952.040824092149	865.46155746657	881.905045262901	920.333313086813	951.180517121986	51.0827919381893	995.927392575935	1009.18519384005	1028.25417781213	0.0536560939883025	22	20220920	p004_H08	m2x	20220920-cypassay1-p004-m2x_H08.TIF	wellmask_98.png	/projects/b1059/projects/JB/cellprofiler-nf/projects/20220929_cyprd1redo//raw_images/	/projects/b1059/projects/JB/cellprofiler-nf/input_data/well_masks/	48h	10	15hHB101	4	H	8				0	DMSO	Both	1
p004	H09	cypassay1	1	DMSO	N2	915.057186266065	794.016783876855	850.266277932323	866.931019333713	910.322803651745	63.1668551873991	980.743466796628	985.188493428672	1005.60375081123	0.0690305000992938	16	20220920	p004_H09	m2x	20220920-cypassay1-p004-m2x_H09.TIF	wellmask_98.png	/projects/b1059/projects/JB/cellprofiler-nf/projects/20220929_cyprd1redo//raw_images/	/projects/b1059/projects/JB/cellprofiler-nf/input_data/well_masks/	48h	10	15hHB101	4	H	9				0	DMSO	Both	1
p004	H10	cypassay1	1	DMSO	N2	905.57423155029	838.964086347854	882.40373403671	890.059032354819	895.401612623297	36.5781544421156	916.939463563487	955.646664548378	982.208192883004	0.0403922209441582	13	20220920	p004_H10	m2x	20220920-cypassay1-p004-m2x_H10.TIF	wellmask_98.png	/projects/b1059/projects/JB/cellprofiler-nf/projects/20220929_cyprd1redo//raw_images/	/projects/b1059/projects/JB/cellprofiler-nf/input_data/well_masks/	48h	10	15hHB101	4	H	10				0	DMSO	Both	1
p004	H11	cypassay1	1	DMSO	N2	920.827016522935	890.78213630701	903.604192429903	912.230482985002	917.86106349168	17.4411648238072	932.87340827154	936.136570159893	952.348459928796	0.018940761414305	10	20220920	p004_H11	m2x	20220920-cypassay1-p004-m2x_H11.TIF	wellmask_98.png	/projects/b1059/projects/JB/cellprofiler-nf/projects/20220929_cyprd1redo//raw_images/	/projects/b1059/projects/JB/cellprofiler-nf/input_data/well_masks/	48h	10	15hHB101	4	H	11				0	DMSO	Both	1
p004	H12	cypassay1	1	DMSO	N2	905.02602190426	849.289812623297	875.18332527167	891.062426441804	903.098087160527	32.3495606844389	920.391230886975	945.297357300152	949.639251545459	0.0357443431475841	8	20220920	p004_H12	m2x	20220920-cypassay1-p004-m2x_H12.TIF	wellmask_98.png	/projects/b1059/projects/JB/cellprofiler-nf/projects/20220929_cyprd1redo//raw_images/	/projects/b1059/projects/JB/cellprofiler-nf/input_data/well_masks/	48h	10	15hHB101	4	H	12				0	DMSO	Both	1
p005	A01	cypassay1	2	Thiabendazole	N2	797.005723820817	641.495840197274	704.736829140715	764.974610766337	816.005143823194	58.6561313388134	838.290253831878	849.836908818575	862.544934825818	0.073595621192804	29	20220920	p005_A01	m2x	20220920-cypassay1-p005-m2x_A01.TIF	wellmask_98.png	/projects/b1059/projects/JB/cellprofiler-nf/projects/20220929_cyprd1redo//raw_images/	/projects/b1059/projects/JB/cellprofiler-nf/input_data/well_masks/	48h	10	15hHB101	5	A	1				32.5	DMSO	Anthelmintic	1
p005	A02	cypassay1	2	Thiabendazole	N2	816.684991173334	743.988370098637	775.757057005616	800.562301410286	821.033471937423	32.6917699743691	835.905427896419	860.14707507541	870.553426410286	0.0400298405477009	30	20220920	p005_A02	m2x	20220920-cypassay1-p005-m2x_A02.TIF	wellmask_98.png	/projects/b1059/projects/JB/cellprofiler-nf/projects/20220929_cyprd1redo//raw_images/	/projects/b1059/projects/JB/cellprofiler-nf/input_data/well_masks/	48h	10	15hHB101	5	A	2				32.5	DMSO	Anthelmintic	1
p005	A03	cypassay1	2	Thiabendazole	N2	797.523786292266	704.463970098637	736.170869540251	751.673424969785	806.745949776497	50.4883405359405	841.709312041451	856.760047511546	872.716907251839	0.0633063758143989	27	20220920	p005_A03	m2x	20220920-cypassay1-p005-m2x_A03.TIF	wellmask_98.png	/projects/b1059/projects/JB/cellprofiler-nf/projects/20220929_cyprd1redo//raw_images/	/projects/b1059/projects/JB/cellprofiler-nf/input_data/well_masks/	48h	10	15hHB101	5	A	3				32.5	DMSO	Anthelmintic	1
p005	A04	cypassay1	2	Thiabendazole	N2	789.931529478901	663.518478514168	721.541067833685	752.125662623296	786.472300605268	54.5207294199636	833.39818511674	856.054211877004	874.492558192029	0.069019563576516	27	20220920	p005_A04	m2x	20220920-cypassay1-p005-m2x_A04.TIF	wellmask_98.png	/projects/b1059/projects/JB/cellprofiler-nf/projects/20220929_cyprd1redo//raw_images/	/projects/b1059/projects/JB/cellprofiler-nf/input_data/well_masks/	48h	10	15hHB101	5	A	4				32.5	DMSO	Anthelmintic	1
p005	A05	cypassay1	2	Thiabendazole	N2	801.051866517123	694.75701381041	727.452403505302	751.259640342736	790.539924015479	62.2868802160105	850.114960262201	880.406128223247	894.676866463947	0.0777563636257741	20	20220920	p005_A05	m2x	20220920-cypassay1-p005-m2x_A05.TIF	wellmask_98.png	/projects/b1059/projects/JB/cellprofiler-nf/projects/20220929_cyprd1redo//raw_images/	/projects/b1059/projects/JB/cellprofiler-nf/input_data/well_masks/	48h	10	15hHB101	5	A	5				32.5	DMSO	Anthelmintic	1
p005	A06	cypassay1	2	Thiabendazole	N2	814.025264809543	737.384334825817	748.389570707452	786.087606669992	823.956839033583	44.0101341089768	839.421167231752	862.736844472157	905.459992301158	0.0540648257634532	19	20220920	p005_A06	m2x	20220920-cypassay1-p005-m2x_A06.TIF	wellmask_98.png	/projects/b1059/projects/JB/cellprofiler-nf/projects/20220929_cyprd1redo//raw_images/	/projects/b1059/projects/JB/cellprofiler-nf/input_data/well_masks/	48h	10	15hHB101	5	A	6				32.5	DMSO	Anthelmintic	1
p005	A07	cypassay1	2	Thiabendazole	N2	767.865641830585	658.158255147955	701.462235219624	733.33326248369	779.431647381692	47.5434756885353	797.762715521908	811.742047639838	842.605455147956	0.061916399300263	30	20220920	p005_A07	m2x	20220920-cypassay1-p005-m2x_A07.TIF	wellmask_98.png	/projects/b1059/projects/JB/cellprofiler-nf/projects/20220929_cyprd1redo//raw_images/	/projects/b1059/projects/JB/cellprofiler-nf/input_data/well_masks/	48h	10	15hHB101	5	A	7				32.5	DMSO	Anthelmintic	1
p005	A08	cypassay1	2	Thiabendazole	N2	786.661026985248	708.671456302877	715.780518195453	756.335585006837	788.958691938427	49.2682736651041	818.38634083986	831.553790254583	897.799169516791	0.0626296104357894	22	20220920	p005_A08	m2x	20220920-cypassay1-p005-m2x_A08.TIF	wellmask_98.png	/projects/b1059/projects/JB/cellprofiler-nf/projects/20220929_cyprd1redo//raw_images/	/projects/b1059/projects/JB/cellprofiler-nf/input_data/well_masks/	48h	10	15hHB101	5	A	8				32.5	DMSO	Anthelmintic	1
p005	A09	cypassay1	2	Thiabendazole	N2	778.024005843496	640.75345094019	726.117291081755	751.317374090605	793.030272284057	51.7271971887403	819.016035803758	824.360987016644	834.734082140087	0.066485348524253	16	20220920	p005_A09	m2x	20220920-cypassay1-p005-m2x_A09.TIF	wellmask_98.png	/projects/b1059/projects/JB/cellprofiler-nf/projects/20220929_cyprd1redo//raw_images/	/projects/b1059/projects/JB/cellprofiler-nf/input_data/well_masks/	48h	10	15hHB101	5	A	9				32.5	DMSO	Anthelmintic	1
p005	A10	cypassay1	2	Thiabendazole	N2	758.340407579678	674.198764145333	684.30697861923	717.922263535631	783.504452462227	50.8600281840398	793.167398142711	818.240107368209	827.772351545459	0.0670675433824829	22	20220920	p005_A10	m2x	20220920-cypassay1-p005-m2x_A10.TIF	wellmask_98.png	/projects/b1059/projects/JB/cellprofiler-nf/projects/20220929_cyprd1redo//raw_images/	/projects/b1059/projects/JB/cellprofiler-nf/input_data/well_masks/	48h	10	15hHB101	5	A	10				32.5	DMSO	Anthelmintic	1
p005	A11	cypassay1	2	Thiabendazole	N2	730.495327915771	625.37187303129	659.635571255312	689.690798836308	735.785963563486	55.4883769857077	774.00711487752	801.702072589311	819.564931749454	0.075959934123091	33	20220920	p005_A11	m2x	20220920-cypassay1-p005-m2x_A11.TIF	wellmask_98.png	/projects/b1059/projects/JB/cellprofiler-nf/projects/20220929_cyprd1redo//raw_images/	/projects/b1059/projects/JB/cellprofiler-nf/input_data/well_masks/	48h	10	15hHB101	5	A	11				32.5	DMSO	Anthelmintic	1
p005	A12	cypassay1	2	Thiabendazole	N2	744.626683430255	620.289022784366	677.420998899569	700.534165051813	738.968001808574	62.8939851967629	794.388079678341	825.006909984076	843.26752220252	0.0844637811084482	22	20220920	p005_A12	m2x	20220920-cypassay1-p005-m2x_A12.TIF	wellmask_98.png	/projects/b1059/projects/JB/cellprofiler-nf/projects/20220929_cyprd1redo//raw_images/	/projects/b1059/projects/JB/cellprofiler-nf/input_data/well_masks/	48h	10	15hHB101	5	A	12				32.5	DMSO	Anthelmintic	1
p005	B01	cypassay1	2	Thiabendazole	N2	797.571277013928	728.955468814753	745.727388557114	764.296103039687	794.644572560864	43.4143477057352	837.798724546959	856.892460922459	875.850970671713	0.0544331885524722	23	20220920	p005_B01	m2x	20220920-cypassay1-p005-m2x_B01.TIF	wellmask_98.png	/projects/b1059/projects/JB/cellprofiler-nf/projects/20220929_cyprd1redo//raw_images/	/projects/b1059/projects/JB/cellprofiler-nf/input_data/well_masks/	48h	10	15hHB101	5	B	1				32.5	DMSO	Anthelmintic	1
p005	B02	cypassay1	2	Thiabendazole	N2	792.295007601074	675.713677239055	742.433201575973	755.530052176778	786.836675984372	55.3320172297942	829.688003798513	852.599677846293	906.687168934946	0.0698376446891033	20	20220920	p005_B02	m2x	20220920-cypassay1-p005-m2x_B02.TIF	wellmask_98.png	/projects/b1059/projects/JB/cellprofiler-nf/projects/20220929_cyprd1redo//raw_images/	/projects/b1059/projects/JB/cellprofiler-nf/input_data/well_masks/	48h	10	15hHB101	5	B	2				32.5	DMSO	Anthelmintic	1
p005	B03	cypassay1	2	Thiabendazole	N2	776.354721003038	644.612260519414	724.028154677216	737.812325828439	785.014183885626	50.7773078455062	819.155842515889	832.503016481955	843.016810877758	0.0654047775737136	25	20220920	p005_B03	m2x	20220920-cypassay1-p005-m2x_B03.TIF	wellmask_98.png	/projects/b1059/projects/JB/cellprofiler-nf/projects/20220929_cyprd1redo//raw_images/	/projects/b1059/projects/JB/cellprofiler-nf/input_data/well_masks/	48h	10	15hHB101	5	B	3				32.5	DMSO	Anthelmintic	1
p005	B04	cypassay1	2	Thiabendazole	N2	808.428433425376	726.801006669992	736.148190683394	772.557533773875	823.63412314271	47.6588630868548	835.95770504107	856.90573936644	876.987072560864	0.0589524825158862	14	20220920	p005_B04	m2x	20220920-cypassay1-p005-m2x_B04.TIF	wellmask_98.png	/projects/b1059/projects/JB/cellprofiler-nf/projects/20220929_cyprd1redo//raw_images/	/projects/b1059/projects/JB/cellprofiler-nf/input_data/well_masks/	48h	10	15hHB101	5	B	4				32.5	DMSO	Anthelmintic	1
p005	B05	cypassay1	2	Thiabendazole	N2	799.062042095869	735.739919731522	752.69714089549	766.462525246593	794.370335407664	38.7859358441531	829.387358080608	851.614508702207	858.371726992132	0.0485393296150335	17	20220920	p005_B05	m2x	20220920-cypassay1-p005-m2x_B05.TIF	wellmask_98.png	/projects/b1059/projects/JB/cellprofiler-nf/projects/20220929_cyprd1redo//raw_images/	/projects/b1059/projects/JB/cellprofiler-nf/input_data/well_masks/	48h	10	15hHB101	5	B	5				32.5	DMSO	Anthelmintic	1
p005	B06	cypassay1	2	Thiabendazole	N2	786.260266857007	681.27925459434	704.586401326981	727.93954346485	803.121216249216	63.9271788460858	839.881637452845	860.786726437255	875.679573724556	0.0813053660992282	19	20220920	p005_B06	m2x	20220920-cypassay1-p005-m2x_B06.TIF	wellmask_98.png	/projects/b1059/projects/JB/cellprofiler-nf/projects/20220929_cyprd1redo//raw_images/	/projects/b1059/projects/JB/cellprofiler-nf/input_data/well_masks/	48h	10	15hHB101	5	B	6				32.5	DMSO	Anthelmintic	1
p005	B07	cypassay1	2	Thiabendazole	N2	766.26692830332	679.462030036205	696.791493884832	715.709365309026	779.274433690354	50.9824610808118	809.845734825817	818.974261821181	828.471832936665	0.0665335527316805	17	20220920	p005_B07	m2x	20220920-cypassay1-p005-m2x_B07.TIF	wellmask_98.png	/projects/b1059/projects/JB/cellprofiler-nf/projects/20220929_cyprd1redo//raw_images/	/projects/b1059/projects/JB/cellprofiler-nf/input_data/well_masks/	48h	10	15hHB101	5	B	7				32.5	DMSO	Anthelmintic	1
p005	B08	cypassay1	2	Thiabendazole	N2	771.838500398251	657.770425246593	699.071029698075	742.798218600022	781.829201727996	50.409701783423	804.11797955169	824.55837851066	849.192855147957	0.0653112040373896	25	20220920	p005_B08	m2x	20220920-cypassay1-p005-m2x_B08.TIF	wellmask_98.png	/projects/b1059/projects/JB/cellprofiler-nf/projects/20220929_cyprd1redo//raw_images/	/projects/b1059/projects/JB/cellprofiler-nf/input_data/well_masks/	48h	10	15hHB101	5	B	8				32.5	DMSO	Anthelmintic	1
p005	B09	cypassay1	2	Thiabendazole	N2	777.997945198268	680.939917994754	700.210926491995	748.67648613497	776.415992822908	50.108434055249	821.513239581718	839.2876584872	852.055428179247	0.0644068976846451	22	20220920	p005_B09	m2x	20220920-cypassay1-p005-m2x_B09.TIF	wellmask_98.png	/projects/b1059/projects/JB/cellprofiler-nf/projects/20220929_cyprd1redo//raw_images/	/projects/b1059/projects/JB/cellprofiler-nf/input_data/well_masks/	48h	10	15hHB101	5	B	9				32.5	DMSO	Anthelmintic	1
p005	B10	cypassay1	2	Thiabendazole	N2	784.533275620353	707.741034825816	716.274474888249	740.278442010234	787.931310438836	51.4015989623408	820.977376675514	852.837669225869	858.605803044074	0.0655186982626021	16	20220920	p005_B10	m2x	20220920-cypassay1-p005-m2x_B10.TIF	wellmask_98.png	/projects/b1059/projects/JB/cellprofiler-nf/projects/20220929_cyprd1redo//raw_images/	/projects/b1059/projects/JB/cellprofiler-nf/input_data/well_masks/	48h	10	15hHB101	5	B	10				32.5	DMSO	Anthelmintic	1
p005	B11	cypassay1	2	Thiabendazole	N2	769.602549618055	611.013193464849	715.670783883872	733.514972503172	762.095402462227	59.8706475473068	816.901286929699	840.589147112404	847.7686275974	0.0777942427257029	23	20220920	p005_B11	m2x	20220920-cypassay1-p005-m2x_B11.TIF	wellmask_98.png	/projects/b1059/projects/JB/cellprofiler-nf/projects/20220929_cyprd1redo//raw_images/	/projects/b1059/projects/JB/cellprofiler-nf/input_data/well_masks/	48h	10	15hHB101	5	B	11				32.5	DMSO	Anthelmintic	1
p005	B12	cypassay1	2	Thiabendazole	N2	759.321030962522	614.032656311648	693.541795464205	719.196623039225	768.779759937568	55.711884899844	792.658118167348	830.048377551973	873.710007833685	0.0733706596131324	30	20220920	p005_B12	m2x	20220920-cypassay1-p005-m2x_B12.TIF	wellmask_98.png	/projects/b1059/projects/JB/cellprofiler-nf/projects/20220929_cyprd1redo//raw_images/	/projects/b1059/projects/JB/cellprofiler-nf/input_data/well_masks/	48h	10	15hHB101	5	B	12				32.5	DMSO	Anthelmintic	1
p005	C01	cypassay1	2	Thiabendazole	N2	800.331447259812	720.619079669089	742.207055942916	772.320515082986	793.568208411145	44.1799382953279	840.662935844928	860.73589511674	865.855270098638	0.0552020521580052	28	20220920	p005_C01	m2x	20220920-cypassay1-p005-m2x_C01.TIF	wellmask_98.png	/projects/b1059/projects/JB/cellprofiler-nf/projects/20220929_cyprd1redo//raw_images/	/projects/b1059/projects/JB/cellprofiler-nf/input_data/well_masks/	48h	10	15hHB101	5	C	1				32.5	DMSO	Anthelmintic	1
p005	C02	cypassay1	2	Thiabendazole	N2	793.532697828962	732.517201908611	747.259250257075	772.737248357441	800.672239252699	33.6862865786659	822.970333449242	827.274585957942	848.805025246593	0.042451037834772	18	20220920	p005_C02	m2x	20220920-cypassay1-p005-m2x_C02.TIF	wellmask_98.png	/projects/b1059/projects/JB/cellprofiler-nf/projects/20220929_cyprd1redo//raw_images/	/projects/b1059/projects/JB/cellprofiler-nf/input_data/well_masks/	48h	10	15hHB101	5	C	2				32.5	DMSO	Anthelmintic	1
p005	C03	cypassay1	2	Thiabendazole	N2	804.460619840692	699.762677820901	740.495377348583	764.832310519414	811.169868934945	53.1171485695173	837.073301525699	867.526416796062	903.296511459604	0.0660282769093609	18	20220920	p005_C03	m2x	20220920-cypassay1-p005-m2x_C03.TIF	wellmask_98.png	/projects/b1059/projects/JB/cellprofiler-nf/projects/20220929_cyprd1redo//raw_images/	/projects/b1059/projects/JB/cellprofiler-nf/input_data/well_masks/	48h	10	15hHB101	5	C	3				32.5	DMSO	Anthelmintic	1
p005	C04	cypassay1	2	Thiabendazole	N2	813.927888557055	707.762837204853	753.109224864191	784.094137571249	821.62854768673	47.7007794611915	844.429669030552	868.22179080609	886.562077378707	0.0586056579849552	24	20220920	p005_C04	m2x	20220920-cypassay1-p005-m2x_C04.TIF	wellmask_98.png	/projects/b1059/projects/JB/cellprofiler-nf/projects/20220929_cyprd1redo//raw_images/	/projects/b1059/projects/JB/cellprofiler-nf/input_data/well_masks/	48h	10	15hHB101	5	C	4				32.5	DMSO	Anthelmintic	1
p005	C05	cypassay1	2	Thiabendazole	N2	816.276799310307	758.002516831062	768.305239140715	790.400369259579	826.62518780247	34.4713621965391	836.383368319389	854.558069096015	855.502882028668	0.0422299913775142	12	20220920	p005_C05	m2x	20220920-cypassay1-p005-m2x_C05.TIF	wellmask_98.png	/projects/b1059/projects/JB/cellprofiler-nf/projects/20220929_cyprd1redo//raw_images/	/projects/b1059/projects/JB/cellprofiler-nf/input_data/well_masks/	48h	10	15hHB101	5	C	5				32.5	DMSO	Anthelmintic	1
p005	C06	cypassay1	2	Thiabendazole	N2	814.279795031038	735.802598836308	760.083726526655	790.220653402417	810.582241352195	41.3235338566375	847.771763563486	869.070831248296	879.401264727179	0.0507485683776083	25	20220920	p005_C06	m2x	20220920-cypassay1-p005-m2x_C06.TIF	wellmask_98.png	/projects/b1059/projects/JB/cellprofiler-nf/projects/20220929_cyprd1redo//raw_images/	/projects/b1059/projects/JB/cellprofiler-nf/input_data/well_masks/	48h	10	15hHB101	5	C	6				32.5	DMSO	Anthelmintic	1
p005	C07	cypassay1	2	Thiabendazole	N2	798.079595660075	640.442868552185	728.758120591082	760.622386862278	816.255855147956	66.565812404786	849.564048502903	859.360240631535	890.88073598951	0.0834074856277096	20	20220920	p005_C07	m2x	20220920-cypassay1-p005-m2x_C07.TIF	wellmask_98.png	/projects/b1059/projects/JB/cellprofiler-nf/projects/20220929_cyprd1redo//raw_images/	/projects/b1059/projects/JB/cellprofiler-nf/input_data/well_masks/	48h	10	15hHB101	5	C	7				32.5	DMSO	Anthelmintic	1
p005	C08	cypassay1	2	Thiabendazole	N2	801.125343403887	711.793759355721	742.940598250185	772.113367809004	802.281869516791	45.7791140375126	831.131865342736	861.021229157022	875.405336571355	0.0571435099568846	20	20220920	p005_C08	m2x	20220920-cypassay1-p005-m2x_C08.TIF	wellmask_98.png	/projects/b1059/projects/JB/cellprofiler-nf/projects/20220929_cyprd1redo//raw_images/	/projects/b1059/projects/JB/cellprofiler-nf/input_data/well_masks/	48h	10	15hHB101	5	C	8				32.5	DMSO	Anthelmintic	1
p005	C09	cypassay1	2	Thiabendazole	N2	798.92049603966	673.439739615428	726.507366370437	748.726687511545	788.170765309025	71.1302112343507	862.464612623296	874.825115034517	917.353133885426	0.0890329032575222	13	20220920	p005_C09	m2x	20220920-cypassay1-p005-m2x_C09.TIF	wellmask_98.png	/projects/b1059/projects/JB/cellprofiler-nf/projects/20220929_cyprd1redo//raw_images/	/projects/b1059/projects/JB/cellprofiler-nf/input_data/well_masks/	48h	10	15hHB101	5	C	9				32.5	DMSO	Anthelmintic	1
p005	C10	cypassay1	2	Thiabendazole	N2	826.20265459555	746.854079096015	775.407824459849	805.84271035901	827.889584172164	41.2575593080642	843.931311895989	877.854128424768	897.371178514169	0.0499363674016043	14	20220920	p005_C10	m2x	20220920-cypassay1-p005-m2x_C10.TIF	wellmask_98.png	/projects/b1059/projects/JB/cellprofiler-nf/projects/20220929_cyprd1redo//raw_images/	/projects/b1059/projects/JB/cellprofiler-nf/input_data/well_masks/	48h	10	15hHB101	5	C	10				32.5	DMSO	Anthelmintic	1
p005	C11	cypassay1	2	Thiabendazole	N2	806.511285451486	715.903280259707	741.664766714693	762.563554566109	812.602723433633	48.9934761086181	849.368412186912	860.784473618025	875.211421620674	0.0607474154328684	20	20220920	p005_C11	m2x	20220920-cypassay1-p005-m2x_C11.TIF	wellmask_98.png	/projects/b1059/projects/JB/cellprofiler-nf/projects/20220929_cyprd1redo//raw_images/	/projects/b1059/projects/JB/cellprofiler-nf/input_data/well_masks/	48h	10	15hHB101	5	C	11				32.5	DMSO	Anthelmintic	1
p005	C12	cypassay1	2	Thiabendazole	N2	796.847855731627	700.257491719311	717.661194493647	778.046181358822	811.210030036206	49.120975647569	836.951223389634	847.378544942318	849.130176043171	0.0616441084634262	17	20220920	p005_C12	m2x	20220920-cypassay1-p005-m2x_C12.TIF	wellmask_98.png	/projects/b1059/projects/JB/cellprofiler-nf/projects/20220929_cyprd1redo//raw_images/	/projects/b1059/projects/JB/cellprofiler-nf/input_data/well_masks/	48h	10	15hHB101	5	C	12				32.5	DMSO	Anthelmintic	1
p005	D01	cypassay1	2	Thiabendazole	N2	774.321004280161	655.60694440504	724.785889092001	737.923481123705	773.27811856783	54.0327711548916	808.956786086221	839.214987742216	873.150065360678	0.0697808413516078	19	20220920	p005_D01	m2x	20220920-cypassay1-p005-m2x_D01.TIF	wellmask_98.png	/projects/b1059/projects/JB/cellprofiler-nf/projects/20220929_cyprd1redo//raw_images/	/projects/b1059/projects/JB/cellprofiler-nf/input_data/well_masks/	48h	10	15hHB101	5	D	1				32.5	DMSO	Anthelmintic	1
p005	D02	cypassay1	2	Thiabendazole	N2	778.981932494222	661.823149776497	734.429386976742	748.677424782353	768.351768934945	49.825788794995	811.296333595182	837.09195857231	882.834503645379	0.0639627014653059	20	20220920	p005_D02	m2x	20220920-cypassay1-p005-m2x_D02.TIF	wellmask_98.png	/projects/b1059/projects/JB/cellprofiler-nf/projects/20220929_cyprd1redo//raw_images/	/projects/b1059/projects/JB/cellprofiler-nf/input_data/well_masks/	48h	10	15hHB101	5	D	2				32.5	DMSO	Anthelmintic	1
p005	D03	cypassay1	2	Thiabendazole	N2	788.77414063287	699.120352877031	724.715780864274	743.08071603414	801.502764436256	48.9793737945858	827.069100537517	840.291446219617	873.459296508924	0.0620955623054369	24	20220920	p005_D03	m2x	20220920-cypassay1-p005-m2x_D03.TIF	wellmask_98.png	/projects/b1059/projects/JB/cellprofiler-nf/projects/20220929_cyprd1redo//raw_images/	/projects/b1059/projects/JB/cellprofiler-nf/input_data/well_masks/	48h	10	15hHB101	5	D	3				32.5	DMSO	Anthelmintic	1
p005	D04	cypassay1	2	Thiabendazole	N2	809.451948091331	718.221522775595	742.527117412909	779.22596951679	830.344441352196	43.6815415164262	842.371379096015	848.799142515889	854.787154566111	0.0539643416998702	21	20220920	p005_D04	m2x	20220920-cypassay1-p005-m2x_D04.TIF	wellmask_98.png	/projects/b1059/projects/JB/cellprofiler-nf/projects/20220929_cyprd1redo//raw_images/	/projects/b1059/projects/JB/cellprofiler-nf/input_data/well_masks/	48h	10	15hHB101	5	D	4				32.5	DMSO	Anthelmintic	1
p005	D05	cypassay1	2	Thiabendazole	N2	803.181556854063	694.332158773875	731.36204440504	746.257629964398	813.156070098637	60.8701615676569	851.637322796077	870.553426410286	929.040840779121	0.0757863039162351	31	20220920	p005_D05	m2x	20220920-cypassay1-p005-m2x_D05.TIF	wellmask_98.png	/projects/b1059/projects/JB/cellprofiler-nf/projects/20220929_cyprd1redo//raw_images/	/projects/b1059/projects/JB/cellprofiler-nf/input_data/well_masks/	48h	10	15hHB101	5	D	5				32.5	DMSO	Anthelmintic	1
p005	D06	cypassay1	2	Thiabendazole	N2	792.542122499722	681.294477350476	724.009536598324	752.779412041451	789.300984467472	55.0137345120749	839.876864727179	850.846073840925	866.066828147054	0.0694142720623586	17	20220920	p005_D06	m2x	20220920-cypassay1-p005-m2x_D06.TIF	wellmask_98.png	/projects/b1059/projects/JB/cellprofiler-nf/projects/20220929_cyprd1redo//raw_images/	/projects/b1059/projects/JB/cellprofiler-nf/input_data/well_masks/	48h	10	15hHB101	5	D	6				32.5	DMSO	Anthelmintic	1
p005	D07	cypassay1	2	Thiabendazole	N2	786.934956125366	683.668508415531	727.644368756857	758.688823254462	789.612441356581	53.8423153322905	824.700880478445	853.258238305229	879.966374306403	0.0684202867253402	18	20220920	p005_D07	m2x	20220920-cypassay1-p005-m2x_D07.TIF	wellmask_98.png	/projects/b1059/projects/JB/cellprofiler-nf/projects/20220929_cyprd1redo//raw_images/	/projects/b1059/projects/JB/cellprofiler-nf/input_data/well_masks/	48h	10	15hHB101	5	D	7				32.5	DMSO	Anthelmintic	1
p005	D08	cypassay1	2	Thiabendazole	N2	793.261188935532	615.848468353098	704.698046150579	753.60283704145	805.29732692765	63.5055244843124	844.35020127068	854.520917858197	891.676785654586	0.0800562606239816	26	20220920	p005_D08	m2x	20220920-cypassay1-p005-m2x_D08.TIF	wellmask_98.png	/projects/b1059/projects/JB/cellprofiler-nf/projects/20220929_cyprd1redo//raw_images/	/projects/b1059/projects/JB/cellprofiler-nf/input_data/well_masks/	48h	10	15hHB101	5	D	8				32.5	DMSO	Anthelmintic	1
p005	D09	cypassay1	2	Thiabendazole	N2	795.126612724873	666.749499409382	723.075382898981	739.741730618051	805.612594651964	59.7361037307477	836.905880618052	862.940796947432	895.538731199897	0.0751277881720423	23	20220920	p005_D09	m2x	20220920-cypassay1-p005-m2x_D09.TIF	wellmask_98.png	/projects/b1059/projects/JB/cellprofiler-nf/projects/20220929_cyprd1redo//raw_images/	/projects/b1059/projects/JB/cellprofiler-nf/input_data/well_masks/	48h	10	15hHB101	5	D	9				32.5	DMSO	Anthelmintic	1
p005	D10	cypassay1	2	Thiabendazole	N2	796.112946918591	687.082691719311	747.937606768762	754.570130271418	799.770719875135	44.901146230361	832.927091647505	843.478251492735	851.342121058286	0.0564004723251316	23	20220920	p005_D10	m2x	20220920-cypassay1-p005-m2x_D10.TIF	wellmask_98.png	/projects/b1059/projects/JB/cellprofiler-nf/projects/20220929_cyprd1redo//raw_images/	/projects/b1059/projects/JB/cellprofiler-nf/input_data/well_masks/	48h	10	15hHB101	5	D	10				32.5	DMSO	Anthelmintic	1
p005	D11	cypassay1	2	Thiabendazole	N2	818.18697819268	721.699797700845	747.837920766747	787.087192520753	823.37996654014	54.6298083864344	846.702499597326	879.891160908975	917.133378514169	0.0667693447127549	14	20220920	p005_D11	m2x	20220920-cypassay1-p005-m2x_D11.TIF	wellmask_98.png	/projects/b1059/projects/JB/cellprofiler-nf/projects/20220929_cyprd1redo//raw_images/	/projects/b1059/projects/JB/cellprofiler-nf/input_data/well_masks/	48h	10	15hHB101	5	D	11				32.5	DMSO	Anthelmintic	1
p005	D12	cypassay1	2	Thiabendazole	N2	742.937860446113	561.093108327531	631.863558291098	692.117257829299	745.683698836308	78.8025192342931	808.986307542762	834.10616027376	860.769283885627	0.106068789100308	27	20220920	p005_D12	m2x	20220920-cypassay1-p005-m2x_D12.TIF	wellmask_98.png	/projects/b1059/projects/JB/cellprofiler-nf/projects/20220929_cyprd1redo//raw_images/	/projects/b1059/projects/JB/cellprofiler-nf/input_data/well_masks/	48h	10	15hHB101	5	D	12				32.5	DMSO	Anthelmintic	1
p005	E01	cypassay1	2	DMSO	N2	899.429647572079	773.349100744919	814.34527000222	857.962248557096	897.673811307219	69.8613186086957	932.491739906352	996.677955898355	1030.4433126233	0.0776729106020459	19	20220920	p005_E01	m2x	20220920-cypassay1-p005-m2x_E01.TIF	wellmask_98.png	/projects/b1059/projects/JB/cellprofiler-nf/projects/20220929_cyprd1redo//raw_images/	/projects/b1059/projects/JB/cellprofiler-nf/input_data/well_masks/	48h	10	15hHB101	5	E	1				0	DMSO	Both	1
p005	E02	cypassay1	2	DMSO	N2	927.306917336719	861.45487676863	880.267467507209	901.013303182956	936.798263226583	35.396198078098	945.859488086813	968.890540223101	983.766403044073	0.0381709630504623	16	20220920	p005_E02	m2x	20220920-cypassay1-p005-m2x_E02.TIF	wellmask_98.png	/projects/b1059/projects/JB/cellprofiler-nf/projects/20220929_cyprd1redo//raw_images/	/projects/b1059/projects/JB/cellprofiler-nf/input_data/well_masks/	48h	10	15hHB101	5	E	2				0	DMSO	Both	1
p005	E03	cypassay1	2	DMSO	N2	934.570733899396	836.566529454359	862.4592456407	891.042682052137	930.599050940191	57.6165701251745	981.118134825817	1012.82269319691	1025.72224910665	0.0616503042897305	19	20220920	p005_E03	m2x	20220920-cypassay1-p005-m2x_E03.TIF	wellmask_98.png	/projects/b1059/projects/JB/cellprofiler-nf/projects/20220929_cyprd1redo//raw_images/	/projects/b1059/projects/JB/cellprofiler-nf/input_data/well_masks/	48h	10	15hHB101	5	E	3				0	DMSO	Both	1
p005	E04	cypassay1	2	DMSO	N2	938.384961970429	860.706604780841	895.957916566093	907.837468644022	937.07285819203	44.4807504842501	966.708546813961	997.730407511547	1020.64495516741	0.0474013888616129	15	20220920	p005_E04	m2x	20220920-cypassay1-p005-m2x_E04.TIF	wellmask_98.png	/projects/b1059/projects/JB/cellprofiler-nf/projects/20220929_cyprd1redo//raw_images/	/projects/b1059/projects/JB/cellprofiler-nf/input_data/well_masks/	48h	10	15hHB101	5	E	4				0	DMSO	Both	1
p005	E05	cypassay1	2	DMSO	N2	910.057349485905	846.69834077912	855.084110268943	871.804128872513	895.829603625919	47.4268315499553	961.746185068778	969.920730353082	980.496228872513	0.0521141130026002	17	20220920	p005_E05	m2x	20220920-cypassay1-p005-m2x_E05.TIF	wellmask_98.png	/projects/b1059/projects/JB/cellprofiler-nf/projects/20220929_cyprd1redo//raw_images/	/projects/b1059/projects/JB/cellprofiler-nf/input_data/well_masks/	48h	10	15hHB101	5	E	5				0	DMSO	Both	1
p005	E06	cypassay1	2	DMSO	N2	911.692957028518	800.900939033583	845.997490734421	871.156974451864	926.389631195512	52.5270796207477	955.436482063896	972.015753198264	993.644367077986	0.0576148792373577	24	20220920	p005_E06	m2x	20220920-cypassay1-p005-m2x_E06.TIF	wellmask_98.png	/projects/b1059/projects/JB/cellprofiler-nf/projects/20220929_cyprd1redo//raw_images/	/projects/b1059/projects/JB/cellprofiler-nf/input_data/well_masks/	48h	10	15hHB101	5	E	6				0	DMSO	Both	1
p005	E07	cypassay1	2	DMSO	N2	921.983259841734	855.860577350476	877.034173187411	882.168293610311	902.106050649268	51.676688064093	958.904017737542	998.754947918839	1029.72131322857	0.0560494862704598	18	20220920	p005_E07	m2x	20220920-cypassay1-p005-m2x_E07.TIF	wellmask_98.png	/projects/b1059/projects/JB/cellprofiler-nf/projects/20220929_cyprd1redo//raw_images/	/projects/b1059/projects/JB/cellprofiler-nf/input_data/well_masks/	48h	10	15hHB101	5	E	7				0	DMSO	Both	1
p005	E08	cypassay1	2	DMSO	N2	894.473999137334	808.917733690354	831.833302386912	851.390867589888	867.305263782603	55.9518866843575	940.651801117169	967.632767028938	993.453588093393	0.0625528374646101	22	20220920	p005_E08	m2x	20220920-cypassay1-p005-m2x_E08.TIF	wellmask_98.png	/projects/b1059/projects/JB/cellprofiler-nf/projects/20220929_cyprd1redo//raw_images/	/projects/b1059/projects/JB/cellprofiler-nf/input_data/well_masks/	48h	10	15hHB101	5	E	8				0	DMSO	Both	1
p005	E09	cypassay1	2	DMSO	N2	928.66166262764	829.838874911671	854.665596961485	882.519562344085	915.238252095112	72.2959797511331	967.152466831062	1021.12133811438	1092.20190898861	0.0778496439129105	15	20220920	p005_E09	m2x	20220920-cypassay1-p005-m2x_E09.TIF	wellmask_98.png	/projects/b1059/projects/JB/cellprofiler-nf/projects/20220929_cyprd1redo//raw_images/	/projects/b1059/projects/JB/cellprofiler-nf/input_data/well_masks/	48h	10	15hHB101	5	E	9				0	DMSO	Both	1
p005	E10	cypassay1	2	DMSO	N2	900.204486465221	831.872009334415	848.641861065796	866.452223142711	891.542803044073	48.966095116045	919.292350007326	977.731081082735	990.200049194653	0.0543944135496561	15	20220920	p005_E10	m2x	20220920-cypassay1-p005-m2x_E10.TIF	wellmask_98.png	/projects/b1059/projects/JB/cellprofiler-nf/projects/20220929_cyprd1redo//raw_images/	/projects/b1059/projects/JB/cellprofiler-nf/input_data/well_masks/	48h	10	15hHB101	5	E	10				0	DMSO	Both	1
p005	E11	cypassay1	2	DMSO	N2	911.036506788418	834.306091137465	845.44587928715	862.076782721934	894.35171566737	61.9016954757003	952.651964738891	978.783457583215	1063.9287869297	0.0679464489232335	19	20220920	p005_E11	m2x	20220920-cypassay1-p005-m2x_E11.TIF	wellmask_98.png	/projects/b1059/projects/JB/cellprofiler-nf/projects/20220929_cyprd1redo//raw_images/	/projects/b1059/projects/JB/cellprofiler-nf/input_data/well_masks/	48h	10	15hHB101	5	E	11				0	DMSO	Both	1
p005	E12	cypassay1	2	DMSO	N2	906.180709773337	827.718691137465	847.368710905988	853.651052676958	910.117987511545	54.8647649206583	952.215581875742	983.903521620674	996.190481586473	0.0605450594223989	21	20220920	p005_E12	m2x	20220920-cypassay1-p005-m2x_E12.TIF	wellmask_98.png	/projects/b1059/projects/JB/cellprofiler-nf/projects/20220929_cyprd1redo//raw_images/	/projects/b1059/projects/JB/cellprofiler-nf/input_data/well_masks/	48h	10	15hHB101	5	E	12				0	DMSO	Both	1
p005	F01	cypassay1	2	DMSO	N2	905.528922583347	811.581224664747	862.38177064502	875.01377790364	894.922201517651	46.323717506902	936.265101694631	959.610749239353	1006.13771798598	0.0511565300142451	24	20220920	p005_F01	m2x	20220920-cypassay1-p005-m2x_F01.TIF	wellmask_98.png	/projects/b1059/projects/JB/cellprofiler-nf/projects/20220929_cyprd1redo//raw_images/	/projects/b1059/projects/JB/cellprofiler-nf/input_data/well_masks/	48h	10	15hHB101	5	F	1				0	DMSO	Both	1
p005	F02	cypassay1	2	DMSO	N2	926.753463297648	842.702412623297	857.540428901836	885.726190488198	923.663982140088	51.1615863600524	969.600309305866	989.513784187402	997.352558773876	0.0552051741765336	18	20220920	p005_F02	m2x	20220920-cypassay1-p005-m2x_F02.TIF	wellmask_98.png	/projects/b1059/projects/JB/cellprofiler-nf/projects/20220929_cyprd1redo//raw_images/	/projects/b1059/projects/JB/cellprofiler-nf/input_data/well_masks/	48h	10	15hHB101	5	F	2				0	DMSO	Both	1
p005	F03	cypassay1	2	DMSO	N2	895.657417834515	821.478959937568	823.49468029172	848.486466900331	894.641020110348	56.1273883898622	934.31033397422	973.293963490177	1003.0687540125	0.0626661346986494	20	20220920	p005_F03	m2x	20220920-cypassay1-p005-m2x_F03.TIF	wellmask_98.png	/projects/b1059/projects/JB/cellprofiler-nf/projects/20220929_cyprd1redo//raw_images/	/projects/b1059/projects/JB/cellprofiler-nf/input_data/well_masks/	48h	10	15hHB101	5	F	3				0	DMSO	Both	1
p005	F04	cypassay1	2	DMSO	N2	888.026833003241	801.934200716688	819.292961092489	854.593239615429	878.114155753224	53.7265297491666	928.122179669091	962.817187511545	988.601677932322	0.0605010206363555	21	20220920	p005_F04	m2x	20220920-cypassay1-p005-m2x_F04.TIF	wellmask_98.png	/projects/b1059/projects/JB/cellprofiler-nf/projects/20220929_cyprd1redo//raw_images/	/projects/b1059/projects/JB/cellprofiler-nf/input_data/well_masks/	48h	10	15hHB101	5	F	4				0	DMSO	Both	1
p005	F05	cypassay1	2	DMSO	N2	920.669576231895	771.217477932322	856.161972918441	880.456076369997	903.557417715542	70.7236951251098	977.989951589457	1019.38254025546	1032.53028712879	0.0768176737354207	18	20220920	p005_F05	m2x	20220920-cypassay1-p005-m2x_F05.TIF	wellmask_98.png	/projects/b1059/projects/JB/cellprofiler-nf/projects/20220929_cyprd1redo//raw_images/	/projects/b1059/projects/JB/cellprofiler-nf/input_data/well_masks/	48h	10	15hHB101	5	F	5				0	DMSO	Both	1
p005	F06	cypassay1	2	DMSO	N2	918.016597083276	811.241172440672	859.103451531405	876.252986376084	913.314730036206	57.600901819953	951.143801298534	982.686930845527	1043.37916166557	0.0627449460096503	17	20220920	p005_F06	m2x	20220920-cypassay1-p005-m2x_F06.TIF	wellmask_98.png	/projects/b1059/projects/JB/cellprofiler-nf/projects/20220929_cyprd1redo//raw_images/	/projects/b1059/projects/JB/cellprofiler-nf/input_data/well_masks/	48h	10	15hHB101	5	F	6				0	DMSO	Both	1
p005	F07	cypassay1	2	DMSO	N2	910.514966463148	827.966266496139	846.90718950856	874.380896437117	922.374126401514	49.6509582891256	941.158753634641	972.922953232112	993.219512041451	0.0545306338917111	19	20220920	p005_F07	m2x	20220920-cypassay1-p005-m2x_F07.TIF	wellmask_98.png	/projects/b1059/projects/JB/cellprofiler-nf/projects/20220929_cyprd1redo//raw_images/	/projects/b1059/projects/JB/cellprofiler-nf/input_data/well_masks/	48h	10	15hHB101	5	F	7				0	DMSO	Both	1
p005	F08	cypassay1	2	DMSO	N2	892.381322039058	748.960763563486	843.062937032585	860.383606675021	879.764141719311	55.5687688498822	936.019719246508	969.441805719138	986.615476768631	0.0622702061075299	28	20220920	p005_F08	m2x	20220920-cypassay1-p005-m2x_F08.TIF	wellmask_98.png	/projects/b1059/projects/JB/cellprofiler-nf/projects/20220929_cyprd1redo//raw_images/	/projects/b1059/projects/JB/cellprofiler-nf/input_data/well_masks/	48h	10	15hHB101	5	F	8				0	DMSO	Both	1
p005	F09	cypassay1	2	DMSO	N2	910.37790850667	829.082986347853	865.669387368208	875.794174297632	906.892844252655	41.5976810837346	934.369206116376	966.374739352213	993.259673142711	0.0456927619783404	25	20220920	p005_F09	m2x	20220920-cypassay1-p005-m2x_F09.TIF	wellmask_98.png	/projects/b1059/projects/JB/cellprofiler-nf/projects/20220929_cyprd1redo//raw_images/	/projects/b1059/projects/JB/cellprofiler-nf/input_data/well_masks/	48h	10	15hHB101	5	F	9				0	DMSO	Both	1
p005	F10	cypassay1	2	DMSO	N2	914.434042309896	843.541759355722	862.767310406088	879.078800792536	921.614597959153	42.1058382878575	943.078442888859	957.503632278411	1018.02266224741	0.0460457904448707	24	20220920	p005_F10	m2x	20220920-cypassay1-p005-m2x_F10.TIF	wellmask_98.png	/projects/b1059/projects/JB/cellprofiler-nf/projects/20220929_cyprd1redo//raw_images/	/projects/b1059/projects/JB/cellprofiler-nf/input_data/well_masks/	48h	10	15hHB101	5	F	10				0	DMSO	Both	1
p005	F11	cypassay1	2	DMSO	N2	902.757541175018	799.199727565207	832.049397804498	877.578564513526	898.02198656697	50.8265903716659	937.028538272564	972.238912798131	996.469914974103	0.0563014852310297	24	20220920	p005_F11	m2x	20220920-cypassay1-p005-m2x_F11.TIF	wellmask_98.png	/projects/b1059/projects/JB/cellprofiler-nf/projects/20220929_cyprd1redo//raw_images/	/projects/b1059/projects/JB/cellprofiler-nf/input_data/well_masks/	48h	10	15hHB101	5	F	11				0	DMSO	Both	1
p005	F12	cypassay1	2	DMSO	N2	929.239563799083	842.738138798784	860.87667153902	895.419255721031	927.42583424397	54.3379886876924	979.43630539488	995.590396137531	996.085221038829	0.0584757588942276	13	20220920	p005_F12	m2x	20220920-cypassay1-p005-m2x_F12.TIF	wellmask_98.png	/projects/b1059/projects/JB/cellprofiler-nf/projects/20220929_cyprd1redo//raw_images/	/projects/b1059/projects/JB/cellprofiler-nf/input_data/well_masks/	48h	10	15hHB101	5	F	12				0	DMSO	Both	1
p005	G01	cypassay1	2	DMSO	N2	915.895742372639	817.466396508923	841.408525815524	874.178159937568	928.112839643659	55.6830501300066	958.732604952685	986.188056598324	1006.39431204145	0.0607962757701646	25	20220920	p005_G01	m2x	20220920-cypassay1-p005-m2x_G01.TIF	wellmask_98.png	/projects/b1059/projects/JB/cellprofiler-nf/projects/20220929_cyprd1redo//raw_images/	/projects/b1059/projects/JB/cellprofiler-nf/input_data/well_masks/	48h	10	15hHB101	5	G	1				0	DMSO	Both	1
p005	G02	cypassay1	2	DMSO	N2	894.967613772808	821.107765309025	836.798252923456	843.146577314573	888.142257402088	52.9876632884889	937.08886412919	964.284596076127	975.717750358344	0.0592062354805389	22	20220920	p005_G02	m2x	20220920-cypassay1-p005-m2x_G02.TIF	wellmask_98.png	/projects/b1059/projects/JB/cellprofiler-nf/projects/20220929_cyprd1redo//raw_images/	/projects/b1059/projects/JB/cellprofiler-nf/input_data/well_masks/	48h	10	15hHB101	5	G	2				0	DMSO	Both	1
p005	G03	cypassay1	2	DMSO	N2	900.350623286011	814.971882140089	834.777135563237	867.972340688542	880.554503254418	54.4507821393545	937.462410732296	980.266454346857	1004.36481381041	0.0604773082075796	22	20220920	p005_G03	m2x	20220920-cypassay1-p005-m2x_G03.TIF	wellmask_98.png	/projects/b1059/projects/JB/cellprofiler-nf/projects/20220929_cyprd1redo//raw_images/	/projects/b1059/projects/JB/cellprofiler-nf/input_data/well_masks/	48h	10	15hHB101	5	G	3				0	DMSO	Both	1
p005	G04	cypassay1	2	DMSO	N2	909.083650507891	815.577152820571	846.82840160719	863.428685682441	913.488564436257	51.7491181280486	949.38587893441	980.08428486964	989.497821038829	0.0569244844510592	22	20220920	p005_G04	m2x	20220920-cypassay1-p005-m2x_G04.TIF	wellmask_98.png	/projects/b1059/projects/JB/cellprofiler-nf/projects/20220929_cyprd1redo//raw_images/	/projects/b1059/projects/JB/cellprofiler-nf/input_data/well_masks/	48h	10	15hHB101	5	G	4				0	DMSO	Both	1
p005	G05	cypassay1	2	DMSO	N2	921.440054255564	823.294771979018	871.359110334804	885.853212760241	919.268461168681	48.3398604108101	959.512866628322	977.596827230462	995.148916831062	0.0524612102410331	22	20220920	p005_G05	m2x	20220920-cypassay1-p005-m2x_G05.TIF	wellmask_98.png	/projects/b1059/projects/JB/cellprofiler-nf/projects/20220929_cyprd1redo//raw_images/	/projects/b1059/projects/JB/cellprofiler-nf/input_data/well_masks/	48h	10	15hHB101	5	G	5				0	DMSO	Both	1
p005	G06	cypassay1	2	DMSO	N2	912.939265069874	828.188255758032	853.088213357717	878.006235049798	917.190678800706	46.4189454997375	948.801043064233	969.409594269023	992.825799409383	0.0508456008803441	22	20220920	p005_G06	m2x	20220920-cypassay1-p005-m2x_G06.TIF	wellmask_98.png	/projects/b1059/projects/JB/cellprofiler-nf/projects/20220929_cyprd1redo//raw_images/	/projects/b1059/projects/JB/cellprofiler-nf/input_data/well_masks/	48h	10	15hHB101	5	G	6				0	DMSO	Both	1
p005	G07	cypassay1	2	DMSO	N2	939.174565574229	853.182900573075	877.797617466845	901.609500358344	941.650531199898	50.4362011565101	973.738298848019	1003.282596885	1025.52872335744	0.0537026906448137	19	20220920	p005_G07	m2x	20220920-cypassay1-p005-m2x_G07.TIF	wellmask_98.png	/projects/b1059/projects/JB/cellprofiler-nf/projects/20220929_cyprd1redo//raw_images/	/projects/b1059/projects/JB/cellprofiler-nf/input_data/well_masks/	48h	10	15hHB101	5	G	7				0	DMSO	Both	1
p005	G08	cypassay1	2	DMSO	N2	907.88686664569	855.908355027765	867.713192184788	873.479377059553	911.641203677571	39.4003779651189	923.83781654014	958.830467103239	991.912013205143	0.043397893958626	15	20220920	p005_G08	m2x	20220920-cypassay1-p005-m2x_G08.TIF	wellmask_98.png	/projects/b1059/projects/JB/cellprofiler-nf/projects/20220929_cyprd1redo//raw_images/	/projects/b1059/projects/JB/cellprofiler-nf/input_data/well_masks/	48h	10	15hHB101	5	G	8				0	DMSO	Both	1
p005	G09	cypassay1	2	DMSO	N2	919.13515999615	835.832443269578	838.660458076261	875.441514555548	911.131168644023	58.5402317521427	965.170424485575	995.130875266668	1015.65037012206	0.0636905585815996	20	20220920	p005_G09	m2x	20220920-cypassay1-p005-m2x_G09.TIF	wellmask_98.png	/projects/b1059/projects/JB/cellprofiler-nf/projects/20220929_cyprd1redo//raw_images/	/projects/b1059/projects/JB/cellprofiler-nf/input_data/well_masks/	48h	10	15hHB101	5	G	9				0	DMSO	Both	1
p005	G10	cypassay1	2	DMSO	N2	906.926416567351	821.30268808462	842.525940224243	867.764903649342	889.476279677861	52.4713142962152	959.700767189407	972.95715478125	996.690491719312	0.057856197964566	25	20220920	p005_G10	m2x	20220920-cypassay1-p005-m2x_G10.TIF	wellmask_98.png	/projects/b1059/projects/JB/cellprofiler-nf/projects/20220929_cyprd1redo//raw_images/	/projects/b1059/projects/JB/cellprofiler-nf/input_data/well_masks/	48h	10	15hHB101	5	G	10				0	DMSO	Both	1
p005	G11	cypassay1	2	DMSO	N2	896.792756327778	835.783979096015	844.661593201634	851.291221979018	887.587035989509	50.0055413137392	934.292847668229	960.938048711576	1007.23365877388	0.0557604206333065	27	20220920	p005_G11	m2x	20220920-cypassay1-p005-m2x_G11.TIF	wellmask_98.png	/projects/b1059/projects/JB/cellprofiler-nf/projects/20220929_cyprd1redo//raw_images/	/projects/b1059/projects/JB/cellprofiler-nf/input_data/well_masks/	48h	10	15hHB101	5	G	11				0	DMSO	Both	1
p005	G12	cypassay1	2	DMSO	N2	916.615005228126	778.410148612806	844.164169221483	886.487960509126	925.200543767484	60.7896954461578	956.147029129725	976.53701654014	1016.75532451236	0.0663197690409056	16	20220920	p005_G12	m2x	20220920-cypassay1-p005-m2x_G12.TIF	wellmask_98.png	/projects/b1059/projects/JB/cellprofiler-nf/projects/20220929_cyprd1redo//raw_images/	/projects/b1059/projects/JB/cellprofiler-nf/input_data/well_masks/	48h	10	15hHB101	5	G	12				0	DMSO	Both	1
p005	H01	cypassay1	2	DMSO	N2	870.92134953896	760.028879096014	799.91114704667	846.035505052266	867.236509893568	53.6703759280168	908.018907140089	935.984290668785	970.737346021617	0.0616248251996903	30	20220920	p005_H01	m2x	20220920-cypassay1-p005-m2x_H01.TIF	wellmask_98.png	/projects/b1059/projects/JB/cellprofiler-nf/projects/20220929_cyprd1redo//raw_images/	/projects/b1059/projects/JB/cellprofiler-nf/input_data/well_masks/	48h	10	15hHB101	5	H	1				0	DMSO	Both	1
p005	H02	cypassay1	2	DMSO	N2	910.858445690675	799.439686347853	848.171356379069	876.846833712789	919.351218276906	56.8145043380619	940.13697584566	986.084141647505	1002.67262103883	0.0623746802885286	16	20220920	p005_H02	m2x	20220920-cypassay1-p005-m2x_H02.TIF	wellmask_98.png	/projects/b1059/projects/JB/cellprofiler-nf/projects/20220929_cyprd1redo//raw_images/	/projects/b1059/projects/JB/cellprofiler-nf/input_data/well_masks/	48h	10	15hHB101	5	H	2				0	DMSO	Both	1
p005	H03	cypassay1	2	DMSO	N2	926.718372315018	860.56948620424	875.639412623297	898.387804924454	918.203665332447	40.7030474039583	952.895926410286	988.23048330378	992.597606088146	0.043921701155313	21	20220920	p005_H03	m2x	20220920-cypassay1-p005-m2x_H03.TIF	wellmask_98.png	/projects/b1059/projects/JB/cellprofiler-nf/projects/20220929_cyprd1redo//raw_images/	/projects/b1059/projects/JB/cellprofiler-nf/input_data/well_masks/	48h	10	15hHB101	5	H	3				0	DMSO	Both	1
p005	H04	cypassay1	2	DMSO	N2	886.369264944836	803.589368353098	819.575517164167	841.312407361397	890.314058427242	54.6458174545593	930.563020534298	956.543192834656	987.79935633507	0.0616512999894691	22	20220920	p005_H04	m2x	20220920-cypassay1-p005-m2x_H04.TIF	wellmask_98.png	/projects/b1059/projects/JB/cellprofiler-nf/projects/20220929_cyprd1redo//raw_images/	/projects/b1059/projects/JB/cellprofiler-nf/input_data/well_masks/	48h	10	15hHB101	5	H	4				0	DMSO	Both	1
p005	H05	cypassay1	2	DMSO	N2	938.75789612457	834.128811459605	876.464073026342	892.362069225868	941.416455147957	60.9651412117754	969.901137802469	1015.49346055241	1053.85377197902	0.0649423471839277	15	20220920	p005_H05	m2x	20220920-cypassay1-p005-m2x_H05.TIF	wellmask_98.png	/projects/b1059/projects/JB/cellprofiler-nf/projects/20220929_cyprd1redo//raw_images/	/projects/b1059/projects/JB/cellprofiler-nf/input_data/well_masks/	48h	10	15hHB101	5	H	5				0	DMSO	Both	1
p005	H06	cypassay1	2	DMSO	N2	932.010907955384	843.834662921872	853.60767296255	888.917229568017	944.007926992132	56.5522967938829	973.42891385441	990.106418773875	1027.4238497765	0.0606777198755597	15	20220920	p005_H06	m2x	20220920-cypassay1-p005-m2x_H06.TIF	wellmask_98.png	/projects/b1059/projects/JB/cellprofiler-nf/projects/20220929_cyprd1redo//raw_images/	/projects/b1059/projects/JB/cellprofiler-nf/input_data/well_masks/	48h	10	15hHB101	5	H	6				0	DMSO	Both	1
p005	H07	cypassay1	2	DMSO	N2	910.141566042818	826.66190362592	840.793073820208	871.026914840352	909.435839906352	52.880230890856	953.895407849307	971.853983879169	986.67227314271	0.0581011052168209	18	20220920	p005_H07	m2x	20220920-cypassay1-p005-m2x_H07.TIF	wellmask_98.png	/projects/b1059/projects/JB/cellprofiler-nf/projects/20220929_cyprd1redo//raw_images/	/projects/b1059/projects/JB/cellprofiler-nf/input_data/well_masks/	48h	10	15hHB101	5	H	7				0	DMSO	Both	1
p005	H08	cypassay1	2	DMSO	N2	914.129347153641	764.607559928796	820.32034259208	875.184746072538	940.493124025209	66.4062689124938	952.938163279622	979.947396753865	983.903521620674	0.0726442807238007	16	20220920	p005_H08	m2x	20220920-cypassay1-p005-m2x_H08.TIF	wellmask_98.png	/projects/b1059/projects/JB/cellprofiler-nf/projects/20220929_cyprd1redo//raw_images/	/projects/b1059/projects/JB/cellprofiler-nf/input_data/well_masks/	48h	10	15hHB101	5	H	8				0	DMSO	Both	1
p005	H09	cypassay1	2	DMSO	N2	901.233577247086	789.769136571355	829.60342547742	870.426348109	894.896744695963	56.9015922063536	946.602844114118	966.312258906763	984.134461706527	0.0631374525349639	16	20220920	p005_H09	m2x	20220920-cypassay1-p005-m2x_H09.TIF	wellmask_98.png	/projects/b1059/projects/JB/cellprofiler-nf/projects/20220929_cyprd1redo//raw_images/	/projects/b1059/projects/JB/cellprofiler-nf/input_data/well_masks/	48h	10	15hHB101	5	H	9				0	DMSO	Both	1
p005	H10	cypassay1	2	DMSO	N2	909.218251813506	799.758954413725	840.838643706825	862.750612690718	901.032937176623	63.1741199591646	961.458772484673	983.352809022975	1048.64730246223	0.0694817991534584	19	20220920	p005_H10	m2x	20220920-cypassay1-p005-m2x_H10.TIF	wellmask_98.png	/projects/b1059/projects/JB/cellprofiler-nf/projects/20220929_cyprd1redo//raw_images/	/projects/b1059/projects/JB/cellprofiler-nf/input_data/well_masks/	48h	10	15hHB101	5	H	10				0	DMSO	Both	1
p005	H11	cypassay1	2	DMSO	N2	912.698456207294	855.666662399795	866.781593142711	886.343224082901	911.716358773877	36.343026939494	932.317905506301	950.121898890245	996.35945819203	0.0398193145746262	17	20220920	p005_H11	m2x	20220920-cypassay1-p005-m2x_H11.TIF	wellmask_98.png	/projects/b1059/projects/JB/cellprofiler-nf/projects/20220929_cyprd1redo//raw_images/	/projects/b1059/projects/JB/cellprofiler-nf/input_data/well_masks/	48h	10	15hHB101	5	H	11				0	DMSO	Both	1
p005	H12	cypassay1	2	DMSO	N2	916.660782840429	832.778015555949	848.297401097013	884.173356598186	909.08472582844	51.7273080023282	956.937643894657	978.562404333372	1026.31611439898	0.0564301527573181	22	20220920	p005_H12	m2x	20220920-cypassay1-p005-m2x_H12.TIF	wellmask_98.png	/projects/b1059/projects/JB/cellprofiler-nf/projects/20220929_cyprd1redo//raw_images/	/projects/b1059/projects/JB/cellprofiler-nf/input_data/well_masks/	48h	10	15hHB101	5	H	12				0	DMSO	Both	1
p006	A01	cypassay1	3	Thiabendazole	N2	710.96998344857	600.130787720664	635.993507672615	688.076486656732	708.108784176549	59.1219573680185	747.467391206418	801.613357420757	811.866214360064	0.0831567559030364	28	20220920	p006_A01	m2x	20220920-cypassay1-p006-m2x_A01.TIF	wellmask_98.png	/projects/b1059/projects/JB/cellprofiler-nf/projects/20220929_cyprd1redo//raw_images/	/projects/b1059/projects/JB/cellprofiler-nf/input_data/well_masks/	48h	10	15hHB101	6	A	1				32.5	DMSO	Anthelmintic	1
p006	A02	cypassay1	3	Thiabendazole	N2	738.273207333122	605.302226609372	660.016521275588	697.144375772729	739.307856884723	60.3154662355843	794.530824346344	802.110873661849	805.689133136738	0.0816980294509981	27	20220920	p006_A02	m2x	20220920-cypassay1-p006-m2x_A02.TIF	wellmask_98.png	/projects/b1059/projects/JB/cellprofiler-nf/projects/20220929_cyprd1redo//raw_images/	/projects/b1059/projects/JB/cellprofiler-nf/input_data/well_masks/	48h	10	15hHB101	6	A	2				32.5	DMSO	Anthelmintic	1
p006	A03	cypassay1	3	Thiabendazole	N2	749.277460680061	682.147323389634	695.660795464832	705.59262127404	735.220853984263	49.2968553460288	789.449865958293	816.139506177547	852.109088587239	0.065792524042143	27	20220920	p006_A03	m2x	20220920-cypassay1-p006-m2x_A03.TIF	wellmask_98.png	/projects/b1059/projects/JB/cellprofiler-nf/projects/20220929_cyprd1redo//raw_images/	/projects/b1059/projects/JB/cellprofiler-nf/input_data/well_masks/	48h	10	15hHB101	6	A	3				32.5	DMSO	Anthelmintic	1
p006	A04	cypassay1	3	Thiabendazole	N2	697.522395694244	595.783630465666	647.006876047555	671.23193885441	688.923456669992	48.5400283399298	724.71440275315	758.119554857033	793.902183303781	0.0695892040736813	26	20220920	p006_A04	m2x	20220920-cypassay1-p006-m2x_A04.TIF	wellmask_98.png	/projects/b1059/projects/JB/cellprofiler-nf/projects/20220929_cyprd1redo//raw_images/	/projects/b1059/projects/JB/cellprofiler-nf/input_data/well_masks/	48h	10	15hHB101	6	A	4				32.5	DMSO	Anthelmintic	1
p006	A05	cypassay1	3	Thiabendazole	N2	770.409701332471	686.049430036205	706.958484467472	743.794455147957	777.707920456982	45.4435506715958	797.85167842617	814.754441360967	874.178159937568	0.0589862129111281	21	20220920	p006_A05	m2x	20220920-cypassay1-p006-m2x_A05.TIF	wellmask_98.png	/projects/b1059/projects/JB/cellprofiler-nf/projects/20220929_cyprd1redo//raw_images/	/projects/b1059/projects/JB/cellprofiler-nf/input_data/well_masks/	48h	10	15hHB101	6	A	5				32.5	DMSO	Anthelmintic	1
p006	A06	cypassay1	3	Thiabendazole	N2	712.871841263988	655.672043851424	663.132591730603	679.372689136892	696.640374768057	44.5843505565054	734.43830362592	783.431373595272	797.09892582844	0.0625418875817191	25	20220920	p006_A06	m2x	20220920-cypassay1-p006-m2x_A06.TIF	wellmask_98.png	/projects/b1059/projects/JB/cellprofiler-nf/projects/20220929_cyprd1redo//raw_images/	/projects/b1059/projects/JB/cellprofiler-nf/input_data/well_masks/	48h	10	15hHB101	6	A	6				32.5	DMSO	Anthelmintic	1
p006	A07	cypassay1	3	Thiabendazole	N2	710.163263646998	609.495144405039	660.759336850737	681.262633885626	705.474713778218	48.3612029873241	727.518903328418	778.895439392527	804.947780832782	0.0680987111878587	20	20220920	p006_A07	m2x	20220920-cypassay1-p006-m2x_A07.TIF	wellmask_98.png	/projects/b1059/projects/JB/cellprofiler-nf/projects/20220929_cyprd1redo//raw_images/	/projects/b1059/projects/JB/cellprofiler-nf/input_data/well_masks/	48h	10	15hHB101	6	A	7				32.5	DMSO	Anthelmintic	1
p006	A08	cypassay1	3	Thiabendazole	N2	774.623022704735	699.805974888249	718.979843290865	734.187592301157	780.250212503105	43.2404536764188	801.191811459604	830.009677640384	853.741738220123	0.0558212864955099	25	20220920	p006_A08	m2x	20220920-cypassay1-p006-m2x_A08.TIF	wellmask_98.png	/projects/b1059/projects/JB/cellprofiler-nf/projects/20220929_cyprd1redo//raw_images/	/projects/b1059/projects/JB/cellprofiler-nf/input_data/well_masks/	48h	10	15hHB101	6	A	8				32.5	DMSO	Anthelmintic	1
p006	A09	cypassay1	3	Thiabendazole	N2	771.891002076369	599.667704813032	713.122313214379	719.75965365963	762.66051204145	68.8516728598306	830.687952607688	853.21081279785	884.846290905853	0.0891986986175784	22	20220920	p006_A09	m2x	20220920-cypassay1-p006-m2x_A09.TIF	wellmask_98.png	/projects/b1059/projects/JB/cellprofiler-nf/projects/20220929_cyprd1redo//raw_images/	/projects/b1059/projects/JB/cellprofiler-nf/input_data/well_masks/	48h	10	15hHB101	6	A	9				32.5	DMSO	Anthelmintic	1
p006	A10	cypassay1	3	Thiabendazole	N2	785.340414242224	721.451146644425	731.437526221801	747.687543097734	773.049925246593	49.6650775420946	822.683618567829	852.623673724557	894.739545568733	0.0632401906758058	25	20220920	p006_A10	m2x	20220920-cypassay1-p006-m2x_A10.TIF	wellmask_98.png	/projects/b1059/projects/JB/cellprofiler-nf/projects/20220929_cyprd1redo//raw_images/	/projects/b1059/projects/JB/cellprofiler-nf/input_data/well_masks/	48h	10	15hHB101	6	A	10				32.5	DMSO	Anthelmintic	1
p006	A11	cypassay1	3	Thiabendazole	N2	812.160398997001	703.551191719311	752.957262551628	770.404961403895	822.706136571355	50.2244496027234	848.761922779981	864.665386156681	871.586688093391	0.061840554728782	15	20220920	p006_A11	m2x	20220920-cypassay1-p006-m2x_A11.TIF	wellmask_98.png	/projects/b1059/projects/JB/cellprofiler-nf/projects/20220929_cyprd1redo//raw_images/	/projects/b1059/projects/JB/cellprofiler-nf/input_data/well_masks/	48h	10	15hHB101	6	A	11				32.5	DMSO	Anthelmintic	1
p006	A12	cypassay1	3	Thiabendazole	N2	767.529683960999	683.51475456611	700.601833464849	728.803213770844	751.341178724513	54.0096567006032	814.54216849856	830.617523603172	862.070899991229	0.0703681666380315	24	20220920	p006_A12	m2x	20220920-cypassay1-p006-m2x_A12.TIF	wellmask_98.png	/projects/b1059/projects/JB/cellprofiler-nf/projects/20220929_cyprd1redo//raw_images/	/projects/b1059/projects/JB/cellprofiler-nf/input_data/well_masks/	48h	10	15hHB101	6	A	12				32.5	DMSO	Anthelmintic	1
p006	B01	cypassay1	3	Thiabendazole	N2	740.926126437792	650.671576075362	690.576994461015	705.771468934944	729.639023738671	49.8913099042545	778.198589290794	812.683616468471	834.693921038828	0.0673364160393706	24	20220920	p006_B01	m2x	20220920-cypassay1-p006-m2x_B01.TIF	wellmask_98.png	/projects/b1059/projects/JB/cellprofiler-nf/projects/20220929_cyprd1redo//raw_images/	/projects/b1059/projects/JB/cellprofiler-nf/input_data/well_masks/	48h	10	15hHB101	6	B	1				32.5	DMSO	Anthelmintic	1
p006	B02	cypassay1	3	Thiabendazole	N2	809.59229636611	744.827716831062	755.008510805951	758.373711459604	812.191871616289	45.0798041391481	850.864196473019	863.497874306403	885.697792301157	0.0556821060940065	26	20220920	p006_B02	m2x	20220920-cypassay1-p006-m2x_B02.TIF	wellmask_98.png	/projects/b1059/projects/JB/cellprofiler-nf/projects/20220929_cyprd1redo//raw_images/	/projects/b1059/projects/JB/cellprofiler-nf/input_data/well_masks/	48h	10	15hHB101	6	B	2				32.5	DMSO	Anthelmintic	1
p006	B03	cypassay1	3	Thiabendazole	N2	792.723288280374	695.18814077912	717.043738403967	751.699141029755	792.159585999238	51.7138493249169	835.109182357012	858.261057659131	867.259726410286	0.0652356882779335	22	20220920	p006_B03	m2x	20220920-cypassay1-p006-m2x_B03.TIF	wellmask_98.png	/projects/b1059/projects/JB/cellprofiler-nf/projects/20220929_cyprd1redo//raw_images/	/projects/b1059/projects/JB/cellprofiler-nf/input_data/well_masks/	48h	10	15hHB101	6	B	3				32.5	DMSO	Anthelmintic	1
p006	B04	cypassay1	3	Thiabendazole	N2	780.523392653436	713.249129310745	727.330660313643	752.311259937568	772.40449346485	44.3507438845595	820.388901880381	847.45746057581	856.773355729802	0.0568217997077403	25	20220920	p006_B04	m2x	20220920-cypassay1-p006-m2x_B04.TIF	wellmask_98.png	/projects/b1059/projects/JB/cellprofiler-nf/projects/20220929_cyprd1redo//raw_images/	/projects/b1059/projects/JB/cellprofiler-nf/input_data/well_masks/	48h	10	15hHB101	6	B	4				32.5	DMSO	Anthelmintic	1
p006	B05	cypassay1	3	Thiabendazole	N2	780.819118368623	579.400327573978	698.586545058555	742.979599740594	792.536320110348	83.055350511329	831.646773545385	850.832361983265	945.820129017766	0.106369514472004	20	20220920	p006_B05	m2x	20220920-cypassay1-p006-m2x_B05.TIF	wellmask_98.png	/projects/b1059/projects/JB/cellprofiler-nf/projects/20220929_cyprd1redo//raw_images/	/projects/b1059/projects/JB/cellprofiler-nf/input_data/well_masks/	48h	10	15hHB101	6	B	5				32.5	DMSO	Anthelmintic	1
p006	B06	cypassay1	3	Thiabendazole	N2	812.183623349679	706.370856884723	750.975695857373	772.045061750528	810.858915958293	54.7455067235152	857.474799894105	876.01316038079	885.066867651061	0.067405331934334	18	20220920	p006_B06	m2x	20220920-cypassay1-p006-m2x_B06.TIF	wellmask_98.png	/projects/b1059/projects/JB/cellprofiler-nf/projects/20220929_cyprd1redo//raw_images/	/projects/b1059/projects/JB/cellprofiler-nf/input_data/well_masks/	48h	10	15hHB101	6	B	6				32.5	DMSO	Anthelmintic	1
p006	B07	cypassay1	3	Thiabendazole	N2	778.851724229462	671.635866837985	716.49191566737	736.67916530464	780.025155147957	55.3544218893596	821.269115972409	843.890435980738	888.095349194651	0.0710718358415694	31	20220920	p006_B07	m2x	20220920-cypassay1-p006-m2x_B07.TIF	wellmask_98.png	/projects/b1059/projects/JB/cellprofiler-nf/projects/20220929_cyprd1redo//raw_images/	/projects/b1059/projects/JB/cellprofiler-nf/input_data/well_masks/	48h	10	15hHB101	6	B	7				32.5	DMSO	Anthelmintic	1
p006	B08	cypassay1	3	Thiabendazole	N2	811.728925794304	724.112577350476	746.18335262798	748.349610152298	816.683846150578	65.8828939131452	872.148661706529	890.454268302092	901.900358220261	0.0811636641489356	13	20220920	p006_B08	m2x	20220920-cypassay1-p006-m2x_B08.TIF	wellmask_98.png	/projects/b1059/projects/JB/cellprofiler-nf/projects/20220929_cyprd1redo//raw_images/	/projects/b1059/projects/JB/cellprofiler-nf/input_data/well_masks/	48h	10	15hHB101	6	B	8				32.5	DMSO	Anthelmintic	1
p006	B09	cypassay1	3	Thiabendazole	N2	813.794605463327	697.956892301157	759.827620980643	782.616626992132	822.7320973055	45.828025080094	840.697600318056	870.083224071034	887.789254012495	0.056313994676829	24	20220920	p006_B09	m2x	20220920-cypassay1-p006-m2x_B09.TIF	wellmask_98.png	/projects/b1059/projects/JB/cellprofiler-nf/projects/20220929_cyprd1redo//raw_images/	/projects/b1059/projects/JB/cellprofiler-nf/input_data/well_masks/	48h	10	15hHB101	6	B	9				32.5	DMSO	Anthelmintic	1
p006	B10	cypassay1	3	Thiabendazole	N2	803.450606596403	720.926198166462	742.044278979645	782.063280327128	801.425887511545	42.4340336718026	833.804527585689	851.349122050951	877.003707833685	0.0528147384835052	23	20220920	p006_B10	m2x	20220920-cypassay1-p006-m2x_B10.TIF	wellmask_98.png	/projects/b1059/projects/JB/cellprofiler-nf/projects/20220929_cyprd1redo//raw_images/	/projects/b1059/projects/JB/cellprofiler-nf/input_data/well_masks/	48h	10	15hHB101	6	B	10				32.5	DMSO	Anthelmintic	1
p006	B11	cypassay1	3	Thiabendazole	N2	788.281288919008	700.653624692977	731.450969660129	757.570016480043	775.173244986887	49.0021288402691	829.467874883864	855.590418169746	871.586688093393	0.0621632525458864	23	20220920	p006_B11	m2x	20220920-cypassay1-p006-m2x_B11.TIF	wellmask_98.png	/projects/b1059/projects/JB/cellprofiler-nf/projects/20220929_cyprd1redo//raw_images/	/projects/b1059/projects/JB/cellprofiler-nf/input_data/well_masks/	48h	10	15hHB101	6	B	11				32.5	DMSO	Anthelmintic	1
p006	B12	cypassay1	3	Thiabendazole	N2	734.363053720006	615.180518567829	666.234735188408	694.471713529776	728.6886823753	61.7597366177372	775.14312416094	816.520681969781	852.800953402418	0.0840997328295394	30	20220920	p006_B12	m2x	20220920-cypassay1-p006-m2x_B12.TIF	wellmask_98.png	/projects/b1059/projects/JB/cellprofiler-nf/projects/20220929_cyprd1redo//raw_images/	/projects/b1059/projects/JB/cellprofiler-nf/input_data/well_masks/	48h	10	15hHB101	6	B	12				32.5	DMSO	Anthelmintic	1
p006	C01	cypassay1	3	Thiabendazole	N2	788.662166295124	711.443818965002	733.015446712801	763.593003278129	791.084953044074	44.2689605809217	816.883282147145	839.391579383391	862.539052095112	0.0561317158002935	14	20220920	p006_C01	m2x	20220920-cypassay1-p006-m2x_C01.TIF	wellmask_98.png	/projects/b1059/projects/JB/cellprofiler-nf/projects/20220929_cyprd1redo//raw_images/	/projects/b1059/projects/JB/cellprofiler-nf/input_data/well_masks/	48h	10	15hHB101	6	C	1				32.5	DMSO	Anthelmintic	1
p006	C02	cypassay1	3	Thiabendazole	N2	811.400345997029	748.960763563487	774.536046990377	788.122286571355	812.340249194652	31.049780954342	837.256994695964	851.143029543759	866.871896508923	0.0382669062288712	23	20220920	p006_C02	m2x	20220920-cypassay1-p006-m2x_C02.TIF	wellmask_98.png	/projects/b1059/projects/JB/cellprofiler-nf/projects/20220929_cyprd1redo//raw_images/	/projects/b1059/projects/JB/cellprofiler-nf/input_data/well_masks/	48h	10	15hHB101	6	C	2				32.5	DMSO	Anthelmintic	1
p006	C03	cypassay1	3	Thiabendazole	N2	799.253673551481	699.318051545458	744.375629167683	757.057894986886	782.196939061812	54.6607410727855	850.197718644022	874.123715636893	886.319698254462	0.0683897276691901	27	20220920	p006_C03	m2x	20220920-cypassay1-p006-m2x_C03.TIF	wellmask_98.png	/projects/b1059/projects/JB/cellprofiler-nf/projects/20220929_cyprd1redo//raw_images/	/projects/b1059/projects/JB/cellprofiler-nf/input_data/well_masks/	48h	10	15hHB101	6	C	3				32.5	DMSO	Anthelmintic	1
p006	C04	cypassay1	3	Thiabendazole	N2	801.704505320109	693.158642548081	742.166711226866	770.543647963538	804.753865882101	47.6399359281551	842.806623664461	854.087480048674	885.493216446525	0.0594233107236103	27	20220920	p006_C04	m2x	20220920-cypassay1-p006-m2x_C04.TIF	wellmask_98.png	/projects/b1059/projects/JB/cellprofiler-nf/projects/20220929_cyprd1redo//raw_images/	/projects/b1059/projects/JB/cellprofiler-nf/input_data/well_masks/	48h	10	15hHB101	6	C	4				32.5	DMSO	Anthelmintic	1
p006	C05	cypassay1	3	Thiabendazole	N2	797.42246951717	706.279782140087	738.938904335714	756.769458740164	789.438103044074	51.8668447233158	838.348775392054	865.282996340227	878.98157679686	0.0650431191821326	22	20220920	p006_C05	m2x	20220920-cypassay1-p006-m2x_C05.TIF	wellmask_98.png	/projects/b1059/projects/JB/cellprofiler-nf/projects/20220929_cyprd1redo//raw_images/	/projects/b1059/projects/JB/cellprofiler-nf/input_data/well_masks/	48h	10	15hHB101	6	C	5				32.5	DMSO	Anthelmintic	1
p006	C06	cypassay1	3	Thiabendazole	N2	797.797105909473	672.069561674335	712.094826712919	757.174679783033	805.41005275315	61.038612278619	841.425537251796	864.519876987747	905.500153402418	0.0765089417177519	26	20220920	p006_C06	m2x	20220920-cypassay1-p006-m2x_C06.TIF	wellmask_98.png	/projects/b1059/projects/JB/cellprofiler-nf/projects/20220929_cyprd1redo//raw_images/	/projects/b1059/projects/JB/cellprofiler-nf/input_data/well_masks/	48h	10	15hHB101	6	C	6				32.5	DMSO	Anthelmintic	1
p006	C07	cypassay1	3	Thiabendazole	N2	794.748972266978	718.768989257084	761.03179364864	768.374285664876	788.647738961775	36.4053280833736	821.325206088146	838.291426074621	873.820173480987	0.0458073295515305	30	20220920	p006_C07	m2x	20220920-cypassay1-p006-m2x_C07.TIF	wellmask_98.png	/projects/b1059/projects/JB/cellprofiler-nf/projects/20220929_cyprd1redo//raw_images/	/projects/b1059/projects/JB/cellprofiler-nf/input_data/well_masks/	48h	10	15hHB101	6	C	7				32.5	DMSO	Anthelmintic	1
p006	C08	cypassay1	3	Thiabendazole	N2	789.818830720833	711.987674306402	739.544488612806	764.267186376083	775.230041360967	44.6581961239167	820.251783303781	853.260445073954	880.063331781744	0.0565423289327745	29	20220920	p006_C08	m2x	20220920-cypassay1-p006-m2x_C08.TIF	wellmask_98.png	/projects/b1059/projects/JB/cellprofiler-nf/projects/20220929_cyprd1redo//raw_images/	/projects/b1059/projects/JB/cellprofiler-nf/input_data/well_masks/	48h	10	15hHB101	6	C	8				32.5	DMSO	Anthelmintic	1
p006	C09	cypassay1	3	Thiabendazole	N2	803.637396380085	709.105330036205	727.750189515366	761.282355990391	778.592300649267	69.6524052246776	868.196383747223	904.655502491538	924.382845568732	0.0866714335823853	20	20220920	p006_C09	m2x	20220920-cypassay1-p006-m2x_C09.TIF	wellmask_98.png	/projects/b1059/projects/JB/cellprofiler-nf/projects/20220929_cyprd1redo//raw_images/	/projects/b1059/projects/JB/cellprofiler-nf/input_data/well_masks/	48h	10	15hHB101	6	C	9				32.5	DMSO	Anthelmintic	1
p006	C10	cypassay1	3	Thiabendazole	N2	812.33327638027	681.23179824569	735.720584252439	781.213532908164	815.097237802469	63.5888570888467	863.025563384315	881.917523173927	923.389744986886	0.0782792714982656	28	20220920	p006_C10	m2x	20220920-cypassay1-p006-m2x_C10.TIF	wellmask_98.png	/projects/b1059/projects/JB/cellprofiler-nf/projects/20220929_cyprd1redo//raw_images/	/projects/b1059/projects/JB/cellprofiler-nf/input_data/well_masks/	48h	10	15hHB101	6	C	10				32.5	DMSO	Anthelmintic	1
p006	C11	cypassay1	3	Thiabendazole	N2	823.445950219397	739.781891719311	774.110017133696	796.793169841341	830.929127569592	41.4808538636276	853.127574881671	876.847012618911	879.829255729802	0.0503747135468643	16	20220920	p006_C11	m2x	20220920-cypassay1-p006-m2x_C11.TIF	wellmask_98.png	/projects/b1059/projects/JB/cellprofiler-nf/projects/20220929_cyprd1redo//raw_images/	/projects/b1059/projects/JB/cellprofiler-nf/input_data/well_masks/	48h	10	15hHB101	6	C	11				32.5	DMSO	Anthelmintic	1
p006	C12	cypassay1	3	Thiabendazole	N2	786.838596243072	702.340650358344	712.588295935852	751.002794331041	795.246648076347	53.408106075093	824.27783228555	841.797951880381	884.059259937567	0.0678768254761541	18	20220920	p006_C12	m2x	20220920-cypassay1-p006-m2x_C12.TIF	wellmask_98.png	/projects/b1059/projects/JB/cellprofiler-nf/projects/20220929_cyprd1redo//raw_images/	/projects/b1059/projects/JB/cellprofiler-nf/input_data/well_masks/	48h	10	15hHB101	6	C	12				32.5	DMSO	Anthelmintic	1
p006	D01	cypassay1	3	Thiabendazole	N2	774.288738587237	643.896416690362	707.244484534893	731.935471620674	779.225969516791	62.6706113934746	816.100378659629	851.399078096686	876.809792883004	0.0809395878697953	16	20220920	p006_D01	m2x	20220920-cypassay1-p006-m2x_D01.TIF	wellmask_98.png	/projects/b1059/projects/JB/cellprofiler-nf/projects/20220929_cyprd1redo//raw_images/	/projects/b1059/projects/JB/cellprofiler-nf/input_data/well_masks/	48h	10	15hHB101	6	D	1				32.5	DMSO	Anthelmintic	1
p006	D02	cypassay1	3	Thiabendazole	N2	797.849299931395	731.612755729802	748.575856567847	768.386252731401	790.899355729802	45.1265737414338	819.532919875135	859.576588206253	894.114503649341	0.0565602724039666	17	20220920	p006_D02	m2x	20220920-cypassay1-p006-m2x_D02.TIF	wellmask_98.png	/projects/b1059/projects/JB/cellprofiler-nf/projects/20220929_cyprd1redo//raw_images/	/projects/b1059/projects/JB/cellprofiler-nf/input_data/well_masks/	48h	10	15hHB101	6	D	2				32.5	DMSO	Anthelmintic	1
p006	D03	cypassay1	3	Thiabendazole	N2	785.418946852528	695.898672007248	741.613465607544	748.462843762831	788.89307401548	39.7362311035721	814.796323827537	829.316200999293	860.107216831062	0.0505924020076296	22	20220920	p006_D03	m2x	20220920-cypassay1-p006-m2x_D03.TIF	wellmask_98.png	/projects/b1059/projects/JB/cellprofiler-nf/projects/20220929_cyprd1redo//raw_images/	/projects/b1059/projects/JB/cellprofiler-nf/input_data/well_masks/	48h	10	15hHB101	6	D	3				32.5	DMSO	Anthelmintic	1
p006	D04	cypassay1	3	Thiabendazole	N2	829.010338411857	756.718543823194	775.119372027967	808.50542575444	827.945155811339	38.9963043916258	865.156233990799	872.697515756771	876.672674306404	0.0470395875476431	18	20220920	p006_D04	m2x	20220920-cypassay1-p006-m2x_D04.TIF	wellmask_98.png	/projects/b1059/projects/JB/cellprofiler-nf/projects/20220929_cyprd1redo//raw_images/	/projects/b1059/projects/JB/cellprofiler-nf/input_data/well_masks/	48h	10	15hHB101	6	D	4				32.5	DMSO	Anthelmintic	1
p006	D05	cypassay1	3	Thiabendazole	N2	803.563002888944	667.773421067058	743.456767511546	754.018098359634	809.641267131715	57.3671172145529	850.750704897801	871.219224158818	888.346060519414	0.0713909388664093	20	20220920	p006_D05	m2x	20220920-cypassay1-p006-m2x_D05.TIF	wellmask_98.png	/projects/b1059/projects/JB/cellprofiler-nf/projects/20220929_cyprd1redo//raw_images/	/projects/b1059/projects/JB/cellprofiler-nf/input_data/well_masks/	48h	10	15hHB101	6	D	5				32.5	DMSO	Anthelmintic	1
p006	D06	cypassay1	3	Thiabendazole	N2	798.370351361068	633.600941360967	741.658398021723	757.808601880381	808.104362256181	62.9619467546042	847.828559937567	863.358806786363	897.773515547177	0.0788630823367452	29	20220920	p006_D06	m2x	20220920-cypassay1-p006-m2x_D06.TIF	wellmask_98.png	/projects/b1059/projects/JB/cellprofiler-nf/projects/20220929_cyprd1redo//raw_images/	/projects/b1059/projects/JB/cellprofiler-nf/input_data/well_masks/	48h	10	15hHB101	6	D	6				32.5	DMSO	Anthelmintic	1
p006	D07	cypassay1	3	Thiabendazole	N2	789.215142619802	682.301077239055	726.270175461324	743.475184534894	788.822946744135	56.2052837228949	836.489207522134	860.27116561166	885.423555147957	0.0712166818496682	26	20220920	p006_D07	m2x	20220920-cypassay1-p006-m2x_D07.TIF	wellmask_98.png	/projects/b1059/projects/JB/cellprofiler-nf/projects/20220929_cyprd1redo//raw_images/	/projects/b1059/projects/JB/cellprofiler-nf/input_data/well_masks/	48h	10	15hHB101	6	D	7				32.5	DMSO	Anthelmintic	1
p006	D08	cypassay1	3	Thiabendazole	N2	784.095309984022	702.146735407663	726.796578181999	753.053649194652	782.483758565873	45.4940341266214	817.694589830158	841.945941731781	852.523580283128	0.0580210512004573	17	20220920	p006_D08	m2x	20220920-cypassay1-p006-m2x_D08.TIF	wellmask_98.png	/projects/b1059/projects/JB/cellprofiler-nf/projects/20220929_cyprd1redo//raw_images/	/projects/b1059/projects/JB/cellprofiler-nf/input_data/well_masks/	48h	10	15hHB101	6	D	8				32.5	DMSO	Anthelmintic	1
p006	D09	cypassay1	3	Thiabendazole	N2	810.466125997379	737.755529454359	749.892648021723	758.757381269166	827.129426394142	53.223307578007	859.147965031015	865.51190282482	908.276521500482	0.0656699964017732	24	20220920	p006_D09	m2x	20220920-cypassay1-p006-m2x_D09.TIF	wellmask_98.png	/projects/b1059/projects/JB/cellprofiler-nf/projects/20220929_cyprd1redo//raw_images/	/projects/b1059/projects/JB/cellprofiler-nf/input_data/well_masks/	48h	10	15hHB101	6	D	9				32.5	DMSO	Anthelmintic	1
p006	D10	cypassay1	3	Thiabendazole	N2	776.346223288704	705.246520456981	727.827368011149	750.226630615858	771.049019803328	42.3962011466688	799.784918968655	836.786791847272	852.663834825816	0.0546099148483946	18	20220920	p006_D10	m2x	20220920-cypassay1-p006-m2x_D10.TIF	wellmask_98.png	/projects/b1059/projects/JB/cellprofiler-nf/projects/20220929_cyprd1redo//raw_images/	/projects/b1059/projects/JB/cellprofiler-nf/input_data/well_masks/	48h	10	15hHB101	6	D	10				32.5	DMSO	Anthelmintic	1
p006	D11	cypassay1	3	Thiabendazole	N2	769.96464823276	676.168330036204	715.394799861651	727.926298337944	777.410661387798	48.2247174483105	812.006709036944	824.339963769257	848.627745568732	0.0626323787189411	32	20220920	p006_D11	m2x	20220920-cypassay1-p006-m2x_D11.TIF	wellmask_98.png	/projects/b1059/projects/JB/cellprofiler-nf/projects/20220929_cyprd1redo//raw_images/	/projects/b1059/projects/JB/cellprofiler-nf/input_data/well_masks/	48h	10	15hHB101	6	D	11				32.5	DMSO	Anthelmintic	1
p006	D12	cypassay1	3	Thiabendazole	N2	741.703429252991	537.612353290996	638.569134345213	693.014871618481	769.824938380256	81.5233724480927	793.000158740165	823.967794668995	864.394017412909	0.109913705711458	20	20220920	p006_D12	m2x	20220920-cypassay1-p006-m2x_D12.TIF	wellmask_98.png	/projects/b1059/projects/JB/cellprofiler-nf/projects/20220929_cyprd1redo//raw_images/	/projects/b1059/projects/JB/cellprofiler-nf/input_data/well_masks/	48h	10	15hHB101	6	D	12				32.5	DMSO	Anthelmintic	1
p006	E01	cypassay1	3	DMSO	N2	929.30371760203	867.243091137465	878.379765958293	894.340204709378	925.57330637907	46.0902210194503	955.77004640474	997.466655434494	1031.24249825446	0.04959650988848	26	20220920	p006_E01	m2x	20220920-cypassay1-p006-m2x_E01.TIF	wellmask_98.png	/projects/b1059/projects/JB/cellprofiler-nf/projects/20220929_cyprd1redo//raw_images/	/projects/b1059/projects/JB/cellprofiler-nf/input_data/well_masks/	48h	10	15hHB101	6	E	1				0	DMSO	Both	1
p006	E02	cypassay1	3	DMSO	N2	904.201590913679	851.784326992132	855.91875183568	874.680590412005	883.517676186784	46.1696417245754	943.694536562583	965.462800733975	1000.27506414533	0.051061225935161	17	20220920	p006_E02	m2x	20220920-cypassay1-p006-m2x_E02.TIF	wellmask_98.png	/projects/b1059/projects/JB/cellprofiler-nf/projects/20220929_cyprd1redo//raw_images/	/projects/b1059/projects/JB/cellprofiler-nf/input_data/well_masks/	48h	10	15hHB101	6	E	2				0	DMSO	Both	1
p006	E03	cypassay1	3	DMSO	N2	941.4778229651	840.476252676958	881.517341066398	898.806091812725	929.246518644022	57.4861378279184	993.022907681644	1022.54160386209	1039.27451566737	0.0610594709994028	20	20220920	p006_E03	m2x	20220920-cypassay1-p006-m2x_E03.TIF	wellmask_98.png	/projects/b1059/projects/JB/cellprofiler-nf/projects/20220929_cyprd1redo//raw_images/	/projects/b1059/projects/JB/cellprofiler-nf/input_data/well_masks/	48h	10	15hHB101	6	E	3				0	DMSO	Both	1
p006	E04	cypassay1	3	DMSO	N2	925.380918027595	886.028825828439	894.617920600319	898.794178031866	924.51094544854	34.7509765075199	941.097184534894	970.261941802273	1006.06014254808	0.0375531587376904	15	20220920	p006_E04	m2x	20220920-cypassay1-p006-m2x_E04.TIF	wellmask_98.png	/projects/b1059/projects/JB/cellprofiler-nf/projects/20220929_cyprd1redo//raw_images/	/projects/b1059/projects/JB/cellprofiler-nf/input_data/well_masks/	48h	10	15hHB101	6	E	4				0	DMSO	Both	1
p006	E05	cypassay1	3	DMSO	N2	936.185504882292	878.071247887346	889.954245752523	909.91403228555	930.551076114977	38.5184876447608	958.611422672615	993.186323818672	1012.55372103883	0.0411440760873603	24	20220920	p006_E05	m2x	20220920-cypassay1-p006-m2x_E05.TIF	wellmask_98.png	/projects/b1059/projects/JB/cellprofiler-nf/projects/20220929_cyprd1redo//raw_images/	/projects/b1059/projects/JB/cellprofiler-nf/input_data/well_masks/	48h	10	15hHB101	6	E	5				0	DMSO	Both	1
p006	E06	cypassay1	3	DMSO	N2	929.712542046225	812.243291719311	871.16104061095	890.695445439769	927.185875461324	56.5252895195977	969.966561124683	999.055840872627	1047.92255630288	0.0607986737440262	25	20220920	p006_E06	m2x	20220920-cypassay1-p006-m2x_E06.TIF	wellmask_98.png	/projects/b1059/projects/JB/cellprofiler-nf/projects/20220929_cyprd1redo//raw_images/	/projects/b1059/projects/JB/cellprofiler-nf/input_data/well_masks/	48h	10	15hHB101	6	E	6				0	DMSO	Both	1
p006	E07	cypassay1	3	DMSO	N2	942.318199436367	824.869617412909	891.442233098011	907.492666075072	923.018550358345	63.7145795969442	980.842146910874	1051.72769601648	1072.07126112468	0.0676147182926682	22	20220920	p006_E07	m2x	20220920-cypassay1-p006-m2x_E07.TIF	wellmask_98.png	/projects/b1059/projects/JB/cellprofiler-nf/projects/20220929_cyprd1redo//raw_images/	/projects/b1059/projects/JB/cellprofiler-nf/input_data/well_masks/	48h	10	15hHB101	6	E	7				0	DMSO	Both	1
p006	E08	cypassay1	3	DMSO	N2	946.293399110599	829.082986347854	874.178159937567	903.949559817375	933.716479087243	64.1804570667126	1001.77647793232	1047.3231683531	1047.4602869297	0.0678229998508226	21	20220920	p006_E08	m2x	20220920-cypassay1-p006-m2x_E08.TIF	wellmask_98.png	/projects/b1059/projects/JB/cellprofiler-nf/projects/20220929_cyprd1redo//raw_images/	/projects/b1059/projects/JB/cellprofiler-nf/input_data/well_masks/	48h	10	15hHB101	6	E	8				0	DMSO	Both	1
p006	E09	cypassay1	3	DMSO	N2	952.321300239766	867.748329653446	884.607734243971	895.221896766136	957.514264431871	57.236740122173	999.497681703704	1024.50134440504	1057.28459055562	0.0601023416233182	26	20220920	p006_E09	m2x	20220920-cypassay1-p006-m2x_E09.TIF	wellmask_98.png	/projects/b1059/projects/JB/cellprofiler-nf/projects/20220929_cyprd1redo//raw_images/	/projects/b1059/projects/JB/cellprofiler-nf/input_data/well_masks/	48h	10	15hHB101	6	E	9				0	DMSO	Both	1
p006	E10	cypassay1	3	DMSO	N2	938.852762898401	847.703201727996	892.793302922442	911.570922560865	934.144675515768	44.6946281038197	969.513307901106	991.378461674612	1046.34182813828	0.0476055776475958	27	20220920	p006_E10	m2x	20220920-cypassay1-p006-m2x_E10.TIF	wellmask_98.png	/projects/b1059/projects/JB/cellprofiler-nf/projects/20220929_cyprd1redo//raw_images/	/projects/b1059/projects/JB/cellprofiler-nf/input_data/well_masks/	48h	10	15hHB101	6	E	10				0	DMSO	Both	1
p006	E11	cypassay1	3	DMSO	N2	917.814542114325	830.754789257084	839.014172251905	860.479621630403	917.324157498763	66.378901839145	979.888016826677	1003.20697984817	1023.13704919465	0.0723227828644239	23	20220920	p006_E11	m2x	20220920-cypassay1-p006-m2x_E11.TIF	wellmask_98.png	/projects/b1059/projects/JB/cellprofiler-nf/projects/20220929_cyprd1redo//raw_images/	/projects/b1059/projects/JB/cellprofiler-nf/input_data/well_masks/	48h	10	15hHB101	6	E	11				0	DMSO	Both	1
p006	E12	cypassay1	3	DMSO	N2	918.76080226537	838.102221611903	858.343043388933	865.334480438879	916.257315958293	52.2850164372448	954.017827932323	993.029914529494	999.903869516791	0.0569081923263668	22	20220920	p006_E12	m2x	20220920-cypassay1-p006-m2x_E12.TIF	wellmask_98.png	/projects/b1059/projects/JB/cellprofiler-nf/projects/20220929_cyprd1redo//raw_images/	/projects/b1059/projects/JB/cellprofiler-nf/input_data/well_masks/	48h	10	15hHB101	6	E	12				0	DMSO	Both	1
p006	F01	cypassay1	3	DMSO	N2	935.253697197532	821.365367189407	862.670694127602	895.224836857893	921.985288675238	62.6019317855553	977.521799485576	1010.16086931102	1070.08231319637	0.0669357757933924	19	20220920	p006_F01	m2x	20220920-cypassay1-p006-m2x_F01.TIF	wellmask_98.png	/projects/b1059/projects/JB/cellprofiler-nf/projects/20220929_cyprd1redo//raw_images/	/projects/b1059/projects/JB/cellprofiler-nf/input_data/well_masks/	48h	10	15hHB101	6	F	1				0	DMSO	Both	1
p006	F02	cypassay1	3	DMSO	N2	932.916815977988	836.520485622393	867.216707729339	898.581719875136	923.098872560865	60.6411051864033	972.364312618911	1020.23393531826	1036.81427966909	0.0650016208817422	15	20220920	p006_F02	m2x	20220920-cypassay1-p006-m2x_F02.TIF	wellmask_98.png	/projects/b1059/projects/JB/cellprofiler-nf/projects/20220929_cyprd1redo//raw_images/	/projects/b1059/projects/JB/cellprofiler-nf/input_data/well_masks/	48h	10	15hHB101	6	F	2				0	DMSO	Both	1
p006	F03	cypassay1	3	DMSO	N2	953.823251366424	882.769404198995	901.522226979253	923.795217985983	948.272209570452	45.8468750365779	986.71243424397	1008.94241945449	1055.43692048521	0.0480664263225904	25	20220920	p006_F03	m2x	20220920-cypassay1-p006-m2x_F03.TIF	wellmask_98.png	/projects/b1059/projects/JB/cellprofiler-nf/projects/20220929_cyprd1redo//raw_images/	/projects/b1059/projects/JB/cellprofiler-nf/input_data/well_masks/	48h	10	15hHB101	6	F	3				0	DMSO	Both	1
p006	F04	cypassay1	3	DMSO	N2	931.089625057559	764.533120456981	835.699657714684	878.857958337491	930.938906016339	76.6584251466388	1004.06703707516	1015.4467524596	1059.77910492445	0.0823319507420135	28	20220920	p006_F04	m2x	20220920-cypassay1-p006-m2x_F04.TIF	wellmask_98.png	/projects/b1059/projects/JB/cellprofiler-nf/projects/20220929_cyprd1redo//raw_images/	/projects/b1059/projects/JB/cellprofiler-nf/input_data/well_masks/	48h	10	15hHB101	6	F	4				0	DMSO	Both	1
p006	F05	cypassay1	3	DMSO	N2	944.347808658839	878.938279729514	882.906725868893	907.880065924583	934.924444640253	47.7379422542536	977.287975389862	1003.3828814149	1038.08161740414	0.0505512289185602	20	20220920	p006_F05	m2x	20220920-cypassay1-p006-m2x_F05.TIF	wellmask_98.png	/projects/b1059/projects/JB/cellprofiler-nf/projects/20220929_cyprd1redo//raw_images/	/projects/b1059/projects/JB/cellprofiler-nf/input_data/well_masks/	48h	10	15hHB101	6	F	5				0	DMSO	Both	1
p006	F06	cypassay1	3	DMSO	N2	953.085008403286	903.450265309026	912.213194480957	950.081636242336	956.580901589457	27.0922764578033	964.853590051814	969.585883299533	1011.18628986235	0.0284258762008976	14	20220920	p006_F06	m2x	20220920-cypassay1-p006-m2x_F06.TIF	wellmask_98.png	/projects/b1059/projects/JB/cellprofiler-nf/projects/20220929_cyprd1redo//raw_images/	/projects/b1059/projects/JB/cellprofiler-nf/input_data/well_masks/	48h	10	15hHB101	6	F	6				0	DMSO	Both	1
p006	F07	cypassay1	3	DMSO	N2	915.622209109653	824.949939615429	877.668816526655	892.352028950553	907.387829107725	45.4066661741769	928.596928044074	974.003857520015	1012.45676356349	0.0495910493677628	18	20220920	p006_F07	m2x	20220920-cypassay1-p006-m2x_F07.TIF	wellmask_98.png	/projects/b1059/projects/JB/cellprofiler-nf/projects/20220929_cyprd1redo//raw_images/	/projects/b1059/projects/JB/cellprofiler-nf/input_data/well_masks/	48h	10	15hHB101	6	F	7				0	DMSO	Both	1
p006	F08	cypassay1	3	DMSO	N2	921.249601563381	857.830143241348	881.984133518786	908.325701298535	921.300703617149	33.4368903437701	930.62257676863	967.554126813331	986.010206088148	0.0362951476853037	17	20220920	p006_F08	m2x	20220920-cypassay1-p006-m2x_F08.TIF	wellmask_98.png	/projects/b1059/projects/JB/cellprofiler-nf/projects/20220929_cyprd1redo//raw_images/	/projects/b1059/projects/JB/cellprofiler-nf/input_data/well_masks/	48h	10	15hHB101	6	F	8				0	DMSO	Both	1
p006	F09	cypassay1	3	DMSO	N2	946.236660617115	813.504746723653	856.587596774113	890.17191283618	942.333680610762	72.3285841071973	1007.26646646175	1028.02735512833	1059.03357970128	0.076438154552188	18	20220920	p006_F09	m2x	20220920-cypassay1-p006-m2x_F09.TIF	wellmask_98.png	/projects/b1059/projects/JB/cellprofiler-nf/projects/20220929_cyprd1redo//raw_images/	/projects/b1059/projects/JB/cellprofiler-nf/input_data/well_masks/	48h	10	15hHB101	6	F	9				0	DMSO	Both	1
p006	F10	cypassay1	3	DMSO	N2	911.175281502096	818.927649194651	861.854065944809	877.592343241348	899.568937726277	48.2548910823333	943.216328808782	973.605990438975	1017.4139342722	0.0529589553864805	25	20220920	p006_F10	m2x	20220920-cypassay1-p006-m2x_F10.TIF	wellmask_98.png	/projects/b1059/projects/JB/cellprofiler-nf/projects/20220929_cyprd1redo//raw_images/	/projects/b1059/projects/JB/cellprofiler-nf/input_data/well_masks/	48h	10	15hHB101	6	F	10				0	DMSO	Both	1
p006	F11	cypassay1	3	DMSO	N2	936.134857075058	809.086710295912	853.384123489539	892.242593747002	938.009162399795	69.9517584877994	971.237034825818	1007.71434567984	1081.758446174	0.0747240186166797	15	20220920	p006_F11	m2x	20220920-cypassay1-p006-m2x_F11.TIF	wellmask_98.png	/projects/b1059/projects/JB/cellprofiler-nf/projects/20220929_cyprd1redo//raw_images/	/projects/b1059/projects/JB/cellprofiler-nf/input_data/well_masks/	48h	10	15hHB101	6	F	11				0	DMSO	Both	1
p006	F12	cypassay1	3	DMSO	N2	924.136859757639	833.186235319664	876.55842904016	901.17484390709	912.532683590318	47.4458080040151	969.271627753151	981.142130194644	993.493749194653	0.0513406726536783	14	20220920	p006_F12	m2x	20220920-cypassay1-p006-m2x_F12.TIF	wellmask_98.png	/projects/b1059/projects/JB/cellprofiler-nf/projects/20220929_cyprd1redo//raw_images/	/projects/b1059/projects/JB/cellprofiler-nf/input_data/well_masks/	48h	10	15hHB101	6	F	12				0	DMSO	Both	1
p006	G01	cypassay1	3	DMSO	N2	901.016011239738	812.494003044074	859.473547963539	877.109992043945	892.031035698586	42.4297766507075	922.114089615429	970.359495408278	984.893486236433	0.0470910351441224	26	20220920	p006_G01	m2x	20220920-cypassay1-p006-m2x_G01.TIF	wellmask_98.png	/projects/b1059/projects/JB/cellprofiler-nf/projects/20220929_cyprd1redo//raw_images/	/projects/b1059/projects/JB/cellprofiler-nf/input_data/well_masks/	48h	10	15hHB101	6	G	1				0	DMSO	Both	1
p006	G02	cypassay1	3	DMSO	N2	929.212798701327	847.862838308123	879.190714503678	888.906391925392	917.036421038828	48.9659711476261	970.803161092489	990.116591026045	1026.48754556873	0.0526961867250012	21	20220920	p006_G02	m2x	20220920-cypassay1-p006-m2x_G02.TIF	wellmask_98.png	/projects/b1059/projects/JB/cellprofiler-nf/projects/20220929_cyprd1redo//raw_images/	/projects/b1059/projects/JB/cellprofiler-nf/input_data/well_masks/	48h	10	15hHB101	6	G	2				0	DMSO	Both	1
p006	G03	cypassay1	3	DMSO	N2	952.651448021193	857.596067189406	897.426573474555	911.385325246594	920.130323357441	65.2158056562013	1030.19260129853	1045.42256538993	1055.87425151327	0.0684571527095926	19	20220920	p006_G03	m2x	20220920-cypassay1-p006-m2x_G03.TIF	wellmask_98.png	/projects/b1059/projects/JB/cellprofiler-nf/projects/20220929_cyprd1redo//raw_images/	/projects/b1059/projects/JB/cellprofiler-nf/input_data/well_masks/	48h	10	15hHB101	6	G	3				0	DMSO	Both	1
p006	G04	cypassay1	3	DMSO	N2	949.247247905136	871.483847887346	889.632907972776	911.393642883004	934.603800644882	53.7352556048425	1000.06547941846	1021.32585744884	1037.20485633507	0.0566082816920767	22	20220920	p006_G04	m2x	20220920-cypassay1-p006-m2x_G04.TIF	wellmask_98.png	/projects/b1059/projects/JB/cellprofiler-nf/projects/20220929_cyprd1redo//raw_images/	/projects/b1059/projects/JB/cellprofiler-nf/input_data/well_masks/	48h	10	15hHB101	6	G	4				0	DMSO	Both	1
p006	G05	cypassay1	3	DMSO	N2	928.706603056098	848.514152820572	875.224230743421	893.325627217928	912.701141719312	51.6971273111629	960.352793968657	997.118482721935	1044.32034077912	0.0556657260118998	26	20220920	p006_G05	m2x	20220920-cypassay1-p006-m2x_G05.TIF	wellmask_98.png	/projects/b1059/projects/JB/cellprofiler-nf/projects/20220929_cyprd1redo//raw_images/	/projects/b1059/projects/JB/cellprofiler-nf/input_data/well_masks/	48h	10	15hHB101	6	G	5				0	DMSO	Both	1
p006	G06	cypassay1	3	DMSO	N2	973.586087131487	899.743081438049	923.696396437255	932.08626563366	965.240201226728	45.9666724297787	1014.78134912065	1031.56725313157	1049.48076646395	0.0472137729137153	22	20220920	p006_G06	m2x	20220920-cypassay1-p006-m2x_G06.TIF	wellmask_98.png	/projects/b1059/projects/JB/cellprofiler-nf/projects/20220929_cyprd1redo//raw_images/	/projects/b1059/projects/JB/cellprofiler-nf/input_data/well_masks/	48h	10	15hHB101	6	G	6				0	DMSO	Both	1
p006	G07	cypassay1	3	DMSO	N2	923.706525003082	893.472207833685	904.758783992011	915.260770098638	927.322994037925	15.7209639772622	934.732097672615	940.545784775577	948.003855147956	0.0170194358832853	13	20220920	p006_G07	m2x	20220920-cypassay1-p006-m2x_G07.TIF	wellmask_98.png	/projects/b1059/projects/JB/cellprofiler-nf/projects/20220929_cyprd1redo//raw_images/	/projects/b1059/projects/JB/cellprofiler-nf/input_data/well_masks/	48h	10	15hHB101	6	G	7				0	DMSO	Both	1
p006	G08	cypassay1	3	DMSO	N2	937.882296729109	830.054438396026	871.001540425674	896.846230036206	922.878295815657	61.1105807682564	984.729537455836	1020.85208858877	1038.61244861281	0.0651580491298122	19	20220920	p006_G08	m2x	20220920-cypassay1-p006-m2x_G08.TIF	wellmask_98.png	/projects/b1059/projects/JB/cellprofiler-nf/projects/20220929_cyprd1redo//raw_images/	/projects/b1059/projects/JB/cellprofiler-nf/input_data/well_masks/	48h	10	15hHB101	6	G	8				0	DMSO	Both	1
p006	G09	cypassay1	3	DMSO	N2	948.18290463282	897.799169516792	919.203699428698	930.308178514168	943.289063563488	30.3801158030703	964.988971425402	986.924356752954	1015.19365705657	0.0320403538754318	17	20220920	p006_G09	m2x	20220920-cypassay1-p006-m2x_G09.TIF	wellmask_98.png	/projects/b1059/projects/JB/cellprofiler-nf/projects/20220929_cyprd1redo//raw_images/	/projects/b1059/projects/JB/cellprofiler-nf/input_data/well_masks/	48h	10	15hHB101	6	G	9				0	DMSO	Both	1
p006	G10	cypassay1	3	DMSO	N2	947.657059182198	889.096752848801	899.810830888257	913.998093820656	950.036097596423	39.9362936726815	966.791564434064	997.222799783843	1021.67579650892	0.0421421370586796	18	20220920	p006_G10	m2x	20220920-cypassay1-p006-m2x_G10.TIF	wellmask_98.png	/projects/b1059/projects/JB/cellprofiler-nf/projects/20220929_cyprd1redo//raw_images/	/projects/b1059/projects/JB/cellprofiler-nf/input_data/well_masks/	48h	10	15hHB101	6	G	10				0	DMSO	Both	1
p006	G11	cypassay1	3	DMSO	N2	930.896135711467	863.287324082901	883.146481558242	887.621314360064	907.115159937568	53.4541795807212	973.668870089868	1011.48029825446	1026.00275819203	0.0574222811010673	21	20220920	p006_G11	m2x	20220920-cypassay1-p006-m2x_G11.TIF	wellmask_98.png	/projects/b1059/projects/JB/cellprofiler-nf/projects/20220929_cyprd1redo//raw_images/	/projects/b1059/projects/JB/cellprofiler-nf/input_data/well_masks/	48h	10	15hHB101	6	G	11				0	DMSO	Both	1
p006	G12	cypassay1	3	DMSO	N2	919.37691469575	865.878795927077	872.956752983983	883.577004507531	920.70131566737	38.6188640486875	947.200510698585	973.046359951052	984.234555147956	0.0420054750466164	20	20220920	p006_G12	m2x	20220920-cypassay1-p006-m2x_G12.TIF	wellmask_98.png	/projects/b1059/projects/JB/cellprofiler-nf/projects/20220929_cyprd1redo//raw_images/	/projects/b1059/projects/JB/cellprofiler-nf/input_data/well_masks/	48h	10	15hHB101	6	G	12				0	DMSO	Both	1
p006	H01	cypassay1	3	DMSO	N2	925.146607327421	837.108113205143	870.151481011859	891.043032582328	905.157356960916	57.7436534997881	973.340525971708	1001.38159028243	1033.77717372456	0.0624156788150571	14	20220920	p006_H01	m2x	20220920-cypassay1-p006-m2x_H01.TIF	wellmask_98.png	/projects/b1059/projects/JB/cellprofiler-nf/projects/20220929_cyprd1redo//raw_images/	/projects/b1059/projects/JB/cellprofiler-nf/input_data/well_masks/	48h	10	15hHB101	6	H	1				0	DMSO	Both	1
p006	H02	cypassay1	3	DMSO	N2	928.359610249103	859.950327015553	874.01262860982	883.273911715103	912.586343998311	53.691276120082	969.371339132073	996.270818353099	1034.10507128575	0.0578345670442031	16	20220920	p006_H02	m2x	20220920-cypassay1-p006-m2x_H02.TIF	wellmask_98.png	/projects/b1059/projects/JB/cellprofiler-nf/projects/20220929_cyprd1redo//raw_images/	/projects/b1059/projects/JB/cellprofiler-nf/input_data/well_masks/	48h	10	15hHB101	6	H	2				0	DMSO	Both	1
p006	H03	cypassay1	3	DMSO	N2	979.559141400193	892.204870098637	910.646263044073	919.645535980738	978.309722428136	62.3062044496839	1036.5459252466	1048.08366501005	1068.29590971407	0.0636063733330309	13	20220920	p006_H03	m2x	20220920-cypassay1-p006-m2x_H03.TIF	wellmask_98.png	/projects/b1059/projects/JB/cellprofiler-nf/projects/20220929_cyprd1redo//raw_images/	/projects/b1059/projects/JB/cellprofiler-nf/input_data/well_masks/	48h	10	15hHB101	6	H	3				0	DMSO	Both	1
p006	H04	cypassay1	3	DMSO	N2	933.789758050526	868.898258773875	878.775727843523	902.825669946597	918.221868588312	52.07931263688	961.039100392055	1018.32998785978	1037.7163055063	0.0557719895596264	20	20220920	p006_H04	m2x	20220920-cypassay1-p006-m2x_H04.TIF	wellmask_98.png	/projects/b1059/projects/JB/cellprofiler-nf/projects/20220929_cyprd1redo//raw_images/	/projects/b1059/projects/JB/cellprofiler-nf/input_data/well_masks/	48h	10	15hHB101	6	H	4				0	DMSO	Both	1
p006	H05	cypassay1	3	DMSO	N2	931.668373719453	791.116796508923	855.584962086151	869.674525202009	935.702680250935	73.3281842176309	999.116446799847	1020.64565347088	1027.73236530025	0.0787063146996034	15	20220920	p006_H05	m2x	20220920-cypassay1-p006-m2x_H05.TIF	wellmask_98.png	/projects/b1059/projects/JB/cellprofiler-nf/projects/20220929_cyprd1redo//raw_images/	/projects/b1059/projects/JB/cellprofiler-nf/input_data/well_masks/	48h	10	15hHB101	6	H	5				0	DMSO	Both	1
p006	H06	cypassay1	3	DMSO	N2	938.956195856483	874.201685766008	893.601853371065	908.947607251839	926.061539033583	45.1624769458897	961.472972851788	997.604077377445	1036.04591511375	0.0480985983639993	19	20220920	p006_H06	m2x	20220920-cypassay1-p006-m2x_H06.TIF	wellmask_98.png	/projects/b1059/projects/JB/cellprofiler-nf/projects/20220929_cyprd1redo//raw_images/	/projects/b1059/projects/JB/cellprofiler-nf/input_data/well_masks/	48h	10	15hHB101	6	H	6				0	DMSO	Both	1
p006	H07	cypassay1	3	DMSO	N2	956.306004549993	868.236191719312	911.176117233831	924.693169209723	942.583894042311	49.0283185454958	986.718062471258	1031.48255629129	1043.65827372456	0.0512684415994721	18	20220920	p006_H07	m2x	20220920-cypassay1-p006-m2x_H07.TIF	wellmask_98.png	/projects/b1059/projects/JB/cellprofiler-nf/projects/20220929_cyprd1redo//raw_images/	/projects/b1059/projects/JB/cellprofiler-nf/input_data/well_masks/	48h	10	15hHB101	6	H	7				0	DMSO	Both	1
p006	H08	cypassay1	3	DMSO	N2	945.932738852447	835.961258773875	887.360117449714	908.415558590318	939.291567424619	55.1862445972411	978.301156522339	1019.80221362167	1051.98116356349	0.0583405588268253	22	20220920	p006_H08	m2x	20220920-cypassay1-p006-m2x_H08.TIF	wellmask_98.png	/projects/b1059/projects/JB/cellprofiler-nf/projects/20220929_cyprd1redo//raw_images/	/projects/b1059/projects/JB/cellprofiler-nf/input_data/well_masks/	48h	10	15hHB101	6	H	8				0	DMSO	Both	1
p006	H09	cypassay1	3	DMSO	N2	946.483176038198	866.397861674335	884.597764083165	897.411339615429	946.542602462226	57.8999728318173	977.818852382049	1035.15377021614	1064.21965935572	0.0611738003354437	19	20220920	p006_H09	m2x	20220920-cypassay1-p006-m2x_H09.TIF	wellmask_98.png	/projects/b1059/projects/JB/cellprofiler-nf/projects/20220929_cyprd1redo//raw_images/	/projects/b1059/projects/JB/cellprofiler-nf/input_data/well_masks/	48h	10	15hHB101	6	H	9				0	DMSO	Both	1
p006	H10	cypassay1	3	DMSO	N2	953.904603111871	821.51598507274	898.987658427226	909.726354520129	926.740241360967	72.83182553749	994.359956769537	1050.13402991984	1101.81465456611	0.0763512675165784	15	20220920	p006_H10	m2x	20220920-cypassay1-p006-m2x_H10.TIF	wellmask_98.png	/projects/b1059/projects/JB/cellprofiler-nf/projects/20220929_cyprd1redo//raw_images/	/projects/b1059/projects/JB/cellprofiler-nf/input_data/well_masks/	48h	10	15hHB101	6	H	10				0	DMSO	Both	1
p006	H11	cypassay1	3	DMSO	N2	926.726815332307	855.215145568733	877.358267189407	882.81544803096	928.378773724556	53.8435720288969	955.176445277809	991.658165914293	1028.7850090208	0.0581008028882703	11	20220920	p006_H11	m2x	20220920-cypassay1-p006-m2x_H11.TIF	wellmask_98.png	/projects/b1059/projects/JB/cellprofiler-nf/projects/20220929_cyprd1redo//raw_images/	/projects/b1059/projects/JB/cellprofiler-nf/input_data/well_masks/	48h	10	15hHB101	6	H	11				0	DMSO	Both	1
p006	H12	cypassay1	3	DMSO	N2	908.786932645807	837.09389827392	867.542206688107	893.840713053102	900.786068076291	39.5401262263422	930.620502325939	964.300962015048	968.286128720127	0.0435086870265912	12	20220920	p006_H12	m2x	20220920-cypassay1-p006-m2x_H12.TIF	wellmask_98.png	/projects/b1059/projects/JB/cellprofiler-nf/projects/20220929_cyprd1redo//raw_images/	/projects/b1059/projects/JB/cellprofiler-nf/input_data/well_masks/	48h	10	15hHB101	6	H	12				0	DMSO	Both	1
p007	A01	cypassay1	1	Thiabendazole	PHX2701	646.150222666825	569.088100605267	599.097697960769	623.189010152298	644.08731204145	39.0041465825799	670.767945568732	688.824431518528	733.776236571355	0.0603638986946409	29	20220920	p007_A01	m2x	20220920-cypassay1-p007-m2x_A01.TIF	wellmask_98.png	/projects/b1059/projects/JB/cellprofiler-nf/projects/20220929_cyprd1redo//raw_images/	/projects/b1059/projects/JB/cellprofiler-nf/input_data/well_masks/	48h	10	15hHB101	7	A	1				32.5	DMSO	Anthelmintic	1
p007	A02	cypassay1	1	Thiabendazole	PHX2701	632.379697286824	567.033337606083	586.311653635648	608.568880472589	627.259380327127	40.1056161034787	648.712834451328	693.198998250075	719.37112397148	0.0634201513355802	26	20220920	p007_A02	m2x	20220920-cypassay1-p007-m2x_A02.TIF	wellmask_98.png	/projects/b1059/projects/JB/cellprofiler-nf/projects/20220929_cyprd1redo//raw_images/	/projects/b1059/projects/JB/cellprofiler-nf/input_data/well_masks/	48h	10	15hHB101	7	A	2				32.5	DMSO	Anthelmintic	1
p007	A03	cypassay1	1	Thiabendazole	PHX2701	650.152767478121	559.113179096014	609.377417323507	627.413134176549	651.611016249215	37.185274321002	673.496535989509	689.895142946165	744.730759355721	0.0571946720541391	39	20220920	p007_A03	m2x	20220920-cypassay1-p007-m2x_A03.TIF	wellmask_98.png	/projects/b1059/projects/JB/cellprofiler-nf/projects/20220929_cyprd1redo//raw_images/	/projects/b1059/projects/JB/cellprofiler-nf/input_data/well_masks/	48h	10	15hHB101	7	A	3				32.5	DMSO	Anthelmintic	1
p007	A04	cypassay1	1	Thiabendazole	PHX2701	668.265377993197	578.909657466569	621.636682721933	647.278171835404	661.258040197274	41.5188372565351	692.747286818278	722.199807833685	752.973326992132	0.0621292657435229	41	20220920	p007_A04	m2x	20220920-cypassay1-p007-m2x_A04.TIF	wellmask_98.png	/projects/b1059/projects/JB/cellprofiler-nf/projects/20220929_cyprd1redo//raw_images/	/projects/b1059/projects/JB/cellprofiler-nf/input_data/well_masks/	48h	10	15hHB101	7	A	4				32.5	DMSO	Anthelmintic	1
p007	A05	cypassay1	1	Thiabendazole	PHX2701	701.43593508029	577.810259383951	651.441768791607	670.493708415531	702.571590444198	45.54014044266	733.719440197275	752.067202721934	800.446286236432	0.0649241622293663	37	20220920	p007_A05	m2x	20220920-cypassay1-p007-m2x_A05.TIF	wellmask_98.png	/projects/b1059/projects/JB/cellprofiler-nf/projects/20220929_cyprd1redo//raw_images/	/projects/b1059/projects/JB/cellprofiler-nf/input_data/well_masks/	48h	10	15hHB101	7	A	5				32.5	DMSO	Anthelmintic	1
p007	A06	cypassay1	1	Thiabendazole	PHX2701	682.242467506321	567.629983885626	632.879469945533	648.248756960915	674.757990993851	53.0524067583229	728.613373433633	744.585608558869	793.530988675238	0.0777618065205408	27	20220920	p007_A06	m2x	20220920-cypassay1-p007-m2x_A06.TIF	wellmask_98.png	/projects/b1059/projects/JB/cellprofiler-nf/projects/20220929_cyprd1redo//raw_images/	/projects/b1059/projects/JB/cellprofiler-nf/input_data/well_masks/	48h	10	15hHB101	7	A	6				32.5	DMSO	Anthelmintic	1
p007	A07	cypassay1	1	Thiabendazole	PHX2701	714.685842282612	629.542334100357	652.22231384561	687.952173031289	715.064941352196	45.9248323879699	746.426088093392	767.51242220252	820.719935407664	0.0642587689176717	33	20220920	p007_A07	m2x	20220920-cypassay1-p007-m2x_A07.TIF	wellmask_98.png	/projects/b1059/projects/JB/cellprofiler-nf/projects/20220929_cyprd1redo//raw_images/	/projects/b1059/projects/JB/cellprofiler-nf/input_data/well_masks/	48h	10	15hHB101	7	A	7				32.5	DMSO	Anthelmintic	1
p007	A08	cypassay1	1	Thiabendazole	PHX2701	748.689955556758	660.45885456611	697.910075053016	731.25332401548	747.225273724556	38.033554011371	776.337742515888	785.320549919836	817.694589830158	0.0508001392687146	23	20220920	p007_A08	m2x	20220920-cypassay1-p007-m2x_A08.TIF	wellmask_98.png	/projects/b1059/projects/JB/cellprofiler-nf/projects/20220929_cyprd1redo//raw_images/	/projects/b1059/projects/JB/cellprofiler-nf/input_data/well_masks/	48h	10	15hHB101	7	A	8				32.5	DMSO	Anthelmintic	1
p007	A09	cypassay1	1	Thiabendazole	PHX2701	739.746045116369	644.475141942813	672.409804986886	710.195388093391	738.265255176186	49.6645166580839	776.594336571355	798.661010573819	839.408712623297	0.067137252015009	29	20220920	p007_A09	m2x	20220920-cypassay1-p007-m2x_A09.TIF	wellmask_98.png	/projects/b1059/projects/JB/cellprofiler-nf/projects/20220929_cyprd1redo//raw_images/	/projects/b1059/projects/JB/cellprofiler-nf/input_data/well_masks/	48h	10	15hHB101	7	A	9				32.5	DMSO	Anthelmintic	1
p007	A10	cypassay1	1	Thiabendazole	PHX2701	737.171691279938	637.203156884723	668.47342942739	694.913903625919	752.30812397148	51.8417885823203	780.461449222882	794.144291575973	811.072911459603	0.0703252569185183	29	20220920	p007_A10	m2x	20220920-cypassay1-p007-m2x_A10.TIF	wellmask_98.png	/projects/b1059/projects/JB/cellprofiler-nf/projects/20220929_cyprd1redo//raw_images/	/projects/b1059/projects/JB/cellprofiler-nf/input_data/well_masks/	48h	10	15hHB101	7	A	10				32.5	DMSO	Anthelmintic	1
p007	A11	cypassay1	1	Thiabendazole	PHX2701	723.378573888575	616.173619149675	654.93899461977	669.803243173926	731.087807251838	58.3519762709733	778.935097090769	787.548859355721	819.121564145334	0.0806658897253453	31	20220920	p007_A11	m2x	20220920-cypassay1-p007-m2x_A11.TIF	wellmask_98.png	/projects/b1059/projects/JB/cellprofiler-nf/projects/20220929_cyprd1redo//raw_images/	/projects/b1059/projects/JB/cellprofiler-nf/input_data/well_masks/	48h	10	15hHB101	7	A	11				32.5	DMSO	Anthelmintic	1
p007	A12	cypassay1	1	Thiabendazole	PHX2701	679.474419596367	572.893249776497	610.680496410285	651.990528514168	684.545074883863	50.6929510586027	710.627789870448	743.616115618885	788.96995094019	0.0746061214323803	44	20220920	p007_A12	m2x	20220920-cypassay1-p007-m2x_A12.TIF	wellmask_98.png	/projects/b1059/projects/JB/cellprofiler-nf/projects/20220929_cyprd1redo//raw_images/	/projects/b1059/projects/JB/cellprofiler-nf/input_data/well_masks/	48h	10	15hHB101	7	A	12				32.5	DMSO	Anthelmintic	1
p007	B01	cypassay1	1	Thiabendazole	PHX2701	749.574945699539	636.974963563486	662.738684378071	707.358917356475	753.978190488198	69.164192240113	794.977428626399	841.45487002272	860.338156916916	0.0922712166901012	14	20220920	p007_B01	m2x	20220920-cypassay1-p007-m2x_B01.TIF	wellmask_98.png	/projects/b1059/projects/JB/cellprofiler-nf/projects/20220929_cyprd1redo//raw_images/	/projects/b1059/projects/JB/cellprofiler-nf/input_data/well_masks/	48h	10	15hHB101	7	B	1				32.5	DMSO	Anthelmintic	1
p007	B02	cypassay1	1	Thiabendazole	PHX2701	660.509097203761	530.528400452883	606.86773361728	626.683718004484	659.482389257085	47.3281721914964	694.774347596423	715.529362252673	734.986777932322	0.0716540807565837	27	20220920	p007_B02	m2x	20220920-cypassay1-p007-m2x_B02.TIF	wellmask_98.png	/projects/b1059/projects/JB/cellprofiler-nf/projects/20220929_cyprd1redo//raw_images/	/projects/b1059/projects/JB/cellprofiler-nf/input_data/well_masks/	48h	10	15hHB101	7	B	2				32.5	DMSO	Anthelmintic	1
p007	B03	cypassay1	1	Thiabendazole	PHX2701	622.612229419432	517.659374306402	568.971357962523	603.739136511259	630.812418600021	41.0388387150531	658.77615566532	666.265273407366	672.269359355721	0.0659139618142752	27	20220920	p007_B03	m2x	20220920-cypassay1-p007-m2x_B03.TIF	wellmask_98.png	/projects/b1059/projects/JB/cellprofiler-nf/projects/20220929_cyprd1redo//raw_images/	/projects/b1059/projects/JB/cellprofiler-nf/input_data/well_masks/	48h	10	15hHB101	7	B	3				32.5	DMSO	Anthelmintic	1
p007	B04	cypassay1	1	Thiabendazole	PHX2701	620.779630600227	507.937195262039	562.709514436256	599.995699674595	621.09997132975	47.2566813061504	656.584372663499	679.63135508786	696.746350940191	0.0761247292544993	26	20220920	p007_B04	m2x	20220920-cypassay1-p007-m2x_B04.TIF	wellmask_98.png	/projects/b1059/projects/JB/cellprofiler-nf/projects/20220929_cyprd1redo//raw_images/	/projects/b1059/projects/JB/cellprofiler-nf/input_data/well_masks/	48h	10	15hHB101	7	B	4				32.5	DMSO	Anthelmintic	1
p007	B05	cypassay1	1	Thiabendazole	PHX2701	618.311340818999	472.112683885625	483.645823994702	572.579596894069	641.084484467472	80.4512152932055	661.798909134068	712.17111856506	733.211126992132	0.130114409977734	20	20220920	p007_B05	m2x	20220920-cypassay1-p007-m2x_B05.TIF	wellmask_98.png	/projects/b1059/projects/JB/cellprofiler-nf/projects/20220929_cyprd1redo//raw_images/	/projects/b1059/projects/JB/cellprofiler-nf/input_data/well_masks/	48h	10	15hHB101	7	B	5				32.5	DMSO	Anthelmintic	1
p007	B06	cypassay1	1	Thiabendazole	PHX2701	592.435434274361	434.755464658988	518.917780186721	545.27631204145	606.549113205143	57.457029174382	634.731160519414	655.179825091474	663.486620485211	0.0969844574620317	25	20220920	p007_B06	m2x	20220920-cypassay1-p007-m2x_B06.TIF	wellmask_98.png	/projects/b1059/projects/JB/cellprofiler-nf/projects/20220929_cyprd1redo//raw_images/	/projects/b1059/projects/JB/cellprofiler-nf/input_data/well_masks/	48h	10	15hHB101	7	B	6				32.5	DMSO	Anthelmintic	1
p007	B07	cypassay1	1	Thiabendazole	PHX2701	682.097373398591	612.805479677861	638.89675697503	648.30320136043	683.677135363663	42.0001295256995	711.696801880381	739.58453149082	769.716064145334	0.0615749761891493	26	20220920	p007_B07	m2x	20220920-cypassay1-p007-m2x_B07.TIF	wellmask_98.png	/projects/b1059/projects/JB/cellprofiler-nf/projects/20220929_cyprd1redo//raw_images/	/projects/b1059/projects/JB/cellprofiler-nf/input_data/well_masks/	48h	10	15hHB101	7	B	7				32.5	DMSO	Anthelmintic	1
p007	B08	cypassay1	1	Thiabendazole	PHX2701	631.063759180744	524.297298748308	562.695618603085	605.323659210259	635.433388675237	50.4599374213426	656.342065727073	692.400686817578	713.876917994754	0.079960125561402	18	20220920	p007_B08	m2x	20220920-cypassay1-p007-m2x_B08.TIF	wellmask_98.png	/projects/b1059/projects/JB/cellprofiler-nf/projects/20220929_cyprd1redo//raw_images/	/projects/b1059/projects/JB/cellprofiler-nf/input_data/well_masks/	48h	10	15hHB101	7	B	8				32.5	DMSO	Anthelmintic	1
p007	B09	cypassay1	1	Thiabendazole	PHX2701	754.985427313233	646.285071253558	687.779586497353	717.667672198134	763.128664145333	52.6806613238244	804.768066249217	813.39422412305	823.4886869297	0.0697770571695656	19	20220920	p007_B09	m2x	20220920-cypassay1-p007-m2x_B09.TIF	wellmask_98.png	/projects/b1059/projects/JB/cellprofiler-nf/projects/20220929_cyprd1redo//raw_images/	/projects/b1059/projects/JB/cellprofiler-nf/input_data/well_masks/	48h	10	15hHB101	7	B	9				32.5	DMSO	Anthelmintic	1
p007	B10	cypassay1	1	Thiabendazole	PHX2701	662.163317044668	595.78017317094	613.391279149752	636.961968827186	663.787702406516	37.5250327017277	684.287978189534	715.863861682804	728.570774879478	0.0566703587103065	28	20220920	p007_B10	m2x	20220920-cypassay1-p007-m2x_B10.TIF	wellmask_98.png	/projects/b1059/projects/JB/cellprofiler-nf/projects/20220929_cyprd1redo//raw_images/	/projects/b1059/projects/JB/cellprofiler-nf/input_data/well_masks/	48h	10	15hHB101	7	B	10				32.5	DMSO	Anthelmintic	1
p007	B11	cypassay1	1	Thiabendazole	PHX2701	710.830110805873	557.942798836307	598.610155380694	664.349676019652	726.720684467472	69.5392398565107	756.712661092489	785.437181393582	817.200462428026	0.097828213520209	33	20220920	p007_B11	m2x	20220920-cypassay1-p007-m2x_B11.TIF	wellmask_98.png	/projects/b1059/projects/JB/cellprofiler-nf/projects/20220929_cyprd1redo//raw_images/	/projects/b1059/projects/JB/cellprofiler-nf/input_data/well_masks/	48h	10	15hHB101	7	B	11				32.5	DMSO	Anthelmintic	1
p007	B12	cypassay1	1	Thiabendazole	PHX2701	654.629382126823	607.727796537152	623.509232953385	638.396055147955	654.299445568732	25.7279803057499	665.798997381692	675.569712445973	714.419509570452	0.0393015972215643	19	20220920	p007_B12	m2x	20220920-cypassay1-p007-m2x_B12.TIF	wellmask_98.png	/projects/b1059/projects/JB/cellprofiler-nf/projects/20220929_cyprd1redo//raw_images/	/projects/b1059/projects/JB/cellprofiler-nf/input_data/well_masks/	48h	10	15hHB101	7	B	12				32.5	DMSO	Anthelmintic	1
p007	C01	cypassay1	1	Thiabendazole	PHX2701	613.313723898388	492.710342532266	525.123138190876	584.197565325932	607.477097229307	61.068141716959	646.745337046478	680.377380267302	721.965731781743	0.0995708058329322	22	20220920	p007_C01	m2x	20220920-cypassay1-p007-m2x_C01.TIF	wellmask_98.png	/projects/b1059/projects/JB/cellprofiler-nf/projects/20220929_cyprd1redo//raw_images/	/projects/b1059/projects/JB/cellprofiler-nf/input_data/well_masks/	48h	10	15hHB101	7	C	1				32.5	DMSO	Anthelmintic	1
p007	C02	cypassay1	1	Thiabendazole	PHX2701	618.685035240064	484.522576625016	518.870100650838	563.356682610513	644.139215460169	69.2650725838956	674.432840197274	689.706422705158	698.207603625919	0.111955306235941	17	20220920	p007_C02	m2x	20220920-cypassay1-p007-m2x_C02.TIF	wellmask_98.png	/projects/b1059/projects/JB/cellprofiler-nf/projects/20220929_cyprd1redo//raw_images/	/projects/b1059/projects/JB/cellprofiler-nf/input_data/well_masks/	48h	10	15hHB101	7	C	2				32.5	DMSO	Anthelmintic	1
p007	C03	cypassay1	1	Thiabendazole	PHX2701	651.702830029629	529.569256912953	545.868272219677	623.656280964291	662.433796728039	64.9872834430118	680.005336425894	722.078609533098	774.04302582844	0.0997191978436818	22	20220920	p007_C03	m2x	20220920-cypassay1-p007-m2x_C03.TIF	wellmask_98.png	/projects/b1059/projects/JB/cellprofiler-nf/projects/20220929_cyprd1redo//raw_images/	/projects/b1059/projects/JB/cellprofiler-nf/input_data/well_masks/	48h	10	15hHB101	7	C	3				32.5	DMSO	Anthelmintic	1
p007	C04	cypassay1	1	Thiabendazole	PHX2701	613.033331182405	528.317141934041	542.533937502765	579.280852095111	619.429904813033	50.8147125893722	637.96512277998	663.103931709875	750.010660519414	0.0828906194894199	23	20220920	p007_C04	m2x	20220920-cypassay1-p007-m2x_C04.TIF	wellmask_98.png	/projects/b1059/projects/JB/cellprofiler-nf/projects/20220929_cyprd1redo//raw_images/	/projects/b1059/projects/JB/cellprofiler-nf/input_data/well_masks/	48h	10	15hHB101	7	C	4				32.5	DMSO	Anthelmintic	1
p007	C05	cypassay1	1	Thiabendazole	PHX2701	592.855992467726	447.024538889968	522.160673792578	557.129118389734	602.365150282152	56.843306018229	633.845057688223	654.440552075009	675.094907251838	0.0958804612594406	22	20220920	p007_C05	m2x	20220920-cypassay1-p007-m2x_C05.TIF	wellmask_98.png	/projects/b1059/projects/JB/cellprofiler-nf/projects/20220929_cyprd1redo//raw_images/	/projects/b1059/projects/JB/cellprofiler-nf/input_data/well_masks/	48h	10	15hHB101	7	C	5				32.5	DMSO	Anthelmintic	1
p007	C06	cypassay1	1	Thiabendazole	PHX2701	668.180160867141	532.162881427236	585.813007989314	637.301486468777	685.831989257084	59.5005858942154	702.59245498635	731.763300747904	772.381975461325	0.0890487167667438	24	20220920	p007_C06	m2x	20220920-cypassay1-p007-m2x_C06.TIF	wellmask_98.png	/projects/b1059/projects/JB/cellprofiler-nf/projects/20220929_cyprd1redo//raw_images/	/projects/b1059/projects/JB/cellprofiler-nf/input_data/well_masks/	48h	10	15hHB101	7	C	6				32.5	DMSO	Anthelmintic	1
p007	C07	cypassay1	1	Thiabendazole	PHX2701	707.622284850836	545.407547887345	653.437301427505	665.173646150578	705.200476625016	64.2741812851353	750.061184961319	766.230398138093	817.09520188038	0.0908312000076199	17	20220920	p007_C07	m2x	20220920-cypassay1-p007-m2x_C07.TIF	wellmask_98.png	/projects/b1059/projects/JB/cellprofiler-nf/projects/20220929_cyprd1redo//raw_images/	/projects/b1059/projects/JB/cellprofiler-nf/input_data/well_masks/	48h	10	15hHB101	7	C	7				32.5	DMSO	Anthelmintic	1
p007	C08	cypassay1	1	Thiabendazole	PHX2701	713.098233707594	628.652073724556	667.179273444599	676.445002095111	713.239243691291	48.5128688120186	749.748186280432	774.809108106877	784.557792148773	0.068031116217729	12	20220920	p007_C08	m2x	20220920-cypassay1-p007-m2x_C08.TIF	wellmask_98.png	/projects/b1059/projects/JB/cellprofiler-nf/projects/20220929_cyprd1redo//raw_images/	/projects/b1059/projects/JB/cellprofiler-nf/input_data/well_masks/	48h	10	15hHB101	7	C	8				32.5	DMSO	Anthelmintic	1
p007	C09	cypassay1	1	Thiabendazole	PHX2701	697.18731409546	632.204788121622	641.915513563486	668.245033012857	690.908089850641	47.0124727291703	719.005133795047	763.09732459294	789.478264145333	0.067431623867346	16	20220920	p007_C09	m2x	20220920-cypassay1-p007-m2x_C09.TIF	wellmask_98.png	/projects/b1059/projects/JB/cellprofiler-nf/projects/20220929_cyprd1redo//raw_images/	/projects/b1059/projects/JB/cellprofiler-nf/input_data/well_masks/	48h	10	15hHB101	7	C	9				32.5	DMSO	Anthelmintic	1
p007	C10	cypassay1	1	Thiabendazole	PHX2701	712.032603561713	627.48169346485	655.979389673558	673.205663563487	689.262807833685	57.4350250237373	733.884954413725	801.124226643024	811.791774888249	0.0806634762740318	17	20220920	p007_C10	m2x	20220920-cypassay1-p007-m2x_C10.TIF	wellmask_98.png	/projects/b1059/projects/JB/cellprofiler-nf/projects/20220929_cyprd1redo//raw_images/	/projects/b1059/projects/JB/cellprofiler-nf/input_data/well_masks/	48h	10	15hHB101	7	C	10				32.5	DMSO	Anthelmintic	1
p007	C11	cypassay1	1	Thiabendazole	PHX2701	668.024137766558	611.946361706527	636.304491870541	650.911728185149	667.856597881087	27.8679995705338	688.72027106629	704.897241927092	714.379348469192	0.0417170548113822	18	20220920	p007_C11	m2x	20220920-cypassay1-p007-m2x_C11.TIF	wellmask_98.png	/projects/b1059/projects/JB/cellprofiler-nf/projects/20220929_cyprd1redo//raw_images/	/projects/b1059/projects/JB/cellprofiler-nf/input_data/well_masks/	48h	10	15hHB101	7	C	11				32.5	DMSO	Anthelmintic	1
p007	C12	cypassay1	1	Thiabendazole	PHX2701	647.332579491436	550.630652676957	573.626125372524	591.713766750484	659.846476420014	62.1424356605662	695.914961432951	720.285493012857	747.693425828439	0.0959976952023443	18	20220920	p007_C12	m2x	20220920-cypassay1-p007-m2x_C12.TIF	wellmask_98.png	/projects/b1059/projects/JB/cellprofiler-nf/projects/20220929_cyprd1redo//raw_images/	/projects/b1059/projects/JB/cellprofiler-nf/input_data/well_masks/	48h	10	15hHB101	7	C	12				32.5	DMSO	Anthelmintic	1
p007	D01	cypassay1	1	Thiabendazole	PHX2701	663.385225074399	513.623285049318	591.025599033868	628.713280873071	675.94932127404	62.8113384582282	704.005497858844	731.526282311734	775.388962316603	0.0946830530498835	34	20220920	p007_D01	m2x	20220920-cypassay1-p007-m2x_D01.TIF	wellmask_98.png	/projects/b1059/projects/JB/cellprofiler-nf/projects/20220929_cyprd1redo//raw_images/	/projects/b1059/projects/JB/cellprofiler-nf/input_data/well_masks/	48h	10	15hHB101	7	D	1				32.5	DMSO	Anthelmintic	1
p007	D02	cypassay1	1	Thiabendazole	PHX2701	725.68916009349	591.088220918635	658.524940428101	669.474016490284	747.322231199897	64.6777653265697	778.234773078952	789.803220341175	817.323395201617	0.0891259906903354	16	20220920	p007_D02	m2x	20220920-cypassay1-p007-m2x_D02.TIF	wellmask_98.png	/projects/b1059/projects/JB/cellprofiler-nf/projects/20220929_cyprd1redo//raw_images/	/projects/b1059/projects/JB/cellprofiler-nf/input_data/well_masks/	48h	10	15hHB101	7	D	2				32.5	DMSO	Anthelmintic	1
p007	D03	cypassay1	1	Thiabendazole	PHX2701	649.481783909168	508.805653258804	588.840116857716	610.157211459603	647.243893464849	64.2774635734225	684.327439504008	709.117022036372	787.56061972275	0.0989673077303919	17	20220920	p007_D03	m2x	20220920-cypassay1-p007-m2x_D03.TIF	wellmask_98.png	/projects/b1059/projects/JB/cellprofiler-nf/projects/20220929_cyprd1redo//raw_images/	/projects/b1059/projects/JB/cellprofiler-nf/input_data/well_masks/	48h	10	15hHB101	7	D	3				32.5	DMSO	Anthelmintic	1
p007	D04	cypassay1	1	Thiabendazole	PHX2701	587.576453853779	194.564541667958	216.607279942797	463.859822744077	685.395680618051	228.672112205493	745.774061314143	765.089195163782	795.885248501385	0.389178481720438	10	20220920	p007_D04	m2x	20220920-cypassay1-p007-m2x_D04.TIF	wellmask_98.png	/projects/b1059/projects/JB/cellprofiler-nf/projects/20220929_cyprd1redo//raw_images/	/projects/b1059/projects/JB/cellprofiler-nf/input_data/well_masks/	48h	10	15hHB101	7	D	4				32.5	DMSO	Anthelmintic	1
p007	D05	cypassay1	1	Thiabendazole	PHX2701	630.364406933942	545.253794037923	583.297730271417	612.077867750454	633.488054871148	42.6981626162618	652.112581126376	667.026174015479	728.61509526204	0.0677356813718962	16	20220920	p007_D05	m2x	20220920-cypassay1-p007-m2x_D05.TIF	wellmask_98.png	/projects/b1059/projects/JB/cellprofiler-nf/projects/20220929_cyprd1redo//raw_images/	/projects/b1059/projects/JB/cellprofiler-nf/input_data/well_masks/	48h	10	15hHB101	7	D	5				32.5	DMSO	Anthelmintic	1
p007	D06	cypassay1	1	Thiabendazole	PHX2701	609.232404180274	510.175831199896	545.163290125605	602.799024015479	611.812379096014	46.0237897046772	630.267584172163	652.155356222247	691.951237153201	0.0755438965309182	15	20220920	p007_D06	m2x	20220920-cypassay1-p007-m2x_D06.TIF	wellmask_98.png	/projects/b1059/projects/JB/cellprofiler-nf/projects/20220929_cyprd1redo//raw_images/	/projects/b1059/projects/JB/cellprofiler-nf/input_data/well_masks/	48h	10	15hHB101	7	D	6				32.5	DMSO	Anthelmintic	1
p007	D07	cypassay1	1	Thiabendazole	PHX2701	749.280183332556	663.118883151395	687.577719734621	712.82823849168	744.660632084377	49.0229133053186	794.260643812653	802.293732194626	828.64322988382	0.0654266780248752	20	20220920	p007_D07	m2x	20220920-cypassay1-p007-m2x_D07.TIF	wellmask_98.png	/projects/b1059/projects/JB/cellprofiler-nf/projects/20220929_cyprd1redo//raw_images/	/projects/b1059/projects/JB/cellprofiler-nf/input_data/well_masks/	48h	10	15hHB101	7	D	7				32.5	DMSO	Anthelmintic	1
p007	D08	cypassay1	1	Thiabendazole	PHX2701	706.016567257006	658.30887303129	670.425552766634	685.38460312139	690.416046360923	36.2367612074193	731.257482833685	759.565969242732	777.998792883003	0.0513256528075612	18	20220920	p007_D08	m2x	20220920-cypassay1-p007-m2x_D08.TIF	wellmask_98.png	/projects/b1059/projects/JB/cellprofiler-nf/projects/20220929_cyprd1redo//raw_images/	/projects/b1059/projects/JB/cellprofiler-nf/input_data/well_masks/	48h	10	15hHB101	7	D	8				32.5	DMSO	Anthelmintic	1
p007	D09	cypassay1	1	Thiabendazole	PHX2701	729.298590787062	655.098631199897	691.573245290633	707.210715274755	725.861566496139	36.7157646933423	748.666445859656	784.112909985199	805.34149346485	0.0503439402696755	19	20220920	p007_D09	m2x	20220920-cypassay1-p007-m2x_D09.TIF	wellmask_98.png	/projects/b1059/projects/JB/cellprofiler-nf/projects/20220929_cyprd1redo//raw_images/	/projects/b1059/projects/JB/cellprofiler-nf/input_data/well_masks/	48h	10	15hHB101	7	D	9				32.5	DMSO	Anthelmintic	1
p007	D10	cypassay1	1	Thiabendazole	PHX2701	686.541547379269	611.287430618051	631.799616761057	658.295373724557	688.035631199898	45.2382287497374	716.944845015117	747.989003420149	770.144055147955	0.0658929221726274	17	20220920	p007_D10	m2x	20220920-cypassay1-p007-m2x_D10.TIF	wellmask_98.png	/projects/b1059/projects/JB/cellprofiler-nf/projects/20220929_cyprd1redo//raw_images/	/projects/b1059/projects/JB/cellprofiler-nf/input_data/well_masks/	48h	10	15hHB101	7	D	10				32.5	DMSO	Anthelmintic	1
p007	D11	cypassay1	1	Thiabendazole	PHX2701	667.192249259682	611.29919098508	623.222114014464	631.477621620674	661.129224692977	44.2989761324316	691.597685622394	731.255676598324	760.240437144431	0.0663961192318794	17	20220920	p007_D11	m2x	20220920-cypassay1-p007-m2x_D11.TIF	wellmask_98.png	/projects/b1059/projects/JB/cellprofiler-nf/projects/20220929_cyprd1redo//raw_images/	/projects/b1059/projects/JB/cellprofiler-nf/input_data/well_masks/	48h	10	15hHB101	7	D	11				32.5	DMSO	Anthelmintic	1
p007	D12	cypassay1	1	Thiabendazole	PHX2701	638.961034613635	596.748335407662	621.402606669992	625.878812854123	632.09639160789	25.0195572884156	653.157448931958	671.601409570452	682.441331781743	0.039156624477961	11	20220920	p007_D12	m2x	20220920-cypassay1-p007-m2x_D12.TIF	wellmask_98.png	/projects/b1059/projects/JB/cellprofiler-nf/projects/20220929_cyprd1redo//raw_images/	/projects/b1059/projects/JB/cellprofiler-nf/input_data/well_masks/	48h	10	15hHB101	7	D	12				32.5	DMSO	Anthelmintic	1
p007	E01	cypassay1	1	DMSO	PHX2701	920.945824737559	684.892549083231	786.346582986589	857.234400368074	949.279495955308	106.502426681903	1001.36086622805	1028.39775189947	1047.25735328223	0.115644616459663	15	20220920	p007_E01	m2x	20220920-cypassay1-p007-m2x_E01.TIF	wellmask_98.png	/projects/b1059/projects/JB/cellprofiler-nf/projects/20220929_cyprd1redo//raw_images/	/projects/b1059/projects/JB/cellprofiler-nf/input_data/well_masks/	48h	10	15hHB101	7	E	1				0	DMSO	Both	1
p007	E02	cypassay1	1	DMSO	PHX2701	950.676422355316	844.752300716689	892.052972527847	911.579586044393	967.185520466711	50.3183985213091	980.646160064693	1002.30063497841	1021.53867793232	0.0529290485574939	14	20220920	p007_E02	m2x	20220920-cypassay1-p007-m2x_E02.TIF	wellmask_98.png	/projects/b1059/projects/JB/cellprofiler-nf/projects/20220929_cyprd1redo//raw_images/	/projects/b1059/projects/JB/cellprofiler-nf/input_data/well_masks/	48h	10	15hHB101	7	E	2				0	DMSO	Both	1
p007	E03	cypassay1	1	DMSO	PHX2701	907.833371562903	799.80947885563	834.78422440504	881.165301818981	925.278988675238	57.4600252232459	948.56896472718	967.868737635663	987.793473604365	0.0632935812045818	13	20220920	p007_E03	m2x	20220920-cypassay1-p007-m2x_E03.TIF	wellmask_98.png	/projects/b1059/projects/JB/cellprofiler-nf/projects/20220929_cyprd1redo//raw_images/	/projects/b1059/projects/JB/cellprofiler-nf/input_data/well_masks/	48h	10	15hHB101	7	E	3				0	DMSO	Both	1
p007	E04	cypassay1	1	DMSO	PHX2701	894.02464450654	734.124913196372	773.742411299054	851.995886314143	896.693182445127	81.6561810925294	948.485239575139	999.108314358571	1028.34799932138	0.09133549236509	24	20220920	p007_E04	m2x	20220920-cypassay1-p007-m2x_E04.TIF	wellmask_98.png	/projects/b1059/projects/JB/cellprofiler-nf/projects/20220929_cyprd1redo//raw_images/	/projects/b1059/projects/JB/cellprofiler-nf/input_data/well_masks/	48h	10	15hHB101	7	E	4				0	DMSO	Both	1
p007	E05	cypassay1	1	DMSO	PHX2701	879.014674867641	786.977867045793	797.570946078853	835.167950779034	888.111984467472	58.9515854059825	913.662398836308	954.52857604317	965.602574306403	0.067065530407509	21	20220920	p007_E05	m2x	20220920-cypassay1-p007-m2x_E05.TIF	wellmask_98.png	/projects/b1059/projects/JB/cellprofiler-nf/projects/20220929_cyprd1redo//raw_images/	/projects/b1059/projects/JB/cellprofiler-nf/input_data/well_masks/	48h	10	15hHB101	7	E	5				0	DMSO	Both	1
p007	E06	cypassay1	1	DMSO	PHX2701	916.241533925523	838.958203617148	845.936177735937	857.165569556357	906.889905434493	60.1667036122521	954.197543789483	999.535599142305	1015.4194300362	0.0656668589934745	16	20220920	p007_E06	m2x	20220920-cypassay1-p007-m2x_E06.TIF	wellmask_98.png	/projects/b1059/projects/JB/cellprofiler-nf/projects/20220929_cyprd1redo//raw_images/	/projects/b1059/projects/JB/cellprofiler-nf/input_data/well_masks/	48h	10	15hHB101	7	E	6				0	DMSO	Both	1
p007	E07	cypassay1	1	DMSO	PHX2701	903.612419120596	812.924414388294	825.406043064734	871.943682354819	891.405684467473	58.5551132022879	959.914760143527	964.363332345412	1011.24622220252	0.064801138146457	15	20220920	p007_E07	m2x	20220920-cypassay1-p007-m2x_E07.TIF	wellmask_98.png	/projects/b1059/projects/JB/cellprofiler-nf/projects/20220929_cyprd1redo//raw_images/	/projects/b1059/projects/JB/cellprofiler-nf/input_data/well_masks/	48h	10	15hHB101	7	E	7				0	DMSO	Both	1
p007	E08	cypassay1	1	DMSO	PHX2701	884.265359138669	803.509046150579	840.429147321597	848.843713117987	876.211417956099	49.5701817882111	907.338996430386	956.148401238439	976.847969516791	0.0560580387729941	16	20220920	p007_E08	m2x	20220920-cypassay1-p007-m2x_E08.TIF	wellmask_98.png	/projects/b1059/projects/JB/cellprofiler-nf/projects/20220929_cyprd1redo//raw_images/	/projects/b1059/projects/JB/cellprofiler-nf/input_data/well_masks/	48h	10	15hHB101	7	E	8				0	DMSO	Both	1
p007	E09	cypassay1	1	DMSO	PHX2701	897.007156694759	806.988328900743	828.295147986684	847.773667707495	900.160716845177	61.6273376376257	957.60739924997	970.18369259208	982.718926429746	0.0687032842242938	12	20220920	p007_E09	m2x	20220920-cypassay1-p007-m2x_E09.TIF	wellmask_98.png	/projects/b1059/projects/JB/cellprofiler-nf/projects/20220929_cyprd1redo//raw_images/	/projects/b1059/projects/JB/cellprofiler-nf/input_data/well_masks/	48h	10	15hHB101	7	E	9				0	DMSO	Both	1
p007	E10	cypassay1	1	DMSO	PHX2701	877.391767059534	749.225982019896	795.865377588861	843.20979509331	871.200950609083	66.9880167076473	926.082736619682	949.640034419263	995.09730032617	0.0763490372517958	19	20220920	p007_E10	m2x	20220920-cypassay1-p007-m2x_E10.TIF	wellmask_98.png	/projects/b1059/projects/JB/cellprofiler-nf/projects/20220929_cyprd1redo//raw_images/	/projects/b1059/projects/JB/cellprofiler-nf/input_data/well_masks/	48h	10	15hHB101	7	E	10				0	DMSO	Both	1
p007	E11	cypassay1	1	DMSO	PHX2701	885.731372367996	726.570541758139	822.401552287674	848.333060171623	890.872418353099	62.1392751367899	941.487702571785	955.800609486276	982.870259937568	0.0701558927179705	22	20220920	p007_E11	m2x	20220920-cypassay1-p007-m2x_E11.TIF	wellmask_98.png	/projects/b1059/projects/JB/cellprofiler-nf/projects/20220929_cyprd1redo//raw_images/	/projects/b1059/projects/JB/cellprofiler-nf/input_data/well_masks/	48h	10	15hHB101	7	E	11				0	DMSO	Both	1
p007	E12	cypassay1	1	DMSO	PHX2701	853.520290740711	677.546124553326	761.970605471439	772.467699324175	853.559977932322	90.3100342154001	897.742373142711	968.105865987754	985.679172560866	0.105808889601238	13	20220920	p007_E12	m2x	20220920-cypassay1-p007-m2x_E12.TIF	wellmask_98.png	/projects/b1059/projects/JB/cellprofiler-nf/projects/20220929_cyprd1redo//raw_images/	/projects/b1059/projects/JB/cellprofiler-nf/input_data/well_masks/	48h	10	15hHB101	7	E	12				0	DMSO	Both	1
p007	F01	cypassay1	1	DMSO	PHX2701	858.851090161745	483.223380861011	708.331646729687	791.823528056474	868.37036893056	173.333437872551	948.298257056523	993.320889266321	1190.29404555996	0.201820129074888	12	20220920	p007_F01	m2x	20220920-cypassay1-p007-m2x_F01.TIF	wellmask_98.png	/projects/b1059/projects/JB/cellprofiler-nf/projects/20220929_cyprd1redo//raw_images/	/projects/b1059/projects/JB/cellprofiler-nf/input_data/well_masks/	48h	10	15hHB101	7	F	1				0	DMSO	Both	1
p007	F02	cypassay1	1	DMSO	PHX2701	962.518271641422	854.915254445918	881.65077648902	933.308064722794	963.422458192029	56.7118122058678	997.263918934945	1025.91578188038	1080.36196651164	0.0589202448169164	19	20220920	p007_F02	m2x	20220920-cypassay1-p007-m2x_F02.TIF	wellmask_98.png	/projects/b1059/projects/JB/cellprofiler-nf/projects/20220929_cyprd1redo//raw_images/	/projects/b1059/projects/JB/cellprofiler-nf/input_data/well_masks/	48h	10	15hHB101	7	F	2				0	DMSO	Both	1
p007	F03	cypassay1	1	DMSO	PHX2701	945.517528251518	841.782714560138	878.829208346665	903.04661571483	943.337542301158	58.1049682584731	990.607720222878	1005.38030405732	1051.98946663579	0.0614530841812343	16	20220920	p007_F03	m2x	20220920-cypassay1-p007-m2x_F03.TIF	wellmask_98.png	/projects/b1059/projects/JB/cellprofiler-nf/projects/20220929_cyprd1redo//raw_images/	/projects/b1059/projects/JB/cellprofiler-nf/input_data/well_masks/	48h	10	15hHB101	7	F	3				0	DMSO	Both	1
p007	F04	cypassay1	1	DMSO	PHX2701	958.097130980069	834.750717412909	852.487574994633	906.122059355722	979.131933662125	67.3125084458721	1007.98954733769	1018.72246935954	1042.43109709077	0.0702564554984273	13	20220920	p007_F04	m2x	20220920-cypassay1-p007-m2x_F04.TIF	wellmask_98.png	/projects/b1059/projects/JB/cellprofiler-nf/projects/20220929_cyprd1redo//raw_images/	/projects/b1059/projects/JB/cellprofiler-nf/input_data/well_masks/	48h	10	15hHB101	7	F	4				0	DMSO	Both	1
p007	F05	cypassay1	1	DMSO	PHX2701	892.843979400367	789.434967077985	824.449401694407	845.302508868413	879.338585622394	65.1123413173273	949.642387511547	953.338032909973	1006.80566777125	0.0729268974418763	13	20220920	p007_F05	m2x	20220920-cypassay1-p007-m2x_F05.TIF	wellmask_98.png	/projects/b1059/projects/JB/cellprofiler-nf/projects/20220929_cyprd1redo//raw_images/	/projects/b1059/projects/JB/cellprofiler-nf/input_data/well_masks/	48h	10	15hHB101	7	F	5				0	DMSO	Both	1
p007	F06	cypassay1	1	DMSO	PHX2701	859.493559679141	720.350725246593	775.752354098459	816.538052125323	872.694389248314	78.3063271031414	893.688080629762	943.192106088146	1001.57795984115	0.0911075204942479	11	20220920	p007_F06	m2x	20220920-cypassay1-p007-m2x_F06.TIF	wellmask_98.png	/projects/b1059/projects/JB/cellprofiler-nf/projects/20220929_cyprd1redo//raw_images/	/projects/b1059/projects/JB/cellprofiler-nf/input_data/well_masks/	48h	10	15hHB101	7	F	6				0	DMSO	Both	1
p007	F07	cypassay1	1	DMSO	PHX2701	934.522459089941	848.913743088963	859.540225672186	889.099927301397	938.340190832695	55.7182634921432	968.350255629846	1005.29622176401	1030.77121018449	0.0596221770276156	17	20220920	p007_F07	m2x	20220920-cypassay1-p007-m2x_F07.TIF	wellmask_98.png	/projects/b1059/projects/JB/cellprofiler-nf/projects/20220929_cyprd1redo//raw_images/	/projects/b1059/projects/JB/cellprofiler-nf/input_data/well_masks/	48h	10	15hHB101	7	F	7				0	DMSO	Both	1
p007	F08	cypassay1	1	DMSO	PHX2701	881.2163643351	746.700325246593	788.212863011167	834.865317985983	880.237475493517	70.1483134069567	938.334313196372	958.860984352241	983.012866949023	0.0796039613493621	17	20220920	p007_F08	m2x	20220920-cypassay1-p007-m2x_F08.TIF	wellmask_98.png	/projects/b1059/projects/JB/cellprofiler-nf/projects/20220929_cyprd1redo//raw_images/	/projects/b1059/projects/JB/cellprofiler-nf/input_data/well_masks/	48h	10	15hHB101	7	F	8				0	DMSO	Both	1
p007	F09	cypassay1	1	DMSO	PHX2701	884.896907774696	757.786083876855	828.365840588901	847.065123359634	882.587420572003	54.6127795993502	919.079655968722	949.331372693265	990.147733430511	0.0617165447404356	30	20220920	p007_F09	m2x	20220920-cypassay1-p007-m2x_F09.TIF	wellmask_98.png	/projects/b1059/projects/JB/cellprofiler-nf/projects/20220929_cyprd1redo//raw_images/	/projects/b1059/projects/JB/cellprofiler-nf/input_data/well_masks/	48h	10	15hHB101	7	F	9				0	DMSO	Both	1
p007	F10	cypassay1	1	DMSO	PHX2701	897.075606050356	807.263327362601	817.598528476806	859.498810184492	896.571992883004	57.6265000786165	929.717620391234	974.547896953292	994.914840779121	0.0642381753443664	17	20220920	p007_F10	m2x	20220920-cypassay1-p007-m2x_F10.TIF	wellmask_98.png	/projects/b1059/projects/JB/cellprofiler-nf/projects/20220929_cyprd1redo//raw_images/	/projects/b1059/projects/JB/cellprofiler-nf/input_data/well_masks/	48h	10	15hHB101	7	F	10				0	DMSO	Both	1
p007	F11	cypassay1	1	DMSO	PHX2701	892.547654082189	816.640549083231	825.498776932036	850.052967848571	882.799175768343	57.5590673515447	927.141556815454	959.352073453093	1017.24599461977	0.0644885089197091	16	20220920	p007_F11	m2x	20220920-cypassay1-p007-m2x_F11.TIF	wellmask_98.png	/projects/b1059/projects/JB/cellprofiler-nf/projects/20220929_cyprd1redo//raw_images/	/projects/b1059/projects/JB/cellprofiler-nf/input_data/well_masks/	48h	10	15hHB101	7	F	11				0	DMSO	Both	1
p007	F12	cypassay1	1	DMSO	PHX2701	805.997750844158	471.850207099453	644.108373660384	717.659369577266	843.245004198994	137.324547491714	890.287225676055	958.080920268498	987.762331199897	0.17037832592943	17	20220920	p007_F12	m2x	20220920-cypassay1-p007-m2x_F12.TIF	wellmask_98.png	/projects/b1059/projects/JB/cellprofiler-nf/projects/20220929_cyprd1redo//raw_images/	/projects/b1059/projects/JB/cellprofiler-nf/input_data/well_masks/	48h	10	15hHB101	7	F	12				0	DMSO	Both	1
p007	G01	cypassay1	1	DMSO	PHX2701	931.264761113761	867.363551297293	871.771927595419	879.270641515151	894.676866463947	59.2152033249901	985.93670399012	1006.19882910773	1011.98861145961	0.0635857876273238	16	20220920	p007_G01	m2x	20220920-cypassay1-p007-m2x_G01.TIF	wellmask_98.png	/projects/b1059/projects/JB/cellprofiler-nf/projects/20220929_cyprd1redo//raw_images/	/projects/b1059/projects/JB/cellprofiler-nf/input_data/well_masks/	48h	10	15hHB101	7	G	1				0	DMSO	Both	1
p007	G02	cypassay1	1	DMSO	PHX2701	914.851935079651	787.260407271297	835.204861976195	877.496798282692	908.355201495845	64.1147440843433	971.634410178512	997.031002941758	1012.90250402318	0.070082099218341	25	20220920	p007_G02	m2x	20220920-cypassay1-p007-m2x_G02.TIF	wellmask_98.png	/projects/b1059/projects/JB/cellprofiler-nf/projects/20220929_cyprd1redo//raw_images/	/projects/b1059/projects/JB/cellprofiler-nf/input_data/well_masks/	48h	10	15hHB101	7	G	2				0	DMSO	Both	1
p007	G03	cypassay1	1	DMSO	PHX2701	924.524407640494	836.520485622394	854.673572820835	893.407093823194	929.836890444198	48.8559869164476	953.372900063036	968.799311005419	1032.12200608815	0.0528444533348065	19	20220920	p007_G03	m2x	20220920-cypassay1-p007-m2x_G03.TIF	wellmask_98.png	/projects/b1059/projects/JB/cellprofiler-nf/projects/20220929_cyprd1redo//raw_images/	/projects/b1059/projects/JB/cellprofiler-nf/input_data/well_masks/	48h	10	15hHB101	7	G	3				0	DMSO	Both	1
p007	G04	cypassay1	1	DMSO	PHX2701	882.089731348622	731.127968353098	831.441557667352	839.545831199897	876.957647636479	60.8924015967149	924.850997672615	947.049531730603	995.617068934945	0.0690319810248974	25	20220920	p007_G04	m2x	20220920-cypassay1-p007-m2x_G04.TIF	wellmask_98.png	/projects/b1059/projects/JB/cellprofiler-nf/projects/20220929_cyprd1redo//raw_images/	/projects/b1059/projects/JB/cellprofiler-nf/input_data/well_masks/	48h	10	15hHB101	7	G	4				0	DMSO	Both	1
p007	G05	cypassay1	1	DMSO	PHX2701	902.014895053216	715.53437304629	798.76683085079	847.00581934975	889.644540658929	85.9541645821864	967.95683413255	996.788894669564	1076.14892399971	0.0952912918107803	25	20220920	p007_G05	m2x	20220920-cypassay1-p007-m2x_G05.TIF	wellmask_98.png	/projects/b1059/projects/JB/cellprofiler-nf/projects/20220929_cyprd1redo//raw_images/	/projects/b1059/projects/JB/cellprofiler-nf/input_data/well_masks/	48h	10	15hHB101	7	G	5				0	DMSO	Both	1
p007	G06	cypassay1	1	DMSO	PHX2701	881.318955764456	744.333910757565	823.960830322257	847.685419582313	867.987751337982	57.8601805396015	920.813941645311	958.895800119466	994.680764727179	0.0656518053550926	28	20220920	p007_G06	m2x	20220920-cypassay1-p007-m2x_G06.TIF	wellmask_98.png	/projects/b1059/projects/JB/cellprofiler-nf/projects/20220929_cyprd1redo//raw_images/	/projects/b1059/projects/JB/cellprofiler-nf/input_data/well_masks/	48h	10	15hHB101	7	G	6				0	DMSO	Both	1
p007	G07	cypassay1	1	DMSO	PHX2701	886.515713274158	813.668046024408	828.523364186724	847.021056669993	880.951157251839	49.5045109481402	914.267669516791	960.404540649268	986.278560510643	0.0558416621464111	34	20220920	p007_G07	m2x	20220920-cypassay1-p007-m2x_G07.TIF	wellmask_98.png	/projects/b1059/projects/JB/cellprofiler-nf/projects/20220929_cyprd1redo//raw_images/	/projects/b1059/projects/JB/cellprofiler-nf/input_data/well_masks/	48h	10	15hHB101	7	G	7				0	DMSO	Both	1
p007	G08	cypassay1	1	DMSO	PHX2701	885.056480654257	770.940104813033	808.492798890244	854.872853039687	878.448325246593	61.9105699413401	923.104054231187	966.546137318245	1020.40845877388	0.069950981993346	27	20220920	p007_G08	m2x	20220920-cypassay1-p007-m2x_G08.TIF	wellmask_98.png	/projects/b1059/projects/JB/cellprofiler-nf/projects/20220929_cyprd1redo//raw_images/	/projects/b1059/projects/JB/cellprofiler-nf/input_data/well_masks/	48h	10	15hHB101	7	G	8				0	DMSO	Both	1
p007	G09	cypassay1	1	DMSO	PHX2701	915.736899354944	810.033767045793	836.591185296146	870.269303637631	920.241466635791	64.7184816917883	958.344789615428	999.407534056723	1038.80636356349	0.0706736637317736	23	20220920	p007_G09	m2x	20220920-cypassay1-p007-m2x_G09.TIF	wellmask_98.png	/projects/b1059/projects/JB/cellprofiler-nf/projects/20220929_cyprd1redo//raw_images/	/projects/b1059/projects/JB/cellprofiler-nf/input_data/well_masks/	48h	10	15hHB101	7	G	9				0	DMSO	Both	1
p007	G10	cypassay1	1	DMSO	PHX2701	901.289174311005	779.866623125289	824.570910585158	837.342693169541	896.275237726276	69.6097029926298	954.638165902582	961.932324820686	1095.45902989922	0.0772334839657242	27	20220920	p007_G10	m2x	20220920-cypassay1-p007-m2x_G10.TIF	wellmask_98.png	/projects/b1059/projects/JB/cellprofiler-nf/projects/20220929_cyprd1redo//raw_images/	/projects/b1059/projects/JB/cellprofiler-nf/input_data/well_masks/	48h	10	15hHB101	7	G	10				0	DMSO	Both	1
p007	G11	cypassay1	1	DMSO	PHX2701	892.505808644597	720.2045879732	825.44633269745	842.077370703906	898.906870671713	67.5809418188408	943.67689346485	966.765406414178	1006.20039709077	0.075720450404096	29	20220920	p007_G11	m2x	20220920-cypassay1-p007-m2x_G11.TIF	wellmask_98.png	/projects/b1059/projects/JB/cellprofiler-nf/projects/20220929_cyprd1redo//raw_images/	/projects/b1059/projects/JB/cellprofiler-nf/input_data/well_masks/	48h	10	15hHB101	7	G	11				0	DMSO	Both	1
p007	G12	cypassay1	1	DMSO	PHX2701	894.836795878805	762.797630618051	826.215831629317	860.038657542762	887.276083012857	61.9645479302611	925.674422672616	974.545033937671	1014.91111683106	0.0692467589795598	24	20220920	p007_G12	m2x	20220920-cypassay1-p007-m2x_G12.TIF	wellmask_98.png	/projects/b1059/projects/JB/cellprofiler-nf/projects/20220929_cyprd1redo//raw_images/	/projects/b1059/projects/JB/cellprofiler-nf/input_data/well_masks/	48h	10	15hHB101	7	G	12				0	DMSO	Both	1
p007	H01	cypassay1	1	DMSO	PHX2701	923.486911928836	752.650927600616	854.05887774946	872.212745582847	910.774171835405	72.5637311542228	987.237382721935	1012.61894949008	1054.43551683106	0.0785758089442361	23	20220920	p007_H01	m2x	20220920-cypassay1-p007-m2x_H01.TIF	wellmask_98.png	/projects/b1059/projects/JB/cellprofiler-nf/projects/20220929_cyprd1redo//raw_images/	/projects/b1059/projects/JB/cellprofiler-nf/input_data/well_masks/	48h	10	15hHB101	7	H	1				0	DMSO	Both	1
p007	H02	cypassay1	1	DMSO	PHX2701	901.43110799541	773.412101178343	830.697992883004	858.549006669993	909.883911459603	60.1732237134298	935.29720725184	959.894682140088	995.988263563488	0.0667529921917629	21	20220920	p007_H02	m2x	20220920-cypassay1-p007-m2x_H02.TIF	wellmask_98.png	/projects/b1059/projects/JB/cellprofiler-nf/projects/20220929_cyprd1redo//raw_images/	/projects/b1059/projects/JB/cellprofiler-nf/input_data/well_masks/	48h	10	15hHB101	7	H	2				0	DMSO	Both	1
p007	H03	cypassay1	1	DMSO	PHX2701	869.779489571853	786.065088666466	809.124316739907	837.763770556525	873.004643711773	48.345689831025	901.190330904589	926.42489893135	969.65216287022	0.0555838467228321	23	20220920	p007_H03	m2x	20220920-cypassay1-p007-m2x_H03.TIF	wellmask_98.png	/projects/b1059/projects/JB/cellprofiler-nf/projects/20220929_cyprd1redo//raw_images/	/projects/b1059/projects/JB/cellprofiler-nf/input_data/well_masks/	48h	10	15hHB101	7	H	3				0	DMSO	Both	1
p007	H04	cypassay1	1	DMSO	PHX2701	863.248468934972	803.7264869297	811.626863328994	857.886939615428	868.104950779034	30.9802365798438	886.119511371605	891.365210986161	896.103840779121	0.0358879716497679	13	20220920	p007_H04	m2x	20220920-cypassay1-p007-m2x_H04.TIF	wellmask_98.png	/projects/b1059/projects/JB/cellprofiler-nf/projects/20220929_cyprd1redo//raw_images/	/projects/b1059/projects/JB/cellprofiler-nf/input_data/well_masks/	48h	10	15hHB101	7	H	4				0	DMSO	Both	1
p007	H05	cypassay1	1	DMSO	PHX2701	891.715362272694	794.210698827536	823.860748480903	848.135856734876	888.006709355721	63.7745428984676	933.048614780304	950.25597582844	1042.00146388099	0.0715189460636037	16	20220920	p007_H05	m2x	20220920-cypassay1-p007-m2x_H05.TIF	wellmask_98.png	/projects/b1059/projects/JB/cellprofiler-nf/projects/20220929_cyprd1redo//raw_images/	/projects/b1059/projects/JB/cellprofiler-nf/input_data/well_masks/	48h	10	15hHB101	7	H	5				0	DMSO	Both	1
p007	H06	cypassay1	1	DMSO	PHX2701	854.663655451105	674.798152095111	754.186118243702	801.799518319388	860.355296102194	80.7048835744042	921.882798138615	934.093252570703	990.862116249217	0.0944288236192832	20	20220920	p007_H06	m2x	20220920-cypassay1-p007-m2x_H06.TIF	wellmask_98.png	/projects/b1059/projects/JB/cellprofiler-nf/projects/20220929_cyprd1redo//raw_images/	/projects/b1059/projects/JB/cellprofiler-nf/input_data/well_masks/	48h	10	15hHB101	7	H	6				0	DMSO	Both	1
p007	H07	cypassay1	1	DMSO	PHX2701	904.036757505366	809.143506669993	838.08152439084	863.803093199753	890.646659937567	59.9570809910424	950.852067147813	981.545890269805	1006.11174268773	0.0663215079401089	15	20220920	p007_H07	m2x	20220920-cypassay1-p007-m2x_H07.TIF	wellmask_98.png	/projects/b1059/projects/JB/cellprofiler-nf/projects/20220929_cyprd1redo//raw_images/	/projects/b1059/projects/JB/cellprofiler-nf/input_data/well_masks/	48h	10	15hHB101	7	H	7				0	DMSO	Both	1
p007	H08	cypassay1	1	DMSO	PHX2701	858.988506972321	763.350585534395	786.894898615245	832.651286511259	877.880079701283	47.8290918995922	895.792887802469	904.012171558374	906.66465093142	0.0556807122695687	15	20220920	p007_H08	m2x	20220920-cypassay1-p007-m2x_H08.TIF	wellmask_98.png	/projects/b1059/projects/JB/cellprofiler-nf/projects/20220929_cyprd1redo//raw_images/	/projects/b1059/projects/JB/cellprofiler-nf/input_data/well_masks/	48h	10	15hHB101	7	H	8				0	DMSO	Both	1
p007	H09	cypassay1	1	DMSO	PHX2701	850.090884666773	675.237385762029	749.738002023443	803.383687941007	844.023410766338	83.7209231014883	918.303758773876	964.913071885234	986.43819709077	0.0984846733585504	29	20220920	p007_H09	m2x	20220920-cypassay1-p007-m2x_H09.TIF	wellmask_98.png	/projects/b1059/projects/JB/cellprofiler-nf/projects/20220929_cyprd1redo//raw_images/	/projects/b1059/projects/JB/cellprofiler-nf/input_data/well_masks/	48h	10	15hHB101	7	H	9				0	DMSO	Both	1
p007	H10	cypassay1	1	DMSO	PHX2701	867.385572935838	784.735071826632	816.486603126457	853.947807833686	862.501637758469	41.629687057407	897.502414360064	915.134438945659	931.518719875136	0.0479944425597293	13	20220920	p007_H10	m2x	20220920-cypassay1-p007-m2x_H10.TIF	wellmask_98.png	/projects/b1059/projects/JB/cellprofiler-nf/projects/20220929_cyprd1redo//raw_images/	/projects/b1059/projects/JB/cellprofiler-nf/input_data/well_masks/	48h	10	15hHB101	7	H	10				0	DMSO	Both	1
p007	H11	cypassay1	1	DMSO	PHX2701	905.248830293683	809.651819875135	835.158937176622	865.644719875136	906.921244986886	53.9735832666427	939.401853250032	979.422806088146	996.159660510643	0.0596229251675834	21	20220920	p007_H11	m2x	20220920-cypassay1-p007-m2x_H11.TIF	wellmask_98.png	/projects/b1059/projects/JB/cellprofiler-nf/projects/20220929_cyprd1redo//raw_images/	/projects/b1059/projects/JB/cellprofiler-nf/input_data/well_masks/	48h	10	15hHB101	7	H	11				0	DMSO	Both	1
p007	H12	cypassay1	1	DMSO	PHX2701	911.907813633212	817.241968173137	844.964229051314	865.360427072014	921.654255147956	51.1712992906552	938.547610184492	964.91093200922	1015.08839650892	0.0561145529467273	25	20220920	p007_H12	m2x	20220920-cypassay1-p007-m2x_H12.TIF	wellmask_98.png	/projects/b1059/projects/JB/cellprofiler-nf/projects/20220929_cyprd1redo//raw_images/	/projects/b1059/projects/JB/cellprofiler-nf/input_data/well_masks/	48h	10	15hHB101	7	H	12				0	DMSO	Both	1
p008	A01	cypassay1	2	Thiabendazole	PHX2701	693.796978016624	639.526274306403	651.976226345685	668.441023731614	686.443140121082	37.5775612738177	723.939707173453	747.558171325227	760.86822582844	0.0541621864385194	18	20220920	p008_A01	m2x	20220920-cypassay1-p008-m2x_A01.TIF	wellmask_98.png	/projects/b1059/projects/JB/cellprofiler-nf/projects/20220929_cyprd1redo//raw_images/	/projects/b1059/projects/JB/cellprofiler-nf/input_data/well_masks/	48h	10	15hHB101	8	A	1				32.5	DMSO	Anthelmintic	1
p008	A02	cypassay1	2	Thiabendazole	PHX2701	715.097730581449	633.075992883004	669.839944433269	676.529886825697	700.976355147955	54.1762335553647	756.521183594703	787.131231693744	802.750021620673	0.0757606005983458	11	20220920	p008_A02	m2x	20220920-cypassay1-p008-m2x_A02.TIF	wellmask_98.png	/projects/b1059/projects/JB/cellprofiler-nf/projects/20220929_cyprd1redo//raw_images/	/projects/b1059/projects/JB/cellprofiler-nf/input_data/well_masks/	48h	10	15hHB101	8	A	2				32.5	DMSO	Anthelmintic	1
p008	A03	cypassay1	2	Thiabendazole	PHX2701	761.185079370231	687.761394046696	708.716065662817	721.780134467472	750.846871285752	50.0318836248407	784.106781777357	822.032710241975	873.613050358344	0.0657289337124616	19	20220920	p008_A03	m2x	20220920-cypassay1-p008-m2x_A03.TIF	wellmask_98.png	/projects/b1059/projects/JB/cellprofiler-nf/projects/20220929_cyprd1redo//raw_images/	/projects/b1059/projects/JB/cellprofiler-nf/input_data/well_masks/	48h	10	15hHB101	8	A	3				32.5	DMSO	Anthelmintic	1
p008	A04	cypassay1	2	Thiabendazole	PHX2701	742.8313653341	639.224429274585	675.576367573978	712.318707833685	742.373363563487	50.6049334351635	790.714262327988	804.736211133081	824.869617412908	0.0681243897292936	23	20220920	p008_A04	m2x	20220920-cypassay1-p008-m2x_A04.TIF	wellmask_98.png	/projects/b1059/projects/JB/cellprofiler-nf/projects/20220929_cyprd1redo//raw_images/	/projects/b1059/projects/JB/cellprofiler-nf/input_data/well_masks/	48h	10	15hHB101	8	A	4				32.5	DMSO	Anthelmintic	1
p008	A05	cypassay1	2	Thiabendazole	PHX2701	768.372381184345	669.244013778217	687.493817194242	732.772541458821	768.512776350189	51.7880981087905	805.19432733088	827.411350631535	852.155521620674	0.0673997392110398	22	20220920	p008_A05	m2x	20220920-cypassay1-p008-m2x_A05.TIF	wellmask_98.png	/projects/b1059/projects/JB/cellprofiler-nf/projects/20220929_cyprd1redo//raw_images/	/projects/b1059/projects/JB/cellprofiler-nf/input_data/well_masks/	48h	10	15hHB101	8	A	5				32.5	DMSO	Anthelmintic	1
p008	A06	cypassay1	2	Thiabendazole	PHX2701	766.703306318705	684.641837758469	696.943536893275	715.331575682977	789.341145568732	49.2013850452816	799.355205327128	812.205768617053	834.500006088146	0.0641726527586272	20	20220920	p008_A06	m2x	20220920-cypassay1-p008-m2x_A06.TIF	wellmask_98.png	/projects/b1059/projects/JB/cellprofiler-nf/projects/20220929_cyprd1redo//raw_images/	/projects/b1059/projects/JB/cellprofiler-nf/input_data/well_masks/	48h	10	15hHB101	8	A	6				32.5	DMSO	Anthelmintic	1
p008	A07	cypassay1	2	Thiabendazole	PHX2701	747.399603838099	659.676304207766	687.749076985228	705.811630036205	732.274822784366	55.5104804301971	785.322699409382	815.588309511528	872.119939643658	0.0742714876287541	25	20220920	p008_A07	m2x	20220920-cypassay1-p008-m2x_A07.TIF	wellmask_98.png	/projects/b1059/projects/JB/cellprofiler-nf/projects/20220929_cyprd1redo//raw_images/	/projects/b1059/projects/JB/cellprofiler-nf/input_data/well_masks/	48h	10	15hHB101	8	A	7				32.5	DMSO	Anthelmintic	1
p008	A08	cypassay1	2	Thiabendazole	PHX2701	740.140099083743	656.965356884723	685.459534740663	704.893683740165	730.087255956244	51.8276053631182	787.879892883003	807.452194042449	842.251903617147	0.0700240473760011	20	20220920	p008_A08	m2x	20220920-cypassay1-p008-m2x_A08.TIF	wellmask_98.png	/projects/b1059/projects/JB/cellprofiler-nf/projects/20220929_cyprd1redo//raw_images/	/projects/b1059/projects/JB/cellprofiler-nf/input_data/well_masks/	48h	10	15hHB101	8	A	8				32.5	DMSO	Anthelmintic	1
p008	A09	cypassay1	2	Thiabendazole	PHX2701	708.808762646321	630.484521038827	658.79926718017	668.692320574587	697.069066831062	48.3094228336366	757.083603764802	777.149464986886	812.693085100969	0.0681557923370959	32	20220920	p008_A09	m2x	20220920-cypassay1-p008-m2x_A09.TIF	wellmask_98.png	/projects/b1059/projects/JB/cellprofiler-nf/projects/20220929_cyprd1redo//raw_images/	/projects/b1059/projects/JB/cellprofiler-nf/input_data/well_masks/	48h	10	15hHB101	8	A	9				32.5	DMSO	Anthelmintic	1
p008	A10	cypassay1	2	Thiabendazole	PHX2701	722.605017172855	585.737016249215	675.448087848037	690.013514727179	710.195388093392	56.0049969641014	758.781885288868	807.432314037924	826.07427604317	0.0775043012892677	23	20220920	p008_A10	m2x	20220920-cypassay1-p008-m2x_A10.TIF	wellmask_98.png	/projects/b1059/projects/JB/cellprofiler-nf/projects/20220929_cyprd1redo//raw_images/	/projects/b1059/projects/JB/cellprofiler-nf/input_data/well_masks/	48h	10	15hHB101	8	A	10				32.5	DMSO	Anthelmintic	1
p008	A11	cypassay1	2	Thiabendazole	PHX2701	669.890385175528	637.137020485211	639.417654699333	646.555864402546	665.08110358866	26.7318501388017	690.394496401213	699.387394217002	729.392478514169	0.0399048123847863	22	20220920	p008_A11	m2x	20220920-cypassay1-p008-m2x_A11.TIF	wellmask_98.png	/projects/b1059/projects/JB/cellprofiler-nf/projects/20220929_cyprd1redo//raw_images/	/projects/b1059/projects/JB/cellprofiler-nf/input_data/well_masks/	48h	10	15hHB101	8	A	11				32.5	DMSO	Anthelmintic	1
p008	A12	cypassay1	2	Thiabendazole	PHX2701	643.883785901844	520.949938340314	556.65085912864	587.166410905987	661.018081414628	63.9617588153707	682.344374306403	706.384845929516	756.735179096015	0.0993374273678656	25	20220920	p008_A12	m2x	20220920-cypassay1-p008-m2x_A12.TIF	wellmask_98.png	/projects/b1059/projects/JB/cellprofiler-nf/projects/20220929_cyprd1redo//raw_images/	/projects/b1059/projects/JB/cellprofiler-nf/input_data/well_masks/	48h	10	15hHB101	8	A	12				32.5	DMSO	Anthelmintic	1
p008	B01	cypassay1	2	Thiabendazole	PHX2701	652.977693824906	501.927380832781	533.869732305542	622.177299702498	652.455739252698	85.0894722178877	703.230862191272	764.651166636566	809.018148460421	0.13030992179758	18	20220920	p008_B01	m2x	20220920-cypassay1-p008-m2x_B01.TIF	wellmask_98.png	/projects/b1059/projects/JB/cellprofiler-nf/projects/20220929_cyprd1redo//raw_images/	/projects/b1059/projects/JB/cellprofiler-nf/input_data/well_masks/	48h	10	15hHB101	8	B	1				32.5	DMSO	Anthelmintic	1
p008	B02	cypassay1	2	Thiabendazole	PHX2701	738.732743214935	642.198068353098	671.61727346485	693.389971835405	713.917079096014	59.8613681408121	792.440930618051	813.226981969781	853.294043851425	0.0810325096465845	25	20220920	p008_B02	m2x	20220920-cypassay1-p008-m2x_B02.TIF	wellmask_98.png	/projects/b1059/projects/JB/cellprofiler-nf/projects/20220929_cyprd1redo//raw_images/	/projects/b1059/projects/JB/cellprofiler-nf/input_data/well_masks/	48h	10	15hHB101	8	B	2				32.5	DMSO	Anthelmintic	1
p008	B03	cypassay1	2	Thiabendazole	PHX2701	747.13624931643	633.869295783463	697.779612623297	709.744375174786	733.291449194652	50.7056178339563	777.639361168682	813.204534272201	857.087753984263	0.0678666279147182	31	20220920	p008_B03	m2x	20220920-cypassay1-p008-m2x_B03.TIF	wellmask_98.png	/projects/b1059/projects/JB/cellprofiler-nf/projects/20220929_cyprd1redo//raw_images/	/projects/b1059/projects/JB/cellprofiler-nf/input_data/well_masks/	48h	10	15hHB101	8	B	3				32.5	DMSO	Anthelmintic	1
p008	B04	cypassay1	2	Thiabendazole	PHX2701	670.932236158148	597.176326410285	628.938441530997	636.541089830159	661.782988675237	48.7430044148721	698.34472220252	745.405563796225	772.107738308123	0.0726496683092488	17	20220920	p008_B04	m2x	20220920-cypassay1-p008-m2x_B04.TIF	wellmask_98.png	/projects/b1059/projects/JB/cellprofiler-nf/projects/20220929_cyprd1redo//raw_images/	/projects/b1059/projects/JB/cellprofiler-nf/input_data/well_masks/	48h	10	15hHB101	8	B	4				32.5	DMSO	Anthelmintic	1
p008	B05	cypassay1	2	Thiabendazole	PHX2701	750.935279856202	605.967368353098	708.488497497046	716.662808702069	743.503582721934	55.6076255900748	796.142541070044	814.428112999373	848.25655094019	0.074051156047327	27	20220920	p008_B05	m2x	20220920-cypassay1-p008-m2x_B05.TIF	wellmask_98.png	/projects/b1059/projects/JB/cellprofiler-nf/projects/20220929_cyprd1redo//raw_images/	/projects/b1059/projects/JB/cellprofiler-nf/input_data/well_masks/	48h	10	15hHB101	8	B	5				32.5	DMSO	Anthelmintic	1
p008	B06	cypassay1	2	Thiabendazole	PHX2701	725.008268533517	634.634203044073	657.032741155197	689.924874888249	728.730411459604	47.6595911853355	767.181388675239	782.00470220252	788.670059817376	0.06573661743436	25	20220920	p008_B06	m2x	20220920-cypassay1-p008-m2x_B06.TIF	wellmask_98.png	/projects/b1059/projects/JB/cellprofiler-nf/projects/20220929_cyprd1redo//raw_images/	/projects/b1059/projects/JB/cellprofiler-nf/input_data/well_masks/	48h	10	15hHB101	8	B	6				32.5	DMSO	Anthelmintic	1
p008	B07	cypassay1	2	Thiabendazole	PHX2701	735.348827183885	661.492116249216	665.116849776497	686.146387511545	754.197367659831	52.7057508529905	772.775688093392	792.634845568733	814.517229342939	0.0716744882219152	21	20220920	p008_B07	m2x	20220920-cypassay1-p008-m2x_B07.TIF	wellmask_98.png	/projects/b1059/projects/JB/cellprofiler-nf/projects/20220929_cyprd1redo//raw_images/	/projects/b1059/projects/JB/cellprofiler-nf/input_data/well_masks/	48h	10	15hHB101	8	B	7				32.5	DMSO	Anthelmintic	1
p008	B08	cypassay1	2	Thiabendazole	PHX2701	691.318110744509	588.92787604317	632.361845997184	655.351065163564	687.153685913316	52.9716573909936	738.799544953176	767.057226753504	778.854774888249	0.0766241424428275	30	20220920	p008_B08	m2x	20220920-cypassay1-p008-m2x_B08.TIF	wellmask_98.png	/projects/b1059/projects/JB/cellprofiler-nf/projects/20220929_cyprd1redo//raw_images/	/projects/b1059/projects/JB/cellprofiler-nf/input_data/well_masks/	48h	10	15hHB101	8	B	8				32.5	DMSO	Anthelmintic	1
p008	B09	cypassay1	2	Thiabendazole	PHX2701	699.124345878757	590.97362034556	625.72015598397	661.486233518511	693.864006669992	56.2857696903324	745.954800023422	760.36904253052	774.608135407662	0.0805089538393697	17	20220920	p008_B09	m2x	20220920-cypassay1-p008-m2x_B09.TIF	wellmask_98.png	/projects/b1059/projects/JB/cellprofiler-nf/projects/20220929_cyprd1redo//raw_images/	/projects/b1059/projects/JB/cellprofiler-nf/input_data/well_masks/	48h	10	15hHB101	8	B	9				32.5	DMSO	Anthelmintic	1
p008	B10	cypassay1	2	Thiabendazole	PHX2701	663.324951592477	605.22981977921	623.588015713686	639.12252139902	655.312626701209	36.7627912119147	685.171644841424	715.336532096631	727.98802220252	0.0554219935849789	18	20220920	p008_B10	m2x	20220920-cypassay1-p008-m2x_B10.TIF	wellmask_98.png	/projects/b1059/projects/JB/cellprofiler-nf/projects/20220929_cyprd1redo//raw_images/	/projects/b1059/projects/JB/cellprofiler-nf/input_data/well_masks/	48h	10	15hHB101	8	B	10				32.5	DMSO	Anthelmintic	1
p008	B11	cypassay1	2	Thiabendazole	PHX2701	657.515838349917	589.886698254461	619.605513489926	639.389155729802	656.301561182796	32.4456354150829	673.558429829177	700.12232208615	726.760845568732	0.0493457853372895	24	20220920	p008_B11	m2x	20220920-cypassay1-p008-m2x_B11.TIF	wellmask_98.png	/projects/b1059/projects/JB/cellprofiler-nf/projects/20220929_cyprd1redo//raw_images/	/projects/b1059/projects/JB/cellprofiler-nf/input_data/well_masks/	48h	10	15hHB101	8	B	11				32.5	DMSO	Anthelmintic	1
p008	B12	cypassay1	2	Thiabendazole	PHX2701	636.036425181156	538.616597267732	589.846537153201	617.309721038827	638.227399871036	39.001592009677	659.813422784366	681.448231199897	692.168677932322	0.0613197459541229	21	20220920	p008_B12	m2x	20220920-cypassay1-p008-m2x_B12.TIF	wellmask_98.png	/projects/b1059/projects/JB/cellprofiler-nf/projects/20220929_cyprd1redo//raw_images/	/projects/b1059/projects/JB/cellprofiler-nf/input_data/well_masks/	48h	10	15hHB101	8	B	12				32.5	DMSO	Anthelmintic	1
p008	C01	cypassay1	2	Thiabendazole	PHX2701	683.102269034621	562.702918628252	631.956073920791	657.927553922698	668.502997903442	53.4926294284961	723.830988057488	754.07966875875	799.62771856783	0.0783083761441655	22	20220920	p008_C01	m2x	20220920-cypassay1-p008-m2x_C01.TIF	wellmask_98.png	/projects/b1059/projects/JB/cellprofiler-nf/projects/20220929_cyprd1redo//raw_images/	/projects/b1059/projects/JB/cellprofiler-nf/input_data/well_masks/	48h	10	15hHB101	8	C	1				32.5	DMSO	Anthelmintic	1
p008	C02	cypassay1	2	Thiabendazole	PHX2701	731.319279451291	596.183225828439	668.799471539189	703.890542883003	721.303664727179	59.223484861552	780.408818949059	801.543681956865	844.768935989509	0.0809817087086606	27	20220920	p008_C02	m2x	20220920-cypassay1-p008-m2x_C02.TIF	wellmask_98.png	/projects/b1059/projects/JB/cellprofiler-nf/projects/20220929_cyprd1redo//raw_images/	/projects/b1059/projects/JB/cellprofiler-nf/input_data/well_masks/	48h	10	15hHB101	8	C	2				32.5	DMSO	Anthelmintic	1
p008	C03	cypassay1	2	Thiabendazole	PHX2701	747.553145615459	651.102703044073	690.659154340793	708.928050358344	742.373363563487	49.3453401281338	786.386782168318	809.432497516362	823.682601880382	0.0660091398418341	25	20220920	p008_C03	m2x	20220920-cypassay1-p008-m2x_C03.TIF	wellmask_98.png	/projects/b1059/projects/JB/cellprofiler-nf/projects/20220929_cyprd1redo//raw_images/	/projects/b1059/projects/JB/cellprofiler-nf/input_data/well_masks/	48h	10	15hHB101	8	C	3				32.5	DMSO	Anthelmintic	1
p008	C04	cypassay1	2	Thiabendazole	PHX2701	767.146839535101	662.017064727179	696.902861011859	731.418840779121	750.981243097734	59.3612086963475	830.560874306403	846.610591051296	848.821660519414	0.077379199961667	17	20220920	p008_C04	m2x	20220920-cypassay1-p008-m2x_C04.TIF	wellmask_98.png	/projects/b1059/projects/JB/cellprofiler-nf/projects/20220929_cyprd1redo//raw_images/	/projects/b1059/projects/JB/cellprofiler-nf/input_data/well_masks/	48h	10	15hHB101	8	C	4				32.5	DMSO	Anthelmintic	1
p008	C05	cypassay1	2	Thiabendazole	PHX2701	768.074803284467	687.898512623296	710.415438691065	734.863858449241	754.991371620674	48.0999640258979	820.223738245911	831.528618339615	839.691252848802	0.0626240619015377	22	20220920	p008_C05	m2x	20220920-cypassay1-p008-m2x_C05.TIF	wellmask_98.png	/projects/b1059/projects/JB/cellprofiler-nf/projects/20220929_cyprd1redo//raw_images/	/projects/b1059/projects/JB/cellprofiler-nf/input_data/well_masks/	48h	10	15hHB101	8	C	5				32.5	DMSO	Anthelmintic	1
p008	C06	cypassay1	2	Thiabendazole	PHX2701	732.598225780796	664.188848641035	682.070137153201	694.897268353098	730.627958220259	47.5660021573806	764.823992883004	799.827516249216	832.530440197274	0.0649278151154204	21	20220920	p008_C06	m2x	20220920-cypassay1-p008-m2x_C06.TIF	wellmask_98.png	/projects/b1059/projects/JB/cellprofiler-nf/projects/20220929_cyprd1redo//raw_images/	/projects/b1059/projects/JB/cellprofiler-nf/input_data/well_masks/	48h	10	15hHB101	8	C	6				32.5	DMSO	Anthelmintic	1
p008	C07	cypassay1	2	Thiabendazole	PHX2701	681.159590866359	586.844823763476	619.557421969781	648.297235698586	674.417617441138	50.6950584774738	721.041190488198	746.476981276251	774.49453756512	0.0744246416805134	23	20220920	p008_C07	m2x	20220920-cypassay1-p008-m2x_C07.TIF	wellmask_98.png	/projects/b1059/projects/JB/cellprofiler-nf/projects/20220929_cyprd1redo//raw_images/	/projects/b1059/projects/JB/cellprofiler-nf/input_data/well_masks/	48h	10	15hHB101	8	C	7				32.5	DMSO	Anthelmintic	1
p008	C08	cypassay1	2	Thiabendazole	PHX2701	681.12698304091	625.917600573075	648.811513957295	656.657341586583	685.872150358344	27.9888117508485	697.682655147956	710.881551808712	738.705332968857	0.04109191450013	17	20220920	p008_C08	m2x	20220920-cypassay1-p008-m2x_C08.TIF	wellmask_98.png	/projects/b1059/projects/JB/cellprofiler-nf/projects/20220929_cyprd1redo//raw_images/	/projects/b1059/projects/JB/cellprofiler-nf/input_data/well_masks/	48h	10	15hHB101	8	C	8				32.5	DMSO	Anthelmintic	1
p008	C09	cypassay1	2	Thiabendazole	PHX2701	667.407378546935	569.43991319637	625.675414460587	642.348686236432	660.224778514168	40.9401254124929	696.917747887345	719.965663809924	748.880441360967	0.0613420329598795	25	20220920	p008_C09	m2x	20220920-cypassay1-p008-m2x_C09.TIF	wellmask_98.png	/projects/b1059/projects/JB/cellprofiler-nf/projects/20220929_cyprd1redo//raw_images/	/projects/b1059/projects/JB/cellprofiler-nf/input_data/well_masks/	48h	10	15hHB101	8	C	9				32.5	DMSO	Anthelmintic	1
p008	C10	cypassay1	2	Thiabendazole	PHX2701	671.198118165467	521.548886479213	605.648567280423	622.400800034353	666.409644333233	63.8132147206409	714.586931751696	737.14721713547	816.489931199897	0.0950735900378514	24	20220920	p008_C10	m2x	20220920-cypassay1-p008-m2x_C10.TIF	wellmask_98.png	/projects/b1059/projects/JB/cellprofiler-nf/projects/20220929_cyprd1redo//raw_images/	/projects/b1059/projects/JB/cellprofiler-nf/input_data/well_masks/	48h	10	15hHB101	8	C	10				32.5	DMSO	Anthelmintic	1
p008	C11	cypassay1	2	Thiabendazole	PHX2701	663.973162770757	564.296122784366	593.936095729802	642.847743157782	660.76270007715	52.2151227416588	688.275588708948	731.451255076287	771.499331661552	0.0786404114945932	20	20220920	p008_C11	m2x	20220920-cypassay1-p008-m2x_C11.TIF	wellmask_98.png	/projects/b1059/projects/JB/cellprofiler-nf/projects/20220929_cyprd1redo//raw_images/	/projects/b1059/projects/JB/cellprofiler-nf/input_data/well_masks/	48h	10	15hHB101	8	C	11				32.5	DMSO	Anthelmintic	1
p008	C12	cypassay1	2	Thiabendazole	PHX2701	699.804868618334	610.747259383952	631.401332459595	662.758655623513	699.914695277809	53.6038217505787	732.042469371329	773.135808863277	783.52107317094	0.0765982406730207	18	20220920	p008_C12	m2x	20220920-cypassay1-p008-m2x_C12.TIF	wellmask_98.png	/projects/b1059/projects/JB/cellprofiler-nf/projects/20220929_cyprd1redo//raw_images/	/projects/b1059/projects/JB/cellprofiler-nf/input_data/well_masks/	48h	10	15hHB101	8	C	12				32.5	DMSO	Anthelmintic	1
p008	D01	cypassay1	2	Thiabendazole	PHX2701	657.885619927166	525.748188093391	597.367665224308	632.618066348759	646.210631781743	59.8714998585653	703.870462332373	739.41672400668	751.883268934945	0.0910059409190211	23	20220920	p008_D01	m2x	20220920-cypassay1-p008-m2x_D01.TIF	wellmask_98.png	/projects/b1059/projects/JB/cellprofiler-nf/projects/20220929_cyprd1redo//raw_images/	/projects/b1059/projects/JB/cellprofiler-nf/input_data/well_masks/	48h	10	15hHB101	8	D	1				32.5	DMSO	Anthelmintic	1
p008	D02	cypassay1	2	Thiabendazole	PHX2701	726.822591268212	646.678783885626	681.97317967786	693.436015667369	722.402025856669	46.8115162912502	765.114865309026	783.787007251839	817.129480250935	0.0644056979703535	21	20220920	p008_D02	m2x	20220920-cypassay1-p008-m2x_D02.TIF	wellmask_98.png	/projects/b1059/projects/JB/cellprofiler-nf/projects/20220929_cyprd1redo//raw_images/	/projects/b1059/projects/JB/cellprofiler-nf/input_data/well_masks/	48h	10	15hHB101	8	D	2				32.5	DMSO	Anthelmintic	1
p008	D03	cypassay1	2	Thiabendazole	PHX2701	737.535167609579	648.374112623297	688.817978974382	704.661077097304	733.582321620674	49.7819961832603	761.921314832352	814.341731415605	818.784647887346	0.0674977931487775	24	20220920	p008_D03	m2x	20220920-cypassay1-p008-m2x_D03.TIF	wellmask_98.png	/projects/b1059/projects/JB/cellprofiler-nf/projects/20220929_cyprd1redo//raw_images/	/projects/b1059/projects/JB/cellprofiler-nf/input_data/well_masks/	48h	10	15hHB101	8	D	3				32.5	DMSO	Anthelmintic	1
p008	D04	cypassay1	2	Thiabendazole	PHX2701	770.542225389513	674.238925246593	705.343477932322	719.471217412908	767.746498254462	60.1562097948707	826.217277350476	834.596963563487	884.43045456611	0.0780699717844294	21	20220920	p008_D04	m2x	20220920-cypassay1-p008-m2x_D04.TIF	wellmask_98.png	/projects/b1059/projects/JB/cellprofiler-nf/projects/20220929_cyprd1redo//raw_images/	/projects/b1059/projects/JB/cellprofiler-nf/input_data/well_masks/	48h	10	15hHB101	8	D	4				32.5	DMSO	Anthelmintic	1
p008	D05	cypassay1	2	Thiabendazole	PHX2701	759.809856753811	678.025715695599	701.925028000708	721.551514236708	771.379714300033	47.0399152380155	789.381306669992	809.065308731167	848.786666524369	0.0619101145107375	17	20220920	p008_D05	m2x	20220920-cypassay1-p008-m2x_D05.TIF	wellmask_98.png	/projects/b1059/projects/JB/cellprofiler-nf/projects/20220929_cyprd1redo//raw_images/	/projects/b1059/projects/JB/cellprofiler-nf/input_data/well_masks/	48h	10	15hHB101	8	D	5				32.5	DMSO	Anthelmintic	1
p008	D06	cypassay1	2	Thiabendazole	PHX2701	650.628431427628	566.636883303779	592.297645821243	609.04152755564	647.168370412023	54.0092021188757	671.658207218128	734.424354228255	756.04471130722	0.0830108238589683	20	20220920	p008_D06	m2x	20220920-cypassay1-p008-m2x_D06.TIF	wellmask_98.png	/projects/b1059/projects/JB/cellprofiler-nf/projects/20220929_cyprd1redo//raw_images/	/projects/b1059/projects/JB/cellprofiler-nf/input_data/well_masks/	48h	10	15hHB101	8	D	6				32.5	DMSO	Anthelmintic	1
p008	D07	cypassay1	2	Thiabendazole	PHX2701	615.286559386316	473.436817994754	497.819708089744	521.291811829046	659.121389559718	85.3788503790658	676.434963093391	713.938134118365	721.300528761092	0.138762742459745	22	20220920	p008_D07	m2x	20220920-cypassay1-p008-m2x_D07.TIF	wellmask_98.png	/projects/b1059/projects/JB/cellprofiler-nf/projects/20220929_cyprd1redo//raw_images/	/projects/b1059/projects/JB/cellprofiler-nf/input_data/well_masks/	48h	10	15hHB101	8	D	7				32.5	DMSO	Anthelmintic	1
p008	D08	cypassay1	2	Thiabendazole	PHX2701	629.191594059749	479.639891989625	575.7135100827	604.079090161371	628.680471911597	58.5715592794718	662.139170619281	690.974890067421	736.504826992132	0.093090180848649	20	20220920	p008_D08	m2x	20220920-cypassay1-p008-m2x_D08.TIF	wellmask_98.png	/projects/b1059/projects/JB/cellprofiler-nf/projects/20220929_cyprd1redo//raw_images/	/projects/b1059/projects/JB/cellprofiler-nf/input_data/well_masks/	48h	10	15hHB101	8	D	8				32.5	DMSO	Anthelmintic	1
p008	D09	cypassay1	2	Thiabendazole	PHX2701	703.213324094014	536.662549776497	597.888726818278	651.301532681644	698.530319516791	82.4955095448259	778.15426937133	807.034283967132	844.050072560864	0.117312210560158	30	20220920	p008_D09	m2x	20220920-cypassay1-p008-m2x_D09.TIF	wellmask_98.png	/projects/b1059/projects/JB/cellprofiler-nf/projects/20220929_cyprd1redo//raw_images/	/projects/b1059/projects/JB/cellprofiler-nf/input_data/well_masks/	48h	10	15hHB101	8	D	9				32.5	DMSO	Anthelmintic	1
p008	D10	cypassay1	2	Thiabendazole	PHX2701	727.39130760025	645.282951974919	669.495145152327	688.035631199897	727.834268353099	52.6255445829602	757.620063200757	801.666617672616	836.018055147956	0.0723483275550516	23	20220920	p008_D10	m2x	20220920-cypassay1-p008-m2x_D10.TIF	wellmask_98.png	/projects/b1059/projects/JB/cellprofiler-nf/projects/20220929_cyprd1redo//raw_images/	/projects/b1059/projects/JB/cellprofiler-nf/input_data/well_masks/	48h	10	15hHB101	8	D	10				32.5	DMSO	Anthelmintic	1
p008	D11	cypassay1	2	Thiabendazole	PHX2701	717.234077527051	535.779905976725	591.647662216872	646.015148848018	739.079663563487	93.6459991358681	786.690447642731	812.494204609057	862.208018567829	0.130565462615426	19	20220920	p008_D11	m2x	20220920-cypassay1-p008-m2x_D11.TIF	wellmask_98.png	/projects/b1059/projects/JB/cellprofiler-nf/projects/20220929_cyprd1redo//raw_images/	/projects/b1059/projects/JB/cellprofiler-nf/input_data/well_masks/	48h	10	15hHB101	8	D	11				32.5	DMSO	Anthelmintic	1
p008	D12	cypassay1	2	Thiabendazole	PHX2701	736.840716428815	645.111555027764	664.015714947832	688.549320676098	741.025703625919	56.3297793922183	784.537714145333	796.386861713004	825.240812041451	0.0764477018387734	19	20220920	p008_D12	m2x	20220920-cypassay1-p008-m2x_D12.TIF	wellmask_98.png	/projects/b1059/projects/JB/cellprofiler-nf/projects/20220929_cyprd1redo//raw_images/	/projects/b1059/projects/JB/cellprofiler-nf/input_data/well_masks/	48h	10	15hHB101	8	D	12				32.5	DMSO	Anthelmintic	1
p008	E01	cypassay1	2	DMSO	PHX2701	936.813520377885	830.529016277447	870.556182632533	917.989360519414	940.945731043709	45.8730706454339	967.952880277151	983.74208632253	998.288862981641	0.0489671312887649	17	20220920	p008_E01	m2x	20220920-cypassay1-p008-m2x_E01.TIF	wellmask_98.png	/projects/b1059/projects/JB/cellprofiler-nf/projects/20220929_cyprd1redo//raw_images/	/projects/b1059/projects/JB/cellprofiler-nf/input_data/well_masks/	48h	10	15hHB101	8	E	1				0	DMSO	Both	1
p008	E02	cypassay1	2	DMSO	PHX2701	943.880628127476	856.088770671711	863.234702273395	888.10072546571	942.018589862353	64.8549439404299	993.376711168681	1030.57758136913	1047.49456530026	0.0687109598478494	15	20220920	p008_E02	m2x	20220920-cypassay1-p008-m2x_E02.TIF	wellmask_98.png	/projects/b1059/projects/JB/cellprofiler-nf/projects/20220929_cyprd1redo//raw_images/	/projects/b1059/projects/JB/cellprofiler-nf/input_data/well_masks/	48h	10	15hHB101	8	E	2				0	DMSO	Both	1
p008	E03	cypassay1	2	DMSO	PHX2701	898.371038372943	727.565237656484	789.271628621782	847.907844918742	910.214587174642	80.2606321412477	956.496672524962	993.172597948157	1004.07707735048	0.0893401820773399	22	20220920	p008_E03	m2x	20220920-cypassay1-p008-m2x_E03.TIF	wellmask_98.png	/projects/b1059/projects/JB/cellprofiler-nf/projects/20220929_cyprd1redo//raw_images/	/projects/b1059/projects/JB/cellprofiler-nf/input_data/well_masks/	48h	10	15hHB101	8	E	3				0	DMSO	Both	1
p008	E04	cypassay1	2	DMSO	PHX2701	901.187686695106	782.778683913857	805.093033694193	876.074222456817	906.933007901106	65.6843509344289	926.980535030982	976.446114161161	1038.31569345608	0.0728864274381187	22	20220920	p008_E04	m2x	20220920-cypassay1-p008-m2x_E04.TIF	wellmask_98.png	/projects/b1059/projects/JB/cellprofiler-nf/projects/20220929_cyprd1redo//raw_images/	/projects/b1059/projects/JB/cellprofiler-nf/input_data/well_masks/	48h	10	15hHB101	8	E	4				0	DMSO	Both	1
p008	E05	cypassay1	2	DMSO	PHX2701	887.852635447421	740.678034825817	793.027839149205	831.27660176896	886.240383876855	74.342731763166	956.326744986887	985.768097815953	999.75011566737	0.0837331881384821	33	20220920	p008_E05	m2x	20220920-cypassay1-p008-m2x_E05.TIF	wellmask_98.png	/projects/b1059/projects/JB/cellprofiler-nf/projects/20220929_cyprd1redo//raw_images/	/projects/b1059/projects/JB/cellprofiler-nf/input_data/well_masks/	48h	10	15hHB101	8	E	5				0	DMSO	Both	1
p008	E06	cypassay1	2	DMSO	PHX2701	896.215529939119	701.422605964945	806.991452467044	852.015965591177	887.370603035302	78.4591376930251	962.300556669993	993.79090271601	1007.99268330378	0.0875449432329686	27	20220920	p008_E06	m2x	20220920-cypassay1-p008-m2x_E06.TIF	wellmask_98.png	/projects/b1059/projects/JB/cellprofiler-nf/projects/20220929_cyprd1redo//raw_images/	/projects/b1059/projects/JB/cellprofiler-nf/input_data/well_masks/	48h	10	15hHB101	8	E	6				0	DMSO	Both	1
p008	E07	cypassay1	2	DMSO	PHX2701	912.390548962911	804.931145559961	825.352472268049	865.245460673326	895.815208658069	67.3357023371859	963.090588056956	999.116446799846	1022.07813354193	0.0738014027147963	18	20220920	p008_E07	m2x	20220920-cypassay1-p008-m2x_E07.TIF	wellmask_98.png	/projects/b1059/projects/JB/cellprofiler-nf/projects/20220929_cyprd1redo//raw_images/	/projects/b1059/projects/JB/cellprofiler-nf/input_data/well_masks/	48h	10	15hHB101	8	E	7				0	DMSO	Both	1
p008	E08	cypassay1	2	DMSO	PHX2701	933.764402026062	822.092533690355	859.886782056688	880.545149670257	924.46991742462	67.7981915335754	995.841104711572	1008.36481716463	1049.05865819203	0.0726073851032106	18	20220920	p008_E08	m2x	20220920-cypassay1-p008-m2x_E08.TIF	wellmask_98.png	/projects/b1059/projects/JB/cellprofiler-nf/projects/20220929_cyprd1redo//raw_images/	/projects/b1059/projects/JB/cellprofiler-nf/input_data/well_masks/	48h	10	15hHB101	8	E	8				0	DMSO	Both	1
p008	E09	cypassay1	2	DMSO	PHX2701	949.344326929114	696.530826029502	849.999988392512	909.6206532291	963.497767133696	89.71308736179	1009.2573316297	1027.05703487725	1099.39457966909	0.0945000510531188	20	20220920	p008_E09	m2x	20220920-cypassay1-p008-m2x_E09.TIF	wellmask_98.png	/projects/b1059/projects/JB/cellprofiler-nf/projects/20220929_cyprd1redo//raw_images/	/projects/b1059/projects/JB/cellprofiler-nf/input_data/well_masks/	48h	10	15hHB101	8	E	9				0	DMSO	Both	1
p008	E10	cypassay1	2	DMSO	PHX2701	965.73393605858	852.914546150579	899.382384663105	950.44157314271	982.147936667007	49.338090554537	999.380727882468	1001.42103414768	1028.40031508552	0.0510886991875827	20	20220920	p008_E10	m2x	20220920-cypassay1-p008-m2x_E10.TIF	wellmask_98.png	/projects/b1059/projects/JB/cellprofiler-nf/projects/20220929_cyprd1redo//raw_images/	/projects/b1059/projects/JB/cellprofiler-nf/input_data/well_masks/	48h	10	15hHB101	8	E	10				0	DMSO	Both	1
p008	E11	cypassay1	2	DMSO	PHX2701	923.527424846231	718.261683876854	827.60686542028	858.964521218	943.493173445345	87.7521622452768	980.79957775315	1024.43278511674	1091.26246881475	0.0950184692781459	26	20220920	p008_E11	m2x	20220920-cypassay1-p008-m2x_E11.TIF	wellmask_98.png	/projects/b1059/projects/JB/cellprofiler-nf/projects/20220929_cyprd1redo//raw_images/	/projects/b1059/projects/JB/cellprofiler-nf/input_data/well_masks/	48h	10	15hHB101	8	E	11				0	DMSO	Both	1
p008	E12	cypassay1	2	DMSO	PHX2701	918.335788004923	779.482333964179	812.953032189566	877.592343241348	916.465428728899	88.2649114835122	1005.76652335744	1023.41226031014	1028.09767719809	0.0961139842706849	9	20220920	p008_E12	m2x	20220920-cypassay1-p008-m2x_E12.TIF	wellmask_98.png	/projects/b1059/projects/JB/cellprofiler-nf/projects/20220929_cyprd1redo//raw_images/	/projects/b1059/projects/JB/cellprofiler-nf/input_data/well_masks/	48h	10	15hHB101	8	E	12				0	DMSO	Both	1
p008	F01	cypassay1	2	DMSO	PHX2701	921.299565622178	840.826668241678	858.526488666467	877.360687531005	916.665226410286	52.1561326891978	965.014946723653	994.15268028313	1003.98011987514	0.0566114808205465	21	20220920	p008_F01	m2x	20220920-cypassay1-p008-m2x_F01.TIF	wellmask_98.png	/projects/b1059/projects/JB/cellprofiler-nf/projects/20220929_cyprd1redo//raw_images/	/projects/b1059/projects/JB/cellprofiler-nf/input_data/well_masks/	48h	10	15hHB101	8	F	1				0	DMSO	Both	1
p008	F02	cypassay1	2	DMSO	PHX2701	912.812410115767	825.555210295912	853.573477239055	883.587971867597	910.973969516791	50.7456585535574	942.764115085524	965.505616831062	1014.94814196624	0.0555926475047831	21	20220920	p008_F02	m2x	20220920-cypassay1-p008-m2x_F02.TIF	wellmask_98.png	/projects/b1059/projects/JB/cellprofiler-nf/projects/20220929_cyprd1redo//raw_images/	/projects/b1059/projects/JB/cellprofiler-nf/input_data/well_masks/	48h	10	15hHB101	8	F	2				0	DMSO	Both	1
p008	F03	cypassay1	2	DMSO	PHX2701	915.573889950594	822.617482168317	849.657679178399	870.759104275187	910.505817412908	56.8867427877751	958.193470671712	985.818240080905	1017.58291087776	0.0621323340608204	23	20220920	p008_F03	m2x	20220920-cypassay1-p008-m2x_F03.TIF	wellmask_98.png	/projects/b1059/projects/JB/cellprofiler-nf/projects/20220929_cyprd1redo//raw_images/	/projects/b1059/projects/JB/cellprofiler-nf/input_data/well_masks/	48h	10	15hHB101	8	F	3				0	DMSO	Both	1
p008	F04	cypassay1	2	DMSO	PHX2701	910.395595151219	870.630612646718	877.813696197309	885.941908628415	909.561699481189	30.8539508669345	925.583346654384	935.060936023636	998.385820456983	0.0338907075465469	18	20220920	p008_F04	m2x	20220920-cypassay1-p008-m2x_F04.TIF	wellmask_98.png	/projects/b1059/projects/JB/cellprofiler-nf/projects/20220929_cyprd1redo//raw_images/	/projects/b1059/projects/JB/cellprofiler-nf/input_data/well_masks/	48h	10	15hHB101	8	F	4				0	DMSO	Both	1
p008	F05	cypassay1	2	DMSO	PHX2701	923.387105167865	856.80449813427	870.897196304631	882.472651589458	906.918109020799	50.1621546661595	967.406623433634	992.195100860291	1038.00404196624	0.0543240796686676	23	20220920	p008_F05	m2x	20220920-cypassay1-p008-m2x_F05.TIF	wellmask_98.png	/projects/b1059/projects/JB/cellprofiler-nf/projects/20220929_cyprd1redo//raw_images/	/projects/b1059/projects/JB/cellprofiler-nf/input_data/well_masks/	48h	10	15hHB101	8	F	5				0	DMSO	Both	1
p008	F06	cypassay1	2	DMSO	PHX2701	913.870287070474	789.752501298535	850.864205448116	859.019311464632	905.311614722794	69.2478372845981	952.806909191923	992.65381317028	1054.0803230931	0.0757742518433121	22	20220920	p008_F06	m2x	20220920-cypassay1-p008-m2x_F06.TIF	wellmask_98.png	/projects/b1059/projects/JB/cellprofiler-nf/projects/20220929_cyprd1redo//raw_images/	/projects/b1059/projects/JB/cellprofiler-nf/input_data/well_masks/	48h	10	15hHB101	8	F	6				0	DMSO	Both	1
p008	F07	cypassay1	2	DMSO	PHX2701	923.074229173226	802.436631191126	857.171385800593	881.233712041451	921.012268644022	65.9688032954142	961.418612657008	1001.5915681453	1050.01159767261	0.0714664121373	22	20220920	p008_F07	m2x	20220920-cypassay1-p008-m2x_F07.TIF	wellmask_98.png	/projects/b1059/projects/JB/cellprofiler-nf/projects/20220929_cyprd1redo//raw_images/	/projects/b1059/projects/JB/cellprofiler-nf/input_data/well_masks/	48h	10	15hHB101	8	F	7				0	DMSO	Both	1
p008	F08	cypassay1	2	DMSO	PHX2701	914.393507365636	820.663139033583	840.778463917279	882.138158220259	913.411687511546	51.5566870506875	958.393268353099	984.031431430882	993.784621620674	0.0563834789238848	29	20220920	p008_F08	m2x	20220920-cypassay1-p008-m2x_F08.TIF	wellmask_98.png	/projects/b1059/projects/JB/cellprofiler-nf/projects/20220929_cyprd1redo//raw_images/	/projects/b1059/projects/JB/cellprofiler-nf/input_data/well_masks/	48h	10	15hHB101	8	F	8				0	DMSO	Both	1
p008	F09	cypassay1	2	DMSO	PHX2701	941.595639050723	841.426742687731	857.2754550027	896.162180885984	951.847239625158	55.8956364064333	983.188556498358	1000.04763968093	1020.00540611638	0.0593626755353125	18	20220920	p008_F09	m2x	20220920-cypassay1-p008-m2x_F09.TIF	wellmask_98.png	/projects/b1059/projects/JB/cellprofiler-nf/projects/20220929_cyprd1redo//raw_images/	/projects/b1059/projects/JB/cellprofiler-nf/input_data/well_masks/	48h	10	15hHB101	8	F	9				0	DMSO	Both	1
p008	F10	cypassay1	2	DMSO	PHX2701	935.929527650907	820.897215085523	857.192466353764	886.494876072915	954.043788666468	57.8042667053568	978.720577932322	990.309743037057	1053.20834019728	0.061761345269702	23	20220920	p008_F10	m2x	20220920-cypassay1-p008-m2x_F10.TIF	wellmask_98.png	/projects/b1059/projects/JB/cellprofiler-nf/projects/20220929_cyprd1redo//raw_images/	/projects/b1059/projects/JB/cellprofiler-nf/input_data/well_masks/	48h	10	15hHB101	8	F	10				0	DMSO	Both	1
p008	F11	cypassay1	2	DMSO	PHX2701	943.615692703348	772.010780832782	869.288654872806	902.063452095112	941.742613769446	71.4257622942004	998.633395815656	1025.22828491946	1055.91441261453	0.0756936990837594	17	20220920	p008_F11	m2x	20220920-cypassay1-p008-m2x_F11.TIF	wellmask_98.png	/projects/b1059/projects/JB/cellprofiler-nf/projects/20220929_cyprd1redo//raw_images/	/projects/b1059/projects/JB/cellprofiler-nf/input_data/well_masks/	48h	10	15hHB101	8	F	11				0	DMSO	Both	1
p008	F12	cypassay1	2	DMSO	PHX2701	925.597888147738	752.482656884722	820.989265958198	875.477086634046	933.670437802468	84.9534508093351	985.126539436257	1013.70937185035	1081.60782829067	0.0917822435607972	20	20220920	p008_F12	m2x	20220920-cypassay1-p008-m2x_F12.TIF	wellmask_98.png	/projects/b1059/projects/JB/cellprofiler-nf/projects/20220929_cyprd1redo//raw_images/	/projects/b1059/projects/JB/cellprofiler-nf/input_data/well_masks/	48h	10	15hHB101	8	F	12				0	DMSO	Both	1
p008	G01	cypassay1	2	DMSO	PHX2701	898.889840633689	789.999714040262	847.090337313568	859.931553560709	897.682635403277	55.4278029527083	929.95913292228	961.615467699446	1018.04518025094	0.0616625090718941	16	20220920	p008_G01	m2x	20220920-cypassay1-p008-m2x_G01.TIF	wellmask_98.png	/projects/b1059/projects/JB/cellprofiler-nf/projects/20220929_cyprd1redo//raw_images/	/projects/b1059/projects/JB/cellprofiler-nf/input_data/well_masks/	48h	10	15hHB101	8	G	1				0	DMSO	Both	1
p008	G02	cypassay1	2	DMSO	PHX2701	928.032114334588	843.153929454359	858.687423319994	892.216103576544	912.982159164342	58.8943249400306	963.022948307587	1003.49286169234	1052.27203598951	0.0634615160729203	18	20220920	p008_G02	m2x	20220920-cypassay1-p008-m2x_G02.TIF	wellmask_98.png	/projects/b1059/projects/JB/cellprofiler-nf/projects/20220929_cyprd1redo//raw_images/	/projects/b1059/projects/JB/cellprofiler-nf/input_data/well_masks/	48h	10	15hHB101	8	G	2				0	DMSO	Both	1
p008	G03	cypassay1	2	DMSO	PHX2701	919.938132952459	820.897215085524	860.382822262877	886.709250794729	913.420005147956	52.6137023081538	970.523295712002	979.909070320712	982.853624664749	0.0571926528790526	14	20220920	p008_G03	m2x	20220920-cypassay1-p008-m2x_G03.TIF	wellmask_98.png	/projects/b1059/projects/JB/cellprofiler-nf/projects/20220929_cyprd1redo//raw_images/	/projects/b1059/projects/JB/cellprofiler-nf/input_data/well_masks/	48h	10	15hHB101	8	G	3				0	DMSO	Both	1
p008	G04	cypassay1	2	DMSO	PHX2701	932.418258499926	779.419884467472	858.904422274189	892.890462981641	932.12054527781	65.5990405389645	980.421788127104	995.054311938566	1076.80683177297	0.0703536636492942	24	20220920	p008_G04	m2x	20220920-cypassay1-p008-m2x_G04.TIF	wellmask_98.png	/projects/b1059/projects/JB/cellprofiler-nf/projects/20220929_cyprd1redo//raw_images/	/projects/b1059/projects/JB/cellprofiler-nf/input_data/well_masks/	48h	10	15hHB101	8	G	4				0	DMSO	Both	1
p008	G05	cypassay1	2	DMSO	PHX2701	915.34697458757	829.132863038101	859.407744897486	882.891190433958	913.069394982501	44.2622266690534	946.516011118826	968.973470263656	1003.78620492446	0.0483556813950215	22	20220920	p008_G05	m2x	20220920-cypassay1-p008-m2x_G05.TIF	wellmask_98.png	/projects/b1059/projects/JB/cellprofiler-nf/projects/20220929_cyprd1redo//raw_images/	/projects/b1059/projects/JB/cellprofiler-nf/input_data/well_masks/	48h	10	15hHB101	8	G	5				0	DMSO	Both	1
p008	G06	cypassay1	2	DMSO	PHX2701	912.253571622822	832.898498859729	847.455701781743	874.821869080407	920.883971616289	44.8034426086057	941.734758990799	960.423646728177	989.166787511545	0.0491129264957595	24	20220920	p008_G06	m2x	20220920-cypassay1-p008-m2x_G06.TIF	wellmask_98.png	/projects/b1059/projects/JB/cellprofiler-nf/projects/20220929_cyprd1redo//raw_images/	/projects/b1059/projects/JB/cellprofiler-nf/input_data/well_masks/	48h	10	15hHB101	8	G	6				0	DMSO	Both	1
p008	G07	cypassay1	2	DMSO	PHX2701	924.426620405882	834.502426429744	853.081025734654	883.284467057504	906.065262981642	60.6839142654202	962.130530557955	1017.66713096716	1049.25257314271	0.0656449229456159	23	20220920	p008_G07	m2x	20220920-cypassay1-p008-m2x_G07.TIF	wellmask_98.png	/projects/b1059/projects/JB/cellprofiler-nf/projects/20220929_cyprd1redo//raw_images/	/projects/b1059/projects/JB/cellprofiler-nf/input_data/well_masks/	48h	10	15hHB101	8	G	7				0	DMSO	Both	1
p008	G08	cypassay1	2	DMSO	PHX2701	930.738493454662	817.289116831063	836.337157549229	889.30244527781	929.41445574926	64.681353543967	984.294796799846	997.854788702206	1053.20520423119	0.0694946582727941	27	20220920	p008_G08	m2x	20220920-cypassay1-p008-m2x_G08.TIF	wellmask_98.png	/projects/b1059/projects/JB/cellprofiler-nf/projects/20220929_cyprd1redo//raw_images/	/projects/b1059/projects/JB/cellprofiler-nf/input_data/well_masks/	48h	10	15hHB101	8	G	8				0	DMSO	Both	1
p008	G09	cypassay1	2	DMSO	PHX2701	944.540776528615	812.462145015116	864.721841784672	896.555357610183	977.307102923881	63.623152233648	995.988263563487	1010.72597889025	1020.23117909601	0.0673588200897756	17	20220920	p008_G09	m2x	20220920-cypassay1-p008-m2x_G09.TIF	wellmask_98.png	/projects/b1059/projects/JB/cellprofiler-nf/projects/20220929_cyprd1redo//raw_images/	/projects/b1059/projects/JB/cellprofiler-nf/input_data/well_masks/	48h	10	15hHB101	8	G	9				0	DMSO	Both	1
p008	G10	cypassay1	2	DMSO	PHX2701	956.604996575843	832.372083207359	877.504677874138	911.383242196464	969.691293837309	63.6035608203769	1002.11407833427	1036.19481116868	1056.77627735048	0.0664888444530869	30	20220920	p008_G10	m2x	20220920-cypassay1-p008-m2x_G10.TIF	wellmask_98.png	/projects/b1059/projects/JB/cellprofiler-nf/projects/20220929_cyprd1redo//raw_images/	/projects/b1059/projects/JB/cellprofiler-nf/input_data/well_masks/	48h	10	15hHB101	8	G	10				0	DMSO	Both	1
p008	G11	cypassay1	2	DMSO	PHX2701	942.250628249545	839.135483295009	864.360801009678	884.239321641847	956.600982140088	62.8129676522215	984.749102939379	1012.71033087411	1087.84066893495	0.0666626964939377	30	20220920	p008_G11	m2x	20220920-cypassay1-p008-m2x_G11.TIF	wellmask_98.png	/projects/b1059/projects/JB/cellprofiler-nf/projects/20220929_cyprd1redo//raw_images/	/projects/b1059/projects/JB/cellprofiler-nf/input_data/well_masks/	48h	10	15hHB101	8	G	11				0	DMSO	Both	1
p008	G12	cypassay1	2	DMSO	PHX2701	906.087543817947	723.718864718408	820.603591714601	857.810062690718	895.578892301158	79.1197419535935	968.996677059553	997.285097681985	1037.61346530026	0.0873201960378019	27	20220920	p008_G12	m2x	20220920-cypassay1-p008-m2x_G12.TIF	wellmask_98.png	/projects/b1059/projects/JB/cellprofiler-nf/projects/20220929_cyprd1redo//raw_images/	/projects/b1059/projects/JB/cellprofiler-nf/input_data/well_masks/	48h	10	15hHB101	8	G	12				0	DMSO	Both	1
p008	H01	cypassay1	2	DMSO	PHX2701	954.455158779616	886.565534673432	901.978358579673	928.817056958723	971.546419819425	35.751875279554	978.218146184289	984.179422301158	993.062622225943	0.0374578888810942	12	20220920	p008_H01	m2x	20220920-cypassay1-p008-m2x_H01.TIF	wellmask_98.png	/projects/b1059/projects/JB/cellprofiler-nf/projects/20220929_cyprd1redo//raw_images/	/projects/b1059/projects/JB/cellprofiler-nf/input_data/well_masks/	48h	10	15hHB101	8	H	1				0	DMSO	Both	1
p008	H02	cypassay1	2	DMSO	PHX2701	919.297627614096	813.082638451736	841.374951459604	880.046696508923	907.817388093393	67.0936176451706	965.879231801202	1014.56069180871	1027.44149287423	0.0729835644407158	17	20220920	p008_H02	m2x	20220920-cypassay1-p008-m2x_H02.TIF	wellmask_98.png	/projects/b1059/projects/JB/cellprofiler-nf/projects/20220929_cyprd1redo//raw_images/	/projects/b1059/projects/JB/cellprofiler-nf/input_data/well_masks/	48h	10	15hHB101	8	H	2				0	DMSO	Both	1
p008	H03	cypassay1	2	DMSO	PHX2701	943.4687560386	866.581024082901	872.763722462227	898.083792792425	937.387962704833	56.6955345428725	995.336236784238	1008.25989639034	1026.03703656258	0.0600926466085888	18	20220920	p008_H03	m2x	20220920-cypassay1-p008-m2x_H03.TIF	wellmask_98.png	/projects/b1059/projects/JB/cellprofiler-nf/projects/20220929_cyprd1redo//raw_images/	/projects/b1059/projects/JB/cellprofiler-nf/input_data/well_masks/	48h	10	15hHB101	8	H	3				0	DMSO	Both	1
p008	H04	cypassay1	2	DMSO	PHX2701	910.50643441919	777.630018596059	850.593984405041	870.332582681645	902.925316831062	61.879896040789	958.802901443996	998.994215608171	1025.43764861281	0.0679620634205205	24	20220920	p008_H04	m2x	20220920-cypassay1-p008-m2x_H04.TIF	wellmask_98.png	/projects/b1059/projects/JB/cellprofiler-nf/projects/20220929_cyprd1redo//raw_images/	/projects/b1059/projects/JB/cellprofiler-nf/input_data/well_masks/	48h	10	15hHB101	8	H	4				0	DMSO	Both	1
p008	H05	cypassay1	2	DMSO	PHX2701	921.79480930548	805.849806669993	865.670765479332	873.099864794601	903.698038348451	62.6604512983024	980.516238972017	1007.84699535651	1025.47192698336	0.0679765720806277	24	20220920	p008_H05	m2x	20220920-cypassay1-p008-m2x_H05.TIF	wellmask_98.png	/projects/b1059/projects/JB/cellprofiler-nf/projects/20220929_cyprd1redo//raw_images/	/projects/b1059/projects/JB/cellprofiler-nf/input_data/well_masks/	48h	10	15hHB101	8	H	5				0	DMSO	Both	1
p008	H06	cypassay1	2	DMSO	PHX2701	911.115203054986	763.031706669992	831.459437754507	858.863404924454	935.49112220252	68.8336915906348	963.753491719311	990.659182601743	997.95782945436	0.075548834395293	21	20220920	p008_H06	m2x	20220920-cypassay1-p008-m2x_H06.TIF	wellmask_98.png	/projects/b1059/projects/JB/cellprofiler-nf/projects/20220929_cyprd1redo//raw_images/	/projects/b1059/projects/JB/cellprofiler-nf/input_data/well_masks/	48h	10	15hHB101	8	H	6				0	DMSO	Both	1
p008	H07	cypassay1	2	DMSO	PHX2701	922.848334778748	818.63677676863	829.748177873123	850.513853290997	942.558434673432	70.3773319214231	982.944699409382	998.806546993479	1032.08184498689	0.076260994650108	17	20220920	p008_H07	m2x	20220920-cypassay1-p008-m2x_H07.TIF	wellmask_98.png	/projects/b1059/projects/JB/cellprofiler-nf/projects/20220929_cyprd1redo//raw_images/	/projects/b1059/projects/JB/cellprofiler-nf/input_data/well_masks/	48h	10	15hHB101	8	H	7				0	DMSO	Both	1
p008	H08	cypassay1	2	DMSO	PHX2701	916.02249385909	813.430307251839	843.561427528484	864.274541934043	912.572340779121	62.3183481726085	970.176794157062	989.959319033584	1019.41535819203	0.0680314605704375	15	20220920	p008_H08	m2x	20220920-cypassay1-p008-m2x_H08.TIF	wellmask_98.png	/projects/b1059/projects/JB/cellprofiler-nf/projects/20220929_cyprd1redo//raw_images/	/projects/b1059/projects/JB/cellprofiler-nf/input_data/well_masks/	48h	10	15hHB101	8	H	8				0	DMSO	Both	1
p008	H09	cypassay1	2	DMSO	PHX2701	893.134173758343	748.081255729802	807.601931781744	865.79533775847	892.69654803096	62.7423545176327	953.113367189407	958.958377932322	980.415906669992	0.0702496403800232	21	20220920	p008_H09	m2x	20220920-cypassay1-p008-m2x_H09.TIF	wellmask_98.png	/projects/b1059/projects/JB/cellprofiler-nf/projects/20220929_cyprd1redo//raw_images/	/projects/b1059/projects/JB/cellprofiler-nf/input_data/well_masks/	48h	10	15hHB101	8	H	9				0	DMSO	Both	1
p008	H10	cypassay1	2	DMSO	PHX2701	906.281191390612	828.520805776008	842.383142010234	858.636609287577	875.601128816803	65.7945727233991	969.07771280247	1005.20425487052	1023.37112524659	0.0725984091344132	18	20220920	p008_H10	m2x	20220920-cypassay1-p008-m2x_H10.TIF	wellmask_98.png	/projects/b1059/projects/JB/cellprofiler-nf/projects/20220929_cyprd1redo//raw_images/	/projects/b1059/projects/JB/cellprofiler-nf/input_data/well_masks/	48h	10	15hHB101	8	H	10				0	DMSO	Both	1
p008	H11	cypassay1	2	DMSO	PHX2701	927.685968565164	802.709860519414	858.359796884999	887.273645559962	934.829055147957	61.4750515334051	976.962570089867	997.230126526655	1007.19349767262	0.0662670921157593	13	20220920	p008_H11	m2x	20220920-cypassay1-p008-m2x_H11.TIF	wellmask_98.png	/projects/b1059/projects/JB/cellprofiler-nf/projects/20220929_cyprd1redo//raw_images/	/projects/b1059/projects/JB/cellprofiler-nf/input_data/well_masks/	48h	10	15hHB101	8	H	11				0	DMSO	Both	1
p008	H12	cypassay1	2	DMSO	PHX2701	928.614366902464	818.63677676863	834.366965484016	884.744612285385	926.118335407664	65.0272916844427	983.969643456078	1007.81012762791	1026.32790898861	0.0700261529458684	19	20220920	p008_H12	m2x	20220920-cypassay1-p008-m2x_H12.TIF	wellmask_98.png	/projects/b1059/projects/JB/cellprofiler-nf/projects/20220929_cyprd1redo//raw_images/	/projects/b1059/projects/JB/cellprofiler-nf/input_data/well_masks/	48h	10	15hHB101	8	H	12				0	DMSO	Both	1
p009	A01	cypassay1	3	Thiabendazole	PHX2701	731.144845808055	654.664757466569	677.299440715828	693.244621100724	723.151683243684	46.2664265962837	762.045201085652	791.304930530268	821.519121038829	0.0632794265890645	30	20220920	p009_A01	m2x	20220920-cypassay1-p009-m2x_A01.TIF	wellmask_98.png	/projects/b1059/projects/JB/cellprofiler-nf/projects/20220929_cyprd1redo//raw_images/	/projects/b1059/projects/JB/cellprofiler-nf/input_data/well_masks/	48h	10	15hHB101	9	A	1				32.5	DMSO	Anthelmintic	1
p009	A02	cypassay1	3	Thiabendazole	PHX2701	760.129594121422	653.734335989508	707.167489386937	722.851710761368	772.413315013716	46.4544605876784	796.277576596516	807.796250371828	825.708964145333	0.0611138691967016	24	20220920	p009_A02	m2x	20220920-cypassay1-p009-m2x_A02.TIF	wellmask_98.png	/projects/b1059/projects/JB/cellprofiler-nf/projects/20220929_cyprd1redo//raw_images/	/projects/b1059/projects/JB/cellprofiler-nf/input_data/well_masks/	48h	10	15hHB101	9	A	2				32.5	DMSO	Anthelmintic	1
p009	A03	cypassay1	3	Thiabendazole	PHX2701	766.534594541276	672.891265309025	688.398591024328	724.60568236359	759.697845568733	56.1333748579644	813.049227003843	834.595862130057	869.189131199898	0.0732300606622416	27	20220920	p009_A03	m2x	20220920-cypassay1-p009-m2x_A03.TIF	wellmask_98.png	/projects/b1059/projects/JB/cellprofiler-nf/projects/20220929_cyprd1redo//raw_images/	/projects/b1059/projects/JB/cellprofiler-nf/input_data/well_masks/	48h	10	15hHB101	9	A	3				32.5	DMSO	Anthelmintic	1
p009	A04	cypassay1	3	Thiabendazole	PHX2701	747.400873701227	627.419014360063	679.591887770977	704.026960399221	732.411941360967	58.7660644245679	791.813764013286	816.982179964536	858.180232383049	0.0786272353864809	29	20220920	p009_A04	m2x	20220920-cypassay1-p009-m2x_A04.TIF	wellmask_98.png	/projects/b1059/projects/JB/cellprofiler-nf/projects/20220929_cyprd1redo//raw_images/	/projects/b1059/projects/JB/cellprofiler-nf/input_data/well_masks/	48h	10	15hHB101	9	A	4				32.5	DMSO	Anthelmintic	1
p009	A05	cypassay1	3	Thiabendazole	PHX2701	742.279999207959	649.52478292102	696.571617689271	712.649741360967	740.500755147956	44.7412676665447	762.189223971479	816.851917062047	839.642788675238	0.0602754590104615	29	20220920	p009_A05	m2x	20220920-cypassay1-p009-m2x_A05.TIF	wellmask_98.png	/projects/b1059/projects/JB/cellprofiler-nf/projects/20220929_cyprd1redo//raw_images/	/projects/b1059/projects/JB/cellprofiler-nf/input_data/well_masks/	48h	10	15hHB101	9	A	5				32.5	DMSO	Anthelmintic	1
p009	A06	cypassay1	3	Thiabendazole	PHX2701	690.895332623137	591.187277406936	618.948691741846	663.489827097304	692.225474306403	52.2592427266624	731.488869476503	748.456867824445	793.999140779121	0.075639883871047	24	20220920	p009_A06	m2x	20220920-cypassay1-p009-m2x_A06.TIF	wellmask_98.png	/projects/b1059/projects/JB/cellprofiler-nf/projects/20220929_cyprd1redo//raw_images/	/projects/b1059/projects/JB/cellprofiler-nf/input_data/well_masks/	48h	10	15hHB101	9	A	6				32.5	DMSO	Anthelmintic	1
p009	A07	cypassay1	3	Thiabendazole	PHX2701	713.786591671004	603.894962256181	647.446111487834	680.255332936665	700.936194046695	54.2497792351255	751.12424440504	786.700034577012	804.816544986886	0.0760027995316142	21	20220920	p009_A07	m2x	20220920-cypassay1-p009-m2x_A07.TIF	wellmask_98.png	/projects/b1059/projects/JB/cellprofiler-nf/projects/20220929_cyprd1redo//raw_images/	/projects/b1059/projects/JB/cellprofiler-nf/input_data/well_masks/	48h	10	15hHB101	9	A	7				32.5	DMSO	Anthelmintic	1
p009	A08	cypassay1	3	Thiabendazole	PHX2701	732.399121399082	636.423353290996	656.63353550161	693.453263947084	722.062689257084	58.8812503413789	784.868747672616	808.68865113308	830.20505627936	0.0803950313715556	19	20220920	p009_A08	m2x	20220920-cypassay1-p009-m2x_A08.TIF	wellmask_98.png	/projects/b1059/projects/JB/cellprofiler-nf/projects/20220929_cyprd1redo//raw_images/	/projects/b1059/projects/JB/cellprofiler-nf/input_data/well_masks/	48h	10	15hHB101	9	A	8				32.5	DMSO	Anthelmintic	1
p009	A09	cypassay1	3	Thiabendazole	PHX2701	696.565983130489	601.868599991229	646.476836714693	655.906638379929	687.504799991228	49.5902712547312	723.495543755773	764.134502113119	813.773101146149	0.0711924964119893	27	20220920	p009_A09	m2x	20220920-cypassay1-p009-m2x_A09.TIF	wellmask_98.png	/projects/b1059/projects/JB/cellprofiler-nf/projects/20220929_cyprd1redo//raw_images/	/projects/b1059/projects/JB/cellprofiler-nf/input_data/well_masks/	48h	10	15hHB101	9	A	9				32.5	DMSO	Anthelmintic	1
p009	A10	cypassay1	3	Thiabendazole	PHX2701	670.509260788506	556.983976625016	610.401739168991	643.247965309025	668.039355147955	58.3515026828916	700.776557466569	740.427894333371	777.998792883003	0.0870256476611097	17	20220920	p009_A10	m2x	20220920-cypassay1-p009-m2x_A10.TIF	wellmask_98.png	/projects/b1059/projects/JB/cellprofiler-nf/projects/20220929_cyprd1redo//raw_images/	/projects/b1059/projects/JB/cellprofiler-nf/input_data/well_masks/	48h	10	15hHB101	9	A	10				32.5	DMSO	Anthelmintic	1
p009	A11	cypassay1	3	Thiabendazole	PHX2701	699.144069900874	586.492904813033	648.761789621705	669.447785183038	690.053675828439	53.7639978869042	749.768266831062	772.633864351103	781.001620456982	0.0768997409854695	18	20220920	p009_A11	m2x	20220920-cypassay1-p009-m2x_A11.TIF	wellmask_98.png	/projects/b1059/projects/JB/cellprofiler-nf/projects/20220929_cyprd1redo//raw_images/	/projects/b1059/projects/JB/cellprofiler-nf/input_data/well_masks/	48h	10	15hHB101	9	A	11				32.5	DMSO	Anthelmintic	1
p009	A12	cypassay1	3	Thiabendazole	PHX2701	637.430890171948	529.994827573978	570.28952041604	615.570418228809	649.786886571355	46.6852597859524	666.267149485574	672.75081967786	754.47474077912	0.0732397197966966	28	20220920	p009_A12	m2x	20220920-cypassay1-p009-m2x_A12.TIF	wellmask_98.png	/projects/b1059/projects/JB/cellprofiler-nf/projects/20220929_cyprd1redo//raw_images/	/projects/b1059/projects/JB/cellprofiler-nf/input_data/well_masks/	48h	10	15hHB101	9	A	12				32.5	DMSO	Anthelmintic	1
p009	B01	cypassay1	3	Thiabendazole	PHX2701	734.0268895525	658.052278975822	689.166880944718	709.010808740164	728.774380848878	41.7650757202342	750.882816213313	797.236952343592	809.474540197275	0.0568985636829957	28	20220920	p009_B01	m2x	20220920-cypassay1-p009-m2x_B01.TIF	wellmask_98.png	/projects/b1059/projects/JB/cellprofiler-nf/projects/20220929_cyprd1redo//raw_images/	/projects/b1059/projects/JB/cellprofiler-nf/input_data/well_masks/	48h	10	15hHB101	9	B	1				32.5	DMSO	Anthelmintic	1
p009	B02	cypassay1	3	Thiabendazole	PHX2701	755.627765573311	587.820174888249	693.716149754663	721.644738529776	742.78127401548	66.346730558324	811.67265381215	836.995145267532	855.118188093391	0.0878034577090815	24	20220920	p009_B02	m2x	20220920-cypassay1-p009-m2x_B02.TIF	wellmask_98.png	/projects/b1059/projects/JB/cellprofiler-nf/projects/20220929_cyprd1redo//raw_images/	/projects/b1059/projects/JB/cellprofiler-nf/input_data/well_masks/	48h	10	15hHB101	9	B	2				32.5	DMSO	Anthelmintic	1
p009	B03	cypassay1	3	Thiabendazole	PHX2701	768.356089439497	716.211795783463	729.875316947431	740.363636571356	752.739250940191	41.5396195774457	795.032402462228	822.345730385313	868.155869516792	0.0540629795850882	25	20220920	p009_B03	m2x	20220920-cypassay1-p009-m2x_B03.TIF	wellmask_98.png	/projects/b1059/projects/JB/cellprofiler-nf/projects/20220929_cyprd1redo//raw_images/	/projects/b1059/projects/JB/cellprofiler-nf/input_data/well_masks/	48h	10	15hHB101	9	B	3				32.5	DMSO	Anthelmintic	1
p009	B04	cypassay1	3	Thiabendazole	PHX2701	756.111817539075	651.27096402514	702.2733673798	721.62318729647	737.344173724557	50.5068349891273	796.623672267404	826.864338221922	851.550250940191	0.0667981028963578	34	20220920	p009_B04	m2x	20220920-cypassay1-p009-m2x_B04.TIF	wellmask_98.png	/projects/b1059/projects/JB/cellprofiler-nf/projects/20220929_cyprd1redo//raw_images/	/projects/b1059/projects/JB/cellprofiler-nf/input_data/well_masks/	48h	10	15hHB101	9	B	4				32.5	DMSO	Anthelmintic	1
p009	B05	cypassay1	3	Thiabendazole	PHX2701	749.166853275379	696.427077779937	711.942182716535	727.580111750527	744.276554533234	31.9265617114994	768.688683919336	784.244847154666	818.733112177449	0.0426160895559054	22	20220920	p009_B05	m2x	20220920-cypassay1-p009-m2x_B05.TIF	wellmask_98.png	/projects/b1059/projects/JB/cellprofiler-nf/projects/20220929_cyprd1redo//raw_images/	/projects/b1059/projects/JB/cellprofiler-nf/input_data/well_masks/	48h	10	15hHB101	9	B	5				32.5	DMSO	Anthelmintic	1
p009	B06	cypassay1	3	Thiabendazole	PHX2701	749.862914411521	623.591347185307	689.227432305761	711.200249042267	750.187940197275	56.795378701061	797.236044405041	821.997636483357	855.47102399971	0.075741015603676	21	20220920	p009_B06	m2x	20220920-cypassay1-p009-m2x_B06.TIF	wellmask_98.png	/projects/b1059/projects/JB/cellprofiler-nf/projects/20220929_cyprd1redo//raw_images/	/projects/b1059/projects/JB/cellprofiler-nf/input_data/well_masks/	48h	10	15hHB101	9	B	6				32.5	DMSO	Anthelmintic	1
p009	B07	cypassay1	3	Thiabendazole	PHX2701	697.619251907518	642.386100573075	644.495787465961	665.416025274823	705.609565858583	40.1204077381046	716.257839615428	741.887969454083	784.776971867598	0.057510465240749	17	20220920	p009_B07	m2x	20220920-cypassay1-p009-m2x_B07.TIF	wellmask_98.png	/projects/b1059/projects/JB/cellprofiler-nf/projects/20220929_cyprd1redo//raw_images/	/projects/b1059/projects/JB/cellprofiler-nf/input_data/well_masks/	48h	10	15hHB101	9	B	7				32.5	DMSO	Anthelmintic	1
p009	B08	cypassay1	3	Thiabendazole	PHX2701	666.30675522542	603.879671627213	622.062459600206	636.081229838829	664.448153073463	42.7317815144682	681.616688055295	723.184225325239	764.783831781743	0.0641322951918917	18	20220920	p009_B08	m2x	20220920-cypassay1-p009-m2x_B08.TIF	wellmask_98.png	/projects/b1059/projects/JB/cellprofiler-nf/projects/20220929_cyprd1redo//raw_images/	/projects/b1059/projects/JB/cellprofiler-nf/input_data/well_masks/	48h	10	15hHB101	9	B	8				32.5	DMSO	Anthelmintic	1
p009	B09	cypassay1	3	Thiabendazole	PHX2701	685.114613447385	629.953689830159	636.805986957929	661.023964145333	681.033739504008	38.7511105800206	703.836181414628	731.45900188038	778.341586777314	0.0565615005422689	21	20220920	p009_B09	m2x	20220920-cypassay1-p009-m2x_B09.TIF	wellmask_98.png	/projects/b1059/projects/JB/cellprofiler-nf/projects/20220929_cyprd1redo//raw_images/	/projects/b1059/projects/JB/cellprofiler-nf/input_data/well_masks/	48h	10	15hHB101	9	B	9				32.5	DMSO	Anthelmintic	1
p009	B10	cypassay1	3	Thiabendazole	PHX2701	651.999346762516	565.520163452066	580.651097399992	633.681263563486	649.818730036204	49.6591324516605	679.781300649267	719.090041620674	728.359216831063	0.0761643898851149	15	20220920	p009_B10	m2x	20220920-cypassay1-p009-m2x_B10.TIF	wellmask_98.png	/projects/b1059/projects/JB/cellprofiler-nf/projects/20220929_cyprd1redo//raw_images/	/projects/b1059/projects/JB/cellprofiler-nf/input_data/well_masks/	48h	10	15hHB101	9	B	10				32.5	DMSO	Anthelmintic	1
p009	B11	cypassay1	3	Thiabendazole	PHX2701	651.937676602045	514.537071253557	605.783434566109	632.55936204145	653.742639061812	50.6821936743659	680.043774888249	692.572572274189	752.910647887346	0.0777408569765837	27	20220920	p009_B11	m2x	20220920-cypassay1-p009-m2x_B11.TIF	wellmask_98.png	/projects/b1059/projects/JB/cellprofiler-nf/projects/20220929_cyprd1redo//raw_images/	/projects/b1059/projects/JB/cellprofiler-nf/input_data/well_masks/	48h	10	15hHB101	9	B	11				32.5	DMSO	Anthelmintic	1
p009	B12	cypassay1	3	Thiabendazole	PHX2701	669.520108571225	563.134045596962	606.224061153304	633.332487090912	675.009257733243	49.1537475204208	701.147837573441	722.168771647642	755.782239615428	0.0734163871871098	28	20220920	p009_B12	m2x	20220920-cypassay1-p009-m2x_B12.TIF	wellmask_98.png	/projects/b1059/projects/JB/cellprofiler-nf/projects/20220929_cyprd1redo//raw_images/	/projects/b1059/projects/JB/cellprofiler-nf/input_data/well_masks/	48h	10	15hHB101	9	B	12				32.5	DMSO	Anthelmintic	1
p009	C01	cypassay1	3	Thiabendazole	PHX2701	756.840837569206	667.18337314271	697.876570098637	712.958497018914	748.178213205143	50.7482111874851	794.942194640253	824.729362870221	840.844311339412	0.0670526862034512	31	20220920	p009_C01	m2x	20220920-cypassay1-p009-m2x_C01.TIF	wellmask_98.png	/projects/b1059/projects/JB/cellprofiler-nf/projects/20220929_cyprd1redo//raw_images/	/projects/b1059/projects/JB/cellprofiler-nf/input_data/well_masks/	48h	10	15hHB101	9	C	1				32.5	DMSO	Anthelmintic	1
p009	C02	cypassay1	3	Thiabendazole	PHX2701	771.807626037424	701.952820456981	717.411054001201	733.111228151439	769.304708415531	45.4353272260424	811.403944986887	821.034898668799	858.839879096015	0.0588687202526284	27	20220920	p009_C02	m2x	20220920-cypassay1-p009-m2x_C02.TIF	wellmask_98.png	/projects/b1059/projects/JB/cellprofiler-nf/projects/20220929_cyprd1redo//raw_images/	/projects/b1059/projects/JB/cellprofiler-nf/input_data/well_masks/	48h	10	15hHB101	9	C	2				32.5	DMSO	Anthelmintic	1
p009	C03	cypassay1	3	Thiabendazole	PHX2701	744.394537875054	679.515690444197	701.119064535727	729.32807076202	740.069628179245	35.1758597473013	765.740216540139	779.271608181038	823.602279677861	0.0472543227516341	23	20220920	p009_C03	m2x	20220920-cypassay1-p009-m2x_C03.TIF	wellmask_98.png	/projects/b1059/projects/JB/cellprofiler-nf/projects/20220929_cyprd1redo//raw_images/	/projects/b1059/projects/JB/cellprofiler-nf/input_data/well_masks/	48h	10	15hHB101	9	C	3				32.5	DMSO	Anthelmintic	1
p009	C04	cypassay1	3	Thiabendazole	PHX2701	778.536126883429	690.096271835405	727.513447283972	745.94520630507	777.102649776497	46.1728218778072	808.987776951842	826.61794542027	877.343044433272	0.0593072309471911	20	20220920	p009_C04	m2x	20220920-cypassay1-p009-m2x_C04.TIF	wellmask_98.png	/projects/b1059/projects/JB/cellprofiler-nf/projects/20220929_cyprd1redo//raw_images/	/projects/b1059/projects/JB/cellprofiler-nf/input_data/well_masks/	48h	10	15hHB101	9	C	4				32.5	DMSO	Anthelmintic	1
p009	C05	cypassay1	3	Thiabendazole	PHX2701	744.688743107939	655.857655729802	710.800658773875	725.758726290093	741.542319903366	41.0555676355861	753.592096979349	806.608831199897	832.490279096014	0.0551311779794627	21	20220920	p009_C05	m2x	20220920-cypassay1-p009-m2x_C05.TIF	wellmask_98.png	/projects/b1059/projects/JB/cellprofiler-nf/projects/20220929_cyprd1redo//raw_images/	/projects/b1059/projects/JB/cellprofiler-nf/input_data/well_masks/	48h	10	15hHB101	9	C	5				32.5	DMSO	Anthelmintic	1
p009	C06	cypassay1	3	Thiabendazole	PHX2701	741.368607229433	668.622107824913	698.893196508923	712.895580327127	739.56445094019	37.4942475894791	764.82105151765	801.288768934946	815.125635989509	0.0505743664134886	31	20220920	p009_C06	m2x	20220920-cypassay1-p009-m2x_C06.TIF	wellmask_98.png	/projects/b1059/projects/JB/cellprofiler-nf/projects/20220929_cyprd1redo//raw_images/	/projects/b1059/projects/JB/cellprofiler-nf/input_data/well_masks/	48h	10	15hHB101	9	C	6				32.5	DMSO	Anthelmintic	1
p009	C07	cypassay1	3	Thiabendazole	PHX2701	698.825893667532	632.316968353098	653.85137401548	678.461325358344	701.021892520274	35.4011240609001	716.354358946365	746.7387551533	768.020735407662	0.0506580027753555	26	20220920	p009_C07	m2x	20220920-cypassay1-p009-m2x_C07.TIF	wellmask_98.png	/projects/b1059/projects/JB/cellprofiler-nf/projects/20220929_cyprd1redo//raw_images/	/projects/b1059/projects/JB/cellprofiler-nf/input_data/well_masks/	48h	10	15hHB101	9	C	7				32.5	DMSO	Anthelmintic	1
p009	C08	cypassay1	3	Thiabendazole	PHX2701	675.478273201698	583.735592329387	622.622150358008	659.532936480777	683.192038675238	40.2420620205183	700.090252316766	716.908445593809	749.759949194652	0.059575657155892	28	20220920	p009_C08	m2x	20220920-cypassay1-p009-m2x_C08.TIF	wellmask_98.png	/projects/b1059/projects/JB/cellprofiler-nf/projects/20220929_cyprd1redo//raw_images/	/projects/b1059/projects/JB/cellprofiler-nf/input_data/well_masks/	48h	10	15hHB101	9	C	8				32.5	DMSO	Anthelmintic	1
p009	C09	cypassay1	3	Thiabendazole	PHX2701	676.295471061371	584.469678514168	627.59138832613	643.18528620424	670.945225246593	48.8662184471229	704.035979096014	736.895413115742	780.293509570452	0.072255723331154	25	20220920	p009_C09	m2x	20220920-cypassay1-p009-m2x_C09.TIF	wellmask_98.png	/projects/b1059/projects/JB/cellprofiler-nf/projects/20220929_cyprd1redo//raw_images/	/projects/b1059/projects/JB/cellprofiler-nf/input_data/well_masks/	48h	10	15hHB101	9	C	9				32.5	DMSO	Anthelmintic	1
p009	C10	cypassay1	3	Thiabendazole	PHX2701	672.925717052904	568.294471281788	610.397252565112	635.437799449672	660.858447381692	56.9759400248	702.660172927635	745.297975284968	806.374755147957	0.0846689888362829	28	20220920	p009_C10	m2x	20220920-cypassay1-p009-m2x_C10.TIF	wellmask_98.png	/projects/b1059/projects/JB/cellprofiler-nf/projects/20220929_cyprd1redo//raw_images/	/projects/b1059/projects/JB/cellprofiler-nf/input_data/well_masks/	48h	10	15hHB101	9	C	10				32.5	DMSO	Anthelmintic	1
p009	C11	cypassay1	3	Thiabendazole	PHX2701	695.879329733094	576.146788675238	630.363039236743	660.309958511182	687.510682721933	63.087559986841	746.118943404754	758.057946949428	824.047913778218	0.0906587640863515	23	20220920	p009_C11	m2x	20220920-cypassay1-p009-m2x_C11.TIF	wellmask_98.png	/projects/b1059/projects/JB/cellprofiler-nf/projects/20220929_cyprd1redo//raw_images/	/projects/b1059/projects/JB/cellprofiler-nf/input_data/well_masks/	48h	10	15hHB101	9	C	11				32.5	DMSO	Anthelmintic	1
p009	C12	cypassay1	3	Thiabendazole	PHX2701	699.108694874918	619.313565300254	652.385197602254	670.705266463946	688.166867045792	48.3668015488476	714.00776463918	762.603427379821	803.930765221027	0.0691835216804179	17	20220920	p009_C12	m2x	20220920-cypassay1-p009-m2x_C12.TIF	wellmask_98.png	/projects/b1059/projects/JB/cellprofiler-nf/projects/20220929_cyprd1redo//raw_images/	/projects/b1059/projects/JB/cellprofiler-nf/input_data/well_masks/	48h	10	15hHB101	9	C	12				32.5	DMSO	Anthelmintic	1
p009	D01	cypassay1	3	Thiabendazole	PHX2701	769.712376686557	636.894641360967	692.493018172027	722.861874888249	784.703230908974	63.8008027157292	823.668402786861	837.985268455985	850.163437726277	0.0828891474895826	20	20220920	p009_D01	m2x	20220920-cypassay1-p009-m2x_D01.TIF	wellmask_98.png	/projects/b1059/projects/JB/cellprofiler-nf/projects/20220929_cyprd1redo//raw_images/	/projects/b1059/projects/JB/cellprofiler-nf/input_data/well_masks/	48h	10	15hHB101	9	D	1				32.5	DMSO	Anthelmintic	1
p009	D02	cypassay1	3	Thiabendazole	PHX2701	772.177393136864	647.437808415531	707.187284521409	729.386597057058	766.536460805951	58.0908598183927	816.478672198134	842.959079215294	882.832083303781	0.0752299411180721	24	20220920	p009_D02	m2x	20220920-cypassay1-p009-m2x_D02.TIF	wellmask_98.png	/projects/b1059/projects/JB/cellprofiler-nf/projects/20220929_cyprd1redo//raw_images/	/projects/b1059/projects/JB/cellprofiler-nf/input_data/well_masks/	48h	10	15hHB101	9	D	2				32.5	DMSO	Anthelmintic	1
p009	D03	cypassay1	3	Thiabendazole	PHX2701	770.56868759051	697.762977350476	715.667393603172	727.521592737542	762.66051204145	52.6561828181856	791.842751565476	835.785551660638	885.366758773876	0.0683341844357005	24	20220920	p009_D03	m2x	20220920-cypassay1-p009-m2x_D03.TIF	wellmask_98.png	/projects/b1059/projects/JB/cellprofiler-nf/projects/20220929_cyprd1redo//raw_images/	/projects/b1059/projects/JB/cellprofiler-nf/input_data/well_masks/	48h	10	15hHB101	9	D	3				32.5	DMSO	Anthelmintic	1
p009	D04	cypassay1	3	Thiabendazole	PHX2701	763.874010233058	696.649393464849	727.186887627915	738.183520456981	750.165422193749	42.7143074505071	776.069388093391	834.244533236795	855.71757604317	0.0559180007151636	29	20220920	p009_D04	m2x	20220920-cypassay1-p009-m2x_D04.TIF	wellmask_98.png	/projects/b1059/projects/JB/cellprofiler-nf/projects/20220929_cyprd1redo//raw_images/	/projects/b1059/projects/JB/cellprofiler-nf/input_data/well_masks/	48h	10	15hHB101	9	D	4				32.5	DMSO	Anthelmintic	1
p009	D05	cypassay1	3	Thiabendazole	PHX2701	782.668515569782	701.71874440504	729.0858270638	747.82466294793	782.822304857033	44.9652836333606	822.748452499255	843.045494480957	849.233016249215	0.0574512488222755	24	20220920	p009_D05	m2x	20220920-cypassay1-p009-m2x_D05.TIF	wellmask_98.png	/projects/b1059/projects/JB/cellprofiler-nf/projects/20220929_cyprd1redo//raw_images/	/projects/b1059/projects/JB/cellprofiler-nf/input_data/well_masks/	48h	10	15hHB101	9	D	5				32.5	DMSO	Anthelmintic	1
p009	D06	cypassay1	3	Thiabendazole	PHX2701	747.889976450162	635.009060393243	701.950154277528	719.767187304519	739.008162909834	50.3201028653684	778.804040675496	820.276306632363	826.080158773876	0.0672827614353267	32	20220920	p009_D06	m2x	20220920-cypassay1-p009-m2x_D06.TIF	wellmask_98.png	/projects/b1059/projects/JB/cellprofiler-nf/projects/20220929_cyprd1redo//raw_images/	/projects/b1059/projects/JB/cellprofiler-nf/input_data/well_masks/	48h	10	15hHB101	9	D	6				32.5	DMSO	Anthelmintic	1
p009	D07	cypassay1	3	Thiabendazole	PHX2701	703.284260816943	621.663004455528	651.845092301157	675.482737153201	689.582868755172	52.2861657248774	726.795123939287	790.205430646281	796.727731199897	0.0743457071883581	21	20220920	p009_D07	m2x	20220920-cypassay1-p009-m2x_D07.TIF	wellmask_98.png	/projects/b1059/projects/JB/cellprofiler-nf/projects/20220929_cyprd1redo//raw_images/	/projects/b1059/projects/JB/cellprofiler-nf/input_data/well_masks/	48h	10	15hHB101	9	D	7				32.5	DMSO	Anthelmintic	1
p009	D08	cypassay1	3	Thiabendazole	PHX2701	696.316153556375	575.952873724556	638.49439073442	656.269011459604	695.903868241678	58.3971739247304	742.333202462227	762.747285769239	803.315131199898	0.0838658899789582	25	20220920	p009_D08	m2x	20220920-cypassay1-p009-m2x_D08.TIF	wellmask_98.png	/projects/b1059/projects/JB/cellprofiler-nf/projects/20220929_cyprd1redo//raw_images/	/projects/b1059/projects/JB/cellprofiler-nf/input_data/well_masks/	48h	10	15hHB101	9	D	8				32.5	DMSO	Anthelmintic	1
p009	D09	cypassay1	3	Thiabendazole	PHX2701	656.420194287497	592.518331199897	614.471508358811	638.262466053899	661.694348836307	30.8505101703871	677.744015543515	690.447285130825	697.488740197275	0.0469981125487362	20	20220920	p009_D09	m2x	20220920-cypassay1-p009-m2x_D09.TIF	wellmask_98.png	/projects/b1059/projects/JB/cellprofiler-nf/projects/20220929_cyprd1redo//raw_images/	/projects/b1059/projects/JB/cellprofiler-nf/input_data/well_masks/	48h	10	15hHB101	9	D	9				32.5	DMSO	Anthelmintic	1
p009	D10	cypassay1	3	Thiabendazole	PHX2701	684.409724516859	509.156068823524	616.203724601015	642.799893755773	676.830397090769	72.4799656729079	738.494473433633	775.407321038827	809.708616249217	0.10590142582219	31	20220920	p009_D10	m2x	20220920-cypassay1-p009-m2x_D10.TIF	wellmask_98.png	/projects/b1059/projects/JB/cellprofiler-nf/projects/20220929_cyprd1redo//raw_images/	/projects/b1059/projects/JB/cellprofiler-nf/input_data/well_masks/	48h	10	15hHB101	9	D	10				32.5	DMSO	Anthelmintic	1
p009	D11	cypassay1	3	Thiabendazole	PHX2701	680.118903779975	527.266237153201	582.261784557679	642.728982492907	702.3390823753	71.7183781751784	731.895310519414	751.487445996668	796.670934825817	0.105449764411165	24	20220920	p009_D11	m2x	20220920-cypassay1-p009-m2x_D11.TIF	wellmask_98.png	/projects/b1059/projects/JB/cellprofiler-nf/projects/20220929_cyprd1redo//raw_images/	/projects/b1059/projects/JB/cellprofiler-nf/input_data/well_masks/	48h	10	15hHB101	9	D	11				32.5	DMSO	Anthelmintic	1
p009	D12	cypassay1	3	Thiabendazole	PHX2701	689.428576774452	544.374286204239	635.700181371819	651.838328278562	683.464707845396	54.7018047478424	732.995660808144	762.776474303771	776.012591719311	0.0793436863377049	24	20220920	p009_D12	m2x	20220920-cypassay1-p009-m2x_D12.TIF	wellmask_98.png	/projects/b1059/projects/JB/cellprofiler-nf/projects/20220929_cyprd1redo//raw_images/	/projects/b1059/projects/JB/cellprofiler-nf/input_data/well_masks/	48h	10	15hHB101	9	D	12				32.5	DMSO	Anthelmintic	1
p009	E01	cypassay1	3	DMSO	PHX2701	874.978060486054	820.366383876855	837.987621038828	851.02216649614	866.734777932322	34.8846191008421	909.14152220252	924.791065332448	940.560473142712	0.039869135783203	21	20220920	p009_E01	m2x	20220920-cypassay1-p009-m2x_E01.TIF	wellmask_98.png	/projects/b1059/projects/JB/cellprofiler-nf/projects/20220929_cyprd1redo//raw_images/	/projects/b1059/projects/JB/cellprofiler-nf/input_data/well_masks/	48h	10	15hHB101	9	E	1				0	DMSO	Both	1
p009	E02	cypassay1	3	DMSO	PHX2701	938.573030001678	835.646860519414	878.978667945807	898.747320843512	921.976971038827	58.6608458852006	980.348032799251	1011.11019632089	1058.89959709077	0.062500033572343	18	20220920	p009_E02	m2x	20220920-cypassay1-p009-m2x_E02.TIF	wellmask_98.png	/projects/b1059/projects/JB/cellprofiler-nf/projects/20220929_cyprd1redo//raw_images/	/projects/b1059/projects/JB/cellprofiler-nf/input_data/well_masks/	48h	10	15hHB101	9	E	2				0	DMSO	Both	1
p009	E03	cypassay1	3	DMSO	PHX2701	923.508076359067	870.356375493516	877.891936943184	892.5878276414	918.409033885627	41.508738347671	942.354228764802	986.773435356035	1025.00965761018	0.0449468060001373	24	20220920	p009_E03	m2x	20220920-cypassay1-p009-m2x_E03.TIF	wellmask_98.png	/projects/b1059/projects/JB/cellprofiler-nf/projects/20220929_cyprd1redo//raw_images/	/projects/b1059/projects/JB/cellprofiler-nf/input_data/well_masks/	48h	10	15hHB101	9	E	3				0	DMSO	Both	1
[truncated: 1,485 more rows]
