# Supplementary material for: Naturally occurring variation in a cytochrome P450 modifies thiabendazole responses independently of beta-tubulin
Source: PLoS Pathog. 2025 Jan 14;21(1):e1012602. doi: 10.1371/journal.ppat.1012602 (PMC11771912; doi:10.1371/journal.ppat.1012602)
Supplement: S13 File — (CSV) [file ppat.1012602.s013.csv]

strain	sample	condition	Fitness	fitness
N2	1	DMSO	nan	0.01263417
N2	10	DMSO	-0.048197707	-0.095230248
N2	2	DMSO	-0.292989946	-0.010538395
N2	3	DMSO	0.042045648	-0.003762701
N2	4	DMSO	-0.107337117	-0.090477826
N2	5	DMSO	-0.391623615	-0.029992603
N2	6	DMSO	0.07693333	-0.001036657
N2	7	DMSO	-0.091450448	-0.026264929
N2	8	DMSO	-0.259844077	-0.064861091
N2	9	DMSO	-0.261200064	-0.024406995
N2	1	TBZ	nan	0.019845058
N2	10	TBZ	0.024806323	-0.013818289
N2	2	TBZ	-0.017272861	0.09011099
N2	3	TBZ	0.112638738	0.098826071
N2	4	TBZ	0.123532588	0.014342293
N2	5	TBZ	0.017927866	-0.105506462
N2	6	TBZ	-0.131883077	0.006945343
N2	7	TBZ	0.008681679	-0.030829978
N2	8	TBZ	-0.038537473	-0.085797976
N2	9	TBZ	-0.10724747	-0.115592284
PHX2701	1	DMSO	nan	0.284559165
PHX2701	10	DMSO	0.123551115	-0.39661024
PHX2701	2	DMSO	-0.317164763	-0.243325212
PHX2701	3	DMSO	-0.170728247	0.066242166
PHX2701	4	DMSO	-0.163403287	-0.474993952
PHX2701	5	DMSO	-0.261797526	-0.543505333
PHX2701	6	DMSO	-0.057718453	-0.370985335
PHX2701	7	DMSO	-0.028977817	-0.261229894
PHX2701	8	DMSO	-0.274854301	0.224513927
PHX2701	9	DMSO	-0.099206443	-0.144791505
PHX2701	1	TBZ	-0.682467128	-0.679752869
PHX2701	10	TBZ	-0.60978312	-0.611705303
PHX2701	2	TBZ	-0.517046759	-0.986348518
PHX2701	3	TBZ	-0.647145351	-0.704632039
PHX2701	4	TBZ	-0.418305808	-0.796522217
PHX2701	5	TBZ	-0.562301579	-0.785277938
PHX2701	6	TBZ	-0.687307209	-0.260110421
PHX2701	7	TBZ	-0.876038043	-0.932709441
PHX2701	8	TBZ	-0.644698226	-0.357477713
PHX2701	9	TBZ		-0.924841202
