# Supplementary material for: Naturally occurring variation in a cytochrome P450 modifies thiabendazole responses independently of beta-tubulin
Source: PLoS Pathog. 2025 Jan 14;21(1):e1012602. doi: 10.1371/journal.ppat.1012602 (PMC11771912; doi:10.1371/journal.ppat.1012602)
Supplement: S14 File — (XLSX) [file ppat.1012602.s014.xlsx]

## Sheet: Endo sheet 1
				RT (min) -->	6.4	6	5.38	5.42	6.67	4.1 (broad)																												Norm by ascr#2								LOG 10 transformed
2023_0627_ES+ Data				m/z -->	202.043	218.038	380.091	460.057	269.136	166.086																					Norm by ascr#2							AVERAGES								Norm by ascr#2
Raw File	Genotype	Treatment	Exp (n)	Replicate	TBZ	TBZ-OH	TBZ-O-glucoside	TBZ-O-phosphoglucoside	ascr#2	Phenylalanine					Genotype	Treatment	TBZ	TBZ-OH	TBZ-O-glucoside	TBZ-O-phosphoglucoside		Genotype	Treatment	TBZ	TBZ-OH	TBZ-O-glucoside	TBZ-O-phosphoglucoside	ascr#2	Phenylalanine		Genotype	Treatment	TBZ	TBZ-OH	TBZ-O-glucoside	TBZ-O-phosphoglucoside		Genotype	Treatment	TBZ	TBZ-OH	TBZ-O-glucoside	TBZ-O-phosphoglucoside			Genotype	Treatment	TBZ	TBZ-OH
JY115	N2	Mock	1	1	993519	ND	ND	ND	21571317	4259255715					CB4856	2 h TBZ	499707972	2681933	3584747	11312049		CB4856	2 h TBZ	499707972	2681933	3584747	11312049	51032642	1972882138		CB4856	2 h TBZ	4.0111e+08	2.15276e+06	2.87744e+06	9.08006e+06		CB4856	2 h TBZ	2.50972e+09	2.8e+06	3.78097e+06	1.15419e+07			CB4856	2 h TBZ	8.60326	6.333
JY116	N2	Mock	1	2	763637	ND	ND	ND	22063621	3107023925					CB4856	2 h TBZ	901451955	3652579	4598176	15568423		CB4856	2 h TBZ	901451955	3652579	4598176	15568423	46577004	2562662689		CB4856	2 h TBZ	7.92805e+08	3.21235e+06	4.04398e+06	1.3692e+07		CB4856	2 h TBZ	6.8151e+08	3.06364e+06	4.06641e+06	1.41118e+07			CB4856	2 h TBZ	8.89917	6.50682
JY117	N2	Mock	1	3	644039	ND	ND	ND	22068562	3279862505					CB4856	2 h TBZ	7029323422	3367395	4905899	13152399		CB4856	2 h TBZ	7029323422	3367395	4905899	13152399	45451173	4063492134		CB4856	2 h TBZ	6.33525e+09	3.0349e+06	4.42149e+06	1.18537e+07		CB4856	2 h TBZ	1.51058e+09	2.50105e+06	3.30287e+06	1.03575e+07			CB4856	2 h TBZ	9.80176	6.48214
JY118	CB4856	Mock	1	1	166732	ND	ND	ND	42009186	3114156778					CB4856	2 h TBZ	546846120	2590896	3077308	11148572		CB4856	2 h TBZ	546846120	2590896	3077308	11148572	31851518	2223002348		CB4856	2 h TBZ	7.03283e+08	3.33208e+06	3.95764e+06	1.43379e+07		N2	2 h TBZ	4.9922e+08	5.70229e+06	7.75634e+06	1.85547e+07			CB4856	2 h TBZ	8.84713	6.52272
JY119	CB4856	Mock	1	2	168688	ND	ND	ND	36466827	3279665497					CB4856	2 h TBZ	560333104	2359062	3333761	12914490		CB4856	2 h TBZ	560333104	2359062	3333761	12914490	31917286	2409022050		CB4856	2 h TBZ	7.19144e+08	3.02767e+06	4.27862e+06	1.65747e+07		N2	2 h TBZ	2.9053e+08	8.18207e+06	7.93697e+06	1.20171e+07			CB4856	2 h TBZ	8.85682	6.48111
JY120	CB4856	Mock	1	3	148568	ND	ND	ND	41538303	3434570323					CB4856	2 h TBZ	514826647	2342958	3279586	9453030		CB4856	2 h TBZ	514826647	2342958	3279586	9453030	33899530	2547093957		CB4856	2 h TBZ	6.22104e+08	2.83117e+06	3.96297e+06	1.14228e+07		N2	2 h TBZ	3.47927e+09	3.44298e+06	4.23028e+06	1.49023e+07			CB4856	2 h TBZ	8.79386	6.45197
JY121	PHX2702	Mock	1	1	151340	ND	ND	ND	25839227	1056416481					CB4856	2 h TBZ	995841268	2178635	2539506	9860773		CB4856	2 h TBZ	995841268	2178635	2539506	9860773	42832406	2731199885		CB4856	2 h TBZ	9.52386e+08	2.08357e+06	2.42869e+06	9.43048e+06		PHX2702	2 h TBZ	2.36816e+08	1.55341e+06	3.82752e+06	1.64589e+07			CB4856	2 h TBZ	8.97881	6.31881
JY122	PHX2702	Mock	1	2	141588	ND	ND	ND	32903703	1502104912					CB4856	2 h TBZ	1453337810	2809858	4094704	12115229		CB4856	2 h TBZ	1453337810	2809858	4094704	12115229	43143979	3422041794		CB4856	2 h TBZ	1.37988e+09	2.66784e+06	3.88774e+06	1.15029e+07		PHX2702	2 h TBZ	2.77871e+08	1.88983e+06	3.84233e+06	1.4901e+07			CB4856	2 h TBZ	9.13984	6.42616
JY123	PHX2702	Mock	1	3	168419	ND	ND	ND	27301501	2482815555					CB4856	2 h TBZ	2253235810	2818992	3679959	10386889		CB4856	2 h TBZ	2253235810	2818992	3679959	10386889	41964525	3310040764		CB4856	2 h TBZ	2.19948e+09	2.75174e+06	3.59216e+06	1.01391e+07		PHX2702	2 h TBZ	1.17328e+09	1.94781e+06	3.69826e+06	1.34248e+07			CB4856	2 h TBZ	9.34232	6.43961
JY124	PHX2883	Mock	1	1	242206	ND	ND	ND	37473288	1805714024	N2 v PHX27	0.000686861	0.000725848	0.946479	N2	2 h TBZ	490786246	5421538	7361073	15763692		N2	2 h TBZ	490786246	5421538	7361073	15763692	20619787	5486654138		N2	2 h TBZ	5.44769e+08	6.01787e+06	8.17074e+06	1.74976e+07		PHX2883	2 h TBZ	4.10202e+08	1.56944e+06	2.62395e+06	1.76153e+07			N2	2 h TBZ	8.73621	6.77944
JY125	PHX2883	Mock	1	2	387496	ND	ND	ND	34545922	1665370794	CB v 28	0.000810252	0.244179	0.0101736	N2	2 h TBZ	318674274	3981777	6455470	15183945		N2	2 h TBZ	318674274	3981777	6455470	15183945	19775935	4983126607		N2	2 h TBZ	3.6882e+08	4.60834e+06	7.47129e+06	1.75732e+07		PHX2883	2 h TBZ	2.24268e+08	1.66898e+06	2.07842e+06	1.02766e+07			N2	2 h TBZ	8.56681	6.66354
JY126	PHX2883	Mock	1	3	194871	ND	ND	ND	34230602	2042450710					N2	2 h TBZ	514739029	5711389	6721651	18148636		N2	2 h TBZ	514739029	5711389	6721651	18148636	20170947	3844578077		N2	2 h TBZ	5.84071e+08	6.48067e+06	7.62701e+06	2.05931e+07		PHX2883	2 h TBZ	5.138e+08	2.37714e+06	4.93598e+06	2.11516e+07			N2	2 h TBZ	8.76647	6.81162
JY127	N2	2 h TBZ	1	1	490786246	5421538	7361073	15763692	20619787	5486654138					N2	2 h TBZ	361133209	9556105	8448494	11300821		N2	2 h TBZ	361133209	9556105	8448494	11300821	25626237	3515093750		N2	2 h TBZ	3.22543e+08	8.53494e+06	7.54569e+06	1.00932e+07		CB4856	6 h TBZ	1.78448e+09	4.43365e+06	1.09086e+07	4.84167e+07			N2	2 h TBZ	8.50859	6.9312
JY128	N2	2 h TBZ	1	2	318674274	3981777	6455470	15183945	19775935	4983126607					N2	2 h TBZ	266450204	7468359	7767911	10152336		N2	2 h TBZ	266450204	7468359	7767911	10152336	23615155	2985847506		N2	2 h TBZ	2.58244e+08	7.23834e+06	7.52866e+06	9.83965e+06		CB4856	6 h TBZ	6.60313e+08	5.63188e+06	9.622e+06	3.78607e+07			N2	2 h TBZ	8.41203	6.85964
JY129	N2	2 h TBZ	1	3	514739029	5711389	6721651	18148636	20170947	3844578077					N2	2 h TBZ	270419690	8157968	8124138	14988721		N2	2 h TBZ	270419690	8157968	8124138	14988721	21283461	4211042270		N2	2 h TBZ	2.90804e+08	8.77292e+06	8.73654e+06	1.61186e+07		CB4856	6 h TBZ	4.34592e+08	4.42383e+06	5.25505e+06	2.40468e+07			N2	2 h TBZ	8.4636	6.94314
JY130	CB4856	2 h TBZ	1	1	499707972	2681933	3584747	11312049	51032642	1972882138					N2	2 h TBZ	5046093517	4142129	4701374	16450446		N2	2 h TBZ	5046093517	4142129	4701374	16450446	22175783	3233755624		N2	2 h TBZ	5.20812e+09	4.27513e+06	4.85233e+06	1.69787e+07		N2	6 h TBZ	7.50672e+07	5.86131e+06	8.64058e+06	3.98217e+07			N2	2 h TBZ	9.71668	6.63095
JY131	CB4856	2 h TBZ	1	2	901451955	3652579	4598176	15568423	46577004	2562662689					N2	2 h TBZ	2448755189	3497835	4832238	15349721		N2	2 h TBZ	2448755189	3497835	4832238	15349721	25242566	3239394437		N2	2 h TBZ	2.22032e+09	3.17154e+06	4.38146e+06	1.39178e+07		N2	6 h TBZ	2.72799e+08	8.1012e+06	1.1678e+07	3.46576e+07			N2	2 h TBZ	9.34642	6.50127
JY132	CB4856	2 h TBZ	1	3	7029323422	3367395	4905899	13152399	45451173	4063492134					N2	2 h TBZ	3613232682	3460647	4150758	16581502		N2	2 h TBZ	3613232682	3460647	4150758	16581502	27480535	3345993340		N2	2 h TBZ	3.00937e+09	2.88228e+06	3.45706e+06	1.38103e+07		N2	6 h TBZ	1.47758e+09	8.58205e+06	9.05187e+06	3.89488e+07			N2	2 h TBZ	9.47848	6.45974
JY133	PHX2702	2 h TBZ	1	1	324861000	1625969	3604251	16482005	25554379	2924082606					PHX2702	2 h TBZ	324861000	1625969	3604251	16482005		PHX2702	2 h TBZ	324861000	1625969	3604251	16482005	25554379	2924082606		PHX2702	2 h TBZ	3.10096e+08	1.55207e+06	3.44044e+06	1.57329e+07		PHX2702	6 h TBZ	9.30674e+07	2.51852e+06	1.13894e+07	5.6365e+07			PHX2702	2 h TBZ	8.4915	6.19091
JY134	PHX2702	2 h TBZ	1	2	258901814	1541605	4443274	14839458	23144667	3348652771					PHX2702	2 h TBZ	258901814	1541605	4443274	14839458		PHX2702	2 h TBZ	258901814	1541605	4443274	14839458	23144667	3348652771		PHX2702	2 h TBZ	2.72865e+08	1.62475e+06	4.68292e+06	1.56398e+07		PHX2702	6 h TBZ	4.14414e+08	4.22609e+06	8.62674e+06	3.74447e+07			PHX2702	2 h TBZ	8.43595	6.21079
JY135	PHX2702	2 h TBZ	1	3	126643613	1473588	3336967	17884766	24231461	2654911708					PHX2702	2 h TBZ	126643613	1473588	3336967	17884766		PHX2702	2 h TBZ	126643613	1473588	3336967	17884766	24231461	2654911708		PHX2702	2 h TBZ	1.27488e+08	1.48341e+06	3.3592e+06	1.8004e+07		PHX2702	6 h TBZ	4.96621e+08	5.84725e+06	7.21956e+06	3.32724e+07			PHX2702	2 h TBZ	8.10547	6.17126
JY136	PHX2883	2 h TBZ	1	1	130903021	1230579	2191739	16480309	31545348	2411233346					PHX2702	2 h TBZ	221051515	1635617	3640517	14257599		PHX2702	2 h TBZ	221051515	1635617	3640517	14257599	20082565	2845817126		PHX2702	2 h TBZ	2.68496e+08	1.98667e+06	4.42189e+06	1.73177e+07		PHX2883	6 h TBZ	1.07884e+08	2.92341e+06	7.93236e+06	4.66808e+07			PHX2702	2 h TBZ	8.42894	6.29813
JY137	PHX2883	2 h TBZ	1	2	201698597	1125175	2481892	16335192	35121670	2556917388					PHX2702	2 h TBZ	239387311	1464755	3229939	12901702		PHX2702	2 h TBZ	239387311	1464755	3229939	12901702	23222078	2932136992		PHX2702	2 h TBZ	2.51457e+08	1.53861e+06	3.39279e+06	1.35522e+07		PHX2883	6 h TBZ	1.85567e+08	3.38818e+06	4.07657e+06	2.42587e+07			PHX2702	2 h TBZ	8.40046	6.18713
JY138	PHX2883	2 h TBZ	1	3	832740184	2086754	2781467	17126281	33114341	2883234975					PHX2702	2 h TBZ	296469816	2026721	3508886	13074890		PHX2702	2 h TBZ	296469816	2026721	3508886	13074890	23056233	3124591931		PHX2702	2 h TBZ	3.13658e+08	2.14422e+06	3.71232e+06	1.38329e+07		PHX2883	6 h TBZ	3.05025e+08	5.59076e+06	8.99288e+06	3.50218e+07			PHX2702	2 h TBZ	8.49646	6.33127
JY139	N2	6 h TBZ	1	1	91339634	5025571	9113518	41638741	26982907	5238985879					PHX2702	2 h TBZ	786966262	2213958	3682342	14736198		PHX2702	2 h TBZ	786966262	2213958	3682342	14736198	25430785	3903284708		PHX2702	2 h TBZ	7.5485e+08	2.12361e+06	3.53206e+06	1.41348e+07										PHX2702	2 h TBZ	8.87786	6.32707
JY140	N2	6 h TBZ	1	2	57034828	6200409	7541460	37556115	29103096	4995171733					PHX2702	2 h TBZ	1010923439	1889240	4367103	16429400		PHX2702	2 h TBZ	1010923439	1889240	4367103	16429400	26004999	3549976567		PHX2702	2 h TBZ	9.48256e+08	1.77213e+06	4.09638e+06	1.54109e+07										PHX2702	2 h TBZ	8.97693	6.24849
JY141	N2	6 h TBZ	1	3	70201505	5985438	8593126	37288955	27957276	4407177258					PHX2702	2 h TBZ	2145662431	2300349	4093920	12670980		PHX2702	2 h TBZ	2145662431	2300349	4093920	12670980	28809305	3932648791		PHX2702	2 h TBZ	1.81674e+09	1.94771e+06	3.46634e+06	1.07286e+07										PHX2702	2 h TBZ	9.25929	6.28953
JY142	CB4856	6 h TBZ	1	1	93854564	3031183	8750243	43595332	48909357	3550666450					PHX2883	2 h TBZ	130903021	1230579	2191739	16480309		PHX2883	2 h TBZ	130903021	1230579	2191739	16480309	31545348	2411233346		PHX2883	2 h TBZ	1.45737e+08	1.37003e+06	2.44011e+06	1.83479e+07										PHX2883	2 h TBZ	8.16357	6.13673
JY143	CB4856	6 h TBZ	1	2	274408869	5137093	13774590	53307947	43443052	4042206675					PHX2883	2 h TBZ	201698597	1125175	2481892	16335192		PHX2883	2 h TBZ	201698597	1125175	2481892	16335192	35121670	2556917388		PHX2883	2 h TBZ	2.0169e+08	1.12513e+06	2.48178e+06	1.63345e+07										PHX2883	2 h TBZ	8.30468	6.0512
JY144	CB4856	6 h TBZ	1	3	5432890858	4933474	9320992	45815982	53609882	3848067094					PHX2883	2 h TBZ	832740184	2086754	2781467	17126281		PHX2883	2 h TBZ	832740184	2086754	2781467	17126281	33114341	2883234975		PHX2883	2 h TBZ	8.8318e+08	2.21315e+06	2.94994e+06	1.81636e+07										PHX2883	2 h TBZ	8.94605	6.34501
JY145	PHX2702	6 h TBZ	1	1	41270367	1556747	7154387	34761320	16874844	2369212023					PHX2883	2 h TBZ	300895580	1980095	2533135	11515136		PHX2883	2 h TBZ	300895580	1980095	2533135	11515136	39923693	2537647651		PHX2883	2 h TBZ	2.64692e+08	1.74185e+06	2.22835e+06	1.01296e+07										PHX2883	2 h TBZ	8.42274	6.24101
JY146	PHX2702	6 h TBZ	1	2	40070776	1889616	8069518	42690271	18643088	3437472532					PHX2883	2 h TBZ	202914104	1567642	1978392	10680304		PHX2883	2 h TBZ	202914104	1567642	1978392	10680304	38788948	2332292628		PHX2883	2 h TBZ	1.83722e+08	1.41937e+06	1.79127e+06	9.67011e+06										PHX2883	2 h TBZ	8.26416	6.15209
JY147	PHX2702	6 h TBZ	1	3	119922915	1977236	9284739	43943746	18307530	3827008821					PHX2883	2 h TBZ	255178022	2098957	2519656	12543374		PHX2883	2 h TBZ	255178022	2098957	2519656	12543374	39938855	2783235380		PHX2883	2 h TBZ	2.2439e+08	1.84571e+06	2.21565e+06	1.103e+07										PHX2883	2 h TBZ	8.351	6.26616
JY148	PHX2883	6 h TBZ	1	1	167680389	2521207	6442740	38366044	31133050	3617031477					PHX2883	2 h TBZ	417656833	2125099	4893941	21095219		PHX2883	2 h TBZ	417656833	2125099	4893941	21095219	32053168	4152026709		PHX2883	2 h TBZ	4.5762e+08	2.32844e+06	5.36221e+06	2.31137e+07										PHX2883	2 h TBZ	8.6605	6.36706
JY149	PHX2883	6 h TBZ	1	2	45492314	2346782	6809659	38954433	28316096	3472530946					PHX2883	2 h TBZ	350369115	2105129	4740098	19835816		PHX2883	2 h TBZ	350369115	2105129	4740098	19835816	32009245	4062158097		PHX2883	2 h TBZ	3.8442e+08	2.30972e+06	5.20077e+06	2.17636e+07										PHX2883	2 h TBZ	8.58481	6.36356
JY150	PHX2883	6 h TBZ	1	3	32518465	1780216	4731691	28723632	35089047	2671724028					PHX2883	2 h TBZ	668807222	2384328	4059494	17765930		PHX2883	2 h TBZ	668807222	2384328	4059494	17765930	33585832	3807041889		PHX2883	2 h TBZ	6.9936e+08	2.49325e+06	4.24494e+06	1.85775e+07										PHX2883	2 h TBZ	8.8447	6.39677
JY151	N2	Mock	2	1	1154137	ND	ND	ND	27442019	3608592827					CB4856	6 h TBZ	93854564	3031183	8750243	43595332		CB4856	6 h TBZ	93854564	3031183	8750243	43595332	48909357	3550666450		CB4856	6 h TBZ	9.37515e+07	3.02785e+06	8.74063e+06	4.35474e+07										CB4856	6 h TBZ	7.97198	6.48113
JY152	N2	Mock	2	2	1189533	ND	ND	ND	28920716	2642347463					CB4856	6 h TBZ	274408869	5137093	13774590	53307947		CB4856	6 h TBZ	274408869	5137093	13774590	53307947	43443052	4042206675		CB4856	6 h TBZ	3.08598e+08	5.77712e+06	1.54908e+07	5.99496e+07										CB4856	6 h TBZ	8.48939	6.76171
JY153	N2	Mock	2	3	1333286	ND	ND	ND	24533505	3579033354					CB4856	6 h TBZ	5432890858	4933474	9320992	45815982		CB4856	6 h TBZ	5432890858	4933474	9320992	45815982	53609882	3848067094		CB4856	6 h TBZ	4.95109e+09	4.49596e+06	8.49438e+06	4.17529e+07										CB4856	6 h TBZ	9.6947	6.65282
JY154	CB4856	Mock	2	1	586968	ND	ND	ND	29109604	2370664830					CB4856	6 h TBZ	475596010	4315057	7710385	29587145		CB4856	6 h TBZ	475596010	4315057	7710385	29587145	40413599	3125047626		CB4856	6 h TBZ	5.74944e+08	5.21643e+06	9.32101e+06	3.57676e+07										CB4856	6 h TBZ	8.75963	6.71737
JY155	CB4856	Mock	2	2	337297	ND	ND	ND	25982207	2319600719					CB4856	6 h TBZ	668549592	4804003	6214519	28568880		CB4856	6 h TBZ	668549592	4804003	6214519	28568880	43811056	3332986677		CB4856	6 h TBZ	7.45529e+08	5.35715e+06	6.93008e+06	3.18584e+07										CB4856	6 h TBZ	8.87246	6.72893
JY156	CB4856	Mock	2	3	1890875	ND	ND	ND	21633869	3458654878					CB4856	6 h TBZ	523096757	5007144	9991152	36397782		CB4856	6 h TBZ	523096757	5007144	9991152	36397782	38694268	4071603527		CB4856	6 h TBZ	6.60465e+08	6.32205e+06	1.26149e+07	4.59561e+07										CB4856	6 h TBZ	8.81985	6.80086
JY157	PHX2702	Mock	2	1	255468	ND	ND	ND	21817429	3167622750					CB4856	6 h TBZ	463794974	4838132	6052828	26911567		CB4856	6 h TBZ	463794974	4838132	6052828	26911567	56791504	3092084137		CB4856	6 h TBZ	3.98986e+08	4.16207e+06	5.20702e+06	2.3151e+07										CB4856	6 h TBZ	8.60096	6.61931
JY158	PHX2702	Mock	2	2	151869	ND	ND	ND	11935190	629221055					CB4856	6 h TBZ	500195475	5008015	6383878	28933131		CB4856	6 h TBZ	500195475	5008015	6383878	28933131	54224176	3360492959		CB4856	6 h TBZ	4.50673e+08	4.51219e+06	5.75183e+06	2.60686e+07										CB4856	6 h TBZ	8.65386	6.65439
JY159	PHX2702	Mock	2	3	405001	ND	ND	ND	22624636	2747240899					CB4856	6 h TBZ	555882093	5627454	5883350	28057133		CB4856	6 h TBZ	555882093	5627454	5883350	28057133	59803786	3322976495		CB4856	6 h TBZ	4.54118e+08	4.59725e+06	4.8063e+06	2.29208e+07										CB4856	6 h TBZ	8.65717	6.6625
JY160	PHX2883	Mock	2	1	2701478	ND	ND	ND	30878491	3212528770					N2	6 h TBZ	91339634	5025571	9113518	41638741		N2	6 h TBZ	91339634	5025571	9113518	41638741	26982907	5238985879		N2	6 h TBZ	9.70393e+07	5.33917e+06	9.68221e+06	4.42371e+07										N2	6 h TBZ	7.98695	6.72747
JY161	PHX2883	Mock	2	2	628268	ND	ND	ND	30071676	2370208025					N2	6 h TBZ	57034828	6200409	7541460	37556115		N2	6 h TBZ	57034828	6200409	7541460	37556115	29103096	4995171733		N2	6 h TBZ	5.61796e+07	6.10743e+06	7.42837e+06	3.69929e+07										N2	6 h TBZ	7.74958	6.78586
JY162	PHX2883	Mock	2	3	671926	ND	ND	ND	30946937	2549530014					N2	6 h TBZ	70201505	5985438	8593126	37288955		N2	6 h TBZ	70201505	5985438	8593126	37288955	27957276	4407177258		N2	6 h TBZ	7.19828e+07	6.13731e+06	8.81117e+06	3.82351e+07										N2	6 h TBZ	7.85723	6.78798
JY163	N2	2 h TBZ	2	1	361133209	9556105	8448494	11300821	25626237	3515093750					N2	6 h TBZ	364842143	8660894	12067006	40612791		N2	6 h TBZ	364842143	8660894	12067006	40612791	30781693	5198048935		N2	6 h TBZ	3.39774e+08	8.0658e+06	1.12379e+07	3.78223e+07										N2	6 h TBZ	8.53119	6.90665
JY164	N2	2 h TBZ	2	2	266450204	7468359	7767911	10152336	23615155	2985847506					N2	6 h TBZ	261896115	8492618	13455921	38768463		N2	6 h TBZ	261896115	8492618	13455921	38768463	29510062	5460900065		N2	6 h TBZ	2.54411e+08	8.2499e+06	1.30714e+07	3.76605e+07										N2	6 h TBZ	8.40554	6.91645
JY165	N2	2 h TBZ	2	3	270419690	8157968	8124138	14988721	21283461	4211042270					N2	6 h TBZ	237008418	8443789	11336912	30116113		N2	6 h TBZ	237008418	8443789	11336912	30116113	30302758	3721123067		N2	6 h TBZ	2.24212e+08	7.9879e+06	1.07248e+07	2.84901e+07										N2	6 h TBZ	8.35066	6.90243
JY166	CB4856	2 h TBZ	2	1	546846120	2590896	3077308	11148572	31851518	2223002348					N2	6 h TBZ	1912878114	12838825	8396704	33585641		N2	6 h TBZ	1912878114	12838825	8396704	33585641	29059559	4689798937		N2	6 h TBZ	1.88702e+09	1.26652e+07	8.28318e+06	3.31316e+07										N2	6 h TBZ	9.27578	7.10261
JY167	CB4856	2 h TBZ	2	2	560333104	2359062	3333761	12914490	31917286	2409022050					N2	6 h TBZ	880812406	5664464	9494759	41642636		N2	6 h TBZ	880812406	5664464	9494759	41642636	27694410	4801237650		N2	6 h TBZ	9.11735e+08	5.86333e+06	9.82809e+06	4.31046e+07										N2	6 h TBZ	8.95987	6.76814
JY168	CB4856	2 h TBZ	2	3	514826647	2342958	3279586	9453030	33899530	2547093957					N2	6 h TBZ	1516660784	6699321	8394912	37694306		N2	6 h TBZ	1516660784	6699321	8394912	37694306	26608310	4964981878		N2	6 h TBZ	1.63399e+09	7.21757e+06	9.04433e+06	4.06103e+07										N2	6 h TBZ	9.21325	6.85839
JY169	PHX2702	2 h TBZ	2	1	221051515	1635617	3640517	14257599	20082565	2845817126					PHX2702	6 h TBZ	41270367	1556747	7154387	34761320		PHX2702	6 h TBZ	41270367	1556747	7154387	34761320	16874844	2369212023		PHX2702	6 h TBZ	6.12657e+07	2.31099e+06	1.06207e+07	5.16031e+07										PHX2702	6 h TBZ	7.78722	6.3638
JY170	PHX2702	2 h TBZ	2	2	239387311	1464755	3229939	12901702	23222078	2932136992					PHX2702	6 h TBZ	40070776	1889616	8069518	42690271		PHX2702	6 h TBZ	40070776	1889616	8069518	42690271	18643088	3437472532		PHX2702	6 h TBZ	5.3843e+07	2.53907e+06	1.0843e+07	5.73628e+07										PHX2702	6 h TBZ	7.73113	6.40467
JY171	PHX2702	2 h TBZ	2	3	296469816	2026721	3508886	13074890	23056233	3124591931					PHX2702	6 h TBZ	119922915	1977236	9284739	43943746		PHX2702	6 h TBZ	119922915	1977236	9284739	43943746	18307530	3827008821		PHX2702	6 h TBZ	1.64094e+08	2.7055e+06	1.27045e+07	6.01293e+07										PHX2702	6 h TBZ	8.21509	6.43225
JY172	PHX2883	2 h TBZ	2	1	300895580	1980095	2533135	11515136	39923693	2537647651					PHX2702	6 h TBZ	428857687	5123633	13806997	49102537		PHX2702	6 h TBZ	428857687	5123633	13806997	49102537	28331395	4668882328		PHX2702	6 h TBZ	3.79196e+08	4.53032e+06	1.22082e+07	4.34165e+07										PHX2702	6 h TBZ	8.57886	6.65613
JY173	PHX2883	2 h TBZ	2	2	202914104	1567642	1978392	10680304	38788948	2332292628					PHX2702	6 h TBZ	415098764	4213922	7205341	38186516		PHX2702	6 h TBZ	415098764	4213922	7205341	38186516	27782652	3899026879		PHX2702	6 h TBZ	3.7428e+08	3.79955e+06	6.4968e+06	3.44314e+07										PHX2702	6 h TBZ	8.5732	6.57973
JY174	PHX2883	2 h TBZ	2	3	255178022	2098957	2519656	12543374	39938855	2783235380					PHX2702	6 h TBZ	534758761	4747869	7834393	37654138		PHX2702	6 h TBZ	534758761	4747869	7834393	37654138	27351894	3845902030		PHX2702	6 h TBZ	4.89767e+08	4.34841e+06	7.17525e+06	3.44861e+07										PHX2702	6 h TBZ	8.68999	6.63833
JY175	N2	6 h TBZ	2	1	364842143	8660894	12067006	40612791	30781693	5198048935					PHX2702	6 h TBZ	611435212	5757926	7966110	42045243		PHX2702	6 h TBZ	611435212	5757926	7966110	42045243	28884566	4286003301		PHX2702	6 h TBZ	5.30278e+08	4.99366e+06	6.90875e+06	3.64645e+07										PHX2702	6 h TBZ	8.7245	6.69842
JY176	N2	6 h TBZ	2	2	261896115	8492618	13455921	38768463	29510062	5460900065					PHX2702	6 h TBZ	587543136	7876742	10042710	39619031		PHX2702	6 h TBZ	587543136	7876742	10042710	39619031	25646774	4709637020		PHX2702	6 h TBZ	5.73886e+08	7.69366e+06	9.80928e+06	3.86981e+07										PHX2702	6 h TBZ	8.75883	6.88613
JY177	N2	6 h TBZ	2	3	237008418	8443789	11336912	30116113	30302758	3721123067					PHX2702	6 h TBZ	517840133	6517578	6633343	33101224		PHX2702	6 h TBZ	517840133	6517578	6633343	33101224	33633092	3700385654		PHX2702	6 h TBZ	3.85698e+08	4.85443e+06	4.94066e+06	2.46545e+07										PHX2702	6 h TBZ	8.58625	6.68614
JY178	CB4856	6 h TBZ	2	1	475596010	4315057	7710385	29587145	40413599	3125047626					PHX2883	6 h TBZ	167680389	2521207	6442740	38366044		PHX2883	6 h TBZ	167680389	2521207	6442740	38366044	31133050	3617031477		PHX2883	6 h TBZ	2.20117e+08	3.30964e+06	8.45752e+06	5.03639e+07										PHX2883	6 h TBZ	8.34265	6.51978
JY179	CB4856	6 h TBZ	2	2	668549592	4804003	6214519	28568880	43811056	3332986677					PHX2883	6 h TBZ	45492314	2346782	6809659	38954433		PHX2883	6 h TBZ	45492314	2346782	6809659	38954433	28316096	3472530946		PHX2883	6 h TBZ	6.56596e+07	3.38714e+06	9.82847e+06	5.62234e+07										PHX2883	6 h TBZ	7.8173	6.52983
JY180	CB4856	6 h TBZ	2	3	523096757	5007144	9991152	36397782	38694268	4071603527					PHX2883	6 h TBZ	32518465	1780216	4731691	28723632		PHX2883	6 h TBZ	32518465	1780216	4731691	28723632	35089047	2671724028		PHX2883	6 h TBZ	3.7875e+07	2.07346e+06	5.5111e+06	3.3455e+07										PHX2883	6 h TBZ	7.57835	6.31669
JY181	PHX2702	6 h TBZ	2	1	428857687	5123633	13806997	49102537	28331395	4668882328					PHX2883	6 h TBZ	196174988	3724921	4556534	26133937		PHX2883	6 h TBZ	196174988	3724921	4556534	26133937	47449808	3494650715		PHX2883	6 h TBZ	1.68967e+08	3.20831e+06	3.92459e+06	2.25094e+07										PHX2883	6 h TBZ	8.2278	6.50628
JY182	PHX2702	6 h TBZ	2	2	415098764	4213922	7205341	38186516	27782652	3899026879					PHX2883	6 h TBZ	251185101	4267120	4786581	30689237		PHX2883	6 h TBZ	251185101	4267120	4786581	30689237	46160598	3641981517		PHX2883	6 h TBZ	2.22391e+08	3.77796e+06	4.23787e+06	2.71712e+07										PHX2883	6 h TBZ	8.34712	6.57726
JY183	PHX2702	6 h TBZ	2	3	534758761	4747869	7834393	37654138	27351894	3845902030					PHX2883	6 h TBZ	198659936	3818702	4886796	27749319		PHX2883	6 h TBZ	198659936	3818702	4886796	27749319	49104192	3619070679		PHX2883	6 h TBZ	1.65343e+08	3.17827e+06	4.06724e+06	2.30955e+07										PHX2883	6 h TBZ	8.21839	6.50219
JY184	PHX2883	6 h TBZ	2	1	196174988	3724921	4556534	26133937	47449808	3494650715					PHX2883	6 h TBZ	290600865	5505916	9775365	35833874		PHX2883	6 h TBZ	290600865	5505916	9775365	35833874	45667257	4299671927		PHX2883	6 h TBZ	2.60067e+08	4.92741e+06	8.74826e+06	3.20688e+07										PHX2883	6 h TBZ	8.41509	6.69262
JY185	PHX2883	6 h TBZ	2	2	251185101	4267120	4786581	30689237	46160598	3641981517					PHX2883	6 h TBZ	234554309	5942008	9558841	36361647		PHX2883	6 h TBZ	234554309	5942008	9558841	36361647	43890099	3772225178		PHX2883	6 h TBZ	2.18409e+08	5.533e+06	8.90087e+06	3.38587e+07										PHX2883	6 h TBZ	8.33927	6.74296
JY186	PHX2883	6 h TBZ	2	3	198659936	3818702	4886796	27749319	49104192	3619070679					PHX2883	6 h TBZ	438113147	6333764	9361872	39273631		PHX2883	6 h TBZ	438113147	6333764	9361872	39273631	41010721	4278834414		PHX2883	6 h TBZ	4.36599e+08	6.31187e+06	9.32952e+06	3.91379e+07										PHX2883	6 h TBZ	8.64008	6.80016
JY187	N2	Mock	3	1	2079923	ND	ND	ND	25365594	2648250677					N2	Mock	993519	ND	ND	ND		N2	Mock	993519	ND	ND	ND	21571317	4259255715		N2	Mock
JY188	N2	Mock	3	2	3782096	ND	ND	ND	26557192	3715528924					N2	Mock	763637	ND	ND	ND		N2	Mock	763637	ND	ND	ND	22063621	3107023925		N2	Mock
JY189	N2	Mock	3	3	2248858	ND	ND	ND	30419118	3168064350					N2	Mock	644039	ND	ND	ND		N2	Mock	644039	ND	ND	ND	22068562	3279862505		N2	Mock
JY190	CB4856	Mock	3	1	154605	ND	ND	ND	32827944	2696182780					CB4856	Mock	166732	ND	ND	ND		CB4856	Mock	166732	ND	ND	ND	42009186	3114156778		CB4856	Mock
JY191	CB4856	Mock	3	2	174440	ND	ND	ND	36208933	2669606852					CB4856	Mock	168688	ND	ND	ND		CB4856	Mock	168688	ND	ND	ND	36466827	3279665497		CB4856	Mock
JY192	CB4856	Mock	3	3	238733	ND	ND	ND	35983894	2832152917					CB4856	Mock	148568	ND	ND	ND		CB4856	Mock	148568	ND	ND	ND	41538303	3434570323		CB4856	Mock
JY193	PHX2702	Mock	3	1	133025	ND	ND	ND	30735074	3319108525					PHX2702	Mock	151340	ND	ND	ND		PHX2702	Mock	151340	ND	ND	ND	25839227	1056416481		PHX2702	Mock
JY194	PHX2702	Mock	3	2	177389	ND	ND	ND	32879359	3109792398					PHX2702	Mock	141588	ND	ND	ND		PHX2702	Mock	141588	ND	ND	ND	32903703	1502104912		PHX2702	Mock
JY195	PHX2702	Mock	3	3	184734	ND	ND	ND	25767104	3527542146					PHX2702	Mock	168419	ND	ND	ND		PHX2702	Mock	168419	ND	ND	ND	27301501	2482815555		PHX2702	Mock
JY196	PHX2883	Mock	3	1	270620	ND	ND	ND	24353207	4064733593					PHX2883	Mock	242206	ND	ND	ND		PHX2883	Mock	242206	ND	ND	ND	37473288	1805714024		PHX2883	Mock
JY197	PHX2883	Mock	3	2	359788	ND	ND	ND	24958379	4015353022					PHX2883	Mock	387496	ND	ND	ND		PHX2883	Mock	387496	ND	ND	ND	34545922	1665370794		PHX2883	Mock
JY198	PHX2883	Mock	3	3	387515	ND	ND	ND	24904297	4901180459					PHX2883	Mock	194871	ND	ND	ND		PHX2883	Mock	194871	ND	ND	ND	34230602	2042450710		PHX2883	Mock
JY199	N2	2 h TBZ	3	1	5046093517	4142129	4701374	16450446	22175783	3233755624					N2	Mock	1154137	ND	ND	ND		N2	Mock	1154137	ND	ND	ND	27442019	3608592827		N2	Mock
JY200	N2	2 h TBZ	3	2	2448755189	3497835	4832238	15349721	25242566	3239394437					N2	Mock	1189533	ND	ND	ND		N2	Mock	1189533	ND	ND	ND	28920716	2642347463		N2	Mock
JY201	N2	2 h TBZ	3	3	3613232682	3460647	4150758	16581502	27480535	3345993340					N2	Mock	1333286	ND	ND	ND		N2	Mock	1333286	ND	ND	ND	24533505	3579033354		N2	Mock
JY202	CB4856	2 h TBZ	3	1	995841268	2178635	2539506	9860773	42832406	2731199885					CB4856	Mock	586968	ND	ND	ND		CB4856	Mock	586968	ND	ND	ND	29109604	2370664830		CB4856	Mock
JY203	CB4856	2 h TBZ	3	2	1453337810	2809858	4094704	12115229	43143979	3422041794					CB4856	Mock	337297	ND	ND	ND		CB4856	Mock	337297	ND	ND	ND	25982207	2319600719		CB4856	Mock
JY204	CB4856	2 h TBZ	3	3	2253235810	2818992	3679959	10386889	41964525	3310040764					CB4856	Mock	1890875	ND	ND	ND		CB4856	Mock	1890875	ND	ND	ND	21633869	3458654878		CB4856	Mock
JY205	PHX2702	2 h TBZ	3	1	786966262	2213958	3682342	14736198	25430785	3903284708					PHX2702	Mock	255468	ND	ND	ND		PHX2702	Mock	255468	ND	ND	ND	21817429	3167622750		PHX2702	Mock
JY206	PHX2702	2 h TBZ	3	2	1010923439	1889240	4367103	16429400	26004999	3549976567					PHX2702	Mock	151869	ND	ND	ND		PHX2702	Mock	151869	ND	ND	ND	11935190	629221055		PHX2702	Mock
JY207	PHX2702	2 h TBZ	3	3	2145662431	2300349	4093920	12670980	28809305	3932648791					PHX2702	Mock	405001	ND	ND	ND		PHX2702	Mock	405001	ND	ND	ND	22624636	2747240899		PHX2702	Mock
JY208	PHX2883	2 h TBZ	3	1	417656833	2125099	4893941	21095219	32053168	4152026709					PHX2883	Mock	2701478	ND	ND	ND		PHX2883	Mock	2701478	ND	ND	ND	30878491	3212528770		PHX2883	Mock
JY209	PHX2883	2 h TBZ	3	2	350369115	2105129	4740098	19835816	32009245	4062158097					PHX2883	Mock	628268	ND	ND	ND		PHX2883	Mock	628268	ND	ND	ND	30071676	2370208025		PHX2883	Mock
JY210	PHX2883	2 h TBZ	3	3	668807222	2384328	4059494	17765930	33585832	3807041889					PHX2883	Mock	671926	ND	ND	ND		PHX2883	Mock	671926	ND	ND	ND	30946937	2549530014		PHX2883	Mock
JY211	N2	6 h TBZ	3	1	1912878114	12838825	8396704	33585641	29059559	4689798937					N2	Mock	2079923	ND	ND	ND		N2	Mock	2079923	ND	ND	ND	25365594	2648250677		N2	Mock
JY212	N2	6 h TBZ	3	2	880812406	5664464	9494759	41642636	27694410	4801237650					N2	Mock	3782096	ND	ND	ND		N2	Mock	3782096	ND	ND	ND	26557192	3715528924		N2	Mock
JY213	N2	6 h TBZ	3	3	1516660784	6699321	8394912	37694306	26608310	4964981878					N2	Mock	2248858	ND	ND	ND		N2	Mock	2248858	ND	ND	ND	30419118	3168064350		N2	Mock
JY214	CB4856	6 h TBZ	3	1	463794974	4838132	6052828	26911567	56791504	3092084137					CB4856	Mock	154605	ND	ND	ND		CB4856	Mock	154605	ND	ND	ND	32827944	2696182780		CB4856	Mock
JY215	CB4856	6 h TBZ	3	2	500195475	5008015	6383878	28933131	54224176	3360492959					CB4856	Mock	174440	ND	ND	ND		CB4856	Mock	174440	ND	ND	ND	36208933	2669606852		CB4856	Mock
JY216	CB4856	6 h TBZ	3	3	555882093	5627454	5883350	28057133	59803786	3322976495					CB4856	Mock	238733	ND	ND	ND		CB4856	Mock	238733	ND	ND	ND	35983894	2832152917		CB4856	Mock
JY217	PHX2702	6 h TBZ	3	1	611435212	5757926	7966110	42045243	28884566	4286003301					PHX2702	Mock	133025	ND	ND	ND		PHX2702	Mock	133025	ND	ND	ND	30735074	3319108525		PHX2702	Mock
JY218	PHX2702	6 h TBZ	3	2	587543136	7876742	10042710	39619031	25646774	4709637020					PHX2702	Mock	177389	ND	ND	ND		PHX2702	Mock	177389	ND	ND	ND	32879359	3109792398		PHX2702	Mock
JY219	PHX2702	6 h TBZ	3	3	517840133	6517578	6633343	33101224	33633092	3700385654					PHX2702	Mock	184734	ND	ND	ND		PHX2702	Mock	184734	ND	ND	ND	25767104	3527542146		PHX2702	Mock
JY220	PHX2883	6 h TBZ	3	1	290600865	5505916	9775365	35833874	45667257	4299671927					PHX2883	Mock	270620	ND	ND	ND		PHX2883	Mock	270620	ND	ND	ND	24353207	4064733593		PHX2883	Mock
JY221	PHX2883	6 h TBZ	3	2	234554309	5942008	9558841	36361647	43890099	3772225178					PHX2883	Mock	359788	ND	ND	ND		PHX2883	Mock	359788	ND	ND	ND	24958379	4015353022		PHX2883	Mock
JY222	PHX2883	6 h TBZ	3	3	438113147	6333764	9361872	39273631	41010721	4278834414					PHX2883	Mock	387515	ND	ND	ND		PHX2883	Mock	387515	ND	ND	ND	24904297	4901180459		PHX2883	Mock
[truncated: 10 more columns]

## Sheet: Sheet2
				RT (min) -->	6.4	6	5.38	5.42	6.67	4.1 (broad)			6.4	6	5.38	5.42	6.67	4.1 (broad)			AVERAGES				RT (min) -->	6.4	6	5.38	5.42	6.67	4.1 (broad)			AVERAGES				RT (min) -->	6.4	6	5.38	5.42	6.67	4.1 (broad)
2023_0627_ES+ Data				m/z -->	202.043	218.038	380.091	460.057	269.136	166.086			202.043	218.038	380.091	460.057	269.136	166.086			2023_0627_ES+ Data				m/z -->	202.043	218.038	380.091	460.057	269.136	166.086			2023_0627_ES+ Data				m/z -->	202.043	218.038	380.091	460.057	269.136	166.086		p values
Raw File	Genotype	Treatment	Exp (n)	Replicate	TBZ	TBZ-OH	TBZ-O-glucoside	TBZ-O-phosphoglucoside	ascr#2	Phenylalanine		AVERAGES	TBZ	TBZ-OH	TBZ-O-glucoside	TBZ-O-phosphoglucoside	ascr#2	Phenylalanine			Raw File	Genotype	Treatment	Exp (n)	Replicate	TBZ	TBZ-OH	TBZ-O-glucoside	TBZ-O-phosphoglucoside	ascr#2	Phenylalanine			Raw File	Genotype	Treatment	Exp (n)	Replicate	TBZ	TBZ-OH	TBZ-O-glucoside	TBZ-O-phosphoglucoside	ascr#2	Phenylalanine			TBZ	TBZ-OH	TBZ-O-glucoside
JY115	N2	Mock	1	1	993519	ND	ND	ND	21571317	4259255715											JY115	N2	Mock	1	1									JY131	CB4856	2 h TBZ	1	2	2.81016e+09	3233969	4.36294e+06	1.33443e+07	4.76869e+07	2.86635e+09			0.127293	0.0489374	0.531358
JY116	N2	Mock	1	2	763637	ND	ND	ND	22063621	3107023925			800398	#DIV/0!	#DIV/0!	#DIV/0!	2.19012e+07	3.54871e+09			JY116	N2	Mock	1	2	800398	#DIV/0!	#DIV/0!	#DIV/0!	2.19012e+07	3.54871e+09			JY167	CB4856	2 h TBZ	2	2	5.40669e+08	2430972	3.23022e+06	1.1172e+07	3.25561e+07	2.39304e+09
JY117	N2	Mock	1	3	644039	ND	ND	ND	22068562	3279862505											JY119	CB4856	Mock	1	2	161329	#DIV/0!	#DIV/0!	#DIV/0!	40004772	3276130866			JY203	CB4856	2 h TBZ	3	2	1.56747e+09	2602495	3.43806e+06	1.07876e+07	42646970	3154427481
JY118	CB4856	Mock	1	1	166732	ND	ND	ND	42009186	3114156778											JY122	PHX2702	Mock	1	2	153782	#DIV/0!	#DIV/0!	#DIV/0!	28681477	1.68045e+09			JY128	N2	2 h TBZ	1	2	4.414e+08	5.03823e+06	6.84606e+06	1.63654e+07	2.01889e+07	4.77145e+09			0.492921	0.0497353	0.0599699
JY119	CB4856	Mock	1	2	168688	ND	ND	ND	36466827	3279665497			161329	#DIV/0!	#DIV/0!	#DIV/0!	40004772	3276130866			JY125	PHX2883	Mock	1	2	274858	#DIV/0!	#DIV/0!	#DIV/0!	35416604	1837845176			JY164	N2	2 h TBZ	2	2	2.99334e+08	8394144	8.11351e+06	1.21473e+07	2.35083e+07	3.57066e+09
JY120	CB4856	Mock	1	3	148568	ND	ND	ND	41538303	3434570323											JY128	N2	2 h TBZ	1	2	4.414e+08	5.03823e+06	6.84606e+06	1.63654e+07	2.01889e+07	4.77145e+09			JY200	N2	2 h TBZ	3	2	3702693796	3.7002e+06	4.56146e+06	16127223	2.49663e+07	3.27305e+09
JY121	PHX2702	Mock	1	1	151340	ND	ND	ND	25839227	1056416481											JY131	CB4856	2 h TBZ	1	2	2.81016e+09	3233969	4.36294e+06	1.33443e+07	4.76869e+07	2.86635e+09			JY134	PHX2702	2 h TBZ	1	2	2.36802e+08	1547054	3.79483e+06	1.64021e+07	24310169	2.97588e+09
JY122	PHX2702	Mock	1	2	141588	ND	ND	ND	32903703	1502104912			153782	#DIV/0!	#DIV/0!	#DIV/0!	28681477	1.68045e+09			JY134	PHX2702	2 h TBZ	1	2	2.36802e+08	1547054	3.79483e+06	1.64021e+07	24310169	2.97588e+09			JY170	PHX2702	2 h TBZ	2	2	2.52303e+08	1709031	3.45978e+06	13411397	22120292	2.96752e+09
JY123	PHX2702	Mock	1	3	168419	ND	ND	ND	27301501	2482815555											JY137	PHX2883	2 h TBZ	1	2	3.88447e+08	1480836	2.48503e+06	1.66473e+07	33260453	2.61713e+09			JY206	PHX2702	2 h TBZ	3	2	1.31452e+09	2.13452e+06	4.04779e+06	1.46122e+07	26748363	3.7953e+09
JY124	PHX2883	Mock	1	1	242206	ND	ND	ND	37473288	1805714024											JY140	N2	6 h TBZ	1	2	7.28587e+07	5.73714e+06	8.41603e+06	38827937	2.80144e+07	4.88044e+09			JY137	PHX2883	2 h TBZ	1	2	3.88447e+08	1480836	2.48503e+06	1.66473e+07	33260453	2.61713e+09
JY125	PHX2883	Mock	1	2	387496	ND	ND	ND	34545922	1665370794			274858	#DIV/0!	#DIV/0!	#DIV/0!	35416604	1837845176			JY143	CB4856	6 h TBZ	1	2	1933718097	4367250	10615275	47573087	48654097	3.81365e+09			JY173	PHX2883	2 h TBZ	2	2	252995902	1.88223e+06	2.34373e+06	1.15796e+07	3.95505e+07	2551058553
JY126	PHX2883	Mock	1	3	194871	ND	ND	ND	34230602	2042450710											JY146	PHX2702	6 h TBZ	1	2	6.7088e+07	1.80787e+06	8169548	4.04651e+07	1.79418e+07	3.21123e+09			JY209	PHX2883	2 h TBZ	3	2	478944390	2204852	4564511	19565655	32549415	4007075565
JY127	N2	2 h TBZ	1	1	490786246	5421538	7361073	15763692	20619787	5486654138											JY149	PHX2883	6 h TBZ	1	2	81897056	2.21607e+06	5.9947e+06	3.5348e+07	31512731	3.25376e+09			JY143	CB4856	6 h TBZ	1	2	1933718097	4367250	10615275	47573087	48654097	3.81365e+09
JY128	N2	2 h TBZ	1	2	318674274	3981777	6455470	15183945	19775935	4983126607			4.414e+08	5.03823e+06	6.84606e+06	1.63654e+07	2.01889e+07	4.77145e+09			JY152	N2	Mock	2	2	1225652	#DIV/0!	#DIV/0!	#DIV/0!	2.69654e+07	3.27666e+09			JY179	CB4856	6 h TBZ	2	2	555747453	4.70873e+06	7.97202e+06	3.15179e+07	4.0973e+07	3.50988e+09
JY129	N2	2 h TBZ	1	3	514739029	5711389	6721651	18148636	20170947	3844578077											JY155	CB4856	Mock	2	2	938380	#DIV/0!	#DIV/0!	#DIV/0!	2.55752e+07	2716306809			JY215	CB4856	6 h TBZ	3	2	5.06624e+08	5157867	6.10669e+06	27967277	56939822	3.25852e+09
JY130	CB4856	2 h TBZ	1	1	499707972	2681933	3584747	11312049	51032642	1972882138											JY158	PHX2702	Mock	2	2	270779	#DIV/0!	#DIV/0!	#DIV/0!	1.87924e+07	2181361568			JY140	N2	6 h TBZ	1	2	7.28587e+07	5.73714e+06	8.41603e+06	38827937	2.80144e+07	4.88044e+09			0.632263	0.135916
JY131	CB4856	2 h TBZ	1	2	901451955	3652579	4598176	15568423	46577004	2562662689			2.81016e+09	3233969	4.36294e+06	1.33443e+07	4.76869e+07	2.86635e+09			JY161	PHX2883	Mock	2	2	1.33389e+06	#DIV/0!	#DIV/0!	#DIV/0!	30632368	2710755603			JY176	N2	6 h TBZ	2	2	2.87916e+08	8.53243e+06	12286613	3.64991e+07	30198171	4.79336e+09
JY132	CB4856	2 h TBZ	1	3	7029323422	3367395	4905899	13152399	45451173	4063492134											JY164	N2	2 h TBZ	2	2	2.99334e+08	8394144	8.11351e+06	1.21473e+07	2.35083e+07	3.57066e+09			JY212	N2	6 h TBZ	3	2	1436783768	8400870	8762125	37640861	2.77874e+07	4.81867e+09
JY133	PHX2702	2 h TBZ	1	1	324861000	1625969	3604251	16482005	25554379	2924082606											JY167	CB4856	2 h TBZ	2	2	5.40669e+08	2430972	3.23022e+06	1.1172e+07	3.25561e+07	2.39304e+09			JY146	PHX2702	6 h TBZ	1	2	6.7088e+07	1.80787e+06	8169548	4.04651e+07	1.79418e+07	3.21123e+09
JY134	PHX2702	2 h TBZ	1	2	258901814	1541605	4443274	14839458	23144667	3348652771			2.36802e+08	1547054	3.79483e+06	1.64021e+07	24310169	2.97588e+09			JY170	PHX2702	2 h TBZ	2	2	2.52303e+08	1709031	3.45978e+06	13411397	22120292	2.96752e+09			JY182	PHX2702	6 h TBZ	2	2	4.59572e+08	4.69514e+06	9615577	4.16477e+07	2.7822e+07	4137937079
JY135	PHX2702	2 h TBZ	1	3	126643613	1473588	3336967	17884766	24231461	2654911708											JY173	PHX2883	2 h TBZ	2	2	252995902	1.88223e+06	2.34373e+06	1.15796e+07	3.95505e+07	2551058553			JY218	PHX2702	6 h TBZ	3	2	572272827	6.71742e+06	8.21405e+06	38255166	29388144	4.23201e+09
JY136	PHX2883	2 h TBZ	1	1	130903021	1230579	2191739	16480309	31545348	2411233346											JY176	N2	6 h TBZ	2	2	2.87916e+08	8.53243e+06	12286613	3.64991e+07	30198171	4.79336e+09			JY149	PHX2883	6 h TBZ	1	2	81897056	2.21607e+06	5.9947e+06	3.5348e+07	31512731	3.25376e+09
JY137	PHX2883	2 h TBZ	1	2	201698597	1125175	2481892	16335192	35121670	2556917388			3.88447e+08	1480836	2.48503e+06	1.66473e+07	33260453	2.61713e+09			JY179	CB4856	6 h TBZ	2	2	555747453	4.70873e+06	7.97202e+06	3.15179e+07	4.0973e+07	3.50988e+09			JY185	PHX2883	6 h TBZ	2	2	2.1534e+08	3.93691e+06	4.7433e+06	28190831	4.75715e+07	3.58523e+09
JY138	PHX2883	2 h TBZ	1	3	832740184	2086754	2781467	17126281	33114341	2883234975											JY182	PHX2702	6 h TBZ	2	2	4.59572e+08	4.69514e+06	9615577	4.16477e+07	2.7822e+07	4137937079			JY221	PHX2883	6 h TBZ	3	2	3.21089e+08	5.92723e+06	9.56536e+06	37156384	4.35227e+07	4.11691e+09
JY139	N2	6 h TBZ	1	1	91339634	5025571	9113518	41638741	26982907	5238985879											JY185	PHX2883	6 h TBZ	2	2	2.1534e+08	3.93691e+06	4.7433e+06	28190831	4.75715e+07	3.58523e+09			JY116	N2	Mock	1	2	800398	#DIV/0!	#DIV/0!	#DIV/0!	2.19012e+07	3.54871e+09
JY140	N2	6 h TBZ	1	2	57034828	6200409	7541460	37556115	29103096	4995171733			7.28587e+07	5.73714e+06	8.41603e+06	38827937	2.80144e+07	4.88044e+09			JY188	N2	Mock	3	2	2.70363e+06	#DIV/0!	#DIV/0!	#DIV/0!	2.74473e+07	3177281317			JY119	CB4856	Mock	1	2	161329	#DIV/0!	#DIV/0!	#DIV/0!	40004772	3276130866
JY141	N2	6 h TBZ	1	3	70201505	5985438	8593126	37288955	27957276	4407177258											JY191	CB4856	Mock	3	2	189259	#DIV/0!	#DIV/0!	#DIV/0!	3.50069e+07	2.73265e+09			JY122	PHX2702	Mock	1	2	153782	#DIV/0!	#DIV/0!	#DIV/0!	28681477	1.68045e+09
JY142	CB4856	6 h TBZ	1	1	93854564	3031183	8750243	43595332	48909357	3550666450											JY194	PHX2702	Mock	3	2	165049	#DIV/0!	#DIV/0!	#DIV/0!	2.97938e+07	3.31881e+09			JY125	PHX2883	Mock	1	2	274858	#DIV/0!	#DIV/0!	#DIV/0!	35416604	1837845176
JY143	CB4856	6 h TBZ	1	2	274408869	5137093	13774590	53307947	43443052	4042206675			1933718097	4367250	10615275	47573087	48654097	3.81365e+09			JY197	PHX2883	Mock	3	2	339308	#DIV/0!	#DIV/0!	#DIV/0!	2.47386e+07	4.32709e+09			JY152	N2	Mock	2	2	1225652	#DIV/0!	#DIV/0!	#DIV/0!	2.69654e+07	3.27666e+09
JY144	CB4856	6 h TBZ	1	3	5432890858	4933474	9320992	45815982	53609882	3848067094											JY200	N2	2 h TBZ	3	2	3702693796	3.7002e+06	4.56146e+06	16127223	2.49663e+07	3.27305e+09			JY155	CB4856	Mock	2	2	938380	#DIV/0!	#DIV/0!	#DIV/0!	2.55752e+07	2716306809
JY145	PHX2702	6 h TBZ	1	1	41270367	1556747	7154387	34761320	16874844	2369212023											JY203	CB4856	2 h TBZ	3	2	1.56747e+09	2602495	3.43806e+06	1.07876e+07	42646970	3154427481			JY158	PHX2702	Mock	2	2	270779	#DIV/0!	#DIV/0!	#DIV/0!	1.87924e+07	2181361568
JY146	PHX2702	6 h TBZ	1	2	40070776	1889616	8069518	42690271	18643088	3437472532			6.7088e+07	1.80787e+06	8169548	4.04651e+07	1.79418e+07	3.21123e+09			JY206	PHX2702	2 h TBZ	3	2	1.31452e+09	2.13452e+06	4.04779e+06	1.46122e+07	26748363	3.7953e+09			JY161	PHX2883	Mock	2	2	1.33389e+06	#DIV/0!	#DIV/0!	#DIV/0!	30632368	2710755603
JY147	PHX2702	6 h TBZ	1	3	119922915	1977236	9284739	43943746	18307530	3827008821											JY209	PHX2883	2 h TBZ	3	2	478944390	2204852	4564511	19565655	32549415	4007075565			JY188	N2	Mock	3	2	2.70363e+06	#DIV/0!	#DIV/0!	#DIV/0!	2.74473e+07	3177281317
JY148	PHX2883	6 h TBZ	1	1	167680389	2521207	6442740	38366044	31133050	3617031477											JY212	N2	6 h TBZ	3	2	1436783768	8400870	8762125	37640861	2.77874e+07	4.81867e+09			JY191	CB4856	Mock	3	2	189259	#DIV/0!	#DIV/0!	#DIV/0!	3.50069e+07	2.73265e+09
JY149	PHX2883	6 h TBZ	1	2	45492314	2346782	6809659	38954433	28316096	3472530946			81897056	2.21607e+06	5.9947e+06	3.5348e+07	31512731	3.25376e+09			JY215	CB4856	6 h TBZ	3	2	5.06624e+08	5157867	6.10669e+06	27967277	56939822	3.25852e+09			JY194	PHX2702	Mock	3	2	165049	#DIV/0!	#DIV/0!	#DIV/0!	2.97938e+07	3.31881e+09
JY150	PHX2883	6 h TBZ	1	3	32518465	1780216	4731691	28723632	35089047	2671724028											JY218	PHX2702	6 h TBZ	3	2	572272827	6.71742e+06	8.21405e+06	38255166	29388144	4.23201e+09			JY197	PHX2883	Mock	3	2	339308	#DIV/0!	#DIV/0!	#DIV/0!	2.47386e+07	4.32709e+09
JY151	N2	Mock	2	1	1154137	ND	ND	ND	27442019	3608592827											JY221	PHX2883	6 h TBZ	3	2	3.21089e+08	5.92723e+06	9.56536e+06	37156384	4.35227e+07	4.11691e+09
JY152	N2	Mock	2	2	1189533	ND	ND	ND	28920716	2642347463			1225652	#DIV/0!	#DIV/0!	#DIV/0!	2.69654e+07	3.27666e+09
JY153	N2	Mock	2	3	1333286	ND	ND	ND	24533505	3579033354
JY154	CB4856	Mock	2	1	586968	ND	ND	ND	29109604	2370664830
JY155	CB4856	Mock	2	2	337297	ND	ND	ND	25982207	2319600719			938380	#DIV/0!	#DIV/0!	#DIV/0!	2.55752e+07	2716306809
JY156	CB4856	Mock	2	3	1890875	ND	ND	ND	21633869	3458654878
JY157	PHX2702	Mock	2	1	255468	ND	ND	ND	21817429	3167622750
JY158	PHX2702	Mock	2	2	151869	ND	ND	ND	11935190	629221055			270779	#DIV/0!	#DIV/0!	#DIV/0!	1.87924e+07	2181361568
JY159	PHX2702	Mock	2	3	405001	ND	ND	ND	22624636	2747240899
JY160	PHX2883	Mock	2	1	2701478	ND	ND	ND	30878491	3212528770
JY161	PHX2883	Mock	2	2	628268	ND	ND	ND	30071676	2370208025			1.33389e+06	#DIV/0!	#DIV/0!	#DIV/0!	30632368	2710755603
JY162	PHX2883	Mock	2	3	671926	ND	ND	ND	30946937	2549530014
JY163	N2	2 h TBZ	2	1	361133209	9556105	8448494	11300821	25626237	3515093750
JY164	N2	2 h TBZ	2	2	266450204	7468359	7767911	10152336	23615155	2985847506			2.99334e+08	8394144	8.11351e+06	1.21473e+07	2.35083e+07	3.57066e+09
JY165	N2	2 h TBZ	2	3	270419690	8157968	8124138	14988721	21283461	4211042270
JY166	CB4856	2 h TBZ	2	1	546846120	2590896	3077308	11148572	31851518	2223002348
JY167	CB4856	2 h TBZ	2	2	560333104	2359062	3333761	12914490	31917286	2409022050			5.40669e+08	2430972	3.23022e+06	1.1172e+07	3.25561e+07	2.39304e+09
JY168	CB4856	2 h TBZ	2	3	514826647	2342958	3279586	9453030	33899530	2547093957
JY169	PHX2702	2 h TBZ	2	1	221051515	1635617	3640517	14257599	20082565	2845817126
JY170	PHX2702	2 h TBZ	2	2	239387311	1464755	3229939	12901702	23222078	2932136992			2.52303e+08	1709031	3.45978e+06	13411397	22120292	2.96752e+09
JY171	PHX2702	2 h TBZ	2	3	296469816	2026721	3508886	13074890	23056233	3124591931
JY172	PHX2883	2 h TBZ	2	1	300895580	1980095	2533135	11515136	39923693	2537647651
JY173	PHX2883	2 h TBZ	2	2	202914104	1567642	1978392	10680304	38788948	2332292628			252995902	1.88223e+06	2.34373e+06	1.15796e+07	3.95505e+07	2551058553
JY174	PHX2883	2 h TBZ	2	3	255178022	2098957	2519656	12543374	39938855	2783235380
JY175	N2	6 h TBZ	2	1	364842143	8660894	12067006	40612791	30781693	5198048935
JY176	N2	6 h TBZ	2	2	261896115	8492618	13455921	38768463	29510062	5460900065			2.87916e+08	8.53243e+06	12286613	3.64991e+07	30198171	4.79336e+09
JY177	N2	6 h TBZ	2	3	237008418	8443789	11336912	30116113	30302758	3721123067
JY178	CB4856	6 h TBZ	2	1	475596010	4315057	7710385	29587145	40413599	3125047626
JY179	CB4856	6 h TBZ	2	2	668549592	4804003	6214519	28568880	43811056	3332986677			555747453	4.70873e+06	7.97202e+06	3.15179e+07	4.0973e+07	3.50988e+09
JY180	CB4856	6 h TBZ	2	3	523096757	5007144	9991152	36397782	38694268	4071603527
JY181	PHX2702	6 h TBZ	2	1	428857687	5123633	13806997	49102537	28331395	4668882328
JY182	PHX2702	6 h TBZ	2	2	415098764	4213922	7205341	38186516	27782652	3899026879			4.59572e+08	4.69514e+06	9615577	4.16477e+07	2.7822e+07	4137937079
JY183	PHX2702	6 h TBZ	2	3	534758761	4747869	7834393	37654138	27351894	3845902030
JY184	PHX2883	6 h TBZ	2	1	196174988	3724921	4556534	26133937	47449808	3494650715
JY185	PHX2883	6 h TBZ	2	2	251185101	4267120	4786581	30689237	46160598	3641981517			2.1534e+08	3.93691e+06	4.7433e+06	28190831	4.75715e+07	3.58523e+09
JY186	PHX2883	6 h TBZ	2	3	198659936	3818702	4886796	27749319	49104192	3619070679
JY187	N2	Mock	3	1	2079923	ND	ND	ND	25365594	2648250677
JY188	N2	Mock	3	2	3782096	ND	ND	ND	26557192	3715528924			2.70363e+06	#DIV/0!	#DIV/0!	#DIV/0!	2.74473e+07	3177281317
JY189	N2	Mock	3	3	2248858	ND	ND	ND	30419118	3168064350
JY190	CB4856	Mock	3	1	154605	ND	ND	ND	32827944	2696182780
JY191	CB4856	Mock	3	2	174440	ND	ND	ND	36208933	2669606852			189259	#DIV/0!	#DIV/0!	#DIV/0!	3.50069e+07	2.73265e+09
JY192	CB4856	Mock	3	3	238733	ND	ND	ND	35983894	2832152917
JY193	PHX2702	Mock	3	1	133025	ND	ND	ND	30735074	3319108525
JY194	PHX2702	Mock	3	2	177389	ND	ND	ND	32879359	3109792398			165049	#DIV/0!	#DIV/0!	#DIV/0!	2.97938e+07	3.31881e+09
JY195	PHX2702	Mock	3	3	184734	ND	ND	ND	25767104	3527542146
JY196	PHX2883	Mock	3	1	270620	ND	ND	ND	24353207	4064733593
JY197	PHX2883	Mock	3	2	359788	ND	ND	ND	24958379	4015353022			339308	#DIV/0!	#DIV/0!	#DIV/0!	2.47386e+07	4.32709e+09
JY198	PHX2883	Mock	3	3	387515	ND	ND	ND	24904297	4901180459
JY199	N2	2 h TBZ	3	1	5046093517	4142129	4701374	16450446	22175783	3233755624
JY200	N2	2 h TBZ	3	2	2448755189	3497835	4832238	15349721	25242566	3239394437			3702693796	3.7002e+06	4.56146e+06	16127223	2.49663e+07	3.27305e+09
JY201	N2	2 h TBZ	3	3	3613232682	3460647	4150758	16581502	27480535	3345993340
JY202	CB4856	2 h TBZ	3	1	995841268	2178635	2539506	9860773	42832406	2731199885
JY203	CB4856	2 h TBZ	3	2	1453337810	2809858	4094704	12115229	43143979	3422041794			1.56747e+09	2602495	3.43806e+06	1.07876e+07	42646970	3154427481
JY204	CB4856	2 h TBZ	3	3	2253235810	2818992	3679959	10386889	41964525	3310040764
JY205	PHX2702	2 h TBZ	3	1	786966262	2213958	3682342	14736198	25430785	3903284708
JY206	PHX2702	2 h TBZ	3	2	1010923439	1889240	4367103	16429400	26004999	3549976567			1.31452e+09	2.13452e+06	4.04779e+06	1.46122e+07	26748363	3.7953e+09
JY207	PHX2702	2 h TBZ	3	3	2145662431	2300349	4093920	12670980	28809305	3932648791
JY208	PHX2883	2 h TBZ	3	1	417656833	2125099	4893941	21095219	32053168	4152026709
JY209	PHX2883	2 h TBZ	3	2	350369115	2105129	4740098	19835816	32009245	4062158097			478944390	2204852	4564511	19565655	32549415	4007075565
JY210	PHX2883	2 h TBZ	3	3	668807222	2384328	4059494	17765930	33585832	3807041889
JY211	N2	6 h TBZ	3	1	1912878114	12838825	8396704	33585641	29059559	4689798937
JY212	N2	6 h TBZ	3	2	880812406	5664464	9494759	41642636	27694410	4801237650			1436783768	8400870	8762125	37640861	2.77874e+07	4.81867e+09
JY213	N2	6 h TBZ	3	3	1516660784	6699321	8394912	37694306	26608310	4964981878
JY214	CB4856	6 h TBZ	3	1	463794974	4838132	6052828	26911567	56791504	3092084137
JY215	CB4856	6 h TBZ	3	2	500195475	5008015	6383878	28933131	54224176	3360492959			5.06624e+08	5157867	6.10669e+06	27967277	56939822	3.25852e+09
JY216	CB4856	6 h TBZ	3	3	555882093	5627454	5883350	28057133	59803786	3322976495
JY217	PHX2702	6 h TBZ	3	1	611435212	5757926	7966110	42045243	28884566	4286003301
JY218	PHX2702	6 h TBZ	3	2	587543136	7876742	10042710	39619031	25646774	4709637020			572272827	6.71742e+06	8.21405e+06	38255166	29388144	4.23201e+09
JY219	PHX2702	6 h TBZ	3	3	517840133	6517578	6633343	33101224	33633092	3700385654
JY220	PHX2883	6 h TBZ	3	1	290600865	5505916	9775365	35833874	45667257	4299671927
JY221	PHX2883	6 h TBZ	3	2	234554309	5942008	9558841	36361647	43890099	3772225178			3.21089e+08	5.92723e+06	9.56536e+06	37156384	4.35227e+07	4.11691e+09
JY222	PHX2883	6 h TBZ	3	3	438113147	6333764	9361872	39273631	41010721	4278834414
[truncated: 3 more columns]

## Sheet: Exo sheet 1
Note: Major RT drift during runs				RT (min) -->	6.5	6.3	6.4	5.8	5.84	7.1	5.4				Treatment samples only				RT (min) -->	6.5	6.3	6.4	5.8	5.84	7.1	5.4			Treatment samples norm by ascr#2				RT (min) -->	6.5	6.3	6.4	5.8	5.84	7.1			Norm by ascr#2 and log transform				RT (min) -->	6.5	6.3	6.4
				m/z -->	202.043	218.038	218.038	380.091	460.057	269.136	166.086								m/z -->	202.043	218.038	218.038	380.091	460.057	269.136	166.086							m/z -->	202.043	218.038	218.038	380.091	460.057	269.136			USED FOR ANALYSIS				m/z -->	202.043	218.038	218.038
Raw File	Genotype	Treatment	Exp (n)	Replicate	TBZ	TBZ-OH	TBZ-OH	TBZ-O-glucoside	TBZ-O-phosphoglucoside	ascr#2	Phenylalanine				Raw File	Genotype	Treatment	Exp (n)	Replicate	TBZ	TBZ-OH	TBZ-OH	TBZ-O-glucoside	TBZ-O-phosphoglucoside	ascr#2	Phenylalanine			Raw File	Genotype	Treatment	Exp (n)	Replicate	TBZ	TBZ-OH	TBZ-OH	TBZ-O-glucoside	TBZ-O-phosphoglucoside	ascr#2			Raw File	Genotype	Treatment	Exp (n)	Replicate	TBZ	TBZ-OH	TBZ-OH
20231020_CC_03	CB4856	Mock	1	1	1233271	ND	ND	ND	ND	45858875	2662786282				20231020_CC_04	CB4856	2h TBZ	1	1	65302211912	36074622	98720373	36464105	ND	35999214	3525803213			20231020_CC_04	CB4856	2h TBZ	1	1	5.04838e+10	2.78885e+07	7.63187e+07	2.81896e+07	#VALUE!	35999214			20231020_CC_04	CB4856	2h TBZ	1	1	10.7032	7.44543	7.88263
20231020_CC_04	CB4856	2h TBZ	1	1	65302211912	36074622	98720373	36464105	ND	35999214	3525803213				20231020_CC_07	CB4856	2h TBZ	1	2	27963387700	15177505	40109168	15088573	ND	41871582	1091299475			20231020_CC_07	CB4856	2h TBZ	1	2	1.85861e+10	1.00878e+07	2.66589e+07	1.00287e+07	#VALUE!	41871582			20231020_CC_07	CB4856	2h TBZ	1	2	10.2692	7.0038	7.42584
20231020_CC_05	CB4856	6h TBZ	1	1	25633558655	107855100	38324044	87977463	ND	49277512	1311529063				20231020_CC_10	CB4856	2h TBZ	1	3	56334383970	21793009	91266323	31489362	ND	36550829	2893863695			20231020_CC_10	CB4856	2h TBZ	1	3	4.28937e+10	1.65935e+07	6.94913e+07	2.39764e+07	#VALUE!	36550829			20231020_CC_10	CB4856	2h TBZ	1	3	10.6324	7.21994	7.84193
20231020_CC_06	CB4856	Mock	1	2	9179474	ND	ND	ND	ND	41008841	4032535910				20231020_CC_13	CB4856	2h TBZ	2	1	85570963048	28851047	122447012	31296135	ND	21017888	5292048518			20231020_CC_13	CB4856	2h TBZ	2	1	1.13306e+11	3.82023e+07	1.62135e+08	4.14399e+07	#VALUE!	21017888			20231020_CC_13	CB4856	2h TBZ	2	1	11.0543	7.58209	8.20988
20231020_CC_07	CB4856	2h TBZ	1	2	27963387700	15177505	40109168	15088573	ND	41871582	1091299475				20231020_CC_16	CB4856	2h TBZ	2	2	101609218136	58144930	161676130	31781483	ND	22104195	6546171510			20231020_CC_16	CB4856	2h TBZ	2	2	1.27931e+11	7.32073e+07	2.03558e+08	4.00144e+07	#VALUE!	22104195			20231020_CC_16	CB4856	2h TBZ	2	2	11.107	7.86455	8.30869
20231020_CC_08	CB4856	6h TBZ	1	2	80116818660	351140904	116222356	333373377	112427	39184018	4334417130				20231020_CC_19	CB4856	2h TBZ	2	3	89894175646	33689041	150363957	29891607	ND	21242688	5130286101			20231020_CC_19	CB4856	2h TBZ	2	3	1.17771e+11	4.41363e+07	1.96993e+08	3.91613e+07	#VALUE!	21242688			20231020_CC_19	CB4856	2h TBZ	2	3	11.071	7.6448	8.29445
20231020_CC_09	CB4856	Mock	1	3	20982749	ND	ND	ND	ND	40448686	2754097027				20231020_CC_21	CB4856	2h TBZ	3	1	62148541887	39694230	119442843	25940606	ND	22771944	4783528084			20231020_CC_21	CB4856	2h TBZ	3	1	7.59535e+10	4.85115e+07	1.45975e+08	3.17028e+07	#VALUE!	22771944			20231020_CC_21	CB4856	2h TBZ	3	1	10.8805	7.68584	8.16428
20231020_CC_10	CB4856	2h TBZ	1	3	56334383970	21793009	91266323	31489362	ND	36550829	2893863695				20231020_CC_24	CB4856	2h TBZ	3	2	93686110499	43384469	154592758	48486076	ND	21976684	7169883225			20231020_CC_24	CB4856	2h TBZ	3	2	1.1864e+11	5.49401e+07	1.95769e+08	6.14005e+07	#VALUE!	21976684			20231020_CC_24	CB4856	2h TBZ	3	2	11.0742	7.73989	8.29174
20231020_CC_11	CB4856	6h TBZ	1	3	38979900316	188870317	71913961	134601306	34551	42330396	2164764054				20231020_CC_27	CB4856	2h TBZ	3	3	36436170307	22561698	65485259	13490682	ND	26937240	2061605420			20231020_CC_27	CB4856	2h TBZ	3	3	3.76441e+10	2.33097e+07	6.76562e+07	1.39379e+07	#VALUE!	26937240			20231020_CC_27	CB4856	2h TBZ	3	3	10.5757	7.36754	7.83031
20231020_CC_12	CB4856	Mock	2	1	80282180	ND	ND	ND	ND	28912383	3990786695				20231020_CC_31	N2	2h TBZ	1	1	59510638384	29392954	128444956	18710074	76181	22351331	4895715104			20231020_CC_31	N2	2h TBZ	1	1	7.02546e+10	3.46995e+07	1.51634e+08	2.2088e+07	89934.6	22351331			20231020_CC_31	N2	2h TBZ	1	1	10.8467	7.54032	8.1808
20231020_CC_13	CB4856	2h TBZ	2	1	85570963048	28851047	122447012	31296135	ND	21017888	5292048518				20231020_CC_34	N2	2h TBZ	1	2	35788648626	22940081	64135615	11859105	nd	28032975	2358559791			20231020_CC_34	N2	2h TBZ	1	2	3.36868e+10	2.15928e+07	6.0369e+07	1.11626e+07	#VALUE!	28032975			20231020_CC_34	N2	2h TBZ	1	2	10.5275	7.33431	7.78081
20231020_CC_14	CB4856	6h TBZ	2	1	29632040329	109009080	37142218	53793576	ND	26964391	1670015186				20231020_CC_37	N2	2h TBZ	1	3	33551535969	23892190	63984242	11843910	nd	26380275	1546097252			20231020_CC_37	N2	2h TBZ	1	3	3.35596e+10	2.38979e+07	6.39996e+07	1.18468e+07	#VALUE!	26380275			20231020_CC_37	N2	2h TBZ	1	3	10.5258	7.37836	7.80618
20231020_CC_15	CB4856	Mock	2	2	155682743	ND	ND	ND	ND	30171294	2235739400				20231020_CC_40	N2	2h TBZ	2	1	5053000954	3162064	8728348	2902467	nd	8423199	185531374			20231020_CC_40	N2	2h TBZ	2	1	1.58291e+10	9.90552e+06	2.73425e+07	9.0923e+06	#VALUE!	8423199			20231020_CC_40	N2	2h TBZ	2	1	10.1995	6.99588	7.43684
20231020_CC_16	CB4856	2h TBZ	2	2	101609218136	58144930	161676130	31781483	ND	22104195	6546171510				20231020_CC_43	N2	2h TBZ	2	2	38185240436	26487327	85138428	16701643	nd	32136335	2320952240			20231020_CC_43	N2	2h TBZ	2	2	3.13533e+10	2.17483e+07	6.99058e+07	1.37134e+07	#VALUE!	32136335			20231020_CC_43	N2	2h TBZ	2	2	10.4963	7.33743	7.84451
20231020_CC_17	CB4856	6h TBZ	2	2	29993093550	127043555	58609149	62111592	ND	21957895	1936143836				20231020_CC_46	N2	2h TBZ	2	3	61307078551	33432199	133672782	33767655	nd	28747810	4381092094			20231020_CC_46	N2	2h TBZ	2	3	5.62716e+10	3.06863e+07	1.22694e+08	3.09942e+07	#VALUE!	28747810			20231020_CC_46	N2	2h TBZ	2	3	10.7503	7.48694	8.08882
20231020_CC_18	CB4856	Mock	2	3	149883553	ND	ND	ND	ND	30119194	3417032662				20231020_CC_48	N2	2h TBZ	3	1	34714047054	26943410	70478593	15759696	87048	24049946	1622654777			20231020_CC_48	N2	2h TBZ	3	1	3.80868e+10	2.95612e+07	7.73262e+07	1.72909e+07	95505.5	24049946			20231020_CC_48	N2	2h TBZ	3	1	10.5808	7.47072	7.88833
20231020_CC_19	CB4856	2h TBZ	2	3	89894175646	33689041	150363957	29891607	ND	21242688	5130286101				20231020_CC_50	N2	2h TBZ	3	2	25682678614	23600198	57767227	16159753	nd	34830828	1141763219			20231020_CC_50	N2	2h TBZ	3	2	1.94563e+10	1.78787e+07	4.37624e+07	1.22421e+07	#VALUE!	34830828			20231020_CC_50	N2	2h TBZ	3	2	10.2891	7.25234	7.6411
20231020_CC_20	CB4856	Mock	3	1	1095206333	142512	486345	ND	ND	27300086	4315654060				20231020_CC_52	N2	2h TBZ	3	3	76228131871	34934606	155593200	40477886	38123	32526827	3954550689			20231020_CC_52	N2	2h TBZ	3	3	6.18383e+10	2.83399e+07	1.26221e+08	3.28367e+07	30926.4	32526827			20231020_CC_52	N2	2h TBZ	3	3	10.7913	7.4524	8.10113
20231020_CC_21	CB4856	2h TBZ	3	1	62148541887	39694230	119442843	25940606	ND	22771944	4783528084				20231020_CC_56	PHX2702	2h TBZ	1	1	27622798663	17933126	79708753	9670049	nd	18196266	981170984			20231020_CC_56	PHX2702	2h TBZ	1	1	3.07431e+10	1.99589e+07	8.87128e+07	1.07624e+07	#VALUE!	18196266			20231020_CC_56	PHX2702	2h TBZ	1	1	10.4877	7.30014	7.94799
20231020_CC_22	CB4856	6h TBZ	3	1	48575266541	276494475	99635919	141096130	ND	29241694	3504594150				20231020_CC_59	PHX2702	2h TBZ	1	2	62552800750	26927163	139764437	14271383	nd	16573084	2791500111			20231020_CC_59	PHX2702	2h TBZ	1	2	7.64374e+10	3.29041e+07	1.70787e+08	1.74391e+07	#VALUE!	16573084			20231020_CC_59	PHX2702	2h TBZ	1	2	10.8833	7.51725	8.23246
20231020_CC_23	CB4856	Mock	3	2	475313994	406538	242965	ND	ND	26994856	2727968792				20231020_CC_62	PHX2702	2h TBZ	1	3	52136446022	30081895	114974420	17618129	nd	19434322	2360447099			20231020_CC_62	PHX2702	2h TBZ	1	3	5.43293e+10	3.13472e+07	1.1981e+08	1.83592e+07	#VALUE!	19434322			20231020_CC_62	PHX2702	2h TBZ	1	3	10.735	7.4962	8.07849
20231020_CC_24	CB4856	2h TBZ	3	2	93686110499	43384469	154592758	48486076	ND	21976684	7169883225				20231020_CC_66	PHX2702	2h TBZ	2	1	62071237605	32166757	141911696	33045055		17800225	3846594387			20231020_CC_66	PHX2702	2h TBZ	2	1	7.06199e+10	3.65969e+07	1.61456e+08	3.75962e+07	0	17800225			20231020_CC_66	PHX2702	2h TBZ	2	1	10.8489	7.56344	8.20806
20231020_CC_25	CB4856	6h TBZ	3	2	77054203607	349027329	127976848	248437389	ND	27011426	5868776735				20231020_CC_68	PHX2702	2h TBZ	2	2	65441208600	32445237	142264250	33856891		22071186	3753324313			20231020_CC_68	PHX2702	2h TBZ	2	2	6.00466e+10	2.97706e+07	1.30537e+08	3.10659e+07	0	22071186			20231020_CC_68	PHX2702	2h TBZ	2	2	10.7785	7.47379	8.11573
20231020_CC_26	CB4856	Mock	3	3	1790965063	ND	ND	ND	ND	24955751	5861758985				20231020_CC_71	PHX2702	2h TBZ	2	3	75215675075	38164365	171320669	36517900		19363513	4840076215			20231020_CC_71	PHX2702	2h TBZ	2	3	7.86659e+10	3.9915e+07	1.79179e+08	3.8193e+07	0	19363513			20231020_CC_71	PHX2702	2h TBZ	2	3	10.8958	7.60114	8.25329
20231020_CC_27	CB4856	2h TBZ	3	3	36436170307	22561698	65485259	13490682	ND	26937240	2061605420				20231020_CC_74	PHX2702	2h TBZ	3	1	51562082487	44096612	142610348	28211193		20650717	2920795704			20231020_CC_74	PHX2702	2h TBZ	3	1	5.05659e+10	4.32447e+07	1.39855e+08	2.76662e+07	0	20650717			20231020_CC_74	PHX2702	2h TBZ	3	1	10.7039	7.63593	8.14568
20231020_CC_28	CB4856	6h TBZ	3	3	81292817055	355967873	111363202	331118718	45161	23521914	5727920752				20231020_CC_77	PHX2702	2h TBZ	3	2	69888018756	38897319	146465457	38720550		23869581	4755222790			20231020_CC_77	PHX2702	2h TBZ	3	2	5.92953e+10	3.30018e+07	1.24266e+08	3.28518e+07	0	23869581			20231020_CC_77	PHX2702	2h TBZ	3	2	10.773	7.51854	8.09435
20231020_CC_29	Blank														20231020_CC_80	PHX2702	2h TBZ	3	3	67985150225	48716174	174010131	38949184	nd	24306808	4975285164			20231020_CC_80	PHX2702	2h TBZ	3	3	5.66433e+10	4.05889e+07	1.4498e+08	3.24514e+07	#VALUE!	24306808			20231020_CC_80	PHX2702	2h TBZ	3	3	10.7531	7.60841	8.16131
20231020_CC_30	N2	Mock	1	1	1393063150	2405082	1039213	841886	ND	25010193	4611859403				20231020_CC_84	PHX2883	2h TBZ	1	1	58267629633	37601230	139423885	25563535	nd	17975072	3230651384			20231020_CC_84	PHX2883	2h TBZ	1	1	7.02318e+10	4.53219e+07	1.68052e+08	3.08125e+07	#VALUE!	17975072			20231020_CC_84	PHX2883	2h TBZ	1	1	10.8465	7.65631	8.22544
20231020_CC_31	N2	2h TBZ	1	1	59510638384	29392954	128444956	18710074	76181	22351331	4895715104				20231020_CC_87	PHX2883	2h TBZ	1	2	56931037169	32709837	150883278	26448659	nd	20651976	3056601319			20231020_CC_87	PHX2883	2h TBZ	1	2	5.97261e+10	3.43158e+07	1.58291e+08	2.77472e+07	#VALUE!	20651976			20231020_CC_87	PHX2883	2h TBZ	1	2	10.7762	7.53549	8.19946
20231020_CC_32	N2	6h TBZ	1	1	66758046011	248826260	118561702	145694626	ND	21244256	4340544798				20231020_CC_90	PHX2883	2h TBZ	1	3	65752487334	31169867	108789293	26484272	nd	18098583	5039253226			20231020_CC_90	PHX2883	2h TBZ	1	3	7.87127e+10	3.73136e+07	1.30232e+08	3.17045e+07	#VALUE!	18098583			20231020_CC_90	PHX2883	2h TBZ	1	3	10.896	7.57187	8.11472
20231020_CC_33	N2	Mock	1	2	314409783	312151	176584	ND	ND	28992626	2880631760				20231020_CC_93	PHX2883	2h TBZ	2	1	60392194112	51116402	176308640	27297640	nd	23907175	4712797288			20231020_CC_93	PHX2883	2h TBZ	2	1	5.47305e+10	4.63243e+07	1.5978e+08	2.47385e+07	#VALUE!	23907175			20231020_CC_93	PHX2883	2h TBZ	2	1	10.7382	7.66581	8.20352
20231020_CC_34	N2	2h TBZ	1	2	35788648626	22940081	64135615	11859105	nd	28032975	2358559791				20231020_CC_95	PHX2883	2h TBZ	2	2	48087898479	46030209	129094976	27019388	nd	22557350	3845350807			20231020_CC_95	PHX2883	2h TBZ	2	2	4.61875e+10	4.42112e+07	1.23993e+08	2.59516e+07	#VALUE!	22557350			20231020_CC_95	PHX2883	2h TBZ	2	2	10.6645	7.64553	8.0934
20231020_CC_35	N2	6h TBZ	1	2	55274920620	253903047	140874608	163127155	nd	20070112	3973080844				20231020_CC_97	PHX2883	2h TBZ	2	3	77221528754	51102672	169204128	44049165		23164012	6567451263			20231020_CC_97	PHX2883	2h TBZ	2	3	7.22273e+10	4.77977e+07	1.58261e+08	4.12003e+07	0	23164012			20231020_CC_97	PHX2883	2h TBZ	2	3	10.8587	7.67941	8.19937
20231020_CC_36	N2	Mock	1	3	763911579	472546	576325	nd	nd	29019949	3967672511				20231020_CC_100	PHX2883	2h TBZ	3	1	24887874964	31079741	62788119	29062962		26647395	1410365417			20231020_CC_100	PHX2883	2h TBZ	3	1	2.02353e+10	2.52697e+07	5.10505e+07	2.36299e+07	0	26647395			20231020_CC_100	PHX2883	2h TBZ	3	1	10.3061	7.4026	7.708
20231020_CC_37	N2	2h TBZ	1	3	33551535969	23892190	63984242	11843910	nd	26380275	1546097252				20231020_CC_103	PHX2883	2h TBZ	3	2	76641164516	53377626	155844097	53828717		21405091	5680115597			20231020_CC_103	PHX2883	2h TBZ	3	2	7.7575e+10	5.4028e+07	1.57743e+08	5.44846e+07	0	21405091			20231020_CC_103	PHX2883	2h TBZ	3	2	10.8897	7.73262	8.19795
20231020_CC_38	N2	6h TBZ	1	3	35575602242	194178102	80719691	75508391	nd	29955143	1603143835				20231020_CC_106	PHX2883	2h TBZ	3	3	52809818154	58176714	134713823	48357843		20586550	3831338593			20231020_CC_106	PHX2883	2h TBZ	3	3	5.55787e+10	6.12269e+07	1.41777e+08	5.08933e+07	0	20586550			20231020_CC_106	PHX2883	2h TBZ	3	3	10.7449	7.78694	8.15161
20231020_CC_39	N2	Mock	2	1	112724114	62817	111123	nd	nd	29036005	3185082934				20231020_CC_05	CB4856	6h TBZ	1	1	25633558655	107855100	38324044	87977463	ND	49277512	1311529063			20231020_CC_05	CB4856	6h TBZ	1	1	1.68729e+10	7.09939e+07	2.52262e+07	5.79098e+07	#VALUE!	49277512			20231020_CC_05	CB4856	6h TBZ	1	1	10.2272	7.85122	7.40185
20231020_CC_40	N2	2h TBZ	2	1	5053000954	3162064	8728348	2902467	nd	8423199	185531374				20231020_CC_08	CB4856	6h TBZ	1	2	80116818660	351140904	116222356	333373377	112427	39184018	4334417130			20231020_CC_08	CB4856	6h TBZ	1	2	6.63199e+10	2.90671e+08	9.62078e+07	2.75963e+08	93066	39184018			20231020_CC_08	CB4856	6h TBZ	1	2	10.8216	8.4634	7.98321
20231020_CC_41	N2	6h TBZ	2	1	30939597490	230923517	53340079	94975262	184756	36400759	2479197758				20231020_CC_11	CB4856	6h TBZ	1	3	38979900316	188870317	71913961	134601306	34551	42330396	2164764054			20231020_CC_11	CB4856	6h TBZ	1	3	2.98688e+10	1.44724e+08	5.51049e+07	1.0314e+08	26475.1	42330396			20231020_CC_11	CB4856	6h TBZ	1	3	10.4752	8.16054	7.74119
20231020_CC_42	N2	Mock	2	2	375748963	446529	388570	nd	nd	33388021	4818685819				20231020_CC_14	CB4856	6h TBZ	2	1	29632040329	109009080	37142218	53793576	ND	26964391	1670015186			20231020_CC_14	CB4856	6h TBZ	2	1	3.56451e+10	1.3113e+08	4.46793e+07	6.47097e+07	#VALUE!	26964391			20231020_CC_14	CB4856	6h TBZ	2	1	10.552	8.1177	7.65011
20231020_CC_43	N2	2h TBZ	2	2	38185240436	26487327	85138428	16701643	nd	32136335	2320952240				20231020_CC_17	CB4856	6h TBZ	2	2	29993093550	127043555	58609149	62111592	ND	21957895	1936143836			20231020_CC_17	CB4856	6h TBZ	2	2	4.43057e+10	1.87668e+08	8.65773e+07	9.17511e+07	#VALUE!	21957895			20231020_CC_17	CB4856	6h TBZ	2	2	10.6465	8.27339	7.9374
20231020_CC_44	N2	6h TBZ	2	2	68855361346	409518554	113139127	230754577	125540	28370395	5403819491				20231020_CC_22	CB4856	6h TBZ	3	1	48575266541	276494475	99635919	141096130	ND	29241694	3504594150			20231020_CC_22	CB4856	6h TBZ	3	1	5.38818e+10	3.067e+08	1.1052e+08	1.5651e+08	#VALUE!	29241694			20231020_CC_22	CB4856	6h TBZ	3	1	10.7314	8.48671	8.04344
20231020_CC_45	N2	Mock	2	3	639735234	1499483	733501	723291	nd	33222912	1001649832				20231020_CC_25	CB4856	6h TBZ	3	2	77054203607	349027329	127976848	248437389	ND	27011426	5868776735			20231020_CC_25	CB4856	6h TBZ	3	2	9.25291e+10	4.19123e+08	1.53679e+08	2.98331e+08	#VALUE!	27011426			20231020_CC_25	CB4856	6h TBZ	3	2	10.9663	8.62234	8.18661
20231020_CC_46	N2	2h TBZ	2	3	61307078551	33432199	133672782	33767655	nd	28747810	4381092094				20231020_CC_28	CB4856	6h TBZ	3	3	81292817055	355967873	111363202	331118718	45161	23521914	5727920752			20231020_CC_28	CB4856	6h TBZ	3	3	1.12101e+11	4.90871e+08	1.53567e+08	4.56605e+08	62275.9	23521914			20231020_CC_28	CB4856	6h TBZ	3	3	11.0496	8.69097	8.1863
20231020_CC_47	N2	6h TBZ	2	3	66795711308	382200193	123494224	167797514	264012	29440038	4968483844				20231020_CC_32	N2	6h TBZ	1	1	66758046011	248826260	118561702	145694626	ND	21244256	4340544798			20231020_CC_32	N2	6h TBZ	1	1	8.70974e+10	3.24637e+08	1.54684e+08	1.90084e+08	#VALUE!	21244256			20231020_CC_32	N2	6h TBZ	1	1	10.94	8.5114	8.18945
20231020_CC_48	N2	2h TBZ	3	1	34714047054	26943410	70478593	15759696	87048	24049946	1622654777				20231020_CC_35	N2	6h TBZ	1	2	55274920620	253903047	140874608	163127155	nd	20070112	3973080844			20231020_CC_35	N2	6h TBZ	1	2	7.63346e+10	3.5064e+08	1.94548e+08	2.25278e+08	#VALUE!	20070112			20231020_CC_35	N2	6h TBZ	1	2	10.8827	8.54486	8.28903
20231020_CC_49	N2	6h TBZ	3	1	54597574619	302782421	95484570	149426553	55164	28188205	3162501159				20231020_CC_38	N2	6h TBZ	1	3	35575602242	194178102	80719691	75508391	nd	29955143	1603143835			20231020_CC_38	N2	6h TBZ	1	3	3.29173e+10	1.79668e+08	7.4688e+07	6.98661e+07	#VALUE!	29955143			20231020_CC_38	N2	6h TBZ	1	3	10.5174	8.25447	7.87325
20231020_CC_50	N2	2h TBZ	3	2	25682678614	23600198	57767227	16159753	nd	34830828	1141763219				20231020_CC_41	N2	6h TBZ	2	1	30939597490	230923517	53340079	94975262	184756	36400759	2479197758			20231020_CC_41	N2	6h TBZ	2	1	2.35585e+10	1.75833e+08	4.0615e+07	7.23174e+07	140680	36400759			20231020_CC_41	N2	6h TBZ	2	1	10.3721	8.2451	7.60869
20231020_CC_51	N2	6h TBZ	3	2	80071059799	490657000	152396338	223485390	144271	29908236	4673805649				20231020_CC_44	N2	6h TBZ	2	2	68855361346	409518554	113139127	230754577	125540	28370395	5403819491			20231020_CC_44	N2	6h TBZ	2	2	6.72691e+10	4.00084e+08	1.10533e+08	2.25438e+08	122648	28370395			20231020_CC_44	N2	6h TBZ	2	2	10.8278	8.60215	8.04349
20231020_CC_52	N2	2h TBZ	3	3	76228131871	34934606	155593200	40477886	38123	32526827	3954550689				20231020_CC_47	N2	6h TBZ	2	3	66795711308	382200193	123494224	167797514	264012	29440038	4968483844			20231020_CC_47	N2	6h TBZ	2	3	6.28859e+10	3.59828e+08	1.16266e+08	1.57976e+08	248558	29440038			20231020_CC_47	N2	6h TBZ	2	3	10.7986	8.5561	8.06545
20231020_CC_53	N2	6h TBZ	3	3	64129366552	381530271	150390482	187634011	127493	25873991	4004287083				20231020_CC_49	N2	6h TBZ	3	1	54597574619	302782421	95484570	149426553	55164	28188205	3162501159			20231020_CC_49	N2	6h TBZ	3	1	5.36845e+10	2.97719e+08	9.38877e+07	1.46928e+08	54241.5	28188205			20231020_CC_49	N2	6h TBZ	3	1	10.7298	8.47381	7.97261
20231020_CC_54	Blank				57989346	102022	79392	nd	nd	1479	826787				20231020_CC_51	N2	6h TBZ	3	2	80071059799	490657000	152396338	223485390	144271	29908236	4673805649			20231020_CC_51	N2	6h TBZ	3	2	7.42041e+10	4.54705e+08	1.4123e+08	2.0711e+08	133700	29908236			20231020_CC_51	N2	6h TBZ	3	2	10.8704	8.65773	8.14993
20231020_CC_55	PHX2702	Mock	1	1	16497620	nd	nd	nd	nd	24300196	2762965729				20231020_CC_53	N2	6h TBZ	3	3	64129366552	381530271	150390482	187634011	127493	25873991	4004287083			20231020_CC_53	N2	6h TBZ	3	3	6.86968e+10	4.08704e+08	1.61102e+08	2.00998e+08	136573	25873991			20231020_CC_53	N2	6h TBZ	3	3	10.8369	8.61141	8.2071
20231020_CC_56	PHX2702	2h TBZ	1	1	27622798663	17933126	79708753	9670049	nd	18196266	981170984				20231020_CC_57	PHX2702	6h TBZ	1	1	46890301874	83995151	106549394	67342956	11475	20603648	2149905347			20231020_CC_57	PHX2702	6h TBZ	1	1	4.72957e+10	8.47213e+07	1.07471e+08	6.79252e+07	11574.2	20603648			20231020_CC_57	PHX2702	6h TBZ	1	1	10.6748	7.92799	8.03129
20231020_CC_57	PHX2702	6h TBZ	1	1	46890301874	83995151	106549394	67342956	11475	20603648	2149905347				20231020_CC_60	PHX2702	6h TBZ	1	2	66252519004	102115171	138510176	78938748	small	14286473	4382794382			20231020_CC_60	PHX2702	6h TBZ	1	2	9.6374e+10	1.48542e+08	2.01483e+08	1.14828e+08	#VALUE!	14286473			20231020_CC_60	PHX2702	6h TBZ	1	2	10.984	8.17185	8.30424
20231020_CC_58	PHX2702	Mock	1	2	37924109	39227	43283	nd	nd	16623129	433009924				20231020_CC_63	PHX2702	6h TBZ	1	3	35711077026	93416292	94874248	43669489	nd	23979641	1739743628			20231020_CC_63	PHX2702	6h TBZ	1	3	3.09487e+10	8.09585e+07	8.2222e+07	3.78458e+07	#VALUE!	23979641			20231020_CC_63	PHX2702	6h TBZ	1	3	10.4906	7.90826	7.91499
20231020_CC_59	PHX2702	2h TBZ	1	2	62552800750	26927163	139764437	14271383	nd	16573084	2791500111				20231020_CC_67	PHX2702	6h TBZ	2	1	52525669412	239633998	116005508	99149227		19671827	3441583790			20231020_CC_67	PHX2702	6h TBZ	2	1	5.54893e+10	2.53155e+08	1.22551e+08	1.04744e+08	0	19671827			20231020_CC_67	PHX2702	6h TBZ	2	1	10.7442	8.40339	8.08832
20231020_CC_60	PHX2702	6h TBZ	1	2	66252519004	102115171	138510176	78938748	small	14286473	4382794382				20231020_CC_69	PHX2702	6h TBZ	2	2	60848472811	206536455	135534568	127614855		20275280	4103780371			20231020_CC_69	PHX2702	6h TBZ	2	2	6.23685e+10	2.11696e+08	1.3892e+08	1.30803e+08	0	20275280			20231020_CC_69	PHX2702	6h TBZ	2	2	10.795	8.32571	8.14277
20231020_CC_61	PHX2702	Mock	1	3	269912456					17796924	2400703964				20231020_CC_72	PHX2702	6h TBZ	2	3	76640533570	272822308	155668981	143962613		18826401	5653847960			20231020_CC_72	PHX2702	6h TBZ	2	3	8.46007e+10	3.01159e+08	1.71837e+08	1.58915e+08	0	18826401			20231020_CC_72	PHX2702	6h TBZ	2	3	10.9274	8.4788	8.23512
20231020_CC_62	PHX2702	2h TBZ	1	3	52136446022	30081895	114974420	17618129	nd	19434322	2360447099				20231020_CC_75	PHX2702	6h TBZ	3	1	52395144723	252071669	114608683	115716745	17618	23327757	4184652824			20231020_CC_75	PHX2702	6h TBZ	3	1	4.66768e+10	2.24561e+08	1.021e+08	1.03087e+08	15695.2	23327757			20231020_CC_75	PHX2702	6h TBZ	3	1	10.6691	8.35133	8.00903
20231020_CC_63	PHX2702	6h TBZ	1	3	35711077026	93416292	94874248	43669489	nd	23979641	1739743628				20231020_CC_78	PHX2702	6h TBZ	3	2	83226364329	385127423	197335172	209512589	141888	24398197	7387038830			20231020_CC_78	PHX2702	6h TBZ	3	2	7.08901e+10	3.28042e+08	1.68085e+08	1.78458e+08	120857	24398197			20231020_CC_78	PHX2702	6h TBZ	3	2	10.8506	8.51593	8.22553
20231020_CC_64	PHX2702	Mock	2	1	134247650					22246843	1047609085				20231020_CC_81	PHX2702	6h TBZ	3	3	70890359251	313173277	153836734	190912046	64796	21666732	5363174156			20231020_CC_81	PHX2702	6h TBZ	3	3	6.79949e+10	3.00382e+08	1.47553e+08	1.83114e+08	62149.5	21666732			20231020_CC_81	PHX2702	6h TBZ	3	3	10.8325	8.47767	8.16895
20231020_CC_65	PHX2702	Mock	2	1	22583490					24552459	2856256937				20231020_CC_85	PHX2883	6h TBZ	1	1	54769610994	226506526	116227108	146041317	25562	17555314	3372271603			20231020_CC_85	PHX2883	6h TBZ	1	1	6.21156e+10	2.56887e+08	1.31816e+08	1.65629e+08	28990.5	17555314			20231020_CC_85	PHX2883	6h TBZ	1	1	10.7932	8.40974	8.11997
20231020_CC_66	PHX2702	2h TBZ	2	1	62071237605	32166757	141911696	33045055		17800225	3846594387				20231020_CC_88	PHX2883	6h TBZ	1	2	65403631384	226932613	141369083	194282002	nd	17741099	4734732286			20231020_CC_88	PHX2883	6h TBZ	1	2	7.33991e+10	2.54675e+08	1.58651e+08	2.18033e+08	#VALUE!	17741099			20231020_CC_88	PHX2883	6h TBZ	1	2	10.8657	8.40599	8.20044
20231020_CC_67	PHX2702	6h TBZ	2	1	52525669412	239633998	116005508	99149227		19671827	3441583790				20231020_CC_91	PHX2883	6h TBZ	1	3	45881342595	211412647	100727069	143601162	nd	20735472	2669282622			20231020_CC_91	PHX2883	6h TBZ	1	3	4.40546e+10	2.02996e+08	9.67168e+07	1.37884e+08	#VALUE!	20735472			20231020_CC_91	PHX2883	6h TBZ	1	3	10.644	8.30749	7.9855
20231020_CC_68	PHX2702	2h TBZ	2	2	65441208600	32445237	142264250	33856891		22071186	3753324313				20231020_CC_98	PHX2883	6h TBZ	2	3	62190213492	474959701	141719424	202208150	60713	21015610	5810999324			20231020_CC_98	PHX2883	6h TBZ	2	3	5.89182e+10	4.49971e+08	1.34263e+08	1.91569e+08	57518.7	21015610			20231020_CC_98	PHX2883	6h TBZ	2	3	10.7702	8.65318	8.12796
20231020_CC_69	PHX2702	6h TBZ	2	2	60848472811	206536455	135534568	127614855		20275280	4103780371				20231020_CC_101	PHX2883	6h TBZ	3	1	69119911444	543762841	151480197	262652608	52350	20552377	6094304601			20231020_CC_101	PHX2883	6h TBZ	3	1	6.69592e+10	5.26765e+08	1.46745e+08	2.54442e+08	50713.6	20552377			20231020_CC_101	PHX2883	6h TBZ	3	1	10.8258	8.72162	8.16656
20231020_CC_70	PHX2702	Mock	2	3	92137650					28120451	4390967793				20231020_CC_104	PHX2883	6h TBZ	3	2	64105614026	548948016	154135469	247630713	57218	22525300	5437783003			20231020_CC_104	PHX2883	6h TBZ	3	2	5.66624e+10	4.8521e+08	1.36239e+08	2.18879e+08	50574.5	22525300			20231020_CC_104	PHX2883	6h TBZ	3	2	10.7533	8.68593	8.1343
20231020_CC_71	PHX2702	2h TBZ	2	3	75215675075	38164365	171320669	36517900		19363513	4840076215				20231020_CC_107	PHX2883	6h TBZ	3	3	36210467991	389738998	103993266	135361692	31445	19244252	2957664530			20231020_CC_107	PHX2883	6h TBZ	3	3	3.7463e+10	4.0322e+08	1.0759e+08	1.40044e+08	32532.7	19244252			20231020_CC_107	PHX2883	6h TBZ	3	3	10.5736	8.60554	8.03177
20231020_CC_72	PHX2702	6h TBZ	2	3	76640533570	272822308	155668981	143962613		18826401	5653847960
20231020_CC_73	PHX2702	Mock	3	1	136457576					22765159	4041733968
20231020_CC_74	PHX2702	2h TBZ	3	1	51562082487	44096612	142610348	28211193		20650717	2920795704
20231020_CC_75	PHX2702	6h TBZ	3	1	52395144723	252071669	114608683	115716745	17618	23327757	4184652824
20231020_CC_76	PHX2702	Mock	3	2	93849972					26965862	4089600734
20231020_CC_77	PHX2702	2h TBZ	3	2	69888018756	38897319	146465457	38720550		23869581	4755222790
20231020_CC_78	PHX2702	6h TBZ	3	2	83226364329	385127423	197335172	209512589	141888	24398197	7387038830
20231020_CC_79	PHX2702	Mock	3	3						29302728	2049814815
20231020_CC_80	PHX2702	2h TBZ	3	3	67985150225	48716174	174010131	38949184	nd	24306808	4975285164
20231020_CC_81	PHX2702	6h TBZ	3	3	70890359251	313173277	153836734	190912046	64796	21666732	5363174156
20231020_CC_82	Blank				51424255					33029	941518
20231020_CC_83	PHX2883	Mock	1	1	35205156					20064116	3084334947
20231020_CC_84	PHX2883	2h TBZ	1	1	58267629633	37601230	139423885	25563535	nd	17975072	3230651384
20231020_CC_85	PHX2883	6h TBZ	1	1	54769610994	226506526	116227108	146041317	25562	17555314	3372271603
20231020_CC_86	PHX2883	Mock	1	2	76994271					19256025	4154393870
20231020_CC_87	PHX2883	2h TBZ	1	2	56931037169	32709837	150883278	26448659	nd	20651976	3056601319
20231020_CC_88	PHX2883	6h TBZ	1	2	65403631384	226932613	141369083	194282002	nd	17741099	4734732286
20231020_CC_89	PHX2883	Mock	1	3						20754579	1384793531
20231020_CC_90	PHX2883	2h TBZ	1	3	65752487334	31169867	108789293	26484272	nd	18098583	5039253226
20231020_CC_91	PHX2883	6h TBZ	1	3	45881342595	211412647	100727069	143601162	nd	20735472	2669282622
20231020_CC_92	PHX2883	Mock	2	1						26524997	2847436738
20231020_CC_93	PHX2883	2h TBZ	2	1	60392194112	51116402	176308640	27297640	nd	23907175	4712797288
20231020_CC_94	PHX2883	Mock	2	2						22222938	5723321478
20231020_CC_95	PHX2883	2h TBZ	2	2	48087898479	46030209	129094976	27019388	nd	22557350	3845350807
20231020_CC_96	PHX2883	Mock	2	3	402767436					28341417	4191335489
20231020_CC_97	PHX2883	2h TBZ	2	3	77221528754	51102672	169204128	44049165		23164012	6567451263
20231020_CC_98	PHX2883	6h TBZ	2	3	62190213492	474959701	141719424	202208150	60713	21015610	5810999324
20231020_CC_99	PHX2883	Mock	3	1	38289567					27588185	4927258549
20231020_CC_100	PHX2883	2h TBZ	3	1	24887874964	31079741	62788119	29062962		26647395	1410365417
20231020_CC_101	PHX2883	6h TBZ	3	1	69119911444	543762841	151480197	262652608	52350	20552377	6094304601
20231020_CC_102	PHX2883	Mock	3	2	91340890					28787524	3117710463
20231020_CC_103	PHX2883	2h TBZ	3	2	76641164516	53377626	155844097	53828717		21405091	5680115597
20231020_CC_104	PHX2883	6h TBZ	3	2	64105614026	548948016	154135469	247630713	57218	22525300	5437783003
20231020_CC_105	PHX2883	Mock	3	3	39829098					23416262	5877130973
20231020_CC_106	PHX2883	2h TBZ	3	3	52809818154	58176714	134713823	48357843		20586550	3831338593
20231020_CC_107	PHX2883	6h TBZ	3	3	36210467991	389738998	103993266	135361692	31445	19244252	2957664530
[truncated: 14 more columns]
