# Supplementary material for: Naturally occurring variation in a cytochrome P450 modifies thiabendazole responses independently of beta-tubulin
Source: PLoS Pathog. 2025 Jan 14;21(1):e1012602. doi: 10.1371/journal.ppat.1012602 (PMC11771912; doi:10.1371/journal.ppat.1012602)
Supplement: S15 File — (CSV) [file ppat.1012602.s015.csv]

id	trial	strain	drug	TBZ	TBZOH
KS_TBZ_240401_012	2	K267	TBZ	38886192.64	7706834.37
KS_TBZ_240401_013	2	K267	TBZ	65739017.40	12528031.40
KS_TBZ_240401_014	2	K267	TBZ	66690828.51	13364808.82
KS_TBZ_240401_019	2	K267E	TBZ	33117969.16	4121254.99
KS_TBZ_240401_020	2	K267E	TBZ	16241136.24	3807183.05
KS_TBZ_240401_021	2	K267E	TBZ	54252822.71	6794011.53
KS_TBZ_240404_012	3	K267	TBZ	94267331.70	3132184.18
KS_TBZ_240404_013	3	K267	TBZ	91380632.32	3818035.35
KS_TBZ_240404_014	3	K267	TBZ	43393000.47	2389505.92
KS_TBZ_240404_019	3	K267E	TBZ	77626994.45	1261971.29
KS_TBZ_240404_020	3	K267E	TBZ	57350280.76	892463.76
KS_TBZ_240404_021	3	K267E	TBZ	51817472.19	744321.78
KS_TBZ_240419_012	4	K267	TBZ	189302466.70	2949924.62
KS_TBZ_240419_013	4	K267	TBZ	137115883.60	3275843.34
KS_TBZ_240419_014	4	K267	TBZ	183609594.30	4757861.30
KS_TBZ_240419_019	4	K267E	TBZ	109485313.10	2937252.48
KS_TBZ_240419_020	4	K267E	TBZ	172837290.20	2461776.55
KS_TBZ_240419_021	4	K267E	TBZ	144855398.70	1791205.79
KS_TBZ_240420_012	5	K267	TBZ	140202143.30	5067405.95
KS_TBZ_240420_013	5	K267	TBZ	104916442.70	3820041.77
KS_TBZ_240420_014	5	K267	TBZ	209603164.00	6418362.77
KS_TBZ_240420_019	5	K267E	TBZ	133526299.40	3505430.97
KS_TBZ_240420_020	5	K267E	TBZ	201271146.90	4676371.13
KS_TBZ_240420_021	5	K267E	TBZ	110115339.20	3006117.08
KS_TBZ_LYS_240325_012	6	K267	TBZ	68465291.22	1817526.40
KS_TBZ_LYS_240325_013	6	K267	TBZ	23777051.86	972556.77
KS_TBZ_LYS_240325_014	6	K267	TBZ	75184651.23	2861470.06
KS_TBZ_LYS_240325_019	6	K267E	TBZ	46180668.54	330935.26
KS_TBZ_LYS_240325_020	6	K267E	TBZ	23922429.11	135014.60
KS_TBZ_LYS_240325_021	6	K267E	TBZ	53719403.17	354008.06
KS_CLOM_TBZ_240312_016	1	K267	TBZ	45169747.90	3714850.06
KS_CLOM_TBZ_240312_018	1	K267E	TBZ	75414767.34	779116.45
