# Supplementary material for: Naturally occurring variation in a cytochrome P450 modifies thiabendazole responses independently of beta-tubulin
Source: PLoS Pathog. 2025 Jan 14;21(1):e1012602. doi: 10.1371/journal.ppat.1012602 (PMC11771912; doi:10.1371/journal.ppat.1012602)
Supplement: S16 File — (XLSX) [file ppat.1012602.s016.xlsx]

## Sheet: reads + frequencies per sample
Any sample highlighted in yellow failed to amplify and wasn't sequenced
								HC_00022640 P267E (GAA or GAG, Glutamate)									HC_00022670 P267E (GAA, Glutamate)							HC_00073880 P267N (AAT, Aspargine)							HC_00073890 P267D (GAT, Aspartic acid)
	STRAIN NAME	STRAIN RESISTANCE STATUS	PROJECT	TREATMENT	COUNTRY	Province		Sample	Total reads	Total H. contortus reads	% of reads mapped to H. contortus	Total reads GAA	Total reads GAG	Total reads GAA or GAG	% GAA or GAG		Sample	Total reads	Total H. contortus reads	% of reads mapped to H. contortus	Total reads GAA	% GAA		Sample_Name	Total reads	Total H. contortus reads	% of reads mapped to H. contortus	Total reads AAT	% AAT		Sample_Name	Total reads	Total H. contortus reads	% of reads mapped to H. contortus	Total reads GAT	%GAT
1	UGA_1	Multi-drug resistance						Hc_UGA	19915	19915	100	19915	0	19915	100		Hc_UGA	31605	30757	97.3169	30757	100		Hc_UGA	23125	22880	98.9405	22880	100		Hc_UGA	10256	10256	100	10256	100
2	HC018	Multi-drug resistance						MHco_18	7833	7833	100	7833	0	7833	100		MHco_18	4367	4367	100	4367	100		MHco_18	21957	21957	100	21957	100		MHco_18	18121	17789	98.1679	17789	100
1	ISE	Multi-drug susceptible						MHco3_ISE	9792	9792	100	9792	0	9792	100		MHco3_ISE	6451	6451	100	6451	100		MHco3_ISE	24066	24066	100	24066	100		MHco3_ISE	14571	14571	100	14571	100
2	HC_TxPh_2011_S	Multi-drug susceptible						Hc_TxPhS	13571	13571	100	13571	0	13571	100		Hc_TxPhS	23991	23991	100	23991	100		Hc_TxPhS	39832	39832	100	39832	100		Hc_TxPhS	26030	25843	99.2816	25843	100
1	UK-1E08		UK SURVEY 2008-2009	none	UK			1E08	10116	10116	100	10116	0	10116	100		1E08	30430	30430	100	30430	100		UK_1E08	30745	30729	99.948	30729	100		UK_1E08	26373	26373	100	26373	100
2	UK-5E08		UK SURVEY 2008-2009	none	UK			5E08	15655	15655	100	15655	0	15655	100		5E08	18150	18150	100	18150	100		UK_5E08	29218	28626	97.9739	28626	100		UK_5E08	26858	26803	99.7952	26803	100
3	UK-22E08		UK SURVEY 2008-2009	none	UK			22E08	6175	6175	100	6175	0	6175	100		22E08							UK_22E08	22430	22430	100	22430	100		UK_22E08	11051	11051	100	11051	100
4	UK-37E08		UK SURVEY 2008-2009	none	UK			37E08	17581	17581	100	17581	0	17581	100		37E08	10725	10725	100	10725	100		UK_37E08	32640	32640	100	32640	100		UK_37E08	21046	20960	99.5914	20960	100
5	UK-54E08		UK SURVEY 2008-2009	none	UK			54E08	7196	7196	100	7196	0	7196	100		54E08	15489	15489	100	15489	100		UK_54E08	28288	28288	100	28288	100		UK_54E08	22800	22800	100	22800	100
6	UK-66E08		UK SURVEY 2008-2009	none	UK			66E08	22814	22814	100	22814	0	22814	100		66E08	22261	22261	100	22261	100		UK_66E08	30916	30916	100	30916	100		UK_66E08	22128	22128	100	22128	100
7	UK-68E08		UK SURVEY 2008-2009	none	UK			68E08	14781	14781	100	14781	0	14781	100		68E08	16194	16156	99.7653	16156	100		UK_68E08	26506	26503	99.9887	26503	100		UK_68E08	20918	20918	100	20918	100
8	UK-76E08		UK SURVEY 2008-2009	none	UK			76E08	31041	31041	100	31041	0	31041	100		76E08	25041	25041	100	25041	100		UK_76E08	23015	22979	99.8436	22979	100		UK_76E08	26869	26773	99.6427	26773	100
9	UK-86E08		UK SURVEY 2008-2009	none	UK			86E08	23963	23963	100	23963	0	23963	100		86E08	21679	21679	100	21679	100		UK_86E08	33446	33446	100	33446	100		UK_86E08	21527	21527	100	21527	100
10	UK-90E08		UK SURVEY 2008-2009	none	UK			90E08	9196	9196	100	9196	0	9196	100		90E08	20285	20285	100	20285	100		UK_90E08	31047	31006	99.8679	31006	100		UK_90E08	16663	16663	100	16663	100
11	UK-95E08		UK SURVEY 2008-2009	none	UK			95E08	25601	25601	100	25601	0	25601	100		95E08	13183	13183	100	13183	100		UK_95E08	33149	33149	100	33149	100		UK_95E08	25318	25045	98.9217	25045	100
12	UK-101E08		UK SURVEY 2008-2009	none	UK			101E08	20844	20844	100	20844	0	20844	100		101E08	18176	18176	100	18176	100		UK_101E08	27080	27068	99.9557	27068	100		UK_101E08	22631	22631	100	22631	100
13	UK-102E08		UK SURVEY 2008-2009	none	UK			102E08	30157	30157	100	30157	0	30157	100		102E08	19137	19137	100	19137	100		UK_102E08	31161	30927	99.2491	30927	100		UK_102E08	21101	21028	99.654	21028	100
14	UK-111E08		UK SURVEY 2008-2009	none	UK			110E08	16348	16348	100	16348	0	16348	100		110E08	29514	29514	100	29514	100		UK_111E08	27237	27224	99.9523	27224	100		UK_111E08	22109	22109	100	22109	100
15	UK-114E08		UK SURVEY 2008-2009	none	UK			114bE08	27046	27046	100	27046	0	27046	100		114bE08	12511	12511	100	12511	100		UK_114E08	23207	23168	99.8319	23168	100		UK_114E08	19725	19658	99.6603	19658	100
16	UK-99B08		UK SURVEY 2008-2009	none	UK			99bE08	450	450	100	450	0	450	100		99bE08							UK_99B08	21207	21207	100	21207	100		UK_99B08
17	UK-3E09		UK SURVEY 2008-2009	none	UK			3E09	24670	24670	100	24670	0	24670	100		3E09	16564	16564	100	16564	100		UK_3E09	36388	36388	100	36388	100		UK_3E09	28452	28452	100	28452	100
18	UK-93E09		UK SURVEY 2008-2009	none	UK			93E09	19989	19989	100	19989	0	19989	100		93E09	14346	14346	100	14346	100		UK_93E09	33778	33671	99.6832	33671	100		UK_93E09	18312	18228	99.5413	18228	100
19	UK-95E09		UK SURVEY 2008-2009	none	UK			95E09	21631	21631	100	21631	0	21631	100		95E09	15317	15317	100	15317	100		UK_95E09	24866	24866	100	24866	100		UK_95E09	24289	24073	99.1107	24073	100
20	UK-80L09		UK SURVEY 2008-2009	none	UK			80L09	32325	32325	100	32325	0	32325	100		80L09	22841	22841	100	22841	100		UK_80L09	25503	25480	99.9098	25480	100		UK_80L09	24906	24906	100	24906	100
1	AZ1		USA survey	None	USA			AZ1	34987	34987	100	34987	0	34987	100		AZ1	24517	24517	100	24517	100		AZ1	31410	31366	99.8599	31366	100		AZ1	24189	24189	100	24189	100
2	AZ2		USA survey	None	USA			AZ2	37266	37266	100	37266	0	37266	100		AZ2	27497	27497	100	27497	100		AZ2	27543	27543	100	27543	100		AZ2	23771	23771	100	23771	100
3	AZ3		USA survey	None	USA			AZ3	40689	40689	100	40689	0	40689	100		AZ3	30749	30749	100	30749	100		AZ3	26222	26222	100	26222	100		AZ3	22617	22225	98.2668	22225	100
4	AZ4		USA survey	None	USA			AZ4	23354	23354	100	23354	0	23354	100		AZ4	49317	49317	100	49317	100		AZ4	15986	15986	100	15986	100		AZ4	22665	22665	100	22665	100
5	AZ6		USA survey	None	USA			AZ6	49397	49397	100	49397	0	49397	100		AZ6	19521	19521	100	19521	100		AZ6	27979	27849	99.5354	27849	100		AZ6	16440	16440	100	16440	100
6	AZ7		USA survey	None	USA			AZ7	35556	35556	100	35556	0	35556	100		AZ7	53477	53477	100	53477	100		AZ7	30598	30598	100	30598	100		AZ7	18849	18842	99.9629	18842	100
7	AZ9		USA survey	None	USA			AZ9	48197	48197	100	48197	0	48197	100		AZ9	59060	59060	100	59060	100		AZ9	32201	32201	100	32201	100		AZ9	20069	19962	99.4668	19962	100
8	AZ11		USA survey	None	USA			AZ11	41964	41836	99.695	41807	29	41836	100		AZ11	23311	23311	100	23311	100		AZ11	33560	33560	100	33560	100		AZ11	20497	20424	99.6439	20424	100
9	AZ12		USA survey	None	USA			AZ12	24935	24935	100	24882	53	24935	100		AZ12	13205	13205	100	13205	100		AZ12	32908	32908	100	32908	100		AZ12	25180	25155	99.9007	25155	100
10	AZ13		USA survey	None	USA			AZ13	38966	38957	99.9769	38957	0	38957	100		AZ13	26993	26993	100	26993	100		AZ13							AZ13	20410	20406	99.9804	20406	100
11	AZ14		USA survey	None	USA			AZ14	32339	32339	100	32339	0	32339	100		AZ14	24115	24115	100	24115	100		AZ14	23716	23716	100	23716	100		AZ14	21137	21137	100	21137	100
12	AZ15		USA survey	None	USA			AZ15	29424	29424	100	29424	0	29424	100		AZ15	17088	17088	100	17088	100		AZ15	33497	33497	100	33497	100		AZ15	23019	22749	98.8271	22749	100
13	AZ16		USA survey	None	USA			AZ16	27865	27865	100	27865	0	27865	100		AZ16	26905	26905	100	26905	100		AZ16	36596	36596	100	36596	100		AZ16	22666	22605	99.7309	22605	100
14	AZ17		USA survey	None	USA			AZ17	48187	48187	100	48187	0	48187	100		AZ17	57085	57085	100	57085	100		AZ17	33177	33177	100	33177	100		AZ17	21027	20946	99.6148	20946	100
15	AZ18		USA survey	None	USA			AZ18	22973	22973	100	22973	0	22973	100		AZ18	29429	29429	100	29429	100		AZ18	19893	19893	100	19893	100		AZ18	28569	28035	98.1308	28035	100
16	AZ19		USA survey	None	USA			AZ19									AZ19	15776	15776	100	15776	100		AZ19	21371	20240	94.7078	20240	100		AZ19	13539	13539	100	13539	100
17	AZ20		USA survey	None	USA			AZ20	27453	24680	89.8991	24680	0	24680	100		AZ20	49389	49389	100	49389	100		AZ20	27746	27746	100	27746	100		AZ20	22066	22066	100	22066	100
18	AZ21		USA survey	None	USA			AZ21	34833	34833	100	34833	0	34833	100		AZ21	26045	26045	100	26045	100		AZ21	33906	33906	100	33906	100		AZ21	20131	20091	99.8013	20091	100
19	AZ22		USA survey	None	USA			AZ22									AZ22							AZ22	16888	16771	99.3072	16771	100		AZ22
20	AZ23		USA survey	None	USA			AZ23	38999	38999	100	38999	0	38999	100		AZ23	26588	26588	100	26588	100		AZ23	20086	20086	100	20086	100		AZ23	17311	17311	100	17311	100
21	AZ24		USA survey	None	USA			AZ24									AZ24	45651	45651	100	45651	100		AZ24	21596	21596	100	21596	100		AZ24	19706	19706	100	19706	100
22	AZ25		USA survey	None	USA			AZ25									AZ25							AZ25	24426	24426	100	24426	100		AZ25
23	AZ26		USA survey	None	USA			AZ26	33475	33475	100	33475	0	33475	100		AZ26	26415	26415	100	26415	100		AZ26	11636	11636	100	11636	100		AZ26	30348	30034	98.9653	30034	100
24	AZ27		USA survey	None	USA			AZ27	39388	39388	100	39388	0	39388	100		AZ27	37917	37917	100	37917	100		AZ27	29340	29315	99.9148	29315	100		AZ27	21326	21282	99.7937	21282	100
25	AZ28		USA survey	None	USA			AZ28	37376	37308	99.8181	37308	0	37308	100		AZ28	29222	29222	100	29222	100		AZ28	38898	38898	100	38898	100		AZ28	25985	25985	100	25985	100
26	AZ29		USA survey	None	USA			AZ29	27436	26458	96.4353	26458	0	26458	100		AZ29	73205	73205	100	73205	100		AZ29	31933	31933	100	31933	100		AZ29	26103	26103	100	26103	100
27	AZ30		USA survey	None	USA			AZ30	36537	36537	100	36224	313	36537	100		AZ30	24336	24336	100	24336	100		AZ30	31799	31799	100	31799	100		AZ30	22250	21872	98.3011	21872	100
28	AZ31		USA survey	None	USA			AZ31	22638	22638	100	22638	0	22638	100		AZ31	26982	26982	100	26982	100		AZ31	34953	34953	100	34953	100		AZ31	30714	30659	99.8209	30659	100
29	AZ32		USA survey	None	USA			AZ32	25806	25797	99.9651	25783	14	25797	100		AZ32	36914	36914	100	36914	100		AZ32	35232	35229	99.9915	35229	100		AZ32	21578	21578	100	21578	100
30	AZ33		USA survey	None	USA			AZ33	25654	25654	100	25654	0	25654	100		AZ33	42129	42129	100	42129	100		AZ33	29034	29034	100	29034	100		AZ33	28243	27841	98.5766	27841	100
1	140.1		OFDA 2019	None	Canada	SK		396	1880	1880	100	1880	0	1880	100		396	30860	30860	100	30860	100		396	31442	31442	100	31442	100		396	20696	20696	100	20696	100
2	15.1 Fb L1		FECRT 2017	None	Canada	AB		11									11							11							11
3	34.1 ewes L1		OFDA 2017	None	Canada	AB		29	27333	27333	100	27333	0	27333	100		29	24507	24507	100	24507	100		29	38674	38674	100	38674	100		29	25759	25759	100	25759	100
4	77.1 L1		OFDA 2017	None	Canada	MB		57	35839	35839	100	35839	0	35839	100		57	35755	35755	100	35755	100		57							57	24289	24289		24289	100
5	37.1 Mature		FECRT 2018	None	Canada	AB		253	8382	8382	100	8382	0	8382	100		253	16134	16134	100	16134	100		253	39394	39394	100	39394	100		253	25483	25483	100	25483	100
6	61.1		OFDA 2018	None	Canada	BC		255	30094	30094	100	30094	0	30094	100		255	45771	45771	100	45771	100		255	29664	29664	100	29664	100		255
7	89.1		OFDA 2018	None	Canada	AB		251									251	22803	22803	100	22803	100		251	34171	34171	100	34171	100		251	31072	31072	100	31072	100
8	11.1 Fb		FECRT 2019	None	Canada	AB		265									265							265							265
9	19.1		OFDA 2018	None	Canada	AB		266									266							266							266
10	35.1 Fb+Clos		OFDA 2019	None	Canada	BC		268	8950	8950	100	8950	0	8950	100		268	27846	27846	100	27846	100		268	29081	29081	100	29081	100		268
11	15.1 FB		FECRT 2018	None	Canada	AB		300	35562	35562	100	35562	0	35562	100		300	21067	21067	100	21067	100		300	32101	32101	100	32101	100		300
12	36.1 IVM		FECRT 2018	None	Canada	AB		307	22408	22408	100	22408	0	22408	100		307	27206	27206	100	27206	100		307							307	29437	29437	100	29437	100
13	65.1RL		OFDA 2018	None	Canada	MB		317	24855	24855	100	24855	0	24855	100		317	23868	23868	100	23868	100		317	38538	38538	100	38538	100		317	31605	31605	100	31605	100
14	60.1		OFDA 2018	None	Canada	AB		316	31762	31762	100	31762	0	31762	100		316	26685	26685	100	26685	100		316	40812	40812	100	40812	100		316	25532	25532	100	25532	100
15	97.1		OFDA 2018	None	Canada	AB		322	28589	28589	100	28589	0	28589	100		322	28218	28186	99.8866	28186	100		322	19833	19833	100	19833	100		322	21023	21023	100	21023	100
16	111.1		OFDA 2018	None	Canada	SK		332	28581	28581	100	28558	23	28581	100		332	20443	20443	100	20443	100		332	21120	21120	100	21120	100		332	25899	25850	99.8108	25850	100
17	120 NEW		OFDA 2019	None	Canada	BC		443	21211	21211	100	21211	0	21211	100		443	26246	26212	99.8705	26212	100		443	24583	24583	100	24583	100		443	20102	20102	100	20102	100
18	125.1		OFDA 2018	None	Canada	SK		336	18778	18512	98.5834	18512	0	18512	100		336	17465	17465	100	17465	100		336	34072	34072	100	34072	100		336	25463	25422	99.839	25422	100
19	123.1		OFDA 2018	None	Canada	AB		338	30575	30575	100	30575	0	30575	100		338	26532	26532	100	26532	100		338	26775	26775	100	26775	100		338
20	24.1 Fb		FECRT 2019	None	Canada	AB		361	8058	8058	100	8058	0	8058	100		361	43166	43166	100	43166	100		361	33025	33025	100	33025	100		361	18080	18080	100	18080	100
21	19 Rams		OFDA 2019	None	Canada	AB		358									358							358							358
22	132.1		OFDA 2019	None	Canada	BC		393									393	23426	23426	100	23426	100		393	20298	20298	100	20298	100		393
23	150.1		OFDA 2019	None	Canada	BC		403									403							403	34011	34011	100	34011	100		403
24	123.1		OFDA 2019	None	Canada	AB		444	17509	17509	100	17509	0	17509	100		444	24236	24236	100	24236	100		444	33456	33456	100	33456	100		444	24356	24356	100	24356	100
25	37.1 CLOS		FECRT 2019	None	Canada	AB		424	27925	27925	100	27925	0	27925	100		424	33059	33059	100	33059	100		424	17739	17739	100	17739	100		424
26	89.1		OFDA 2019	None	Canada	AB		438	1251	1251	100	1251	0	1251	100		438	25840	25840	100	25840	100		438	29279	29279	100	29279	100		438	25740	24687	95.9091	24687	100
27	134.1		OFDA 2018	None	Canada	BC		471	26696	26696	100	26641	55	26696	100		471	28586	28586	100	28586	100		471	29761	29704	99.8085	29704	100		471	22877	22672	99.1039	22672	100
28	108.1		OFDA 2019	None	Canada	SK		440	14766	14766	100	14766	0	14766	100		440	20560	20560	100	20560	100		440	48319	48319	100	48319	100		440	22207	22207	100	22207	100
29	37.1 IVM		FECRT 2019	None	Canada	AB		426	24477	24477	100	24477	0	24477	100		426	23633	23633	100	23633	100		426	17705	17705	100	17705	100		426	18207	18181	99.8572	18181	100
30	37.1ST		FECRT 2019	None	Canada	AB		430	30277	30277	100	30277	0	30277	100		430	21315	21315	100	21315	100		430	36757	36757	100	36757	100		430
31	142.1 EWES		OFDA 2019	None	Canada	SK		450	24475	24475	100	24475	0	24475	100		450	20843	20843	100	20843	100		450	35648	35602	99.871	35602	100		450	25069	25069	100	25069	100
32	155.1		OFDA 2019	None	Canada	SK		456	27053	27053	100	27053	0	27053	100		456	16268	16268	100	16268	100		456	28310	28310	100	28310	100		456
33	159.1 SHEEP		OFDA 2019	None	Canada	BC		462	15049	15049	100	15049	0	15049	100		462	26004	26004	100	26004	100		462	22934	22934	100	22934	100		462	18946	18946	100	18946	100
34	98.1		OFDA 2018	None	Canada	SK		324	23233	23220	99.944	23188	32	23220	100		324	21409	21369	99.8132	21369	100		324	37107	37107	100	37107	100		324	23408	23408	100	23408	100
35	131.1		OFDA 2019	None	Canada	BC		445	13663	13663	100	13663	0	13663	100		445	22433	22433	100	22433	100		445	38929	38929	100	38929	100		445	15462	15462	100	15462	100
36	65.1		OFDA 2018	none	Canada	MB		318	16239	16239	100	16239	0	16239	100		318	15707	15707	100	15707	100		318	33222	33222	100	33222	100		318	20340	20211	99.3658	20211	100
37	109.1		OFDA 2019	none	Canada	SK		388	6034	6034	100	6034	0	6034	100		388	9092	9092	100	9092	100		388	30705	30705	100	30705	100		388	14736	14736	100	14736	100
38	143.1		OFDA 2019	none	Canada	SK		398									398							398	29800	29800	100	29800	100		398
1	11.2 FB		FECRT - Farm visits 2018	Febendazole	Canada	AB		295	25272	25272	100	25272	0	25272	100		295	34901	34901	100	34901	100		295	36583	36583	100	36583	100		295	24437	24437	100	24437	100
2	15.2 FB		FECRT - Farm visits 2018	Febendazole	Canada	AB		303	24185	24185	100	24185	0	24185	100		303	\						303							303	27660	27660	100	27660	100
3	37.2 FB		FECRT - Farm visits 2018	Febendazole	Canada	AB		313	24503	24503	100	24503	0	24503	100		313							313	25987	25987	100	25987	100		313	29120	29120	100	29120	100
4	34.2 Fb		FECRT - Farm visits 2019	Febendazole	Canada	AB		370	34546	34546	100	34546	0	34546	100		370	26165	26165	100	26165	100		370	24763	24763	100	24763	100		370	19179	19179	100	19179	100
5	62.2FB		FECRT - Farm visits 2019	Febendazole	Canada	AB		435	41076	41076	100	41076	0	41076	100		435	30626	30626	100	30626	100		435	30774	30774	100	30774	100		435	34254	34254	100	34254	100
6	11.2 Fb L1		FECRT - Farm visits 2017	Febendazole	Canada	AB		4	58362	58362	100	58362	0	58362	100		4	18335	18335	100	18335	100		4	37489	37489	100	37489	100		4	23824	23824	100	23824	100
7	24.2 Fb L1		FECRT - Farm visits 2017	Febendazole	Canada	AB		21	42727	42727	100	42727	0	42727	100		21	17075	17075	100	17075	100		21	34279	34279	100	34279	100		21	23072	22983	99.6143	22983	100
8	11.2 Fb eggs		FECRT - Farm visits 2017	Febendazole	Canada	AB		75	41773	41773	100	41773	0	41773	100		75	36755	36755	100	36755	100		75	34885	34885	100	34885	100		75	22049	22049	100	22049	100
9	24.2 Fb eggs		FECRT - Farm visits 2017	Febendazole	Canada	AB		91	36176	36176	100	36176	0	36176	100		91	20992	20992	100	20992	100		91	35478	35478	100	35478	100		91	29602	29602	100	29602	100
10	SK8.2 Fb Fecrt		FECRT - Farm visits 2016	Febendazole	Canada	SK		152	36553	36553	100	36553	0	36553	100		152	28361	28361	100	28361	100		152	47035	47035	100	47035	100		152	22374	22374	100	22374	100
11	SK4.2Fb Fecrt		FECRT - Farm visits 2016	Febendazole	Canada	SK		185									185							185	22805	22805	100	22805	100		185
12	SK7.2Fb Fecrt		FECRT - Farm visits 2016	Febendazole	Canada	SK		187	33542	33542	100	33542	0	33542	100		187	24133	24133	100	24133	100		187	36956	36956	100	36956	100		187	20058	19879	99.1076	19879	100
13	2.2S Fb Fecrt		FECRT - Farm visits 2017	Febendazole	Canada	SK		215	41099	41099	100	41099	0	41099	100		215	27609	27609	100	27609	100		215	27498	27498	100	27498	100		215	20669	20304	98.2341	20304	100
14	3.2S Fb Fecrt		FECRT - Farm visits 2017	Febendazole	Canada	SK		217	35065	35065	100	35065	0	35065	100		217	21564	21564	100	21564	100		217	35895	35895	100	35895	100		217	20651	20651	100	20651	100
15	5.2S Fb Fecrt		FECRT - Farm visits 2017	Febendazole	Canada	SK		228									228							228	12281	12281	100	12281	100		228
16	36.2 (2016)		FECRT 2017	Fenbendazole	Canada	AB		249	25028	25028	100	25028	0	25028	100		249	33768	33768	100	33768	100		249	37157	37157	100	37157	100		249	22960	22960	100	22960	100
17	134.2		OFDA 2018	Fenbendazole	Canada	BC		472	21993	21993	100	21949	44	21993	100		472	24936	24936	100	24936	100		472	40320	40320	100	40320	100		472	18394	18186	98.8692	18186	100
1	98.2		OFDA 2018	Albendazole	Canada	SK		325	32333	32333	100	32304	29	32333	100		325	21414	21414	100	21414	100		325	33197	33197	100	33197	100		325	20280	19976	98.501	19976	100
2	41.2		OFDA 2018	Albendazole	Canada	SK		271	24262	24262	100	24262	0	24262	100		271	33009	33009	100	33009	100		271	39105	39105	100	39105	100		271	26820	26820	100	26820	100
3	97.2		OFDA 2018	Albendazole	Canada	AB		323	15291	15291	100	15291	0	15291	100		323	15084	15084	100	15084	100		323	36228	36228	100	36228	100		323	23306	22679	97.3097	22679	100
4	155.2		OFDA 2019	Albendazole	Canada	SK		457	32321	32321	100	32321	0	32321	100		457	18455	18455	100	18455	100		457	30966	30966	100	30966	100		457	24672	24657	99.9392	24657	100
5	159.2 GOATS		OFDA 2019	Albendazole	Canada	AB		461	30485	30485	100	30485	0	30485	100		461	14057	14057	100	14057	100		461	34407	34407	100	34407	100		461	20918	20449	97.7579	20449	100
6	133.2		OFDA 2019	Albendazole	Canada	BC		447	21463	21463	100	21463	0	21463	100		447	18563	18563	100	18563	100		447	28128	28128	100	28128	100		447	22228	22228	100	22228	100
7	159.2 SHEEP		OFDA 2019	Albendazole	Canada	BC		463	22719	22719	100	22719	0	22719	100		463	20655	20655	100	20655	100		463	31023	31023	100	31023	100		463	32221	32062	99.5065	32062	100
1	19.2 Rams (359 repeated)		OFDA 2019	Ivermectin	Canada	AB		480	27251	27251	100	27251	0	27251	100		480	22487	22487	100	22487	100		480	32117	32117	100	32117	100		480	20077	20077	100	20077	100
2	77.2		OFDA 2018	Ivermectin	Canada	MB		275	28539	28539	100	28539	0	28539	100		275	32545	32545	100	32545	100		275	33068	33068	100	33068	100		275	27611	27611	100	27611	100
3	108.2		OFDA 2018	Ivermectin	Canada	SK		286	27830	27830	100	27830	0	27830	100		286	22477	22477	100	22477	100		286	33947	33947	100	33947	100		286	28533	28405	99.5514	28405	100
4	119.3		OFDA 2018	Ivermectin	Canada	AB		349	40806	40768	99.9069	40768	0	40768	100		349	40705	40705	100	40705	100		349	36765	36765	100	36765	100		349	20942	20116	96.0558	20116	100
5	148.2		OFDA 2019	Ivermectin	Canada	AB		402	5031	5031	100	5031	0	5031	100		402	32947	32947	100	32947	100		402	29090	29090	100	29090	100		402
6	142.2 EWES		OFDA 2019	Ivermectin	Canada	SK		451	28394	28394	100	28394	0	28394	100		451	20048	20048	100	20048	100		451	27303	27303	100	27303	100		451	17575	17275	98.293	17275	100
7	62.2IVM		FECRT 2019	Ivermectin	Canada	AB		436	21976	21976	100	21976	0	21976	100		436	27192	27192	100	27192	100		436	30397	30397	100	30397	100		436	21252	20964	98.6448	20964	100
8	36.2 IVM		FECRT 2019	Ivermectin	Canada	AB		423	31323	31323	100	31323	0	31323	100		423	23932	23932	100	23932	100		423	25253	25253	100	25253	100		423	27058	27058	100	27058	100
9	70.2		OFDA 2019	Ivermectin	Canada	MB		382	5752	5752	100	5752	0	5752	100		382	35602	35602	100	35602	100		382	37342	37342	100	37342	100		382
10	157.2		OFDA 2019	Ivermectin	Canada	AB		459	20874	20874	100	20874	0	20874	100		459	26320	26320	100	26320	100		459	35581	35581	100	35581	100		459	26324	26324	100	26324	100
1	65.2		OFDA 2018	Levamisole	Canada	MB		319	23054	23054	100	23054	0	23054	100		319	17506	17506	100	17506	100		319	34424	34424	100	34424	100		319	21526	21526	100	21526	100
2	109.2		OFDA 2019	Levamisole	Canada	SK		389	22407	22407	100	22407	0	22407	100		389	10801	10801	100	10801	100		389	31792	31783	99.9717	31783	100		389	22805	21925	96.1412	21925	100
3	143.2		OFDA 2019	Levamisole	Canada	SK		399									399							399	20226	20226	100	20226	100		399
1	98.2		OFDA 2019	Closantel	Canada	SK		385									385							385	29784	29784	100	29784	100		385

## Sheet: Sheet1
		Allele at Position 267 (% of Samples (n))
		Glutamate	Aspargine	Aspartic Acid
	Hc_00022640	100% (110)	0% (0)	0% (0)
	Hc_00022670	100% (110)	0% (0)	0% (0)
	Hc_00073880	0% (0)	100% (118)	0% (0)
	Hc_00073890	0% (0)	0% (0)	100% (103)

## Sheet: Tally by sample type
		STRAINS		FIELD SAMPLES
	Loci	BZ susceptible strain	BZ Resistant strain	US No Treatment survey samples	UK No Treatment (CEDFAS survey samples)	Canadian No Treatment (OFDA or pre-treatment, FECRT)	Canadian Post FB treatment	Canadian Post ALB treatment	Canadian Post IVM treatment	Canadian Post LEV treatment	Canadian Post CLOS treatment	Total
Total samples available for amplification		2	2	30	20	38	17	7	10	3	1	126
Number of samples that amplified well, were included in library and also yielded good read depth	Hc_22640	2	2	26	20	30	15	7	10	2	0	110
	Hc_22670	2	2	28	18	32	13	7	10	2	0	110
	Hc_73880	2	2	29	20	32	16	7	10	3	1	118
	Hc_73890	2	2	28	19	24	15	7	8	2	0	103
