# Supplementary material for: Naturally occurring variation in a cytochrome P450 modifies thiabendazole responses independently of beta-tubulin
Source: PLoS Pathog. 2025 Jan 14;21(1):e1012602. doi: 10.1371/journal.ppat.1012602 (PMC11771912; doi:10.1371/journal.ppat.1012602)
Supplement: S17 File — (CSV) [file ppat.1012602.s017.csv]

	chrom	start	end	pi	theta	td
0	V	1	10000	0.002011398385837544	0.005964449539444332	-1.9237270318792012
1	V	1001	11000	0.0022023672518347334	0.006480222337755482	-1.918108263787806
2	V	2001	12000	0.0021021355101136247	0.006308298071651766	-1.9367212553834072
3	V	3001	13000	0.002070231333106471	0.006228948410373127	-1.938960475641909
4	V	4001	14000	0.0020799701861233216	0.0064669973942090425	-1.9710326208871374
5	V	5001	15000	0.002423551384975358	0.007022445023159513	-1.9046253520911334
6	V	6001	16000	0.0025594077868772444	0.007300168837634747	-1.8894929453406193
7	V	7001	17000	0.002737157417468971	0.00767046725693506	-1.8722913195451825
8	V	8001	18000	0.003014429372974154	0.00827881466007129	-1.8525299773939792
9	V	9001	19000	0.0030316352040354482	0.008186240055246211	-1.8342127795318655
10	V	10001	20000	0.003028689104545193	0.007749816918213699	-1.7736052413527088
11	V	11001	21000	0.002850606175495679	0.007392743442459826	-1.7879012363765794
12	V	12001	22000	0.002975150554775392	0.007789491748853019	-1.7995045297547878
13	V	13001	23000	0.002964121901241931	0.007921741184317417	-1.822431784550014
14	V	14001	24000	0.0030465931924134443	0.007974640958503176	-1.7996633590374767
15	V	15001	25000	0.002916993764643295	0.007815941635945898	-1.8249947498881562
16	V	16001	26000	0.0028686281942291066	0.007908516240770975	-1.8557411172402873
17	V	17001	27000	0.002814315117023395	0.00777626680530658	-1.857800548490793
18	V	18001	28000	0.002784098277488382	0.007815941635945898	-1.8745020262897434
19	V	19001	29000	0.0029194329597380716	0.008146565224606894	-1.8689915120742644
20	V	20001	30000	0.003090541426689139	0.008992961611579036	-1.9135637168171138
21	V	21001	31000	0.0030676208971040252	0.009059086329311237	-1.9283778492955774
22	V	22001	32000	0.003084176822984595	0.008821037345475319	-1.8958135086529098
23	V	23001	33000	0.0029794335460256493	0.008463963869721447	-1.8881747186639573
24	V	24001	34000	0.002985708670785028	0.008741687684196682	-1.9192409680535487
25	V	25001	35000	0.002806972569655901	0.008582988361639404	-1.9612037143951249
26	V	26001	36000	0.002736832335668037	0.008411064095535686	-1.9656542349149861
27	V	27001	37000	0.0026937015372600023	0.008173015111699771	-1.9528814336644298
28	V	28001	38000	0.0026405392433103097	0.008397839151989248	-1.9975417506606565
29	V	29001	39000	0.002705899343810577	0.008463963869721447	-1.9823451097147589
30	V	30001	40000	0.002784127097684756	0.008358164321349929	-1.9430505499452908
31	V	31001	41000	0.003189479583599342	0.00888716206320752	-1.8689821004527956
32	V	32001	42000	0.0032786326056490353	0.009191335764775634	-1.8758822970615543
33	V	33001	43000	0.003430589187834629	0.009614533958261706	-1.8762919343464641
34	V	34001	44000	0.0033098639498541416	0.009455834635704428	-1.8958044491677544
35	V	35001	45000	0.0034173870401568726	0.009614533958261706	-1.88029764334346
36	V	36001	46000	0.0034663535633851607	0.009786458224365423	-1.8841901255056237
37	V	37001	47000	0.003458416651236991	0.00990548271628338	-1.8991304121047279
38	V	38001	48000	0.0035063045592180105	0.009574859127622386	-1.8488474119600036
39	V	39001	49000	0.0035662748140046076	0.009733558450179662	-1.848541247962246
40	V	40001	50000	0.0036847520591104994	0.010011282264654899	-1.8440851277283248
41	V	41001	51000	0.0035514023938374058	0.010117081813026417	-1.893936909521551
42	V	42001	52000	0.003363341332494359	0.009680658675993903	-1.9037736347433334
43	V	43001	53000	0.003344856945269683	0.009336810143786472	-1.871657519488419
44	V	44001	54000	0.003454585966028914	0.008860712176114638	-1.7785906088133754
45	V	45001	55000	0.0032464655352576373	0.008344939377803489	-1.780064068113422
46	V	46001	56000	0.003404942336987249	0.008424289039082128	-1.7360864548500885
47	V	47001	57000	0.003434909062833914	0.008662338022918043	-1.75882474532154
48	V	48001	58000	0.0033818536466230383	0.008649113079371603	-1.7749111565129567
49	V	49001	59000	0.0034540930793658595	0.008860712176114638	-1.7787527662540363
50	V	50001	60000	0.00332237832626735	0.008715237797103802	-1.8035721164115006
51	V	51001	61000	0.0032485336371118343	0.008609438248732284	-1.814715001980699
52	V	52001	62000	0.003049610007637514	0.008411064095535686	-1.8573025176231295
53	V	53001	63000	0.003160973398873439	0.00935003508733291	-1.9305154676378988
54	V	54001	64000	0.0031435300414915774	0.009971607434015579	-1.9981341793645107
55	V	55001	65000	0.003215301306385902	0.010275781135583693	-2.005455837815109
56	V	56001	66000	0.003040696091102072	0.009760008337272544	-2.0085890578866032
57	V	57001	67000	0.0028985490251476507	0.009521959353436627	-2.0290070383463403
58	V	58001	68000	0.00310230706139034	0.00995838249046914	-2.0089705942431
59	V	59001	69000	0.002753124440506887	0.009217785651868513	-2.045163586854278
60	V	60001	70000	0.0026664772174279485	0.009085536216404115	-2.0600385019499843
61	V	61001	71000	0.002603862866819807	0.008966511724486158	-2.0688008835479437
62	V	62001	72000	0.0028339881662167842	0.009336810143786472	-2.0312334307326707
63	V	63001	73000	0.0027581555034228863	0.008940061837393277	-2.0159270055792216
64	V	64001	74000	0.002619911510371108	0.009059086329311237	-2.072474961106738
65	V	65001	75000	0.002694345104829237	0.009376484974425791	-2.0784883904815556
66	V	66001	76000	0.002837919921045864	0.010037732151747778	-2.093146985307159
67	V	67001	77000	0.0031888456709106513	0.010381580683955213	-2.022360211906683
68	V	68001	78000	0.0031342927694900146	0.009998057321108459	-2.0033059755188867
69	V	69001	79000	0.003364276325795163	0.010844453708080603	-2.0140674126427505
70	V	70001	80000	0.0035996636885613654	0.010950253256452122	-1.9601917037999355
71	V	71001	81000	0.0036116039775371186	0.010923803369359242	-1.9546412304102005
72	V	72001	82000	0.0037193207841285684	0.011267651901566676	-1.9566217240925372
73	V	73001	83000	0.0036663014543730187	0.01106927774837008	-1.9530866341862896
74	V	74001	84000	0.0038003835893133074	0.01106927774837008	-1.9177124798954823
75	V	75001	85000	0.0037994040087795783	0.010857678651627043	-1.8981705488027283
76	V	76001	86000	0.0036224348432022757	0.010381580683955213	-1.9004492157743553
77	V	77001	87000	0.003511114300079821	0.010408030571048091	-1.934295282384192
78	V	78001	88000	0.003269973504784622	0.010262556192037253	-1.9887100556624757
79	V	79001	89000	0.003436728419204152	0.009879032829190502	-1.9027678751116082
80	V	80001	90000	0.003325793940967826	0.009707108563086785	-1.9178626005814823
81	V	81001	91000	0.0033930081043525915	0.009693883619540345	-1.8962494829834406
82	V	82001	92000	0.0030761663350529532	0.008860712176114638	-1.9030889234455441
83	V	83001	93000	0.0031497499210421413	0.008953286780939717	-1.8897695255122828
84	V	84001	94000	0.0032540835034215684	0.008688787910010922	-1.8230491191625016
85	V	85001	95000	0.0034625528461615296	0.009111986103496995	-1.807829059301828
86	V	86001	96000	0.0035574527339522076	0.009561634184075947	-1.8317445571801185
87	V	87001	97000	0.0034682848026424025	0.00942938474861155	-1.8438931593187835
88	V	88001	98000	0.0036457928897080834	0.00993193260337626	-1.8468339269154739
89	V	89001	99000	0.0033267543605705477	0.009693883619540345	-1.9161885576548239
90	V	90001	100000	0.0032454699816565798	0.00993193260337626	-1.9644466370980727
91	V	91001	101000	0.003179000080778642	0.009720333506633224	-1.9633022726598728
92	V	92001	102000	0.003514649683415328	0.010381580683955213	-1.9307548530864216
93	V	93001	103000	0.003379708443039251	0.010315455966223012	-1.962508224978704
94	V	94001	104000	0.0031603995627964773	0.010222881361397934	-2.016324315897903
95	V	95001	105000	0.00301902939782249	0.009839357998551183	-2.0224764236749007
96	V	96001	106000	0.0029617208644283585	0.00938970991797223	-1.9966421198515376
97	V	97001	107000	0.003012767812729293	0.009548409240529507	-1.9966200528792062
98	V	98001	108000	0.0029813848913704945	0.009138435990589874	-1.9646145034684908
99	V	99001	109000	0.002995303540744886	0.00927068542605427	-1.9740516525165124
100	V	100001	110000	0.0029735651553510624	0.009032636442218356	-1.9557974820451007
101	V	101001	111000	0.002873164679734483	0.008979736668032597	-1.9826396594349394
102	V	102001	112000	0.002597940634422278	0.008649113079371603	-2.039066732834125
103	V	103001	113000	0.002553746985695105	0.008490413756814325	-2.037525279928699
104	V	104001	114000	0.002628862211552453	0.008556538474546526	-2.0188629891213625
105	V	105001	115000	0.002818726850318754	0.008900387006753958	-1.991998502704774
106	V	106001	116000	0.002823278441818852	0.009059086329311237	-2.0070204758359167
107	V	107001	117000	0.0027430160257213777	0.009019411498671918	-2.0288916931911998
108	V	108001	118000	0.0028984637029290904	0.009588084071168826	-2.0352736152243764
109	V	109001	119000	0.002991606333920138	0.00990548271628338	-2.0366400422769937
110	V	110001	120000	0.003087465998032036	0.00991870765982982	-2.009636502975367
111	V	111001	121000	0.0032230911505841176	0.00991870765982982	-1.9697378621741666
112	V	112001	122000	0.003411918857096574	0.010196431474305056	-1.9419501024578072
113	V	113001	123000	0.003554522062981523	0.010236106304944374	-1.9051333763521883
114	V	114001	124000	0.00353543450094505	0.010156756643665736	-1.9025850460157399
115	V	115001	125000	0.0032678516228824535	0.00990548271628338	-1.9552656893270033
116	V	116001	126000	0.003284032762923349	0.00990548271628338	-1.9504991653230381
117	V	117001	127000	0.00325845334591677	0.009495509466343748	-1.9159294853629796
118	V	118001	128000	0.0031419698497558886	0.009244235538961393	-1.9250396637108795
119	V	119001	129000	0.003107756042330349	0.00888716206320752	-1.8957894622817522
120	V	120001	130000	0.0031062730676580715	0.00888716206320752	-1.896275914997893
121	V	121001	131000	0.0030437142753134056	0.008913611950300398	-1.9198101914398449
122	V	122001	132000	0.002769171855812883	0.00829203960361773	-1.9404195098478818
123	V	123001	133000	0.0026969326617981276	0.00823913982943197	-1.9595964186746273
124	V	124001	134000	0.0028124276523149756	0.008450738926175006	-1.9441266139396558
125	V	125001	135000	0.002801338860054217	0.008040765676235373	-1.8977949389744513
126	V	126001	136000	0.0026604154984964466	0.00772336703112082	-1.9084666810983513
127	V	127001	137000	0.002555393894869142	0.00773659197466726	-1.9497349785784075
128	V	128001	138000	0.0026373016098600985	0.00767046725693506	-1.9101886274127338
129	V	129001	139000	0.0027318407537976733	0.008106890393967574	-1.931194094152033
130	V	130001	140000	0.002812025521782311	0.008543313531000084	-1.9549702194839285
131	V	131001	141000	0.0030282588995897805	0.009072311272857675	-1.9424922225213486
132	V	132001	142000	0.003231970074378735	0.009640983845354584	-1.9392898602295696
133	V	133001	143000	0.003304589743593812	0.00995838249046914	-1.9496976232154173
134	V	134001	144000	0.003137600095740674	0.010037732151747778	-2.0060232334482007
135	V	135001	145000	0.003274320207101549	0.010672529441976886	-2.023847440657657
136	V	136001	146000	0.003391698940597703	0.011214752127380916	-2.03733055283004
137	V	137001	147000	0.0035567567544496606	0.01155860065958835	-2.0223267318184073
138	V	138001	148000	0.003545498191806393	0.01154537571604191	-2.024129764106553
139	V	139001	149000	0.0034292234259328835	0.011095727635462958	-2.017824819813295
140	V	140001	150000	0.003279799229873553	0.010553504950058927	-2.0120606707058157
141	V	141001	151000	0.0032365806352215466	0.010315455966223012	-2.003007031938805
142	V	142001	152000	0.0033260104370514106	0.010394805627501651	-1.9850030929129463
143	V	143001	153000	0.0032737544264845467	0.010156756643665736	-1.9777767654000902
144	V	144001	154000	0.0031818489107334736	0.009548409240529507	-1.9449662535440717
145	V	145001	155000	0.0029761474555151206	0.009191335764775634	-1.971849661393782
146	V	146001	156000	0.003135470331877267	0.009257460482507833	-1.928526681878676
147	V	147001	157000	0.0033521629578409672	0.009733558450179662	-1.912717734912621
148	V	148001	158000	0.003308138600462344	0.009442609692157988	-1.8948852144026809
149	V	149001	159000	0.0031193383963571235	0.008953286780939717	-1.8996722406946802
150	V	150001	160000	0.0031223974568565546	0.008741687684196682	-1.8736642351483865
151	V	151001	161000	0.002942025387673107	0.00827881466007129	-1.8780088407252276
152	V	152001	162000	0.0026754979788095458	0.007591117595656422	-1.8848754471422207
153	V	153001	163000	0.0024860962570663857	0.0069166454747879936	-1.8626532925202859
154	V	154001	164000	0.0026971251676901446	0.007538217821470663	-1.8691885684987388
155	V	155001	165000	0.0028968668047030873	0.00767046725693506	-1.8116783620990153
156	V	156001	166000	0.0028195306776032823	0.007419193329552705	-1.8041586642425613
157	V	157001	167000	0.0026002005155935154	0.006784396039323597	-1.7929753137441276
158	V	158001	168000	0.002425284913118076	0.006480222337755482	-1.8181562552078332
159	V	159001	169000	0.002549580733703946	0.006890195587695115	-1.8317688991607777
160	V	160001	170000	0.0025212437262498366	0.007379518498913386	-1.9157315130391916
161	V	161001	171000	0.0026041725739340458	0.007472093103738465	-1.896004461620745
162	V	162001	172000	0.0029677096973691995	0.00827881466007129	-1.8689705672961718
163	V	163001	173000	0.0030423938222110722	0.008622663192278723	-1.8861013736256487
164	V	164001	174000	0.0027811065637679128	0.007789491748853019	-1.8720342958667544
165	V	165001	175000	0.0029084151045454727	0.00833171443425705	-1.8964495209752177
166	V	166001	176000	0.002983711252910139	0.008926836893846839	-1.9409060581430926
167	V	167001	177000	0.0030468951432140456	0.009508734409890187	-1.9822417495343014
168	V	168001	178000	0.00316596741341116	0.010077406982387098	-2.0014622213985755
169	V	169001	179000	0.003114657880873343	0.00993193260337626	-2.002878526426316
170	V	170001	180000	0.003152539501538264	0.009773233280818982	-1.9764529092371477
171	V	171001	181000	0.00320038958850798	0.00989225777273694	-1.973856671647584
172	V	172001	182000	0.0029286036006903908	0.00942938474861155	-2.0108278669250774
173	V	173001	183000	0.0028606040477174247	0.009059086329311237	-1.9950070757018816
174	V	174001	184000	0.002935046448227621	0.009164885877682754	-1.9821527702449406
175	V	175001	185000	0.002674643245282845	0.008397839151989248	-1.985709091447949
176	V	176001	186000	0.0026062702603132926	0.007895291297224537	-1.9507040161800546
177	V	177001	187000	0.0027118350973838975	0.007630792426295742	-1.876450079995082
178	V	178001	188000	0.002847209521630252	0.007829166579492338	-1.8528146334439077
179	V	179001	189000	0.0030083050706048923	0.008358164321349929	-1.8649044744726064
180	V	180001	190000	0.003009851829578494	0.008569763418092964	-1.8907135225931488
181	V	181001	191000	0.002933968498598916	0.008754912627743121	-1.9379972103137615
182	V	182001	192000	0.0030389612546943973	0.008979736668032597	-1.92880997142931
183	V	183001	193000	0.003156762651022038	0.009402934861518669	-1.9374609578529942
184	V	184001	194000	0.003296033249512979	0.009773233280818982	-1.9336162149122247
185	V	185001	195000	0.0031607553413164563	0.00942938474861155	-1.9390184675953772
186	V	186001	196000	0.0031837909135479865	0.009217785651868513	-1.9089177172030365
187	V	187001	197000	0.0031049426674282987	0.00883426228902176	-1.8905126261710086
188	V	188001	198000	0.002970121569016797	0.008543313531000084	-1.9010428887225963
189	V	189001	199000	0.0028079884741994015	0.007868841410131657	-1.872761848157054
190	V	190001	200000	0.0027324148038309266	0.007591117595656422	-1.8630509093678949
191	V	191001	201000	0.0028649388635137696	0.00767046725693506	-1.8237956644953672
192	V	192001	202000	0.002853416852277331	0.007551442765017103	-1.8108056631362572
193	V	193001	203000	0.002891647363655395	0.00773659197466726	-1.8231995441743194
194	V	194001	204000	0.0028642191033925258	0.007604342539202862	-1.814453927416214
195	V	195001	205000	0.0031810702094188493	0.008053990619781815	-1.7621712953543573
196	V	196001	206000	0.0030196253118189974	0.008120115337514012	-1.8295924132754156
197	V	197001	207000	0.0028953507834300757	0.008199464998792651	-1.8843992881112752
198	V	198001	208000	0.0027241443127424604	0.00772336703112082	-1.8844442669332726
199	V	199001	209000	0.0029068583039093907	0.008093665450421133	-1.866575994667123
200	V	200001	210000	0.003066766788565367	0.008437513982628568	-1.854744159730859
201	V	201001	211000	0.002977349828768258	0.00827881466007129	-1.8655782182508722
202	V	202001	212000	0.0029681481158631913	0.00826558971652485	-1.8671165626150399
203	V	203001	213000	0.0030847533677023963	0.008543313531000084	-1.8619414245707695
204	V	204001	214000	0.0028561504620177288	0.008199464998792651	-1.8983260353048423
205	V	205001	215000	0.00263223917859391	0.00772336703112082	-1.9190876730994513
206	V	206001	216000	0.002611857758405157	0.007591117595656422	-1.909278045032392
207	V	207001	217000	0.002756720891706493	0.007763041861760139	-1.8775735255102408
208	V	208001	218000	0.00288018367025924	0.008146565224606894	-1.883025323574292
209	V	209001	219000	0.0028199121246253282	0.008173015111699771	-1.9078987347461938
210	V	210001	220000	0.002870816868155184	0.008384614208442808	-1.9160455283965707
211	V	211001	221000	0.002954848402660372	0.008371389264896369	-1.8851943164057419
212	V	212001	222000	0.003089715165928704	0.008609438248732284	-1.8684764999232162
213	V	213001	223000	0.00304299998085497	0.008424289039082128	-1.861274703283998
214	V	214001	224000	0.003290618309792279	0.008609438248732284	-1.8004689572551305
215	V	215001	225000	0.003412979391557617	0.009257460482507833	-1.8411068048634387
216	V	216001	226000	0.0033274432101064043	0.008966511724486158	-1.833530371690988
217	V	217001	227000	0.0032205609747734116	0.0088474872325682	-1.853975198000701
218	V	218001	228000	0.0033481576261000377	0.009482284522797308	-1.8869172518200457
219	V	219001	229000	0.0034977340073139786	0.00991870765982982	-1.8889425488927873
220	V	220001	230000	0.0033413978492799474	0.009482284522797308	-1.8889966250894754
221	V	221001	231000	0.003314294145736723	0.009654208788901025	-1.9157749749829336
222	V	222001	232000	0.0033400425820268404	0.009971607434015579	-1.9406277392138498
223	V	223001	233000	0.0033356783864838236	0.010090631925933537	-1.9536023328879242
224	V	224001	234000	0.0032648730354693165	0.010328680909769452	-1.9962040767786575
225	V	225001	235000	0.003301903178445467	0.010381580683955213	-1.9905721640387875
226	V	226001	236000	0.003504412284527031	0.011056052804823639	-1.9946739106367068
227	V	227001	237000	0.0037201336318800258	0.011651175264413428	-1.9886151721855452
228	V	228001	238000	0.0036369065934788204	0.01101637797418432	-1.956166795674795
229	V	229001	239000	0.003592472936735171	0.010698979329069767	-1.9392791092585144
230	V	230001	240000	0.003748028226541814	0.010778328990348404	-1.9044638383737538
231	V	231001	241000	0.003622462739002148	0.010976703143545001	-1.9564737966051289
232	V	232001	242000	0.003477150055000987	0.01050060517587317	-1.9525496167428493
233	V	233001	243000	0.0036216391361937935	0.010910578425812802	-1.950768039648836
234	V	234001	244000	0.003634234253830057	0.011161852353195159	-1.969616197111957
235	V	235001	245000	0.0036148476974635756	0.010619629667791128	-1.9256957388989746
236	V	236001	246000	0.003584772016791156	0.010791553933894846	-1.9498965896002365
237	V	237001	247000	0.0035131468740574098	0.010818003820987724	-1.9716353177313937
238	V	238001	248000	0.0035242960001802934	0.011333776619298875	-2.012587327077613
239	V	239001	249000	0.0033416286513336816	0.01154537571604191	-2.075712854424548
240	V	240001	250000	0.003206931833116134	0.011479250998309713	-2.1050362516227765
241	V	241001	251000	0.0032763199922946433	0.011294101788659555	-2.0734762371345914
242	V	242001	252000	0.0033447680826596497	0.011320551675752435	-2.0578297504438097
243	V	243001	253000	0.0033857470519698383	0.011227977070927356	-2.0399361779900134
244	V	244001	254000	0.0035103908975954263	0.011161852353195159	-2.002020056755821
245	V	245001	255000	0.0036796880654200435	0.01206114851435306	-2.030589343522877
246	V	246001	256000	0.003660774628899413	0.011743749869238507	-2.0108426382156233
247	V	247001	257000	0.0036280024799293428	0.01161150043377411	-2.008560873150834
248	V	248001	258000	0.0036617885080906377	0.011333776619298875	-1.9771540258781655
249	V	249001	259000	0.0036906210944576984	0.010844453708080603	-1.9261977900043592
250	V	250001	260000	0.0036302650243881063	0.01047415528878029	-1.9073980289043682
251	V	251001	261000	0.003773135284687011	0.01050060517587317	-1.8702644968354807
252	V	252001	262000	0.0036068520194426656	0.00985258294209762	-1.8496212338961509
253	V	253001	263000	0.0032265103390262135	0.00887393711966108	-1.8552331330265
254	V	254001	264000	0.0032093884826039677	0.008675562966464483	-1.8363752466765484
255	V	255001	265000	0.0030226711602181697	0.008543313531000084	-1.8831179675391712
256	V	256001	266000	0.0028034417780810807	0.00767046725693506	-1.8471350579208188
257	V	257001	267000	0.0023905056441607957	0.006281848184558886	-1.799212676276402
258	V	258001	268000	0.0025473913678573587	0.006347972902291084	-1.739170262717888
259	V	259001	269000	0.0028796960482050235	0.00714146951507747	-1.7359155586065422
260	V	260001	270000	0.002990826134181617	0.007749816918213699	-1.7878293770551141
261	V	261001	271000	0.002913489278446942	0.007987865902049614	-1.850063201388703
262	V	262001	272000	0.0030621831737684927	0.008913611950300398	-1.9137697489241543
263	V	263001	273000	0.0032644604837466893	0.009984832377562019	-1.9640317006950743
264	V	264001	274000	0.0034131608042059724	0.010857678651627043	-2.002042318136577
265	V	265001	275000	0.003379078858556625	0.010712204272616205	-1.9986684872147955
266	V	266001	276000	0.003711588910952514	0.011571825603134791	-1.984283250719473
267	V	267001	277000	0.0041683689631958325	0.012801745352953689	-1.971371202390987
268	V	268001	278000	0.003930222433579136	0.012524021538478453	-2.0055726512696244
269	V	269001	279000	0.0037195666107812785	0.011889224248249345	-2.0077053233758373
270	V	270001	280000	0.0035850884996814314	0.011598275490227669	-2.018313324944576
271	V	271001	281000	0.0034800640291152434	0.011439576167670393	-2.032412834669798
272	V	272001	282000	0.0033583241894941237	0.010910578425812802	-2.021240074326793
273	V	273001	283000	0.003480451185022917	0.010593179780698247	-1.9602172288032662
274	V	274001	284000	0.003288771516220575	0.010064182038840658	-1.9646279372495268
275	V	275001	285000	0.003348337538878053	0.009773233280818982	-1.918001995567917
276	V	276001	286000	0.003213108424156811	0.009799683167911863	-1.9610033754538239
277	V	277001	287000	0.00306381068614571	0.009601309014715266	-1.986274446188868
278	V	278001	288000	0.0030785940176926425	0.009786458224365423	-1.9997914875487437
279	V	279001	289000	0.0030970747621585836	0.009998057321108459	-2.0141686815344038
280	V	280001	290000	0.0030215593036860408	0.010064182038840658	-2.042109969691244
281	V	281001	291000	0.0030985354333573733	0.010289006079130135	-2.039773471567103
282	V	282001	292000	0.003152250747783619	0.010870903595173483	-2.073258205949489
283	V	283001	293000	0.0030929883802939028	0.010818003820987724	-2.085039225756871
284	V	284001	294000	0.003129226799683565	0.010659304498430448	-2.0624579430750645
285	V	285001	295000	0.003181376465750422	0.010884128538719923	-2.0664915986051837
286	V	286001	296000	0.0032324420160586976	0.010831228764534163	-2.048483298534778
287	V	287001	297000	0.0033025349055243133	0.010897353482266363	-2.03508053511034
288	V	288001	298000	0.0032482848351981517	0.010831228764534163	-2.04421238641642
289	V	289001	299000	0.0030829894449368195	0.010566729893605369	-2.0675892523271697
290	V	290001	300000	0.003120274652110907	0.010222881361397934	-2.027779897008862
291	V	291001	301000	0.003189404143862803	0.009971607434015579	-1.9847098130859486
292	V	292001	302000	0.003195875543932322	0.009601309014715266	-1.9461494566168236
293	V	293001	303000	0.0030865853933968743	0.009561634184075947	-1.9753958933998679
294	V	294001	304000	0.0031039699671645124	0.009680658675993903	-1.981937250733029
295	V	295001	305000	0.002901980762960794	0.009178110821229194	-1.9940285919878784
296	V	296001	306000	0.002922320640704381	0.00932358520024003	-2.0023228379050777
297	V	297001	307000	0.0026952985873517944	0.008860712176114638	-2.0283926571980793
298	V	298001	308000	0.002702594477010658	0.008702012853557362	-2.0094494348851932
299	V	299001	309000	0.0028187336256995485	0.00880781240192888	-1.9821070106776266
300	V	300001	310000	0.0026352873955337312	0.00822591488588553	-1.9798641677166953
301	V	301001	311000	0.0023446054707857884	0.00767046725693506	-2.021272759219977
302	V	302001	312000	0.0022704315372845895	0.008106890393967574	-2.0969731684991895
303	V	303001	313000	0.0023957928690458074	0.008741687684196682	-2.1159391442911653
304	V	304001	314000	0.0022462241117884914	0.008463963869721447	-2.1405987979385515
305	V	305001	315000	0.002145861768093774	0.008027540732688935	-2.1339030033026987
306	V	306001	316000	0.0020219063134885	0.007458868160192024	-2.121355083112368
307	V	307001	317000	0.002030061988064563	0.007379518498913386	-2.1094159748085306
308	V	308001	318000	0.00188428088470964	0.006731496265137838	-2.0932187386789844
309	V	309001	319000	0.0018534565241016025	0.006744721208684279	-2.108147683204102
310	V	310001	320000	0.0020859973734727584	0.007749816918213699	-2.1277500688596658
311	V	311001	321000	0.0022335765425268855	0.00825236477297841	-2.1247267397097316
312	V	312001	322000	0.0022187125366494856	0.007987865902049614	-2.103371337249464
313	V	313001	323000	0.002169397803135233	0.007617567482749301	-2.0819011776494283
314	V	314001	324000	0.002229596909250293	0.00823913982943197	-2.124835544407693
315	V	315001	325000	0.0024385130157474886	0.009217785651868513	-2.144694221003433
316	V	316001	326000	0.0025193320033815927	0.009693883619540345	-2.159182443770856
317	V	317001	327000	0.0026638737705698815	0.01050060517587317	-2.1786437926354134
318	V	318001	328000	0.0028160023115699033	0.011413126280577513	-2.200275096891029
319	V	319001	329000	0.0027358195407061426	0.011479250998309713	-2.224919011741708
320	V	320001	330000	0.0028140110837830603	0.011770199756331387	-2.2231032916092706
321	V	321001	331000	0.0028415823151877076	0.01216694806272458	-2.2397534211809464
322	V	322001	332000	0.0031716893320688135	0.012616596143303531	-2.1881281046961147
323	V	323001	333000	0.003065935307603493	0.012299197498188977	-2.193940944896303
324	V	324001	334000	0.003083816403510416	0.011770199756331387	-2.156132271199881
325	V	325001	335000	0.0030768868716055525	0.011928899078888664	-2.1682079835144394
326	V	326001	336000	0.00298113810732005	0.011823099530517146	-2.1849960012881313
327	V	327001	337000	0.003024541625076702	0.011598275490227669	-2.159500498987253
328	V	328001	338000	0.003020310037838207	0.011360226506391754	-2.1443172322780812
329	V	329001	339000	0.0031237601929948403	0.011637950320866989	-2.137242145660379
330	V	330001	340000	0.0032072833655841394	0.011942124022435104	-2.137154489942205
331	V	331001	341000	0.0032620381572110078	0.01154537571604191	-2.0958508487382854
332	V	332001	342000	0.002974653635495392	0.01101637797418432	-2.1317182925112457
333	V	333001	343000	0.003002196276430052	0.011161852353195159	-2.1349901867384933
334	V	334001	344000	0.0029535115819588047	0.011320551675752435	-2.1587777335227396
335	V	335001	345000	0.0030067997026656697	0.01101637797418432	-2.123196941053139
336	V	336001	346000	0.0030735449258010084	0.011254426958020236	-2.12306109494381
337	V	337001	347000	0.003056768189064798	0.011135402466102277	-2.118775706717293
338	V	338001	348000	0.0031400807140987592	0.011452801111216833	-2.1201683857319824
339	V	339001	349000	0.003111231173378769	0.011399901337031074	-2.1237758168189553
340	V	340001	350000	0.0030253657176052395	0.011347001562845314	-2.1420932605571092
341	V	341001	351000	0.0029294129351427026	0.011598275490227669	-2.1834609410317016
342	V	342001	352000	0.002883384946580118	0.011426351224123953	-2.183901476622051
343	V	343001	353000	0.0029175227112194437	0.011267651901566676	-2.16445780115138
344	V	344001	354000	0.0030323031210866573	0.011677625151506308	-2.1628361259676585
345	V	345001	355000	0.002977608686892608	0.01150570088540259	-2.1651678713318656
346	V	346001	356000	0.00305476208919894	0.011532150772495472	-2.147392521636117
347	V	347001	357000	0.002762536562365835	0.010857678651627043	-2.177013658398824
348	V	348001	358000	0.002767223041617654	0.011267651901566676	-2.2034173531492267
349	V	349001	359000	0.002809011485031	0.011307326732205995	-2.195194466241833
350	V	350001	360000	0.002901581601869165	0.011320551675752435	-2.1721761735281784
351	V	351001	361000	0.0028914415839429966	0.011333776619298875	-2.1756807311237374
352	V	352001	362000	0.0030658422450303034	0.011783424699877827	-2.161464310460481
353	V	353001	363000	0.0029688208650118695	0.011466026054763271	-2.1647390926908203
354	V	354001	364000	0.0027954647230381147	0.010778328990348404	-2.1625072432188035
355	V	355001	365000	0.0027993923752053264	0.010818003820987724	-2.1642829750846024
356	V	356001	366000	0.0027337082630640034	0.010685754385523326	-2.1726823069012795
357	V	357001	367000	0.00305563631216391	0.011849549417610026	-2.1683043130621567
358	V	358001	368000	0.0029354812721084935	0.0111089525790094	-2.1487159247628447
359	V	359001	369000	0.0028383339741022942	0.010698979329069767	-2.145074454393127
360	V	360001	370000	0.002747284870452589	0.010183206530758614	-2.131147353663138
361	V	361001	371000	0.002842947067945311	0.010103856869479977	-2.097203105037152
362	V	362001	372000	0.0027644422760174543	0.010090631925933537	-2.1188097161096646
363	V	363001	373000	0.0031072571151716678	0.011161852353195159	-2.107500810027804
364	V	364001	374000	0.003224767759117752	0.011809874586970706	-2.1238826708823835
365	V	365001	375000	0.003279501227141481	0.012233072780456778	-2.1389079553609345
366	V	366001	376000	0.003212917028484729	0.011875999304702903	-2.1313200513911448
367	V	367001	377000	0.003089045831167901	0.011347001562845314	-2.1257012019966384
368	V	368001	378000	0.0030616327501228617	0.011399901337031074	-2.1364842404603213
369	V	369001	379000	0.0032110377857392466	0.011770199756331387	-2.1245534061338867
370	V	370001	380000	0.003292548062656162	0.0120743734578995	-2.125271411788113
371	V	371001	381000	0.003211943683858283	0.012021473683713743	-2.141295671150688
372	V	372001	382000	0.003310705757845939	0.011823099530517146	-2.103554343256941
373	V	373001	383000	0.0029920290569837283	0.011320551675752435	-2.148839850292444
374	V	374001	384000	0.003052293344076507	0.01108250269191652	-2.1160561028196336
375	V	375001	385000	0.0030209839677013163	0.010659304498430448	-2.0921052186456577
376	V	376001	386000	0.003177706214267036	0.011227977070927356	-2.094052166720692
377	V	377001	387000	0.003287406328301187	0.01150570088540259	-2.0865144182290205
378	V	378001	388000	0.0033772969713709786	0.011875999304702903	-2.0908787561166253
379	V	379001	389000	0.0032641776304038347	0.011942124022435104	-2.1232341634831293
380	V	380001	390000	0.0032613184107688604	0.011995023796620862	-2.1275153123143173
381	V	381001	391000	0.0034015032473736226	0.011809874586970706	-2.0801598089118403
382	V	382001	392000	0.004084458745221265	0.011902449191795785	-1.9191621096164695
383	V	383001	393000	0.004800515498181617	0.011955348965981542	-1.7486503592385925
384	V	384001	394000	0.005317020570150433	0.011637950320866989	-1.5866873137781583
385	V	385001	395000	0.006601125367292701	0.011981798853074424	-1.3121597280104265
386	V	386001	396000	0.0067941841978485795	0.011571825603134791	-1.206095209306126
387	V	387001	397000	0.0076308688486850925	0.011373451449938192	-0.961162850527994
388	V	388001	398000	0.008270905106660585	0.01101637797418432	-0.7277760946289556
389	V	389001	399000	0.00891735090677119	0.01050060517587317	-0.4401512450979623
390	V	390001	400000	0.010361718839738934	0.010831228764534163	-0.12657063176990843
391	V	391001	401000	0.011073757641572694	0.010738654159709085	0.09111030841157551
392	V	392001	402000	0.011687820342790914	0.011056052804823639	0.166873704089004
393	V	393001	403000	0.011819504385760545	0.011466026054763271	0.09005176931019687
394	V	394001	404000	0.011457310274713495	0.011307326732205995	0.03874215452871776
395	V	395001	405000	0.010307423963102675	0.010725429216162645	-0.11378932697501624
396	V	396001	406000	0.013214365246128158	0.01158505054668123	0.41084723916111743
397	V	397001	407000	0.013970082388683648	0.011730524925692067	0.5577699029365369
398	V	398001	408000	0.014461134418433658	0.011664400207959868	0.7004584825783023
399	V	399001	409000	0.015142151350556358	0.012563696369117772	0.5998571617415573
400	V	400001	410000	0.014667972610149599	0.01218017300627102	0.5968717316458855
401	V	401001	411000	0.013925927494920757	0.011836324474063586	0.5158026478104925
402	V	402001	412000	0.012945096685404368	0.011267651901566676	0.4348146436554957
403	V	403001	413000	0.014117046300181386	0.010937028312905682	0.8490376809982856
404	V	404001	414000	0.014477343459350539	0.011148627409648717	0.8719909584705899
405	V	405001	415000	0.016364784545640807	0.01206114851435306	1.0426485356315762
406	V	406001	416000	0.014074849048630256	0.011677625151506308	0.5997234606749493
407	V	407001	417000	0.013291659738427972	0.011849549417610026	0.3555793639357751
408	V	408001	418000	0.013691089309746513	0.012616596143303531	0.248930851599419
409	V	409001	419000	0.01455612359699182	0.0120743734578995	0.6006032213611242
410	V	410001	420000	0.01572420784463066	0.012047923570806621	0.891630271846012
411	V	411001	421000	0.01663254751098615	0.01321171860289332	0.7570295247487774
412	V	412001	422000	0.01722540409766662	0.013529117248007875	0.7989110742165645
413	V	413001	423000	0.017548810594152867	0.014309388917247822	0.6621984873766381
414	V	414001	424000	0.01872088346591961	0.01493096126393049	0.7426515677087001
415	V	415001	425000	0.018291743989993576	0.014785486884919652	0.6937897366639957
416	V	416001	426000	0.018818030407652977	0.01489128643329117	0.7715014760379973
417	V	417001	427000	0.01928031784072695	0.014825161715558971	0.8792036909875616
418	V	418001	428000	0.017805194661762874	0.013886190723761748	0.8253926688012737
419	V	419001	429000	0.016043398132315485	0.013595241965740072	0.5265830249931149
420	V	420001	430000	0.014856170931094703	0.013674591627018711	0.2526841283026323
421	V	421001	431000	0.014456594567218423	0.013661366683472273	0.17022543570809176
422	V	422001	432000	0.013779046206458551	0.013648141739925833	0.02804823185672873
423	V	423001	433000	0.01218650226758263	0.01265627097394285	-0.10849361496820926
424	V	424001	434000	0.01078333559493511	0.011968573909527982	-0.28935579158598457
425	V	425001	435000	0.011639880792656015	0.012219847836910339	-0.13869659726557496
426	V	426001	436000	0.011921762350346171	0.012510796594932013	-0.1376098969391258
427	V	427001	437000	0.012566001007112047	0.012576921312664212	-0.002537868223390857
428	V	428001	438000	0.013203981570399452	0.012920769844871645	0.0640773656053332
429	V	429001	439000	0.015525514822954488	0.013727491401204472	0.38303933422278175
430	V	430001	440000	0.0163631768880977	0.014163914538236982	0.45416187148503173
431	V	431001	441000	0.016709412212847816	0.013886190723761748	0.5946067818146665
432	V	432001	442000	0.018823599940218077	0.014679687336548133	0.8258413720275012
433	V	433001	443000	0.019750504279940257	0.014851611602651851	0.9650604520831758
434	V	434001	444000	0.019961331859941298	0.015208685078405724	0.9143844488757135
435	V	435001	445000	0.017435717856702032	0.013912640610854626	0.7406028387213178
436	V	436001	446000	0.018055035278250323	0.01375394128829735	0.9145255142735981
437	V	437001	447000	0.0168435134031088	0.013462992530275676	0.7342292568877298
438	V	438001	448000	0.016761329584401824	0.013039794336789604	0.8343680088300539
439	V	439001	449000	0.014985749807641878	0.012378547159467615	0.6155589830173908
440	V	440001	450000	0.013618702696514686	0.011730524925692067	0.47025751710422536
441	V	441001	451000	0.013486633850818174	0.011386676393484634	0.5386850286192033
442	V	442001	452000	0.013070261692768145	0.010844453708080603	0.5993076232892127
443	V	443001	453000	0.012920723179482983	0.010923803369359242	0.5338013346649347
444	V	444001	454000	0.013626203625849957	0.010606404724244688	0.8312050941870108
445	V	445001	455000	0.014981380776593932	0.011651175264413428	0.8350097647769711
446	V	446001	456000	0.014358567800068835	0.011624725377320549	0.6870277577737723
447	V	447001	457000	0.013562924531493417	0.011677625151506308	0.471653177632137
448	V	448001	458000	0.01294198880648196	0.01154537571604191	0.35337117558817766
449	V	449001	459000	0.011894351868072483	0.010791553933894846	0.29837754986977016
450	V	450001	460000	0.011990319204626952	0.010222881361397934	0.5045999411774085
451	V	451001	461000	0.01190962021640056	0.01043448045814097	0.4126740089479345
452	V	452001	462000	0.011124156413149134	0.010421255514594531	0.19688591026913124
453	V	453001	463000	0.010997459884146946	0.01046093034523385	0.14971884357712573
454	V	454001	464000	0.011720656423906713	0.011466026054763271	0.06486936609885834
455	V	455001	465000	0.012364363504610343	0.011637950320866989	0.18234510248688043
456	V	456001	466000	0.011534143841769184	0.011399901337031074	0.03439646885724047
457	V	457001	467000	0.013415236629498083	0.011690850095052748	0.4309122577594777
458	V	458001	468000	0.014471373001440458	0.012854645127139446	0.3676587201067084
459	V	459001	469000	0.01621330690059417	0.014560662844630175	0.33203337713863107
460	V	460001	470000	0.015551931868065279	0.014269714086608503	0.2628340227074949
461	V	461001	471000	0.014572518871087061	0.013251393433532639	0.2914950119058199
462	V	462001	472000	0.013507065518090132	0.012576921312664212	0.21616459455696857
463	V	463001	473000	0.01297074124699226	0.012352097272374737	0.1463722213488247
464	V	464001	474000	0.012584776898132895	0.011823099530517146	0.1882231693689424
465	V	465001	475000	0.012622883004914449	0.012352097272374737	0.06406836695679644
466	V	466001	476000	0.013382467259773543	0.013357192981904157	0.0055326457272005455
467	V	467001	477000	0.012250151790643975	0.013436542643182796	-0.2581813473618871
468	V	468001	478000	0.012456769489816076	0.013648141739925833	-0.2552692508043585
469	V	469001	479000	0.012618928123157874	0.013317518151264838	-0.1533771531469708
470	V	470001	480000	0.013643222413777974	0.014441638352712219	-0.16172482425819534
471	V	471001	481000	0.014947080283278137	0.016002181691192108	-0.19298030858991172
472	V	472001	482000	0.016924260489218596	0.017324676045836086	-0.06767204381720537
473	V	473001	483000	0.016845989233037515	0.01766852457804352	-0.1363191105320824
474	V	474001	484000	0.015398746457336174	0.017192426610371687	-0.3054610844862704
475	V	475001	485000	0.014709670718668627	0.01723210144101101	-0.42858179319281403
476	V	476001	486000	0.013732029584521717	0.016372480110492423	-0.4720745315913954
477	V	477001	487000	0.014538767376164113	0.016346030223399543	-0.32363285394449154
478	V	478001	488000	0.014258509165662007	0.01589638214282059	-0.30155427675102764
479	V	479001	489000	0.01448483194901224	0.01601540663473855	-0.2797153737785701
480	V	480001	490000	0.013828610194264991	0.015711232933170435	-0.35067991914409874
481	V	481001	491000	0.014750322550257794	0.015671558102531118	-0.17203261520632035
482	V	482001	492000	0.01436802718407324	0.015671558102531118	-0.2434229034596275
483	V	483001	493000	0.014187501788007774	0.015658333158984676	-0.2748955853031547
484	V	484001	494000	0.016138789860969	0.016597304150781898	-0.08087066766050931
485	V	485001	495000	0.017434990228254583	0.01658407920723546	0.1501989251270042
486	V	486001	496000	0.01787530795503627	0.016306355392760225	0.28163804870008025
487	V	487001	497000	0.017106927960552566	0.016253455618574466	0.15370048463204783
488	V	488001	498000	0.01760473252628174	0.016782453360432055	0.1434374655772713
489	V	489001	499000	0.017234828688827905	0.016623754037874777	0.10760790973528679
490	V	490001	500000	0.01675409675960631	0.016888252908803573	-0.02325613692582166
491	V	491001	501000	0.015815726097120307	0.01651795448950326	-0.12444796108390842
492	V	492001	502000	0.014695775672713646	0.015750907763809757	-0.1960490163067988
493	V	493001	503000	0.015211224257511308	0.015698007989623994	-0.09075018446913319
494	V	494001	504000	0.013312229821277825	0.014666462393001694	-0.27012738109293694
495	V	495001	505000	0.012191763541871216	0.01432261386079426	-0.43518576733947245
496	V	496001	506000	0.012476474496112205	0.014957411151023368	-0.48529511961951255
497	V	497001	507000	0.012670337860609346	0.014719362167187453	-0.4072558530498155
498	V	498001	508000	0.012097550105485353	0.014375513634980018	-0.46352836767007066
499	V	499001	509000	0.012493951401624402	0.014772261941373214	-0.4512150367508638
500	V	500001	510000	0.013325300090974266	0.015367384400963002	-0.388850094436661
501	V	501001	511000	0.012030797116807327	0.014216814312422742	-0.44975635647310747
502	V	502001	512000	0.01328636763931075	0.014666462393001694	-0.27528608398487936
503	V	503001	513000	0.013339135275352666	0.014798711828466092	-0.2885524736491342
504	V	504001	514000	0.014120289519587487	0.015155785304219963	-0.19991569759387534
505	V	505001	515000	0.013213507516969304	0.014481313183351538	-0.25610335557644176
506	V	506001	516000	0.012510884865773885	0.01428293903015494	-0.362908145160035
507	V	507001	517000	0.013473300570967853	0.015129335417127087	-0.320274696117344
508	V	508001	518000	0.014080008320873258	0.015499633836427398	-0.26802795917234656
509	V	509001	519000	0.013325884997507987	0.01538060934450944	-0.3909223133125512
510	V	510001	520000	0.01368124547213068	0.015618658328345357	-0.36301388678887214
511	V	511001	521000	0.015508666087879243	0.01702050234426797	-0.26005191824393364
512	V	512001	522000	0.014781196472783517	0.016914702795896453	-0.3692703954958522
513	V	513001	523000	0.014591262051625307	0.01690147785235001	-0.4001669275134079
514	V	514001	524000	0.015094120649376342	0.017589174916764882	-0.4153633043326374
515	V	515001	525000	0.01577651277949741	0.01799914816670451	-0.3616219804527091
516	V	516001	526000	0.016799138489740618	0.018607495569840742	-0.28464127757848523
517	V	517001	527000	0.01770818953218725	0.0187926447794909	-0.1690221921712351
518	V	518001	528000	0.01800785779336264	0.01877941983594446	-0.12033927256111582
519	V	519001	529000	0.017787312591130762	0.018184297376354668	-0.06393453689837335
520	V	520001	530000	0.017572500920948565	0.016927927739442895	0.11147692141738595
521	V	521001	531000	0.01735093952344529	0.016927927739442895	0.07315856873491193
522	V	522001	532000	0.017260127532136498	0.01704695223136085	0.036611791665765274
523	V	523001	533000	0.01786962273317548	0.016835353134617814	0.17985262861792142
524	V	524001	534000	0.01892388994337627	0.016650203924967657	0.3997544258754486
525	V	525001	535000	0.020746447259302917	0.01720565155391813	0.6025309548401494
526	V	526001	536000	0.02142758892967166	0.016848578078164256	0.7956375957502825
527	V	527001	537000	0.020399709166408677	0.01647827965886394	0.6966155317452815
528	V	528001	538000	0.019936014030821	0.01650472954595682	0.6085724636338716
529	V	529001	539000	0.01954344970555474	0.016306355392760225	0.5810812561413637
530	V	530001	540000	0.01967186323869697	0.016927927739442895	0.47455508668573226
531	V	531001	541000	0.019425364999530986	0.016994052457175092	0.4188594732942386
532	V	532001	542000	0.01942176470634317	0.01700727740072153	0.41563893650976175
533	V	533001	543000	0.018480583786480008	0.016967602570082212	0.26105641922019707
534	V	534001	544000	0.016943443001974735	0.01704695223136085	-0.01777719242322898
535	V	535001	545000	0.01513063559447496	0.01712630189263949	-0.3411651023330887
536	V	536001	546000	0.013584120804229027	0.016795678303978497	-0.5597815073527481
537	V	537001	547000	0.014085735729202346	0.016954377626535774	-0.4953523340386125
538	V	538001	548000	0.01484721664253929	0.016835353134617814	-0.34572375969494346
539	V	539001	549000	0.014910762446506482	0.017589174916764882	-0.4458877983350194
540	V	540001	550000	0.01579677109842189	0.017787549069961477	-0.3277346203072626
541	V	541001	551000	0.01736825122239831	0.01821074726344755	-0.13548807148032352
542	V	542001	552000	0.018552799587653813	0.01854137085210854	0.0018053079768180801
543	V	543001	553000	0.019485462735318888	0.019083593537512572	0.06168402979743387
544	V	544001	554000	0.019308266313108297	0.018488471077922786	0.12986555957749182
545	V	545001	555000	0.018631442405307296	0.016994052457175092	0.28208479136432774
546	V	546001	556000	0.018067821646295862	0.016372480110492423	0.303102653706273
547	V	547001	557000	0.016108380073019353	0.015261584852591483	0.1623572256508836
548	V	548001	558000	0.014486707879828737	0.014454863296258657	0.00644447783808426
549	V	549001	559000	0.013719400133084028	0.01313236894161468	0.13069021016337806
550	V	550001	560000	0.011979460614099886	0.011836324474063586	0.03533206991527615
551	V	551001	561000	0.01033271236237356	0.010619629667791128	-0.07887689221441199
552	V	552001	562000	0.008202947008262327	0.009164885877682754	-0.3060608249087327
553	V	553001	563000	0.00812496823815463	0.008516863643907207	-0.13408871831276334
554	V	554001	564000	0.008571558530882262	0.009217785651868513	-0.2044407484735588
555	V	555001	565000	0.00823244598591133	0.009601309014715266	-0.4158987915245671
556	V	556001	566000	0.00823421647769741	0.009588084071168826	-0.4119054355583347
557	V	557001	567000	0.007925377557877596	0.009707108563086785	-0.5354876638338318
558	V	558001	568000	0.0077345148539066785	0.009799683167911863	-0.6148570679296095
559	V	559001	569000	0.007888714410401775	0.010103856869479977	-0.6398101298953668
560	V	560001	570000	0.0076887154176050986	0.010117081813026417	-0.7004869492544198
561	V	561001	571000	0.006620524732795721	0.010077406982387098	-1.0010677453417447
562	V	562001	572000	0.006488058177561351	0.010778328990348404	-1.1622071223250583
563	V	563001	573000	0.006490026049361333	0.011690850095052748	-1.299649925913821
564	V	564001	574000	0.005136057557763264	0.010315455966223012	-1.465539502853463
565	V	565001	575000	0.006143475546261196	0.010765104046801964	-1.253496509662913
566	V	566001	576000	0.007114577300551146	0.011466026054763271	-1.108570526159007
567	V	567001	577000	0.008835321786991096	0.01216694806272458	-0.8001853815912113
568	V	568001	578000	0.009427388679253412	0.012510796594932013	-0.7203442743743245
569	V	569001	579000	0.010622622436953236	0.01326461837707908	-0.5823560756419732
570	V	570001	580000	0.012534639311966543	0.014454863296258657	-0.38860112218755266
571	V	571001	581000	0.013258075347123156	0.014640012505908814	-0.27614889209821064
572	V	572001	582000	0.014293735808335354	0.014772261941373214	-0.09477118370735022
573	V	573001	583000	0.015219885475689879	0.014811936772012533	0.08057821366295423
574	V	574001	584000	0.01666904753191592	0.01590960708636703	0.1397074773124302
575	V	575001	585000	0.017551202068552447	0.016160881013749386	0.25180789292467526
576	V	576001	586000	0.019168066335338737	0.016491504602410383	0.47509371176488846
577	V	577001	587000	0.02090385846339025	0.016914702795896453	0.6904488986377273
578	V	578001	588000	0.02052676221783397	0.017033727287814413	0.6003748630569263
579	V	579001	589000	0.02124620406526909	0.017562725029672002	0.6141252110416604
580	V	580001	590000	0.020892167192821873	0.017417250650661166	0.5841695255520026
581	V	581001	591000	0.021478340285765257	0.017946248392518755	0.576356482330213
582	V	582001	592000	0.02215284557635494	0.018356221642458388	0.6057457243018528
583	V	583001	593000	0.022027487838929848	0.01825042209408687	0.6061034208434763
584	V	584001	594000	0.022132904972736282	0.01871329511821226	0.5352275474066267
585	V	585001	595000	0.021035005612308776	0.0188587694972231	0.3380018994472437
586	V	586001	596000	0.019163859156160416	0.01831654681181907	0.1354789759740254
587	V	587001	597000	0.016746554338944786	0.018448796247283464	-0.27023326267359615
588	V	588001	598000	0.016737042318877647	0.017985923223158073	-0.20334121750500325
589	V	589001	599000	0.015830678670661315	0.017734649295775718	-0.3143745809279079
590	V	590001	600000	0.016083407924569634	0.018025598053797394	-0.31553202001148384
591	V	591001	601000	0.01687685634428082	0.018475246134376344	-0.25338489344245574
592	V	592001	602000	0.016545851525966875	0.018422346360190585	-0.2983220044834561
593	V	593001	603000	0.014622940093233824	0.017456925481300484	-0.47534452694883633
594	V	594001	604000	0.01347812219599681	0.016689878755606978	-0.5633479747544373
595	V	595001	605000	0.013725618948734331	0.01661052909432834	-0.5084241777009976
596	V	596001	606000	0.013787163889184694	0.016835353134617814	-0.530059908055452
597	V	597001	607000	0.013769873499204312	0.01601540663473855	-0.41037536174856076
598	V	598001	608000	0.014949797577456372	0.01654440437659614	-0.2821444412874849
599	V	599001	609000	0.014596799029538499	0.015869932255727713	-0.23478952283296922
600	V	600001	610000	0.01349729626739267	0.015182235191312845	-0.32473525311283324
601	V	601001	611000	0.012495358184047426	0.014706137223641013	-0.439798580371212
602	V	602001	612000	0.012906887116766609	0.015102885530034206	-0.4254427112874311
603	V	603001	613000	0.013253747001484652	0.015486408892880959	-0.42188887104624984
604	V	604001	614000	0.01381562372107804	0.01589638214282059	-0.3830953985520406
605	V	605001	615000	0.013140393381415703	0.01555253361061316	-0.45387551236306206
606	V	606001	616000	0.012354792999340091	0.015407059231602321	-0.5797182378437282
607	V	607001	617000	0.011652179097600992	0.015645108215438235	-0.74689846682686
608	V	608001	618000	0.009949356885056566	0.014759036997826772	-0.9533968539619149
609	V	609001	619000	0.010909587268538825	0.015036760812302007	-0.8030772908325375
610	V	610001	620000	0.010941994406118496	0.014719362167187453	-0.7507744661097164
611	V	611001	621000	0.01090034252004765	0.014587112731723056	-0.7393747364200459
612	V	612001	622000	0.009273710696552171	0.01329106826417196	-0.8837654435499953
613	V	613001	623000	0.009582614163324081	0.01313236894161468	-0.7902786167836503
614	V	614001	624000	0.008755976334306904	0.012378547159467615	-0.855286801202786
615	V	615001	625000	0.00900691162241894	0.012312422441735417	-0.7845933722016054
616	V	616001	626000	0.00946138050163726	0.012444671877199815	-0.7006346714779496
617	V	617001	627000	0.009444999441417894	0.011862774361156465	-0.5954876372667562
618	V	618001	628000	0.010946677439483082	0.01274884557876793	-0.413209361730815
619	V	619001	629000	0.010556847145747447	0.013000119506150284	-0.5494430562865662
620	V	620001	630000	0.011159586458794538	0.013912640610854626	-0.5787326186425383
621	V	621001	631000	0.011987876593897781	0.014825161715558971	-0.559924608984282
622	V	622001	632000	0.013051022209872443	0.01542028417514876	-0.449611010851668
623	V	623001	633000	0.014191582983020945	0.016174105957295827	-0.3587723551872644
624	V	624001	634000	0.015577443400231997	0.017139526836185928	-0.26683772860347493
625	V	625001	635000	0.01573614741487428	0.017509825255486243	-0.2966043962330297
626	V	626001	636000	0.015872099666121197	0.017853673787693678	-0.32501661249391917
627	V	627001	637000	0.017560285804482805	0.0188587694972231	-0.2016738677871873
628	V	628001	638000	0.016634806141498103	0.018594270626294304	-0.3086444947605932
629	V	629001	639000	0.016341912995805976	0.017933023448972317	-0.2598233923000169
630	V	630001	640000	0.017182552262363215	0.01810494771507603	-0.1492003002487736
631	V	631001	641000	0.015531112462321752	0.016861803021710694	-0.23103701119584213
632	V	632001	642000	0.015887402348904095	0.016729553586246296	-0.14736622802573765
633	V	633001	643000	0.015357354476380428	0.016121206183110068	-0.13868372934403533
634	V	634001	644000	0.014960147934055703	0.015367384400963002	-0.07754525013505864
635	V	635001	645000	0.0143904030163519	0.014375513634980018	0.0030297458908204703
636	V	636001	646000	0.015181000781857409	0.01429616397370138	0.1810436132209868
637	V	637001	647000	0.013894308731715821	0.01329106826417196	0.13270491122403946
638	V	638001	648000	0.015013787495510376	0.013687816570565153	0.28329031307026914
639	V	639001	649000	0.01428506193769785	0.013833290949575987	0.09551054535890716
640	V	640001	650000	0.013028991540133388	0.01333074309481128	-0.06618496190242314
641	V	641001	651000	0.013137200178018948	0.0133042932077184	-0.03672193273870723
642	V	642001	652000	0.011535245279520902	0.012524021538478453	-0.23075505943109748
643	V	643001	653000	0.011563598287191864	0.012590146256210652	-0.23831972156159972
644	V	644001	654000	0.012098691407773534	0.01333074309481128	-0.270233219031642
645	V	645001	655000	0.012539050027742929	0.013806841062483111	-0.2685388065468086
646	V	646001	656000	0.011931801338410514	0.01319849365934688	-0.2805982281522574
647	V	647001	657000	0.012493617335749945	0.013978765328586827	-0.3107316312203402
648	V	648001	658000	0.011093871548449857	0.013224943546439761	-0.4711375226795973
649	V	649001	659000	0.011393263853003323	0.013145593885161122	-0.38972951545443923
650	V	650001	660000	0.012316026185956125	0.014018440159226144	-0.35518698228177986
651	V	651001	661000	0.01248099486129753	0.014124239707597665	-0.3402884905559951
652	V	652001	662000	0.01359423306545612	0.014798711828466092	-0.23812065614715824
653	V	653001	663000	0.012498864738632903	0.014335838804340698	-0.37482294608066147
654	V	654001	664000	0.012132986987856227	0.014600337675269495	-0.49437671592089893
655	V	655001	665000	0.012563609539347865	0.014785486884919652	-0.4396470801451535
656	V	656001	666000	0.012990228176683683	0.015288034739684363	-0.43980341059951605
657	V	657001	667000	0.01291597658537653	0.014811936772012533	-0.37449091917213573
658	V	658001	668000	0.014061832348905992	0.01534093451387012	-0.243982133231813
659	V	659001	669000	0.014662901713951015	0.015459959005788079	-0.1508701087161652
660	V	660001	670000	0.013057753280609716	0.013886190723761748	-0.17447958791460716
661	V	661001	671000	0.012811657930514758	0.013185268715800441	-0.08284493180098794
662	V	662001	672000	0.01171353361030941	0.01274884557876793	-0.23738106803329787
663	V	663001	673000	0.012295952746677198	0.013357192981904157	-0.232309950982763
664	V	664001	674000	0.01190910205429289	0.012524021538478453	-0.14350646148015128
665	V	665001	675000	0.010524463220235177	0.01212727323208526	-0.386211834969468
666	V	666001	676000	0.01041869245887416	0.011571825603134791	-0.2911035473374002
667	V	667001	677000	0.010267882921386206	0.011399901337031074	-0.29005296240198275
668	V	668001	678000	0.009995455509734762	0.010831228764534163	-0.22530801435664957
669	V	669001	679000	0.01019205904396045	0.011267651901566676	-0.27880710566727057
670	V	670001	680000	0.010555419497290374	0.011823099530517146	-0.31326485956458366
671	V	671001	681000	0.011496082451434074	0.01272239569167505	-0.28175561755768624
672	V	672001	682000	0.013105996957616316	0.01326461837707908	-0.03496377339122437
673	V	673001	683000	0.013739896457963413	0.012867870070685888	0.1981042359921975
674	V	674001	684000	0.015367763389547543	0.013105919054521803	0.5045623813850723
675	V	675001	685000	0.017165017572457406	0.013317518151264838	0.844727929421259
676	V	676001	686000	0.019336623733276756	0.014335838804340698	1.020378553388757
677	V	677001	687000	0.019143897053443125	0.013555567135100753	1.2055120952916527
678	V	678001	688000	0.01949691981573686	0.013806841062483111	1.2052514299955288
679	V	679001	689000	0.018583764933075484	0.012920769844871645	1.2812668896804418
680	V	680001	690000	0.019107181751874872	0.013039794336789604	1.360307942689335
681	V	681001	691000	0.01879859965580998	0.01276207052231437	1.3826577043479875
682	V	682001	692000	0.02031471597808721	0.012973669619057404	1.654199399208136
683	V	683001	693000	0.021600986821777555	0.013568792078647194	1.7310226775987358
684	V	684001	694000	0.021443627938346883	0.014203589368876302	1.4909618483846794
685	V	685001	695000	0.020556719542236142	0.014375513634980018	1.257774431998315
686	V	686001	696000	0.01719038932172568	0.013013344449696722	0.9383850321620166
687	V	687001	697000	0.01677125764189804	0.01378039117539023	0.6347231937612392
688	V	688001	698000	0.016840848566782866	0.01370104151411159	0.6701680503490802
689	V	689001	699000	0.017626649491714698	0.013767166231843792	0.819843735541211
690	V	690001	700000	0.01699068256554458	0.012973669619057404	0.905176193924566
691	V	691001	701000	0.017227473981480095	0.012629821086849971	1.0640428581405408
692	V	692001	702000	0.01755833608144996	0.012616596143303531	1.144866779616627
693	V	693001	703000	0.018554543846075067	0.012563696369117772	1.3937232915926976
694	V	694001	704000	0.019014128158760555	0.011981798853074424	1.7149413235001858
695	V	695001	705000	0.018666786239100303	0.01112217752255584	1.981053329945763
696	V	696001	706000	0.018369123939342074	0.010672529441976886	2.105473443741392
697	V	697001	707000	0.01793142694505321	0.010037732151747778	2.2948742175643204
698	V	698001	708000	0.01766161438396895	0.010077406982387098	2.1962869590374887
699	V	699001	709000	0.017307174072466312	0.010196431474305056	2.0353278262060344
700	V	700001	710000	0.020098772419423965	0.011360226506391754	2.2468108232285537
701	V	701001	711000	0.02287749814162559	0.012695945804582168	2.344138887950849
702	V	702001	712000	0.021281093604437796	0.012206622893363899	2.172456047521979
703	V	703001	713000	0.01874313768773146	0.01161150043377411	1.7942420268179748
704	V	704001	714000	0.01588382057043885	0.010289006079130135	1.5871220035394844
705	V	705001	715000	0.016477521869166192	0.010593179780698247	1.6216826759002592
706	V	706001	716000	0.017087726069738924	0.010818003820987724	1.6922447500082556
707	V	707001	717000	0.01745044784941891	0.010606404724244688	1.883835214145002
708	V	708001	718000	0.015966052753957346	0.009614533958261706	1.9271361452328528
709	V	709001	719000	0.015531832877878833	0.009019411498671918	2.105188829444848
710	V	710001	720000	0.014030596519003246	0.008688787910010922	1.79188760800877
711	V	711001	721000	0.01074830274075735	0.008014315789142495	0.9935250118267844
712	V	712001	722000	0.009163759045828708	0.008093665450421133	0.38509452169975517
713	V	713001	723000	0.007711190835181293	0.007551442765017103	0.06157324704062916
714	V	714001	724000	0.007732484526150749	0.007961416014956736	-0.083740503566592
715	V	715001	725000	0.007329417819734482	0.008120115337514012	-0.2836304301032339
716	V	716001	726000	0.007560707933686877	0.008463963869721447	-0.3109664679097543
717	V	717001	727000	0.007847151113398338	0.00888716206320752	-0.3411495562318423
718	V	718001	728000	0.008772775909786333	0.009707108563086785	-0.280807601313972
719	V	719001	729000	0.00919978665492523	0.01052705506296605	-0.36806601009255796
720	V	720001	730000	0.008229636483372334	0.010143531700119295	-0.550654190284757
721	V	721001	731000	0.007994436082167164	0.00990548271628338	-0.5629423904118732
722	V	722001	732000	0.00857983066440143	0.009733558450179662	-0.345810818302808
723	V	723001	733000	0.009405712379376615	0.010857678651627043	-0.3904749751603293
724	V	724001	734000	0.01114859245180446	0.011690850095052748	-0.13550643122750525
725	V	725001	735000	0.010813109691503555	0.011783424699877827	-0.240582899142975
726	V	726001	736000	0.010771981327348782	0.011981798853074424	-0.29503255302394016
727	V	727001	737000	0.010984527924066656	0.012312422441735417	-0.31518796775900315
728	V	728001	738000	0.011317646193690809	0.012973669619057404	-0.3731611028373973
729	V	729001	739000	0.010715989831408845	0.012576921312664212	-0.43247863804049974
730	V	730001	740000	0.009861633671965315	0.011875999304702903	-0.49558087144949003
731	V	731001	741000	0.009233084551910515	0.010791553933894846	-0.4216658930271763
732	V	732001	742000	0.008319222821141031	0.010090631925933537	-0.5123098092993645
733	V	733001	743000	0.007846274050177664	0.009231010595414951	-0.43745374768712153
734	V	734001	744000	0.006874497161607894	0.008940061837393277	-0.6735830966581234
735	V	735001	745000	0.0070150810689427615	0.009032636442218356	-0.6512433229646197
736	V	736001	746000	0.007631159326173667	0.009786458224365423	-0.6425515271223669
737	V	737001	747000	0.006686874874594875	0.009297135313147152	-0.8187955084737883
738	V	738001	748000	0.006227645472186027	0.00888716206320752	-0.8723878387863813
739	V	739001	749000	0.006493717154362747	0.009508734409890187	-0.9248903961900969
740	V	740001	750000	0.007664088229925434	0.01047415528878029	-0.7831680757705528
741	V	741001	751000	0.008336624845466812	0.011399901337031074	-0.7848921967655578
742	V	742001	752000	0.009405010414731617	0.012404997046560494	-0.7067945148107262
743	V	743001	753000	0.009269214208967761	0.013317518151264838	-0.8888150542683008
744	V	744001	754000	0.00861517042230142	0.013370417925450599	-1.039920197384928
745	V	745001	755000	0.008295189808932851	0.013396867812543477	-1.1134911049021456
746	V	746001	756000	0.007086490784925157	0.012695945804582168	-1.2914869183501623
747	V	747001	757000	0.007173460436162817	0.013079469167428923	-1.3201347524717881
748	V	748001	758000	0.006645795434147624	0.013039794336789604	-1.433534221201291
749	V	749001	759000	0.00596952745549507	0.011968573909527982	-1.4645652389866015
750	V	750001	760000	0.005021544406221393	0.011333776619298875	-1.6267302753156259
751	V	751001	761000	0.004727441531332515	0.010804778877441284	-1.6423115992049082
752	V	752001	762000	0.0036325064163716205	0.010130306756572857	-1.8719287347009657
753	V	753001	763000	0.003595968277930282	0.009720333506633224	-1.8381543011684554
754	V	754001	764000	0.0037619481906024377	0.00995838249046914	-1.8156822261309549
755	V	755001	765000	0.0038675042375954207	0.010355130796862332	-1.828730480104657
756	V	756001	766000	0.0036983169492891092	0.009614533958261706	-1.795059734178709
757	V	757001	767000	0.0033898884128222805	0.008569763418092964	-1.7614775993990703
758	V	758001	768000	0.003027211727007186	0.007339843668274067	-1.7096652103004284
759	V	759001	769000	0.0027572337219618753	0.006969545248973754	-1.7576143078151192
760	V	760001	770000	0.00237874873324569	0.006242173353919567	-1.7975150912744655
761	V	761001	771000	0.001979876253404954	0.0057264005556084165	-1.8979757050939858
762	V	762001	772000	0.0019436424304004405	0.0055544762895047	-1.885055529653537
763	V	763001	773000	0.0017560386244130977	0.005131278096018627	-1.9051710978489227
764	V	764001	774000	0.0016383358433830655	0.004880004168636272	-1.9224844425035366
765	V	765001	775000	0.0014454269144181856	0.0043906812574180006	-1.9379046896393155
766	V	766001	776000	0.001729942873176571	0.004787429563811193	-1.8477462024976847
767	V	767001	777000	0.002038735143311317	0.0057264005556084165	-1.8681580036565824
768	V	768001	778000	0.002374989665706283	0.006876970644148675	-1.9034782206736374
769	V	769001	779000	0.0027262172254210724	0.007815941635945898	-1.8960643329147282
770	V	770001	780000	0.0029984638065475456	0.008609438248732284	-1.899365915575413
771	V	771001	781000	0.0034518300910628603	0.010130306756572857	-1.9239791498134702
772	V	772001	782000	0.0037597712103430722	0.010712204272616205	-1.8949094808052702
773	V	773001	783000	0.0038821492223605225	0.010923803369359242	-1.8823211442245487
774	V	774001	784000	0.003906285569636965	0.01096347819999856	-1.8796974555365011
775	V	775001	785000	0.003969721158842036	0.011201527183834478	-1.8855618855221092
776	V	776001	786000	0.004033026905689278	0.011862774361156465	-1.9284333601887564
777	V	777001	787000	0.004066669248252802	0.012285972554642536	-1.9551000236204044
778	V	778001	788000	0.0041911375140466405	0.01272239569167505	-1.9601271824394624
779	V	779001	789000	0.00424394541054545	0.012907544901325207	-1.962157154589764
780	V	780001	790000	0.0045130429964984915	0.01378039117539023	-1.9667213162718467
781	V	781001	791000	0.004343274945618304	0.013502667360914995	-1.9835553327213988
782	V	782001	792000	0.0039043891197449773	0.01274884557876793	-2.0278974689559854
783	V	783001	793000	0.0036868871200928474	0.012325647385281855	-2.048303257606362
784	V	784001	794000	0.0036018956100007642	0.01154537571604191	-2.009860084047057
785	V	785001	795000	0.0035478636368446244	0.010857678651627043	-1.965816900071541
786	V	786001	796000	0.00319264486500095	0.009693883619540345	-1.956548831560258
787	V	787001	797000	0.003238516451484741	0.008821037345475319	-1.8448101503728984
788	V	788001	798000	0.0030572675204048926	0.007789491748853019	-1.7688108490074024
789	V	789001	799000	0.0030146357799345144	0.007313393781181188	-1.7102619798764336
790	V	790001	800000	0.0027761803714184048	0.006228948410373127	-1.6098187577340601
791	V	791001	801000	0.002817334931567615	0.006162823692640928	-1.576323474782861
792	V	792001	802000	0.003094221135229044	0.007220819176356109	-1.6625864323780872
793	V	793001	803000	0.0033825996153050513	0.007868841410131657	-1.6601277652837447
794	V	794001	804000	0.003409075616060829	0.008318489490710608	-1.7194545678066022
795	V	795001	805000	0.0034882691722621763	0.008794587458382441	-1.7587620259363896
796	V	796001	806000	0.003836162782388749	0.009548409240529507	-1.7450752081958771
797	V	797001	807000	0.004172274482139499	0.009971607434015579	-1.6970875873999174
798	V	798001	808000	0.004165736022362684	0.010169981587212176	-1.7230469116343319
799	V	799001	809000	0.0041860235461863874	0.010778328990348404	-1.785813687311313
800	V	800001	810000	0.00404628368523927	0.010751879103255526	-1.820938839968518
801	V	801001	811000	0.004185033001110233	0.010606404724244688	-1.767494148401895
802	V	802001	812000	0.004441200368872186	0.010751879103255526	-1.713697188340291
803	V	803001	813000	0.004382605248226782	0.011042827861277199	-1.7613084030339432
804	V	804001	814000	0.004338464089833218	0.011333776619298875	-1.8027674351714844
805	V	805001	815000	0.004381182327670226	0.011796649643424266	-1.8365665380845573
806	V	806001	816000	0.004261877211609897	0.012021473683713743	-1.886092712762739
807	V	807001	817000	0.003887940533551803	0.01270917074812861	-2.0288464440811786
808	V	808001	818000	0.004084284429538619	0.013039794336789604	-2.0078248551226454
809	V	809001	819000	0.004064826875185098	0.012867870070685888	-1.9998479083821423
810	V	810001	820000	0.00435525257817334	0.01371426645765803	-1.9956955350964938
811	V	811001	821000	0.004099707704065432	0.0133042932077184	-2.0228861153622186
812	V	812001	822000	0.0039188793359615	0.01270917074812861	-2.021730647562308
813	V	813001	823000	0.0039079567612513915	0.011307326732205995	-1.9113266031540834
814	V	814001	824000	0.003824302331148269	0.010579954837151809	-1.8641193950416097
815	V	815001	825000	0.003572882841529683	0.009733558450179662	-1.8465606010245696
816	V	816001	826000	0.003601810015315531	0.009495509466343748	-1.810455499848788
817	V	817001	827000	0.003565596317705427	0.008940061837393277	-1.7526195960226592
818	V	818001	828000	0.0034082422470646362	0.009019411498671918	-1.813852350881907
819	V	819001	829000	0.0033160357890287093	0.00888716206320752	-1.8274685054963808
820	V	820001	830000	0.0033954665159410327	0.008569763418092964	-1.7595806996320253
821	V	821001	831000	0.0035166890423855342	0.008794587458382441	-1.7493423519440194
822	V	822001	832000	0.0033326461955256108	0.008821037345475319	-1.8137038615553267
823	V	823001	833000	0.0031716664549292163	0.009601309014715266	-1.9535048535034643
824	V	824001	834000	0.0033336962380366418	0.010341905853315892	-1.9779790775529689
825	V	825001	835000	0.0033705875088845707	0.010659304498430448	-1.9963502172649192
826	V	826001	836000	0.0034756009617741617	0.010685754385523326	-1.9699801199063818
827	V	827001	837000	0.0032670194636636864	0.009998057321108459	-1.9645674410675134
828	V	828001	838000	0.003654457822210573	0.009707108563086785	-1.8190848089627214
829	V	829001	839000	0.003967866524045887	0.009826133055004741	-1.7395090920940512
830	V	830001	840000	0.0037674449471234448	0.009627758901808146	-1.775675676907747
831	V	831001	841000	0.004274514700906852	0.010275781135583693	-1.7045972932230555
832	V	832001	842000	0.004715739388923852	0.010262556192037253	-1.5775301983026337
833	V	833001	843000	0.0050491532204560525	0.009839357998551183	-1.4204705953958248
834	V	834001	844000	0.004978431278002121	0.009535184296983067	-1.3939899132006135
835	V	835001	845000	0.005167030246080084	0.00936326003087935	-1.3070707432351876
836	V	836001	846000	0.004750543724250049	0.008741687684196682	-1.3307843860238249
837	V	837001	847000	0.004833334679295206	0.008781362514836001	-1.310514002273938
838	V	838001	848000	0.004351416240744568	0.008463963869721447	-1.4158383679248014
839	V	839001	849000	0.003902346030668029	0.007763041861760139	-1.4479176077335343
840	V	840001	850000	0.0043609314464273605	0.007908516240770975	-1.306258970231906
841	V	841001	851000	0.004776180677618484	0.008622663192278723	-1.3000906360260103
842	V	842001	852000	0.004658952167192226	0.008688787910010922	-1.3517917354268163
843	V	843001	853000	0.004841870339585262	0.00942938474861155	-1.4190143620725169
844	V	844001	854000	0.005115273885872817	0.009588084071168826	-1.3608234929533425
845	V	845001	855000	0.005742183754295546	0.010593179780698247	-1.3368998774383731
846	V	846001	856000	0.006849451428757198	0.011598275490227669	-1.1961052315877527
847	V	847001	857000	0.006926273779626621	0.011571825603134791	-1.1727497573838712
848	V	848001	858000	0.006880383271649278	0.011347001562845314	-1.149763474031963
849	V	849001	859000	0.007408527686399854	0.011677625151506308	-1.0680178471455966
850	V	850001	860000	0.007113387193929561	0.011161852353195159	-1.059288933880094
851	V	851001	861000	0.0061941653709588086	0.00927068542605427	-0.9677832536341289
852	V	852001	862000	0.00645329971530238	0.00883426228902176	-0.7856499733567326
853	V	853001	863000	0.0062054881368757975	0.008067215563328255	-0.6721548680495661
854	V	854001	864000	0.005779589516705033	0.007974640958503176	-0.8016062015853788
855	V	855001	865000	0.005032424052598068	0.006771171095777157	-0.7465111504437703
856	V	856001	866000	0.004540225360634902	0.006414097620023284	-0.8487641132458962
857	V	857001	867000	0.005961236075719857	0.007683692200481501	-0.6525935220353984
858	V	858001	868000	0.00679943324164112	0.008503638700360765	-0.5839997173747316
859	V	859001	869000	0.006559252458625439	0.00826558971652485	-0.6014092831590998
860	V	860001	870000	0.0069338332391381645	0.008543313531000084	-0.5490015567837081
861	V	861001	871000	0.00890441662915304	0.009720333506633224	-0.24488760250730007
862	V	862001	872000	0.008971745426135356	0.010236106304944374	-0.3605097268466702
863	V	863001	873000	0.008648440625806513	0.010368355740408772	-0.4841955805753698
864	V	864001	874000	0.008710276559917046	0.010090631925933537	-0.3992130290038775
865	V	865001	875000	0.008757422597833565	0.010130306756572857	-0.3955094295926384
866	V	866001	876000	0.008180268503208644	0.009640983845354584	-0.4419947519123629
867	V	867001	877000	0.0072526610623573585	0.00942938474861155	-0.6733062607892133
868	V	868001	878000	0.00661113304094778	0.009561634184075947	-0.9001334244765962
869	V	869001	879000	0.0069605504627325045	0.010328680909769452	-0.9518202999205472
870	V	870001	880000	0.006316395355218917	0.01044770540168741	-1.1542923943751253
871	V	871001	881000	0.004521985166020172	0.01047415528878029	-1.6588748681323886
872	V	872001	882000	0.004005488915539927	0.010302231022676573	-1.7839676303339043
873	V	873001	883000	0.004238369789292082	0.010791553933894846	-1.77305648506686
874	V	874001	884000	0.004527038196307058	0.01112217752255584	-1.73174291929423
875	V	875001	885000	0.004502896870953578	0.01206114851435306	-1.8311492771769946
876	V	876001	886000	0.004751293199526122	0.01265627097394285	-1.8256635731120394
877	V	877001	887000	0.004228324846480024	0.012047923570806621	-1.8965320462135096
878	V	878001	888000	0.0042081219671496126	0.011915674135342223	-1.8899657725344239
879	V	879001	889000	0.003982390908243294	0.0120743734578995	-1.958323970639146
880	V	880001	890000	0.004600944001533191	0.012841420183593008	-1.8758776841339722
881	V	881001	891000	0.004420942217483996	0.012206622893363899	-1.8639157706189395
882	V	882001	892000	0.004348742112890155	0.011981798853074424	-1.8614379189807344
883	V	883001	893000	0.004220293866436564	0.011955348965981542	-1.8904572607346484
884	V	884001	894000	0.004087835040395719	0.011981798853074424	-1.9250641089335256
885	V	885001	895000	0.004236895716493005	0.011095727635462958	-1.8052453768721732
886	V	886001	896000	0.004131035626971085	0.010751879103255526	-1.7979240153568854
887	V	887001	897000	0.004233659829729515	0.010950253256452122	-1.791123091727287
888	V	888001	898000	0.004262291993423223	0.01051383011941961	-1.7357839056226925
889	V	889001	899000	0.004046707557675836	0.010143531700119295	-1.75414083910615
890	V	890001	900000	0.0036514260621836234	0.009786458224365423	-1.8290151254946858
891	V	891001	901000	0.003479441627872243	0.009548409240529507	-1.8540525164313448
892	V	892001	902000	0.0035346063531869376	0.00991870765982982	-1.8780953243492582
893	V	893001	903000	0.0035964115494506507	0.010222881361397934	-1.891843772686046
894	V	894001	904000	0.0035985698415594734	0.010408030571048091	-1.9097676769071577
895	V	895001	905000	0.003375254228458982	0.010249331248490815	-1.9575097595674622
896	V	896001	906000	0.00358074909018532	0.010659304498430448	-1.9387878068856643
897	V	897001	907000	0.0035243926013173365	0.010037732151747778	-1.8935739721279146
898	V	898001	908000	0.003394407000358177	0.00993193260337626	-1.920689744690213
899	V	899001	909000	0.0033753722332604246	0.009601309014715266	-1.8916133528552606
900	V	900001	910000	0.0034780712318932053	0.009376484974425791	-1.8347093484068375
901	V	901001	911000	0.0037087389599617594	0.009654208788901025	-1.796582912212991
902	V	902001	912000	0.003635589889365241	0.009826133055004741	-1.838172787926749
903	V	903001	913000	0.003553559918693174	0.008966511724486158	-1.7600090353774773
904	V	904001	914000	0.0039349824028195625	0.008569763418092964	-1.576111957955933
905	V	905001	915000	0.004036467157331722	0.008662338022918043	-1.5564240488357115
906	V	906001	916000	0.003921477791463025	0.008027540732688935	-1.4897004910969283
907	V	907001	917000	0.004203989625972021	0.008940061837393277	-1.5444387791694978
908	V	908001	918000	0.00443873573532791	0.009442609692157988	-1.5456535101074338
909	V	909001	919000	0.004280484145619625	0.009257460482507833	-1.5678286675745603
910	V	910001	920000	0.003912505925870141	0.008649113079371603	-1.5960969813825645
911	V	911001	921000	0.003697706359635658	0.008675562966464483	-1.672323611563482
912	V	912001	922000	0.003930765997384425	0.008384614208442808	-1.5477130228566436
913	V	913001	923000	0.003986058265063152	0.008397839151989248	-1.5307030476416041
914	V	914001	924000	0.0037062793467602675	0.008318489490710608	-1.6153630559951708
915	V	915001	925000	0.003451379043271662	0.007987865902049614	-1.6539543718475245
916	V	916001	926000	0.003567211046378791	0.008014315789142495	-1.6160683537789167
917	V	917001	927000	0.003504474078680214	0.007551442765017103	-1.5598623659953954
918	V	918001	928000	0.00317789459978828	0.006863745700602236	-1.5613793829018212
919	V	919001	929000	0.003258533672336845	0.0068372958135093555	-1.5218120402895756
920	V	920001	930000	0.003309305949513022	0.006705046378044959	-1.4721313451301772
921	V	921001	931000	0.003542506917088215	0.006480222337755482	-1.3172153127823711
922	V	922001	932000	0.003412044565785985	0.006189273579733807	-1.3030503444562587
923	V	923001	933000	0.0031889472038392967	0.005713175612061977	-1.2816844758736214
924	V	924001	934000	0.0031755469762151304	0.005620601007236898	-1.261646155840168
925	V	925001	935000	0.0034863679762900004	0.005937999652351452	-1.1983149303349374
926	V	926001	936000	0.0033409178187897163	0.005951224595897892	-1.2730746970867817
927	V	927001	937000	0.0033065532574236087	0.006162823692640928	-1.3458141571866586
928	V	928001	938000	0.0033920272233587895	0.00659924682967344	-1.4124283309957864
929	V	929001	939000	0.003549343960635537	0.007366293555366947	-1.5077858354079492
930	V	930001	940000	0.003877241811382708	0.008397839151989248	-1.5684577960190242
931	V	931001	941000	0.0036890365774768187	0.008821037345475319	-1.6959304386512382
932	V	932001	942000	0.0036153806811425027	0.009588084071168826	-1.817156273769305
933	V	933001	943000	0.003957197893608645	0.010275781135583693	-1.794727830952436
934	V	934001	944000	0.0038325911349207046	0.01054028000651249	-1.857798997919091
935	V	935001	945000	0.0037401936084423084	0.010725429216162645	-1.9015197841314744
936	V	936001	946000	0.003553238247163269	0.010606404724244688	-1.9413967939330874
937	V	937001	947000	0.0034831973280198	0.010368355740408772	-1.9383301225369027
938	V	938001	948000	0.0036531239426412228	0.010368355740408772	-1.890491880333389
939	V	939001	949000	0.0035576181784634643	0.010196431474305056	-1.9002461764692544
940	V	940001	950000	0.0033258618341757327	0.009574859127622386	-1.903821139466444
941	V	941001	951000	0.0033515938739943564	0.009231010595414951	-1.857373438901358
942	V	942001	952000	0.0033561295743547107	0.008490413756814325	-1.7621392979291803
943	V	943001	953000	0.0030546733117726267	0.008159790168153332	-1.8224344170153177
944	V	944001	954000	0.0030575391399351795	0.0076572423133886205	-1.7486647034136142
945	V	945001	955000	0.0031140087975192	0.007749816918213699	-1.7415528461154532
946	V	946001	956000	0.003307016928758273	0.008358164321349929	-1.7607766732092953
947	V	947001	957000	0.0032897820313770687	0.00829203960361773	-1.757506902155692
948	V	948001	958000	0.002991428051323344	0.007855616466585218	-1.8029862008292332
949	V	949001	959000	0.003021494736409406	0.007326618724727628	-1.7097363018862215
950	V	950001	960000	0.0028904305721462785	0.007022445023159513	-1.7112679913410935
951	V	951001	961000	0.0032274626614723543	0.007022445023159513	-1.5716866241033538
952	V	952001	962000	0.003136904384992301	0.007207594232809669	-1.6430376416783004
953	V	953001	963000	0.0035984521815026404	0.007934966127863857	-1.5914817051452195
954	V	954001	964000	0.00344985819154022	0.007987865902049614	-1.654508858049834
955	V	955001	965000	0.0038401456114980897	0.008358164321349929	-1.574933640839292
956	V	956001	966000	0.003622878055813247	0.007815941635945898	-1.5620331591025105
957	V	957001	967000	0.00339063511524929	0.007749816918213699	-1.6376315149450202
958	V	958001	968000	0.0035855785456949812	0.007829166579492338	-1.5782115172829858
959	V	959001	969000	0.003544680648658124	0.008384614208442808	-1.6818777482449496
960	V	960001	970000	0.003845525347677483	0.009297135313147152	-1.710079840214424
961	V	961001	971000	0.0035297058002136793	0.009495509466343748	-1.8326048262401522
962	V	962001	972000	0.0034519729908986207	0.008913611950300398	-1.7862849945246577
963	V	963001	973000	0.0030453280111549922	0.008146565224606894	-1.8239770049626325
964	V	964001	974000	0.0029309184875272102	0.007974640958503176	-1.8419063602891486
965	V	965001	975000	0.0024642328180121023	0.007101794684438151	-1.8994183598216212
966	V	966001	976000	0.0027836856388266306	0.007524992877924224	-1.8338441103296987
967	V	967001	977000	0.0030268404249581375	0.007882066353678097	-1.793685529501192
968	V	968001	978000	0.002897162416983541	0.007921741184317417	-1.847046238670393
969	V	969001	979000	0.002882661339250707	0.008014315789142495	-1.864832253500067
970	V	970001	980000	0.0027537996701827014	0.007617567482749301	-1.8585845398106389
971	V	971001	981000	0.002716763456411295	0.007617567482749301	-1.8727371344618078
972	V	972001	982000	0.0029648757088243313	0.008490413756814325	-1.8964216608480746
973	V	973001	983000	0.0030390366526605603	0.008715237797103802	-1.898332075334612
974	V	974001	984000	0.0033908568617832045	0.009746783393726104	-1.90251995918487
975	V	975001	985000	0.0033463850534285575	0.010103856869479977	-1.9517927177429921
976	V	976001	986000	0.003132927902007762	0.00985258294209762	-1.9899699171356893
977	V	977001	987000	0.0031659761635450894	0.009799683167911863	-1.975035938014507
978	V	978001	988000	0.0036960344879783565	0.010408030571048091	-1.8824329379658047
979	V	979001	989000	0.0037524307582521106	0.009614533958261706	-1.7786408774354212
980	V	980001	990000	0.0037339805260766298	0.009191335764775634	-1.7314172224678055
981	V	981001	991000	0.003861626698340555	0.009138435990589874	-1.6837437111582
982	V	982001	992000	0.0037456690171369994	0.008715237797103802	-1.662008018307782
983	V	983001	993000	0.003831375670821781	0.008622663192278723	-1.6194297042592072
984	V	984001	994000	0.00364865851482028	0.007948191071410295	-1.575310333413238
985	V	985001	995000	0.0034223968567014262	0.007524992877924224	-1.5868032108405243
986	V	986001	996000	0.0034519640081253785	0.0072869438940883074	-1.5312258727165993
987	V	987001	997000	0.0033489911314023035	0.007048894910252392	-1.5266245198201056
988	V	988001	998000	0.0029945407777694248	0.0069166454747879936	-1.6488974320135756
989	V	989001	999000	0.0029286932039218174	0.007432418273099145	-1.7634184729753832
990	V	990001	1000000	0.002770994582202854	0.007604342539202862	-1.8501389893971325
991	V	991001	1001000	0.002681005597659545	0.0073530686118205065	-1.8488597202377064
992	V	992001	1002000	0.002773064964360808	0.008001090845596054	-1.902962650763424
993	V	993001	1003000	0.002398400647459117	0.007405968386006267	-1.9676242376203568
994	V	994001	1004000	0.0025063238295798527	0.007855616466585218	-1.9827975368834165
995	V	995001	1005000	0.0027453955318138567	0.00830526454716417	-1.9503387260537088
996	V	996001	1006000	0.0029739480324103952	0.009191335764775634	-1.9725474570981942
997	V	997001	1007000	0.0029821409410866672	0.009521959353436627	-2.003399597861381
998	V	998001	1008000	0.002935716992990677	0.009257460482507833	-1.9914522394765533
999	V	999001	1009000	0.003052958199739558	0.008913611950300398	-1.9167868712211893
1000	V	1000001	1010000	0.003156621003068794	0.009072311272857675	-1.9012380486201965
1001	V	1001001	1011000	0.003126727168661164	0.008821037345475319	-1.8817522429457791
1002	V	1002001	1012000	0.0029076147883081043	0.008001090845596054	-1.853987512641498
1003	V	1003001	1013000	0.0032962287966842906	0.009640983845354584	-1.9198459499726102
1004	V	1004001	1014000	0.003149831376502379	0.009191335764775634	-1.9167461691507583
1005	V	1005001	1015000	0.0031433562782255593	0.00935003508733291	-1.9360106663639662
1006	V	1006001	1016000	0.0027531989566442635	0.00827881466007129	-1.9444566033657424
1007	V	1007001	1017000	0.0026150604939914317	0.008120115337514012	-1.9747135129435995
1008	V	1008001	1018000	0.0026790446017499244	0.008477188813267887	-1.9930584214978946
1009	V	1009001	1019000	0.0029180487813355257	0.00927068542605427	-1.9983537409414138
1010	V	1010001	1020000	0.002858659173694072	0.009138435990589874	-2.0037742767122513
1011	V	1011001	1021000	0.002940356228060323	0.009601309014715266	-2.023783356025447
1012	V	1012001	1022000	0.0030049166020648384	0.009283910369600712	-1.9723982122754238
1013	V	1013001	1023000	0.003149990839139836	0.00888716206320752	-1.8819353945031947
1014	V	1014001	1024000	0.003223781242998973	0.009707108563086785	-1.9485218533850859
1015	V	1015001	1025000	0.0031330123406439732	0.00946905957925087	-1.951729230081333
1016	V	1016001	1026000	0.0031736928181016096	0.009733558450179662	-1.966211206966129
1017	V	1017001	1027000	0.0033205342347420457	0.009495509466343748	-1.8968591734912719
1018	V	1018001	1028000	0.0032230744017971444	0.009455834635704428	-1.9225758120261098
1019	V	1019001	1029000	0.0029094225474856515	0.00888716206320752	-1.9608478001430925
1020	V	1020001	1030000	0.0029467113059512386	0.009098761159950555	-1.9715038101214002
1021	V	1021001	1031000	0.0028822331997503513	0.00935003508733291	-2.0174611619849094
1022	V	1022001	1032000	0.002916418702857747	0.010130306756572857	-2.0782239572856933
1023	V	1023001	1033000	0.0027248320296018127	0.010103856869479977	-2.1313188332222355
1024	V	1024001	1034000	0.002686545889257687	0.009654208788901025	-2.1054659200571506
1025	V	1025001	1035000	0.00283404434441479	0.009971607434015579	-2.088700515069881
1026	V	1026001	1036000	0.003055538297616147	0.010606404724244688	-2.078389602699352
1027	V	1027001	1037000	0.003167222114478016	0.010804778877441284	-2.0639380944406067
1028	V	1028001	1038000	0.0032043842901839127	0.010751879103255526	-2.0495609402048944
1029	V	1029001	1039000	0.0032743349958828504	0.011135402466102277	-2.0617146678008007
1030	V	1030001	1040000	0.003315777722498781	0.011466026054763271	-2.0763487271403975
1031	V	1031001	1041000	0.003471715363835183	0.011532150772495472	-2.041774815845448
1032	V	1032001	1042000	0.00362508898116963	0.011743749869238507	-2.0197203373169725
1033	V	1033001	1043000	0.003553612163600522	0.011756974812784947	-2.038511953074658
1034	V	1034001	1044000	0.0037296268609613124	0.012418221990106934	-2.0448602178169555
1035	V	1035001	1045000	0.0037094043901437466	0.012219847836910339	-2.035235551711849
1036	V	1036001	1046000	0.00405936927426711	0.012193397949817459	-1.9494096113064778
1037	V	1037001	1047000	0.004282480006282524	0.012391772103014056	-1.9125688041968618
1038	V	1038001	1048000	0.0047753587132303085	0.012616596143303531	-1.81660151224884
1039	V	1039001	1049000	0.006126595881567114	0.013092694110975361	-1.5555269598593593
1040	V	1040001	1050000	0.007184732981753794	0.013370417925450599	-1.3527410935708675
1041	V	1041001	1051000	0.00732792262898823	0.012867870070685888	-1.2585479882103194
1042	V	1042001	1052000	0.007666534617509688	0.012841420183593008	-1.1780208008484516
1043	V	1043001	1053000	0.00890543736548493	0.012484346707839135	-0.8378631865509907
1044	V	1044001	1054000	0.009164797855131322	0.011386676393484634	-0.5699604531708098
1045	V	1045001	1055000	0.010000393652529522	0.011241202014473796	-0.32238445912971725
1046	V	1046001	1056000	0.010111792827481498	0.01108250269191652	-0.25579364668213284
1047	V	1047001	1057000	0.011965191933200012	0.011624725377320549	0.08556088402771975
1048	V	1048001	1058000	0.01189454943385166	0.011188302240288037	0.18435722433742455
1049	V	1049001	1059000	0.012220222682075805	0.010712204272616205	0.4110155906167884
1050	V	1050001	1060000	0.011089552708088351	0.009548409240529507	0.47081498972740826
1051	V	1051001	1061000	0.01086285461551637	0.009561634184075947	0.39697391938970167
1052	V	1052001	1062000	0.011227241438646566	0.009138435990589874	0.6665037226500296
1053	V	1053001	1063000	0.010596704006390347	0.009045861385764796	0.4998684428270086
1054	V	1054001	1064000	0.010154319807802696	0.009111986103496995	0.3335487073303914
1055	V	1055001	1065000	0.00934509321355965	0.009231010595414951	0.03603997383112698
1056	V	1056001	1066000	0.008873827229723824	0.00936326003087935	-0.1524519218388407
1057	V	1057001	1067000	0.006680265400113258	0.008609438248732284	-0.6530425671469955
1058	V	1058001	1068000	0.006153247880425649	0.008371389264896369	-0.7720107052349183
1059	V	1059001	1069000	0.004398358825228674	0.008159790168153332	-1.3427629825981882
1060	V	1060001	1070000	0.004390647651433721	0.008635888135825163	-1.43269150534965
1061	V	1061001	1071000	0.004389076799378467	0.008741687684196682	-1.451309865563175
1062	V	1062001	1072000	0.0036398528340870436	0.00880781240192888	-1.710354676077078
1063	V	1063001	1073000	0.003157245857792219	0.009191335764775634	-1.9143938281285244
1064	V	1064001	1074000	0.0033105217282211434	0.010011282264654899	-1.953167446964407
1065	V	1065001	1075000	0.003131927834844606	0.009733558450179662	-1.9787295698022684
1066	V	1066001	1076000	0.003074069056922653	0.009640983845354584	-1.9870687936216704
1067	V	1067001	1077000	0.0032764223521806464	0.010421255514594531	-2.001302009708068
1068	V	1068001	1078000	0.003715747105859982	0.011651175264413428	-1.9897150418622926
1069	V	1069001	1079000	0.003721663892607922	0.01216694806272458	-2.0283766476248104
1070	V	1070001	1080000	0.0038142637913848973	0.012484346707839135	-2.0297645470011187
1071	V	1071001	1081000	0.003623997359314487	0.012272747611096098	-2.059453714418164
1072	V	1072001	1082000	0.0034858905943960694	0.011981798853074424	-2.071857491328394
1073	V	1073001	1083000	0.003278283035469444	0.011347001562845314	-2.076989176197904
1074	V	1074001	1084000	0.0030101028294507765	0.010117081813026417	-2.0500802663085946
1075	V	1075001	1085000	0.00334927380286985	0.010064182038840658	-1.9470844271962529
1076	V	1076001	1086000	0.003553027129300082	0.009746783393726104	-1.8539775210074267
1077	V	1077001	1087000	0.0035368424516599704	0.008940061837393277	-1.7619962659274284
1078	V	1078001	1088000	0.0033426299104756013	0.007749816918213699	-1.6556658249995633
1079	V	1079001	1089000	0.0033471025482080447	0.007035669966705953	-1.5247757455871405
1080	V	1080001	1090000	0.0032064591185086214	0.006228948410373127	-1.4092055713556793
1081	V	1081001	1091000	0.003244838667942926	0.006176048636187368	-1.3782042760515425
1082	V	1082001	1092000	0.003297499445564469	0.006427322563569723	-1.414761559554952
1083	V	1083001	1093000	0.0034688237578538584	0.006731496265137838	-1.4089506437026245
1084	V	1084001	1094000	0.003612760969334563	0.007009220079613072	-1.4092629620305015
1085	V	1085001	1095000	0.0032953850457313138	0.0069034205312415555	-1.5197318495155938
1086	V	1086001	1096000	0.003191357480838685	0.006863745700602236	-1.555676313425705
1087	V	1087001	1097000	0.00286887428729149	0.00659924682967344	-1.6428197974517282
1088	V	1088001	1098000	0.0026001232586663533	0.006440547507116163	-1.7324506992817301
1089	V	1089001	1099000	0.002438506994641994	0.00604379920072297	-1.7317568264274585
1090	V	1090001	1100000	0.002332003028173226	0.00603057425717653	-1.7804074565157713
1091	V	1091001	1101000	0.002352431075614689	0.006228948410373127	-1.8073876523905152
1092	V	1092001	1102000	0.0022047098328618377	0.005951224595897892	-1.8272155552410843
1093	V	1093001	1103000	0.002320065611063412	0.00604379920072297	-1.7886486573303086
1094	V	1094001	1104000	0.002313298256376749	0.006242173353919567	-1.8279668876608828
1095	V	1095001	1105000	0.0021898262184447794	0.006215723466826688	-1.880977732727547
1096	V	1096001	1106000	0.00201548804327277	0.006361197845837525	-1.9845411888604725
1097	V	1097001	1107000	0.0021208461870125435	0.007009220079613072	-2.0282900655423752
1098	V	1098001	1108000	0.002094528642480929	0.007167919402170349	-2.0589638447223533
1099	V	1099001	1109000	0.0020443056429377705	0.007035669966705953	-2.0633244278262337
1100	V	1100001	1110000	0.0020841083497186315	0.006797620982870036	-2.015909689667321
1101	V	1101001	1111000	0.002098031261720179	0.006308298071651766	-1.938611050412645
1102	V	1102001	1112000	0.0022955864368854498	0.007220819176356109	-1.9843524974658746
1103	V	1103001	1113000	0.0021082166877729874	0.007035669966705953	-2.036904953818204
1104	V	1104001	1114000	0.002114426966011126	0.007247269063448988	-2.0605320311235564
1105	V	1105001	1115000	0.002349019273256888	0.007921741184317417	-2.0485448674620157
1106	V	1106001	1116000	0.002384374603478446	0.00771014208757438	-2.0109426578511114
1107	V	1107001	1117000	0.002402606158623018	0.0072869438940883074	-1.9502121351420179
1108	V	1108001	1118000	0.0025015762198172036	0.007591117595656422	-1.9515650770975044
1109	V	1109001	1119000	0.002688552818908687	0.00830526454716417	-1.9702785023266431
1110	V	1110001	1120000	0.0027671851172711434	0.00888716206320752	-2.00750522832319
1111	V	1111001	1121000	0.00288932331207777	0.009495509466343748	-2.0293206593575404
1112	V	1112001	1122000	0.002782598881404026	0.009111986103496995	-2.0254155817870716
1113	V	1113001	1123000	0.0027124214712754445	0.008953286780939717	-2.032174062083662
1114	V	1114001	1124000	0.002743418580180116	0.009217785651868513	-2.048234137880915
1115	V	1115001	1125000	0.0028083282143303323	0.00932358520024003	-2.037979798581224
1116	V	1116001	1126000	0.0028022080896447704	0.009654208788901025	-2.0705154890932347
1117	V	1117001	1127000	0.0026562291844392113	0.00946905957925087	-2.098595499749466
1118	V	1118001	1128000	0.002645498242022228	0.009283910369600712	-2.085301036685332
1119	V	1119001	1129000	0.002650361510302046	0.009151660934136314	-2.071486712928864
1120	V	1120001	1130000	0.002668096606097369	0.009085536216404115	-2.059518799138535
1121	V	1121001	1131000	0.0026886472742411772	0.009495509466343748	-2.090965308767978
1122	V	1122001	1132000	0.0026450171901028917	0.009151660934136314	-2.0731895553239705
1123	V	1123001	1133000	0.002755899127913752	0.009535184296983067	-2.0739011100730136
1124	V	1124001	1134000	0.002664077288815529	0.00888716206320752	-2.0413271702249705
1125	V	1125001	1135000	0.0025585816478652236	0.008477188813267887	-2.034466447231625
1126	V	1126001	1136000	0.002475483800799752	0.008371389264896369	-2.0520342694123346
1127	V	1127001	1137000	0.0025674689753868874	0.008543313531000084	-2.0383896470914666
1128	V	1128001	1138000	0.002601816022358406	0.008344939377803489	-2.0051348382844707
1129	V	1129001	1139000	0.0026762154437971687	0.008053990619781815	-1.9447395504010494
1130	V	1130001	1140000	0.0026654293504448927	0.007948191071410295	-1.9355567188906035
1131	V	1131001	1141000	0.0027562078489826785	0.007604342539202862	-1.8557991470973119
1132	V	1132001	1142000	0.002712779387675795	0.007419193329552705	-1.846030488159935
1133	V	1133001	1143000	0.0027346567179629823	0.006995995136066634	-1.7714244585880836
1134	V	1134001	1144000	0.002760151853852064	0.006956320305427313	-1.7541694532386773
1135	V	1135001	1145000	0.002690088990442599	0.006757946152230717	-1.7498658795726532
1136	V	1136001	1146000	0.0026468923785243647	0.006281848184558886	-1.680668945492719
1137	V	1137001	1147000	0.002600852387372614	0.005937999652351452	-1.6311395514251414
1138	V	1138001	1148000	0.00252824988871953	0.005964449539444332	-1.6722045574851427
1139	V	1139001	1149000	0.0025240128084171912	0.006109923918455169	-1.7040458726190977
1140	V	1140001	1150000	0.0024527373933583676	0.005990899426537212	-1.7143216785036062
1141	V	1141001	1151000	0.0022102590383060623	0.005580926176597579	-1.7514526178547754
1142	V	1142001	1152000	0.0022925991273763215	0.005409001910493862	-1.6700576341301425
1143	V	1143001	1153000	0.0022974161595940836	0.005461901684679621	-1.6796359242490315
1144	V	1144001	1154000	0.0024064520990909485	0.005448676741133181	-1.6186056001959348
1145	V	1145001	1155000	0.002303564742005879	0.0054354517975867414	-1.6703060503182823
1146	V	1146001	1156000	0.002403022901848229	0.005620601007236898	-1.6602680334563802
1147	V	1147001	1157000	0.002300701907266063	0.005673500781422657	-1.7243589737077283
1148	V	1148001	1158000	0.0022906274904777512	0.005673500781422657	-1.7295095657358823
1149	V	1149001	1159000	0.002229785043242183	0.005528026402411819	-1.729986703994621
1150	V	1150001	1160000	0.002557982559360845	0.005699950668515537	-1.5989942048881738
1151	V	1151001	1161000	0.002613419711694793	0.00554125134595826	-1.5320868444182192
1152	V	1152001	1162000	0.00253395621723895	0.005475126628226061	-1.5573885813459822
1153	V	1153001	1163000	0.0026770500430450365	0.005647050894329778	-1.5254399395595004
1154	V	1154001	1164000	0.00266231593753171	0.005779300329794175	-1.564795693641381
1155	V	1155001	1165000	0.0027734578340214986	0.005792525273340615	-1.512225709120977
1156	V	1156001	1166000	0.0026179935919217415	0.005528026402411819	-1.5263643627352277
1157	V	1157001	1167000	0.002861559909481804	0.005699950668515537	-1.4444991856152638
1158	V	1158001	1168000	0.0027587527726641923	0.005660275837876217	-1.486834954443767
1159	V	1159001	1169000	0.002781446129277202	0.0058718749346192535	-1.5273311191815706
1160	V	1160001	1170000	0.0025709621894934604	0.005898324821712133	-1.6371510064117811
1161	V	1161001	1171000	0.0024720899121645503	0.005937999652351452	-1.6940764101773438
1162	V	1162001	1172000	0.0024990345929040286	0.005924774708805013	-1.6781302603847292
1163	V	1163001	1173000	0.0021817230085226626	0.005713175612061977	-1.7931055543530405
1164	V	1164001	1174000	0.002065839216126615	0.005448676741133181	-1.7998275626526112
1165	V	1165001	1175000	0.001987201603812904	0.0052106277572972655	-1.7921874306185126
1166	V	1166001	1176000	0.0020860276910201004	0.00551480145886538	-1.8027048479575685
1167	V	1167001	1177000	0.0018566612227095235	0.005316427305668783	-1.8858728227201995
1168	V	1168001	1178000	0.0018694080708866671	0.005237077644390145	-1.863069876088335
1169	V	1169001	1179000	0.0016162289014598765	0.004880004168636272	-1.935595053353997
1170	V	1170001	1180000	0.001603044986973368	0.004999028660554229	-1.96679866283089
1171	V	1171001	1181000	0.0016750194884709853	0.005223852700843705	-1.9681895629560757
1172	V	1172001	1182000	0.001751002488495997	0.005647050894329778	-2.0010727748260106
1173	V	1173001	1183000	0.0018143805331645993	0.005395776966947423	-1.9238801155402034
1174	V	1174001	1184000	0.001719343663245553	0.0054354517975867414	-1.981884336910058
1175	V	1175001	1185000	0.0018094709255984207	0.005739625499154856	-1.9864772754506457
1176	V	1176001	1186000	0.0018361948092851968	0.00554125134595826	-1.938796039783386
1177	V	1177001	1187000	0.0018105800884659622	0.005422226854040302	-1.930802852844298
1178	V	1178001	1188000	0.0018867723462651796	0.005342877192761663	-1.8746876540657509
1179	V	1179001	1189000	0.0019775334891839144	0.005342877192761663	-1.825456278961164
1180	V	1180001	1190000	0.0018750836261487954	0.005131278096018627	-1.837975540746024
1181	V	1181001	1191000	0.0018238420693859466	0.004893229112182712	-1.8154710704541497
1182	V	1182001	1192000	0.001970019837301458	0.004880004168636272	-1.7257779154452073
1183	V	1183001	1193000	0.0017800887024483035	0.004813879450904073	-1.8235154414039518
1184	V	1184001	1194000	0.001720529044879406	0.004562605523521717	-1.8007544513411156
1185	V	1185001	1195000	0.001605774142149385	0.004205532047767843	-1.7844935518353024
1186	V	1186001	1196000	0.0016145966777219595	0.004258431821953603	-1.7926163664432737
1187	V	1187001	1197000	0.0016326780651859294	0.004456805975150199	-1.8311180732130157
1188	V	1188001	1198000	0.0016432254634857158	0.004641955184800356	-1.8680772124093263
1189	V	1189001	1199000	0.0016921966846690283	0.004893229112182712	-1.8933362546684551
1190	V	1190001	1200000	0.001630994161452005	0.004853554281543392	-1.9213997379615688
1191	V	1191001	1201000	0.001779438205949524	0.005038703491193549	-1.8729849941309713
1192	V	1192001	1202000	0.0015624697790923101	0.005038703491193549	-1.9976691091502674
1193	V	1193001	1203000	0.0015142060529843803	0.004813879450904073	-1.9833290729623074
1194	V	1194001	1204000	0.0014605645136671413	0.004615505297707476	-1.9764626671229635
1195	V	1195001	1205000	0.0014279319823542486	0.0045493805799752774	-1.9834169646325701
1196	V	1196001	1206000	0.0013207854292269356	0.0043906812574180006	-2.019915711624505
1197	V	1197001	1207000	0.0013622839740518764	0.00444358103160376	-2.0037041938623523
1198	V	1198001	1208000	0.0013159263348508205	0.004536155636428838	-2.0520468846091906
1199	V	1199001	1209000	0.0013732825431506124	0.004562605523521717	-2.020771642433549
1200	V	1200001	1210000	0.0014362326042628736	0.004602280354161037	-1.9890237883945225
1201	V	1201001	1211000	0.0013055051519203576	0.004483255862243079	-2.0484565880519003
1202	V	1202001	1212000	0.0013327778562035135	0.004033607781664127	-1.9313677933626234
1203	V	1203001	1213000	0.0015797133234906032	0.0044700309186966386	-1.8685864457429338
1204	V	1204001	1214000	0.0017188749049997017	0.00493290394282203	-1.8859757641514971
1205	V	1205001	1215000	0.001857500986179015	0.005118053152472187	-1.845118259630702
1206	V	1206001	1216000	0.0018547918811685122	0.004827104394450513	-1.7817472644678642
1207	V	1207001	1217000	0.0016972110691181655	0.004231981934860724	-1.7292112832529503
1208	V	1208001	1218000	0.001981344224529189	0.0038220086849210908	-1.3876584877715354
1209	V	1209001	1219000	0.0017923525689104672	0.0034120354349814583	-1.3644640716246779
1210	V	1210001	1220000	0.0017890223566721492	0.003200436338238422	-1.265737842081127
1211	V	1211001	1221000	0.0018185475830436318	0.0032797859995170606	-1.2794588910702118
1212	V	1212001	1222000	0.0017731445968492824	0.0036368594752709343	-1.4750454277368266
1213	V	1213001	1223000	0.0017262628368804268	0.0038087837413746505	-1.5753322504995044
1214	V	1214001	1224000	0.0018423722668850949	0.003980708007478368	-1.5490522100671338
1215	V	1215001	1225000	0.0017876434037747565	0.004152632273582085	-1.6436392164848415
1216	V	1216001	1226000	0.001754350658655398	0.00440390620096444	-1.7381993985226436
1217	V	1217001	1227000	0.0018706594301401082	0.004880004168636272	-1.7847040046692157
1218	V	1218001	1228000	0.0016468654840640575	0.005131278096018627	-1.9667944325498103
1219	V	1219001	1229000	0.0017958361411275362	0.005488351571772501	-1.9505915380513927
1220	V	1220001	1230000	0.0018407265607867963	0.005686725724969096	-1.9617751105338874
1221	V	1221001	1231000	0.0018647764312902887	0.005633825950783338	-1.9403251074417307
1222	V	1222001	1232000	0.001911242744998647	0.0053561021363081026	-1.8640414495765874
1223	V	1223001	1233000	0.0018261001813350873	0.005184177870204386	-1.8764341662815434
1224	V	1224001	1234000	0.001655024901905967	0.00494612888636847	-1.9261208402301564
1225	V	1225001	1235000	0.00162698561110228	0.00494612888636847	-1.942530854200309
1226	V	1226001	1236000	0.001789979721551189	0.005276752475029464	-1.9146720345328228
1227	V	1227001	1237000	0.0018262874063816735	0.005276752475029464	-1.8947345984856316
1228	V	1228001	1238000	0.0018545198546105954	0.0055544762895047	-1.9315824569132944
1229	V	1229001	1239000	0.0018538665162827642	0.005448676741133181	-1.9126069394002754
1230	V	1230001	1240000	0.001885797866804368	0.005567701233051139	-1.9176563315834692
1231	V	1231001	1241000	0.001783927499891535	0.005461901684679621	-1.952183860617795
1232	V	1232001	1242000	0.0018039139859326089	0.005739625499154856	-1.989286003239995
1233	V	1233001	1243000	0.0018254943737276061	0.005752850442701295	-1.9805616515760653
1234	V	1234001	1244000	0.0018057858539263436	0.005845425047526374	-2.0053559331550317
1235	V	1235001	1245000	0.0018603118188624062	0.005713175612061977	-1.9563030410851059
1236	V	1236001	1246000	0.0019239112652776336	0.005580926176597579	-1.9002435058632938
1237	V	1237001	1247000	0.001896050075003741	0.005409001910493862	-1.8825653933355815
1238	V	1238001	1248000	0.0017459178686491344	0.005118053152472187	-1.9082621803902848
1239	V	1239001	1249000	0.0017970905097001554	0.005276752475029464	-1.9107673271787997
1240	V	1240001	1250000	0.0018863036057870672	0.005250302587936585	-1.8564213286464322
1241	V	1241001	1251000	0.002015405499222922	0.0055544762895047	-1.8475912277810924
1242	V	1242001	1252000	0.0020826478416633635	0.005448676741133181	-1.7908845888007152
1243	V	1243001	1253000	0.0019784959137038247	0.0053561021363081026	-1.8276502127098295
1244	V	1244001	1254000	0.0021855980620473425	0.005567701233051139	-1.7615105326773721
1245	V	1245001	1255000	0.0021246486807496357	0.005448676741133181	-1.7685381807089275
1246	V	1246001	1256000	0.0019330188606826646	0.0049858037170077895	-1.7726498387818124
1247	V	1247001	1257000	0.001872167483975593	0.004787429563811193	-1.7617948931066836
1248	V	1248001	1258000	0.0018154878934710532	0.00441713114451088	-1.7017472224478887
1249	V	1249001	1259000	0.001611619809239283	0.003941033176839049	-1.7041265454017165
1250	V	1250001	1260000	0.0014835616990905478	0.003941033176839049	-1.7978098855481235
1251	V	1251001	1261000	0.001378515120065922	0.0036765343059102533	-1.7995628169854132
1252	V	1252001	1262000	0.0013383895623592654	0.0037823338542817718	-1.8613963762460017
1253	V	1253001	1263000	0.0014606632900442877	0.003663309362363814	-1.7309724726338773
1254	V	1254001	1264000	0.001238683968239442	0.0032136612817848615	-1.7640197125298296
1255	V	1255001	1265000	0.0012431425441303751	0.0032797859995170606	-1.7832829657074905
1256	V	1256001	1266000	0.0013409551319495637	0.0037691089107353315	-1.8557256095702022
1257	V	1257001	1267000	0.0013692511068912744	0.004112957442942765	-1.9248902449412857
1258	V	1258001	1268000	0.0014523508294652376	0.00441713114451088	-1.9392769028884287
1259	V	1259001	1269000	0.0015699006164259588	0.004827104394450513	-1.952524808672105
1260	V	1260001	1270000	0.001516918588150731	0.004575830467068157	-1.9326362874625387
1261	V	1261001	1271000	0.0015121675947751335	0.004562605523521717	-1.9327733507559544
1262	V	1262001	1272000	0.0013656220655567633	0.004377456313871561	-1.9875932830239094
1263	V	1263001	1273000	0.0014135558659943105	0.004575830467068157	-1.997941387941963
1264	V	1264001	1274000	0.0015414017064365377	0.0045493805799752774	-1.9113165379625576
1265	V	1265001	1275000	0.0016084820341125893	0.004813879450904073	-1.9266627694513276
1266	V	1266001	1276000	0.0017468246039013997	0.004760979676718314	-1.8315133454863581
1267	V	1267001	1277000	0.0018280878413736823	0.004734529789625435	-1.775766557414918
1268	V	1268001	1278000	0.0019051402145961848	0.004668405071893236	-1.711802841299886
1269	V	1269001	1279000	0.0019289445396650415	0.004602280354161037	-1.679484628610107
1270	V	1270001	1280000	0.0020014359868424487	0.004641955184800356	-1.6449277530994124
1271	V	1271001	1281000	0.0018945310321629829	0.0045493805799752774	-1.6869326746854576
1272	V	1272001	1282000	0.002013652952038744	0.004589055410614597	-1.6225429543109413
1273	V	1273001	1283000	0.001918302791230665	0.004364231370325121	-1.6189405250105822
1274	V	1274001	1284000	0.0017753698716881012	0.004483255862243079	-1.745570185548777
1275	V	1275001	1285000	0.0017426996408136108	0.004456805975150199	-1.7597818936921068
1276	V	1276001	1286000	0.0018741836521889443	0.004641955184800356	-1.7242003814068017
1277	V	1277001	1287000	0.0020944421546814427	0.004774204620264753	-1.6238870048589908
1278	V	1278001	1288000	0.002128039206019556	0.0049858037170077895	-1.6594080611949162
1279	V	1279001	1289000	0.002081751118166471	0.005104828208925748	-1.7150972436238998
1280	V	1280001	1290000	0.002075257842741063	0.005157727983111506	-1.7311285988672784
1281	V	1281001	1291000	0.002512587848036872	0.00554125134595826	-1.5848505245426516
1282	V	1282001	1292000	0.002449944027664182	0.005342877192761663	-1.5692076281028768
1283	V	1283001	1293000	0.0025440383468866264	0.005448676741133181	-1.5454032902433952
1284	V	1284001	1294000	0.002644880814947091	0.005461901684679621	-1.4952096998560649
1285	V	1285001	1295000	0.002683484991911482	0.005382552023400982	-1.453414697133847
1286	V	1286001	1296000	0.0025606562297757194	0.0053561021363081026	-1.5126385282868768
1287	V	1287001	1297000	0.0023542947707823666	0.0054354517975867414	-1.6432505810454698
1288	V	1288001	1298000	0.0023046567253861283	0.005528026402411819	-1.6907151648591874
1289	V	1289001	1299000	0.002331162797150543	0.005369327079854542	-1.6399852629400182
1290	V	1290001	1300000	0.0024399304762840654	0.0053561021363081026	-1.5779642159208986
1291	V	1291001	1301000	0.0020690175900366886	0.005144503039565067	-1.7315785911139976
1292	V	1292001	1302000	0.002349683906160867	0.00554125134595826	-1.6700955172298366
1293	V	1293001	1303000	0.002208340882123667	0.005461901684679621	-1.7269150269075018
1294	V	1294001	1304000	0.0022736205008595006	0.005607376063690458	-1.724215909000744
1295	V	1295001	1305000	0.002561223524780352	0.005607376063690458	-1.5754678379514215
1296	V	1296001	1306000	0.0024799901382157206	0.00551480145886538	-1.5955759845332902
1297	V	1297001	1307000	0.0026824891878177025	0.005395776966947423	-1.4575433081816855
1298	V	1298001	1308000	0.0026763530772245074	0.005369327079854542	-1.4536533468371808
1299	V	1299001	1309000	0.0026940265498739445	0.005461901684679621	-1.4691242773592967
1300	V	1300001	1310000	0.002563137895982873	0.00550157651531894	-1.5485681044871404
1301	V	1301001	1311000	0.0027074426582243765	0.005766075386247736	-1.538975729841266
1302	V	1302001	1312000	0.00261071232020932	0.0057264005556084165	-1.57839642784559
1303	V	1303001	1313000	0.0027046277332745164	0.006004124370083651	-1.59520748564614
1304	V	1304001	1314000	0.0026197545374452074	0.006136373805548049	-1.6640071338815814
1305	V	1305001	1315000	0.0023206741663124916	0.006176048636187368	-1.8127304552474137
1306	V	1306001	1316000	0.00218593050348108	0.0060966989749087295	-1.8623993107620405
1307	V	1307001	1317000	0.0019417741763782391	0.0060966989749087295	-1.9786722577893863
1308	V	1308001	1318000	0.001878322296544642	0.00604379920072297	-2.0008345098823637
1309	V	1309001	1319000	0.002023962960269871	0.0058718749346192535	-1.9016894005570641
1310	V	1310001	1320000	0.001983248779107108	0.005898324821712133	-1.9263216522497255
1311	V	1311001	1321000	0.0019465333735914018	0.0058718749346192535	-1.939956134634539
1312	V	1312001	1322000	0.0020302472248044097	0.005766075386247736	-1.8797120748244636
1313	V	1313001	1323000	0.0021026846392006994	0.005686725724969096	-1.8281549987508052
1314	V	1314001	1324000	0.0021653464493663933	0.005342877192761663	-1.7235812915502478
1315	V	1315001	1325000	0.0021380957759421534	0.005223852700843705	-1.7113665844414467
1316	V	1316001	1326000	0.002120039447545869	0.0052106277572972655	-1.7183311353249644
1317	V	1317001	1327000	0.0021368878483604007	0.005157727983111506	-1.6965169204348753
1318	V	1318001	1328000	0.00214280755387284	0.005051928434739989	-1.6674606773969378
1319	V	1319001	1329000	0.0019647027619193813	0.005184177870204386	-1.7989855061134898
1320	V	1320001	1330000	0.002038352646284956	0.005131278096018627	-1.7458175113812027
1321	V	1321001	1331000	0.0020103990933992167	0.004708079902532554	-1.657324772627361
1322	V	1322001	1332000	0.0019994245230749003	0.004602280354161037	-1.6352065966024187
1323	V	1323001	1333000	0.001904102526286534	0.0045493805799752774	-1.6808507985219352
1324	V	1324001	1334000	0.0018682303201250114	0.004628730241253916	-1.724501101332415
1325	V	1325001	1335000	0.0018883066849372224	0.004562605523521717	-1.6944496652313663
1326	V	1326001	1336000	0.0020835944735908365	0.004496480805789518	-1.5509106069329106
1327	V	1327001	1337000	0.0022284963314709648	0.004668405071893236	-1.5114883769964582
1328	V	1328001	1338000	0.0023460258275552737	0.004813879450904073	-1.4833485768891146
1329	V	1329001	1339000	0.0024564072680226335	0.004813879450904073	-1.4170017923460159
1330	V	1330001	1340000	0.00250323484821942	0.004893229112182712	-1.4136260381236034
1331	V	1331001	1341000	0.002435901981585929	0.004880004168636272	-1.4494846353925284
1332	V	1332001	1342000	0.002280538648820073	0.004774204620264753	-1.5111159356456758
1333	V	1333001	1343000	0.0022986767528512236	0.004906454055729151	-1.538348286193573
1334	V	1334001	1344000	0.0024146822773146726	0.005012253604100669	-1.5004871902669539
1335	V	1335001	1345000	0.0024845353205768536	0.0053561021363081026	-1.5538281716970264
1336	V	1336001	1346000	0.002301958884387219	0.00550157651531894	-1.6862104170598946
1337	V	1337001	1347000	0.0022084277105877135	0.005528026402411819	-1.7411890077381909
1338	V	1338001	1348000	0.002193556026578675	0.005594151120144018	-1.7628848844665908
1339	V	1339001	1349000	0.0021048161734663956	0.005607376063690458	-1.8115213821567315
1340	V	1340001	1350000	0.00193721317749631	0.005713175612061977	-1.9172561477003414
1341	V	1341001	1351000	0.0019669748943135714	0.005937999652351452	-1.9409678471486673
1342	V	1342001	1352000	0.0018736588636656321	0.006136373805548049	-2.017047491417122
1343	V	1343001	1353000	0.0017997279275708664	0.005937999652351452	-2.022715256132622
1344	V	1344001	1354000	0.0016142574136076668	0.005805750216887055	-2.09476601401997
1345	V	1345001	1355000	0.0014538512480031746	0.005422226854040302	-2.1215117198970415
1346	V	1346001	1356000	0.0014579606906952533	0.005157727983111506	-2.0778053565462353
1347	V	1347001	1357000	0.0014616438088843407	0.00497257877346135	-2.044019097811726
1348	V	1348001	1358000	0.0016534012750041096	0.005038703491193549	-1.9454139803309722
1349	V	1349001	1359000	0.0016152362899175471	0.004813879450904073	-1.9226030004109607
1350	V	1350001	1360000	0.0016628897905268468	0.004628730241253916	-1.8527785798897785
1351	V	1351001	1361000	0.001709015832719472	0.0044700309186966386	-1.784992547084059
1352	V	1352001	1362000	0.0016785548432031114	0.004456805975150199	-1.801372325128572
1353	V	1353001	1363000	0.0018277200534257936	0.004575830467068157	-1.7362703201631817
1354	V	1354001	1364000	0.00217650145398277	0.004787429563811193	-1.577875225003374
1355	V	1355001	1365000	0.002167836105366644	0.00495935382991491	-1.6294496248159418
1356	V	1356001	1366000	0.0023562400049889345	0.005395776966947423	-1.6328001743679688
1357	V	1357001	1367000	0.0023039686306564958	0.0055544762895047	-1.6969452695929361
1358	V	1358001	1368000	0.0021174150041458097	0.005369327079854542	-1.7553652088202751
1359	V	1359001	1369000	0.0019987955025101167	0.005289977418575904	-1.8028170046776788
1360	V	1360001	1370000	0.002022533698527974	0.005303202362122344	-1.7926428390634979
1361	V	1361001	1371000	0.001945569270561939	0.005395776966947423	-1.8534072126018988
1362	V	1362001	1372000	0.002057705276823001	0.0054354517975867414	-1.801428451903998
1363	V	1363001	1373000	0.002117725910104081	0.0055544762895047	-1.7941742986577462
1364	V	1364001	1374000	0.0018139045960605961	0.0054354517975867414	-1.9314528572935579
1365	V	1365001	1375000	0.001825112214687562	0.005329652249215224	-1.905607989192662
1366	V	1366001	1376000	0.0016742375435391153	0.005065153378286428	-1.938621280803486
1367	V	1367001	1377000	0.0017088627861141744	0.00493290394282203	-1.891850824190999
1368	V	1368001	1378000	0.0015055148722652666	0.004522930692882398	-1.9283322186565233
1369	V	1369001	1379000	0.001667498661412487	0.004813879450904073	-1.8911897457315068
1370	V	1370001	1380000	0.0019180664082183703	0.004840329337996952	-1.7470361199818187
1371	V	1371001	1381000	0.0021767035446133647	0.00497257877346135	-1.6277209405821398
1372	V	1372001	1382000	0.0022917665017893425	0.005144503039565067	-1.606165139119294
1373	V	1373001	1383000	0.002106321550911908	0.004919678999275591	-1.6552310919176831
1374	V	1374001	1384000	0.0021025986660700444	0.005091603265379307	-1.7001036903592117
1375	V	1375001	1385000	0.00214611987855586	0.005184177870204386	-1.6976128436723197
1376	V	1376001	1386000	0.0022246765906378018	0.005157727983111506	-1.6472143820502751
1377	V	1377001	1387000	0.002300819091152441	0.005223852700843705	-1.6211199282926305
1378	V	1378001	1388000	0.002575145946635775	0.005739625499154856	-1.5994706065769235
1379	V	1379001	1389000	0.0025753739162015813	0.005792525273340615	-1.6114442920481085
1380	V	1380001	1390000	0.0022820516809200237	0.005699950668515537	-1.739419524384901
1381	V	1381001	1391000	0.0020177626107327137	0.005620601007236898	-1.8590620719998279
1382	V	1382001	1392000	0.001913513594153251	0.005329652249215224	-1.8575393772476498
1383	V	1383001	1393000	0.002026906032499174	0.005448676741133181	-1.8205418347618954
1384	V	1384001	1394000	0.0020126022274942496	0.005223852700843705	-1.780965542040344
1385	V	1385001	1395000	0.00206998725955294	0.005104828208925748	-1.7217712915812349
1386	V	1386001	1396000	0.0019385551116330524	0.005051928434739989	-1.7845348484762826
1387	V	1387001	1397000	0.0017797023871167915	0.00493290394282203	-1.850282509449319
1388	V	1388001	1398000	0.0019092162169090895	0.00495935382991491	-1.7804098270425985
1389	V	1389001	1399000	0.0018122163219292506	0.004827104394450513	-1.8072691050780836
1390	V	1390001	1400000	0.0019142773112815138	0.005118053152472187	-1.81298902850098
1391	V	1391001	1401000	0.002042536211964738	0.005118053152472187	-1.740408426338794
1392	V	1392001	1402000	0.00205169912104698	0.005065153378286428	-1.7228226345074096
1393	V	1393001	1403000	0.001952531601214659	0.005012253604100669	-1.7674485484827829
1394	V	1394001	1404000	0.0018698603637800162	0.0049858037170077895	-1.8093238609030284
1395	V	1395001	1405000	0.0018296069718612645	0.004813879450904073	-1.7937515794922172
1396	V	1396001	1406000	0.0019745612304073747	0.005025478547647109	-1.7577968383170528
1397	V	1397001	1407000	0.001961474260110719	0.004919678999275591	-1.7404515957870432
1398	V	1398001	1408000	0.0016850986490749506	0.0045493805799752774	-1.820009266712895
1399	V	1399001	1409000	0.0016942258435756563	0.004496480805789518	-1.8011817988407415
1400	V	1400001	1410000	0.0017943879673581002	0.0043906812574180006	-1.7082969266965222
1401	V	1401001	1411000	0.0016269069116856332	0.00440390620096444	-1.8218068718482505
1402	V	1402001	1412000	0.0014991642257869604	0.004509705749335959	-1.929483709765897
1403	V	1403001	1413000	0.0016888655085891195	0.004681630015439675	-1.8488245723830363
1404	V	1404001	1414000	0.001761496984288635	0.004575830467068157	-1.7781103964869587
1405	V	1405001	1415000	0.0018412606001474874	0.004999028660554229	-1.8288350580287884
1406	V	1406001	1416000	0.0018579563093991179	0.004999028660554229	-1.8191656656560933
1407	V	1407001	1417000	0.001992226326530287	0.005051928434739989	-1.7537713828059998
1408	V	1408001	1418000	0.0020383410262121266	0.005342877192761663	-1.7924725750505333
1409	V	1409001	1419000	0.0021348196494977776	0.005461901684679621	-1.7659384013342738
1410	V	1410001	1420000	0.0022770738597848103	0.005422226854040302	-1.6814131525330902
1411	V	1411001	1421000	0.0025899687429072372	0.005488351571772501	-1.5310866335446955
1412	V	1412001	1422000	0.0027107170482459394	0.005633825950783338	-1.5048307447397593
1413	V	1413001	1423000	0.0028639093115169025	0.005461901684679621	-1.3789544260187903
1414	V	1414001	1424000	0.00294095525902115	0.0053561021363081026	-1.3068556288351352
1415	V	1415001	1425000	0.0029851382606853986	0.0052106277572972655	-1.2373462622960807
1416	V	1416001	1426000	0.002784908369685462	0.005025478547647109	-1.2909124585558158
1417	V	1417001	1427000	0.002805309797948615	0.005316427305668783	-1.3687770065702762
1418	V	1418001	1428000	0.0030327251310706474	0.005395776966947423	-1.2694010627112229
1419	V	1419001	1429000	0.003120900747522872	0.00551480145886538	-1.2586121774310493
1420	V	1420001	1430000	0.002897791148711822	0.0054354517975867414	-1.3533916965228052
1421	V	1421001	1431000	0.002694028575271411	0.005276752475029464	-1.4182367402215357
1422	V	1422001	1432000	0.00262273246578097	0.005078378321832868	-1.40031810129951
1423	V	1423001	1433000	0.0023737259977401363	0.005012253604100669	-1.5241455869503748
1424	V	1424001	1434000	0.0025590336974737806	0.005660275837876217	-1.5891775157084274
1425	V	1425001	1435000	0.002419672828027853	0.005699950668515537	-1.6693820800027281
1426	V	1426001	1436000	0.002567193862831256	0.005845425047526374	-1.6273781002267167
1427	V	1427001	1437000	0.0025296893981645143	0.0057264005556084165	-1.6194423480619147
1428	V	1428001	1438000	0.002308503414194418	0.005660275837876217	-1.7175573955007102
1429	V	1429001	1439000	0.00212176082075562	0.005633825950783338	-1.8080282881717002
1430	V	1430001	1440000	0.0021096646997565954	0.005673500781422657	-1.822027626767686
1431	V	1431001	1441000	0.0020525093228881005	0.005488351571772501	-1.8150025213524337
1432	V	1432001	1442000	0.0019392464973730598	0.0053561021363081026	-1.8488883912830407
1433	V	1433001	1443000	0.0017688503232762387	0.005250302587936585	-1.9212378698908392
1434	V	1434001	1444000	0.001582933229924566	0.004893229112182712	-1.957963047699321
1435	V	1435001	1445000	0.0015042642321908336	0.004708079902532554	-1.9682695815650977
1436	V	1436001	1446000	0.0014953446661698665	0.004602280354161037	-1.951887488944257
1437	V	1437001	1447000	0.0016182769341342898	0.004655180128346795	-1.8865730118912774
1438	V	1438001	1448000	0.0015633062862608074	0.0045493805799752774	-1.8973980274159747
1439	V	1439001	1449000	0.001581515318878568	0.0043906812574180006	-1.848361877204076
1440	V	1440001	1450000	0.0017740746915435388	0.0044700309186966386	-1.7429320821802057
1441	V	1441001	1451000	0.0020384572279746513	0.005051928434739989	-1.7272725835480904
1442	V	1442001	1452000	0.002195703317550094	0.005104828208925748	-1.6504481800372857
1443	V	1443001	1453000	0.0023145531093838405	0.005276752475029464	-1.626615981914716
1444	V	1444001	1454000	0.002214845133557964	0.005118053152472187	-1.6429002984776218
1445	V	1445001	1455000	0.002323206058024338	0.005144503039565067	-1.5884638482551183
1446	V	1446001	1456000	0.002260941146460948	0.005157727983111506	-1.6268480502281206
1447	V	1447001	1457000	0.0021460298928369253	0.004919678999275591	-1.6318687985123375
1448	V	1448001	1458000	0.002039475754808465	0.004628730241253916	-1.6175230360734978
1449	V	1449001	1459000	0.0020442996166337595	0.004483255862243079	-1.5722114302607937
1450	V	1450001	1460000	0.001971252894181132	0.004311331596139362	-1.5675412635675494
1451	V	1451001	1461000	0.0017037863291137355	0.003795558797828211	-1.587731604906828
1452	V	1452001	1462000	0.0015341288556033627	0.0037426590236424523	-1.6995594614047314
1453	V	1453001	1463000	0.0015667622264480907	0.0037426590236424523	-1.674446671469002
1454	V	1454001	1464000	0.0017148505815827188	0.0037823338542817718	-1.5746700464779941
1455	V	1455001	1465000	0.0018422784808661155	0.003795558797828211	-1.4826110099771408
1456	V	1456001	1466000	0.0017837220516412132	0.0037426590236424523	-1.5074867046150822
1457	V	1457001	1467000	0.0016341643117001319	0.0037691089107353315	-1.631639397000793
1458	V	1458001	1468000	0.0017136085341730625	0.004020382838117687	-1.6548995749316426
1459	V	1459001	1469000	0.0017939689615497794	0.004152632273582085	-1.639243028850345
1460	V	1460001	1470000	0.001599039183273602	0.004192307104221404	-1.7855500153565589
1461	V	1461001	1471000	0.0016720185314762959	0.004284881709046482	-1.760878702820636
1462	V	1462001	1472000	0.001870255432951732	0.004747754733171874	-1.753266576970505
1463	V	1463001	1473000	0.0017420707385693561	0.004813879450904073	-1.846366834242857
1464	V	1464001	1474000	0.0015975148716492328	0.0049858037170077895	-1.967465759346451
1465	V	1465001	1475000	0.0014784461493574643	0.005025478547647109	-2.04363530269731
1466	V	1466001	1476000	0.0015646249060538167	0.00495935382991491	-1.9815528028690625
1467	V	1467001	1477000	0.0015729958058758938	0.00495935382991491	-1.976666586509228
1468	V	1468001	1478000	0.0016558293671838854	0.00494612888636847	-1.9256500263803493
1469	V	1469001	1479000	0.0015573197840596557	0.004880004168636272	-1.9705313424373947
1470	V	1470001	1480000	0.0015918418429148133	0.004840329337996952	-1.942065148000822
1471	V	1471001	1481000	0.001639639949601798	0.005065153378286428	-1.9584010792827597
1472	V	1472001	1482000	0.0016381826922929783	0.004827104394450513	-1.9115932439915417
1473	V	1473001	1483000	0.0017499618988945252	0.004628730241253916	-1.7983841038653088
1474	V	1474001	1484000	0.001932508092862274	0.004562605523521717	-1.6664434230789367
1475	V	1475001	1485000	0.0018994190032837438	0.004562605523521717	-1.6874088424816642
1476	V	1476001	1486000	0.002101490008166356	0.004589055410614597	-1.5672042649838829
1477	V	1477001	1487000	0.002772525218339304	0.005223852700843705	-1.3595108244680836
1478	V	1478001	1488000	0.0036624389966391432	0.006004124370083651	-1.1321345186638059
1479	V	1479001	1489000	0.004199682866084996	0.0069034205312415555	-1.1388347645068326
1480	V	1480001	1490000	0.0047073135793148455	0.00822591488588553	-1.2460770565348611
1481	V	1481001	1491000	0.004874114616276263	0.008900387006753958	-1.31877289539544
1482	V	1482001	1492000	0.005189823473553801	0.009640983845354584	-1.346867159871089
1483	V	1483001	1493000	0.005299170917776899	0.01051383011941961	-1.4478871172326153
1484	V	1484001	1494000	0.005437779240424827	0.01102960291773076	-1.4805286189793283
1485	V	1485001	1495000	0.005950027021137925	0.011902449191795785	-1.4612019761897894
1486	V	1486001	1496000	0.006078564064786089	0.012814970296500127	-1.5366337602095823
1487	V	1487001	1497000	0.005887125346232187	0.013013344449696722	-1.6009254263409276
1488	V	1488001	1498000	0.005581863872749021	0.013277843320625518	-1.6946896722092235
1489	V	1489001	1499000	0.005154201416593101	0.013251393433532639	-1.7865760633227301
1490	V	1490001	1500000	0.0047841542651995755	0.012894319957778766	-1.8386861356964626
1491	V	1491001	1501000	0.004833640651022202	0.01276207052231437	-1.8159946556203947
1492	V	1492001	1502000	0.004450202360187888	0.012920769844871645	-1.9164872096633523
1493	V	1493001	1503000	0.0042927681563257394	0.012986894562603846	-1.9571137918569674
1494	V	1494001	1504000	0.004060662289841185	0.01274884557876793	-1.9920664410604807
1495	V	1495001	1505000	0.0037937867405937993	0.012312422441735417	-2.021976474031858
1496	V	1496001	1506000	0.003506128606601299	0.011902449191795785	-2.061130726292765
1497	V	1497001	1507000	0.0034178632666959827	0.011756974812784947	-2.072245162343922
1498	V	1498001	1508000	0.0032743769087122472	0.01158505054668123	-2.0956156112061466
1499	V	1499001	1509000	0.0036142495583781744	0.012246297724003218	-2.0598872049592147
1500	V	1500001	1510000	0.0037904166090270593	0.012590146256210652	-2.0429139042948745
1501	V	1501001	1511000	0.0037655306684600317	0.012444671877199815	-2.0383215998636617
1502	V	1502001	1512000	0.004438299770021823	0.012431446933653376	-1.8791981456203524
1503	V	1503001	1513000	0.0064427356178135	0.01268272086103573	-1.438145045378035
1504	V	1504001	1514000	0.007891771452699975	0.013185268715800441	-1.1737868311669406
1505	V	1505001	1515000	0.007867944758694956	0.01272239569167505	-1.115350283795777
1506	V	1506001	1516000	0.008092047417280554	0.012272747611096098	-0.9955147613666542
1507	V	1507001	1517000	0.007754255044597463	0.011571825603134791	-0.9637294160975551
1508	V	1508001	1518000	0.008103790799944718	0.011188302240288037	-0.805174127077784
1509	V	1509001	1519000	0.008430477394699671	0.010077406982387098	-0.4769292009520273
1510	V	1510001	1520000	0.009170073892452729	0.009098761159950555	0.022853085910349968
1511	V	1511001	1521000	0.009551003937237578	0.008662338022918043	0.2990012130942162
1512	V	1512001	1522000	0.010753917408768889	0.008450738926175006	0.7941510085516209
1513	V	1513001	1523000	0.009607652194741209	0.007524992877924224	0.8055315400094213
1514	V	1514001	1524000	0.008928916620583123	0.007088569740891711	0.755146308137676
1515	V	1515001	1525000	0.011652168969784889	0.008344939377803489	1.1546750544370494
1516	V	1516001	1526000	0.012760096922858656	0.009482284522797308	1.0082870586253323
1517	V	1517001	1527000	0.013661319561612964	0.010130306756572857	1.0172372166404442
1518	V	1518001	1528000	0.014650344393958414	0.010275781135583693	1.2425491803148245
1519	V	1519001	1529000	0.014113173185571756	0.009984832377562019	1.2065094530953124
1520	V	1520001	1530000	0.015282524696235186	0.010672529441976886	1.2611061407662145
1521	V	1521001	1531000	0.015132533269186874	0.010778328990348404	1.1795262923360563
1522	V	1522001	1532000	0.01334261286534927	0.010262556192037253	0.8759767245072866
1523	V	1523001	1533000	0.014200753568093062	0.011399901337031074	0.7176521827226126
1524	V	1524001	1534000	0.0145538815948715	0.012008248740167302	0.6194332817665401
1525	V	1525001	1535000	0.012227840583645646	0.011479250998309713	0.1904917089453871
1526	V	1526001	1536000	0.011603579329873838	0.011042827861277199	0.148291781076148
1527	V	1527001	1537000	0.011385134413341127	0.011241202014473796	0.03739624101773348
1528	V	1528001	1538000	0.010204113153586845	0.011135402466102277	-0.24424835976195924
1529	V	1529001	1539000	0.010337601475547294	0.01158505054668123	-0.31455617938231917
1530	V	1530001	1540000	0.008115563243469051	0.010844453708080603	-0.734764575297598
1531	V	1531001	1541000	0.007642954661741499	0.010870903595173483	-0.8670388145370279
1532	V	1532001	1542000	0.007583837722253628	0.010685754385523326	-0.8475151361023562
1533	V	1533001	1543000	0.0059491408117373626	0.009482284522797308	-1.0868294598124493
1534	V	1534001	1544000	0.004713552610256915	0.008477188813267887	-1.2937151192211496
1535	V	1535001	1545000	0.004098922357352467	0.007868841410131657	-1.3950534943542476
1536	V	1536001	1546000	0.003246299732836762	0.007048894910252392	-1.568996218219651
1537	V	1537001	1547000	0.0026860767787296428	0.006493447281301923	-1.7037172392377773
1538	V	1538001	1548000	0.001976644057549972	0.006123148862001609	-1.9662420644023082
1539	V	1539001	1549000	0.0016627894794263216	0.0055544762895047	-2.0316763460387612
1540	V	1540001	1550000	0.001616892033748092	0.005263527531483025	-2.0074130661650695
1541	V	1541001	1551000	0.0016988833893283764	0.005051928434739989	-1.9219107736416614
1542	V	1542001	1552000	0.001624711446282191	0.00495935382991491	-1.946479412658919
1543	V	1543001	1553000	0.001451979643113172	0.00494612888636847	-2.0449532157239374
1544	V	1544001	1554000	0.0016604264997246516	0.005184177870204386	-1.9690096768654413
1545	V	1545001	1555000	0.0017624766697904306	0.005395776966947423	-1.9517622035780824
1546	V	1546001	1556000	0.0019403836210288774	0.005673500781422657	-1.9085733586877545
1547	V	1547001	1557000	0.0018925894003601403	0.005528026402411819	-1.906851861909479
1548	V	1548001	1558000	0.0019810893983889335	0.00551480145886538	-1.8578769828579922
1549	V	1549001	1559000	0.0018970526035764585	0.005395776966947423	-1.8794697422914874
1550	V	1550001	1560000	0.001909767708603379	0.005528026402411819	-1.8978415313661112
1551	V	1551001	1561000	0.0018308071311163492	0.0054354517975867414	-1.9224383538749135
1552	V	1552001	1562000	0.0018421420743549167	0.00550157651531894	-1.9285355897680905
1553	V	1553001	1563000	0.0020133658652938214	0.005342877192761663	-1.806019798850562
1554	V	1554001	1564000	0.0018484793113078758	0.005078378321832868	-1.84183156486549
1555	V	1555001	1565000	0.0018884189236537759	0.005078378321832868	-1.8190562277829807
1556	V	1556001	1566000	0.0018695215558095452	0.005461901684679621	-1.9067525100609986
1557	V	1557001	1567000	0.002012945057042234	0.00604379920072297	-1.9361701578248547
1558	V	1558001	1568000	0.0021064526782273445	0.00607024908781585	-1.895771064431095
1559	V	1559001	1569000	0.0022129902477955685	0.006202498523280247	-1.8679000881361418
1560	V	1560001	1570000	0.0022487582474854054	0.006281848184558886	-1.8647514229377153
1561	V	1561001	1571000	0.002294023033469971	0.006361197845837525	-1.857343519043919
1562	V	1562001	1572000	0.0024105866521200578	0.006440547507116163	-1.8179524056838703
1563	V	1563001	1573000	0.0024876534040067415	0.006559571999034121	-1.8039493684895056
1564	V	1564001	1574000	0.002577848236608416	0.006731496265137838	-1.7937090070932116
1565	V	1565001	1575000	0.002393141831947718	0.006440547507116163	-1.8258219245055511
1566	V	1566001	1576000	0.002285665983465156	0.005911549765258573	-1.78009324203459
1567	V	1567001	1577000	0.002048350403352938	0.005316427305668783	-1.7813855806591081
1568	V	1568001	1578000	0.0020397089248427656	0.005924774708805013	-1.9031351576818816
1569	V	1569001	1579000	0.002107395131678508	0.006176048636187368	-1.9130105718917867
1570	V	1570001	1580000	0.0020943341384276723	0.006189273579733807	-1.9213079737837304
1571	V	1571001	1581000	0.002000512015192138	0.0063215230151982054	-1.9854924793002695
1572	V	1572001	1582000	0.0021365085919741503	0.006771171095777157	-1.989839322059586
1573	V	1573001	1583000	0.0020300388845612668	0.007048894910252392	-2.0708399807759976
1574	V	1574001	1584000	0.0020727528727160567	0.007538217821470663	-2.1102642180923272
1575	V	1575001	1585000	0.002241888660368518	0.007617567482749301	-2.054200351515562
1576	V	1576001	1586000	0.0023712761110978543	0.007908516240770975	-2.0388715165445066
1577	V	1577001	1587000	0.002537021194576544	0.007908516240770975	-1.9778423897957735
1578	V	1578001	1588000	0.002627683774287051	0.007260494006995428	-1.8564480596560275
1579	V	1579001	1589000	0.00251205706451943	0.007247269063448988	-1.9009071022904336
1580	V	1580001	1590000	0.0024184810178292868	0.007009220079613072	-1.9047950580473914
1581	V	1581001	1591000	0.002549784622810218	0.007075344797345272	-1.8603974503887006
1582	V	1582001	1592000	0.0023427922547590804	0.006784396039323597	-1.903277677630439
1583	V	1583001	1593000	0.0023047951233392135	0.006731496265137838	-1.9116241085466237
1584	V	1584001	1594000	0.0022637789364941593	0.006638921660312759	-1.9153923107380033
1585	V	1585001	1595000	0.002137317354991283	0.006824070869962917	-1.9967856078572839
1586	V	1586001	1596000	0.0020265856265712385	0.006638921660312759	-2.019233092779585
1587	V	1587001	1597000	0.0018515813852800782	0.006493447281301923	-2.077136161016994
1588	V	1588001	1598000	0.0016373169370902812	0.0064669973942090425	-2.1699108024442806
1589	V	1589001	1599000	0.0016578529117168216	0.006202498523280247	-2.1278171023108223
1590	V	1590001	1600000	0.0016941764303825629	0.006162823692640928	-2.1055319814501874
1591	V	1591001	1601000	0.0015964232612917853	0.006705046378044959	-2.2147052694131553
1592	V	1592001	1602000	0.001563106757231251	0.007379518498913386	-2.2935473573971326
1593	V	1593001	1603000	0.0015750981298375886	0.007234044119902549	-2.275839359378969
1594	V	1594001	1604000	0.0014975483120691887	0.007445643216645585	-2.3248638139994213
1595	V	1595001	1605000	0.0015263905479042871	0.00772336703112082	-2.335934497014319
1596	V	1596001	1606000	0.0017222802729585434	0.008040765676235373	-2.2886453119814143
1597	V	1597001	1607000	0.0017752001183669425	0.008411064095535686	-2.298780642217862
1598	V	1598001	1608000	0.0017925055651701008	0.00935003508733291	-2.357373116327261
1599	V	1599001	1609000	0.0018497835665099278	0.01043448045814097	-2.40159026426893
1600	V	1600001	1610000	0.0019171886620739866	0.010685754385523326	-2.3957742838578273
1601	V	1601001	1611000	0.001898296213448877	0.010778328990348404	-2.4055444959401555
1602	V	1602001	1612000	0.0019392748135966024	0.010064182038840658	-2.3559339569142836
1603	V	1603001	1613000	0.0019483779450431952	0.010685754385523326	-2.3872526527922395
1604	V	1604001	1614000	0.0019434807234420322	0.010302231022676573	-2.368167492039651
1605	V	1605001	1615000	0.0018986779865202135	0.010394805627501651	-2.385815289699621
1606	V	1606001	1616000	0.0016325485537530473	0.010659304498430448	-2.4723920845329603
1607	V	1607001	1617000	0.0016902240421862588	0.01102960291773076	-2.472756386230759
1608	V	1608001	1618000	0.0017025426800637887	0.010870903595173483	-2.462655061470423
1609	V	1609001	1619000	0.0015750081354737652	0.010236106304944374	-2.469556111392217
1610	V	1610001	1620000	0.0015834706606764435	0.010566729893605369	-2.4818725834054214
1611	V	1611001	1621000	0.0015022265571577446	0.010050957095294218	-2.4820634919291455
1612	V	1612001	1622000	0.0013924707283976233	0.010593179780698247	-2.5356497382019754
1613	V	1613001	1623000	0.0015559155150310954	0.010236106304944374	-2.4750000281535915
1614	V	1614001	1624000	0.001627259196299829	0.011439576167670393	-2.505515238033409
1615	V	1615001	1625000	0.0017338995166026848	0.011664400207959868	-2.4871521288869434
1616	V	1616001	1626000	0.0019588501894395806	0.012285972554642536	-2.45648036427161
1617	V	1617001	1627000	0.0019358937587752494	0.011836324474063586	-2.443846188217729
1618	V	1618001	1628000	0.002136956287150676	0.01150570088540259	-2.3785982053985255
1619	V	1619001	1629000	0.002242630709832699	0.011743749869238507	-2.3636414746334276
1620	V	1620001	1630000	0.002276933568018905	0.012034698627260181	-2.3691900921609603
1621	V	1621001	1631000	0.0023073690412292068	0.01208759840144594	-2.36432054377969
1622	V	1622001	1632000	0.0023767474574929934	0.012801745352953689	-2.380475460386394
1623	V	1623001	1633000	0.0021274368586597695	0.01266949591748929	-2.4321750172092735
1624	V	1624001	1634000	0.002160002018897848	0.011968573909527982	-2.3945961321004257
1625	V	1625001	1635000	0.002148403657210769	0.011690850095052748	-2.384591306497313
1626	V	1626001	1636000	0.002031019693082745	0.010791553933894846	-2.3702862159176727
1627	V	1627001	1637000	0.0019763783352441193	0.010725429216162645	-2.3816653119119167
1628	V	1628001	1638000	0.001794874381696318	0.01052705506296605	-2.421528971300145
1629	V	1629001	1639000	0.0016021537749760799	0.009495509466343748	-2.4247197099957636
1630	V	1630001	1640000	0.0015511292960251658	0.008953286780939717	-2.4103183930292187
1631	V	1631001	1641000	0.001714679996331158	0.009098761159950555	-2.3663241511051187
1632	V	1632001	1642000	0.0036474683482500617	0.008318489490710608	-1.6359607979268092
1633	V	1633001	1643000	0.005202244620449267	0.008900387006753958	-1.2112965714654516
1634	V	1634001	1644000	0.005684336425287358	0.008159790168153332	-0.8836922299025843
1635	V	1635001	1645000	0.006939422257803871	0.008067215563328255	-0.40717655532765207
1636	V	1636001	1646000	0.008015319674795992	0.007987865902049614	0.010009350599069062
1637	V	1637001	1647000	0.00933948984643441	0.00830526454716417	0.3627944555999839
1638	V	1638001	1648000	0.01146960949934828	0.008490413756814325	1.0224907129366283
1639	V	1639001	1649000	0.01467017149949218	0.010024507208201338	1.3523665465566228
1640	V	1640001	1650000	0.01649220205149138	0.010328680909769452	1.7417866184017317
1641	V	1641001	1651000	0.018849004958226116	0.010619629667791128	2.2623506338556503
1642	V	1642001	1652000	0.019708454229963916	0.0111089525790094	2.260714627679597
1643	V	1643001	1653000	0.020907983253089894	0.011809874586970706	2.250794978005876
1644	V	1644001	1654000	0.02267057867532932	0.012629821086849971	2.323750106237932
1645	V	1645001	1655000	0.02380650200588877	0.013053019280336042	2.408502490598304
1646	V	1646001	1656000	0.024129660968944852	0.01329106826417196	2.3843468070646767
1647	V	1647001	1657000	0.024343773039451917	0.01313236894161468	2.4959845048530354
1648	V	1648001	1658000	0.02249314697813753	0.013343968038357717	2.00476682638026
1649	V	1649001	1659000	0.0195750993205673	0.012841420183593008	1.5328675365470392
1650	V	1650001	1660000	0.0178860358140038	0.013092694110975361	1.070351292980876
1651	V	1651001	1661000	0.015815957259586257	0.01374071634475091	0.4416729313192277
1652	V	1652001	1662000	0.013399590751240684	0.013502667360914995	-0.02232224033297969
1653	V	1653001	1663000	0.010838683141900519	0.012735620635221488	-0.43538733825174036
1654	V	1654001	1664000	0.008729832847291579	0.012920769844871645	-0.9482100422303634
1655	V	1655001	1665000	0.006348636584991582	0.012643046030396411	-1.4552120226442034
1656	V	1656001	1666000	0.0050952307495430536	0.012352097272374737	-1.7169870176711959
1657	V	1657001	1667000	0.003628435524560058	0.01216694806272458	-2.0507681078569706
1658	V	1658001	1668000	0.0035741792179496052	0.0120743734578995	-2.0571144380297626
1659	V	1659001	1669000	0.0034571498556765948	0.01211404828853882	-2.0882216977657198
1660	V	1660001	1670000	0.003532178507082432	0.01210082334499238	-2.0691772037680507
1661	V	1661001	1671000	0.0032576509782226977	0.011042827861277199	-2.058804676642675
1662	V	1662001	1672000	0.0027879347062177073	0.010685754385523326	-2.157866392633191
1663	V	1663001	1673000	0.00303475144724778	0.010606404724244688	-2.084111220754483
1664	V	1664001	1674000	0.0029529527524202836	0.009971607434015579	-2.05390375741893
1665	V	1665001	1675000	0.0032475536066699407	0.010117081813026417	-1.9815851780690434
1666	V	1666001	1676000	0.0034885944572526	0.010209656417851496	-1.9213158676874962
1667	V	1667001	1677000	0.004221978394307651	0.010566729893605369	-1.752912209958935
1668	V	1668001	1678000	0.005278070360987881	0.01050060517587317	-1.451886311756506
1669	V	1669001	1679000	0.0072090266319404005	0.010698979329069767	-0.9523656188002102
1670	V	1670001	1680000	0.00901288635606298	0.010989928087091441	-0.5253308464365734
1671	V	1671001	1681000	0.010838405096482614	0.011373451449938192	-0.13740957329299414
1672	V	1672001	1682000	0.011048371979869222	0.011148627409648717	-0.0262629275071794
1673	V	1673001	1683000	0.011761701552436242	0.01100315303063788	0.20131767459053151
1674	V	1674001	1684000	0.01242740989098924	0.010857678651627043	0.4221453200481983
1675	V	1675001	1685000	0.013516639056451014	0.011201527183834478	0.6036233124394432
1676	V	1676001	1686000	0.014353060054951055	0.011862774361156465	0.6133467312487847
1677	V	1677001	1687000	0.013732605458017293	0.01210082334499238	0.3940467149308508
1678	V	1678001	1688000	0.012468217623144913	0.011928899078888664	0.13210044743857005
1679	V	1679001	1689000	0.010525078231360379	0.011254426958020236	-0.18927688971922496
1680	V	1680001	1690000	0.008685537560671067	0.010315455966223012	-0.46119445182334673
1681	V	1681001	1691000	0.006818456751456767	0.009455834635704428	-0.813533448606356
1682	V	1682001	1692000	0.006658868757820826	0.008953286780939717	-0.7471170363089137
1683	V	1683001	1693000	0.0056839233446250685	0.008675562966464483	-1.0050489542080412
1684	V	1684001	1694000	0.004855027734482037	0.008173015111699771	-1.1825634466930393
1685	V	1685001	1695000	0.0033509828382599955	0.007101794684438151	-1.536229831551041
1686	V	1686001	1696000	0.0021097435808044677	0.006440547507116163	-1.9536654820412906
1687	V	1687001	1697000	0.0020056125537226523	0.005832200103979934	-1.9038424321440122
1688	V	1688001	1698000	0.002059504785956612	0.005567701233051139	-1.8271840567253372
1689	V	1689001	1699000	0.0021627252320328507	0.0066918214344985185	-1.9673017657955005
1690	V	1690001	1700000	0.0021060324944131947	0.007458868160192024	-2.0885313284936675
1691	V	1691001	1701000	0.0021602577972256883	0.007855616466585218	-2.111072230962406
1692	V	1692001	1702000	0.0023801953688212456	0.00936326003087935	-2.175133390206438
1693	V	1693001	1703000	0.0023197247324263878	0.009786458224365423	-2.2260304646777107
1694	V	1694001	1704000	0.002472240477788627	0.010870903595173483	-2.255911435764559
1695	V	1695001	1705000	0.002429916028719703	0.010989928087091441	-2.2745288121927696
1696	V	1696001	1706000	0.00230971778175577	0.010289006079130135	-2.2635431521493805
1697	V	1697001	1707000	0.0022426178204307937	0.010196431474305056	-2.2766424224628707
1698	V	1698001	1708000	0.0021497988388582724	0.01048738023232673	-2.32078295461055
1699	V	1699001	1709000	0.002115263341057835	0.009971607434015579	-2.2990409678389074
1700	V	1700001	1710000	0.0022937083616524794	0.00989225777273694	-2.241294514028299
1701	V	1701001	1711000	0.0021419439221628924	0.010262556192037253	-2.3095248210186474
1702	V	1702001	1712000	0.002258150392731912	0.009971607434015579	-2.2572272206703126
1703	V	1703001	1713000	0.0021629502378048885	0.009283910369600712	-2.2368821428454146
1704	V	1704001	1714000	0.001886416983596208	0.007908516240770975	-2.2174018748907476
1705	V	1705001	1715000	0.0018678219081163544	0.0076572423133886205	-2.200958351910624
1706	V	1706001	1716000	0.002160713106874615	0.008768137571289561	-2.1965561524808686
1707	V	1707001	1717000	0.0022308463389741702	0.008781362514836001	-2.174387701451695
1708	V	1708001	1718000	0.0024146145923301726	0.009231010595414951	-2.153375663785909
1709	V	1709001	1719000	0.002442159448274744	0.009125211047043435	-2.135516347630165
1710	V	1710001	1720000	0.0022931838905041915	0.009045861385764796	-2.1765267084982325
1711	V	1711001	1721000	0.0025438798276662252	0.009191335764775634	-2.1089922117386086
1712	V	1712001	1722000	0.0030600679835866857	0.008768137571289561	-1.8975768000350297
1713	V	1713001	1723000	0.0031862464866505027	0.00887393711966108	-1.868460189505895
1714	V	1714001	1724000	0.0035264943142065703	0.00936326003087935	-1.818076248116165
1715	V	1715001	1725000	0.003703709182647444	0.009548409240529507	-1.7855394099488393
1716	V	1716001	1726000	0.003631762125547609	0.009019411498671918	-1.7415978814700201
1717	V	1717001	1727000	0.003557679914722942	0.008979736668032597	-1.7603959759122991
1718	V	1718001	1728000	0.0034833738494270405	0.00823913982943197	-1.6815289830551483
1719	V	1719001	1729000	0.003444382775826427	0.007696917144027941	-1.6084339885510444
1720	V	1720001	1730000	0.0032466293544808904	0.007234044119902549	-1.6036052440237727
1721	V	1721001	1731000	0.0030390554114719213	0.006519897168394802	-1.5513599781376397
1722	V	1722001	1732000	0.002189675476678205	0.00605702414426941	-1.853628994819382
1723	V	1723001	1733000	0.002070784660887107	0.006189273579733807	-1.9323571723434767
1724	V	1724001	1734000	0.0021030893418190495	0.006480222337755482	-1.962622576635708
1725	V	1725001	1735000	0.0020671405339921984	0.006400872676476844	-1.9669551767009568
1726	V	1726001	1736000	0.0020166706020600706	0.006308298071651766	-1.9760734443668446
1727	V	1727001	1737000	0.0020221452020090496	0.006493447281301923	-2.0008124844126245
1728	V	1728001	1738000	0.0021436281355143804	0.006440547507116163	-1.9383798477716565
1729	V	1729001	1739000	0.0022260056825414445	0.006347972902291084	-1.8862383947130954
1730	V	1730001	1740000	0.002594490297446839	0.006374422789383965	-1.7226324286783707
1731	V	1731001	1741000	0.0026380427804278527	0.006255398297466006	-1.679514347607895
1732	V	1732001	1742000	0.002725771019806354	0.00605702414426941	-1.5966771841219702
1733	V	1733001	1743000	0.003174648406624675	0.00607024908781585	-1.384883434545285
1734	V	1734001	1744000	0.0029819991072609804	0.005699950668515537	-1.3832058902666695
1735	V	1735001	1745000	0.003061748815257796	0.005818975160433494	-1.3748787474616195
1736	V	1736001	1746000	0.0032256093622113915	0.005964449539444332	-1.3328390350154113
1737	V	1737001	1747000	0.0031578572796505037	0.005818975160433494	-1.326954685885788
1738	V	1738001	1748000	0.002991223417697514	0.0057264005556084165	-1.38563087761908
1739	V	1739001	1749000	0.002930150450868324	0.005924774708805013	-1.4669441976639923
1740	V	1740001	1750000	0.0026690637126871013	0.005752850442701295	-1.5551504961202394
1741	V	1741001	1751000	0.00258272271300284	0.0057264005556084165	-1.592575861952498
1742	V	1742001	1752000	0.0026151378454020375	0.005885099878165693	-1.612475680731349
1743	V	1743001	1753000	0.002312357200439809	0.005567701233051139	-1.6954902056495695
1744	V	1744001	1754000	0.002253071407891738	0.005766075386247736	-1.7675962896727377
1745	V	1745001	1755000	0.0022616590153476325	0.00607024908781585	-1.8215402885473446
1746	V	1746001	1756000	0.0022294726503490022	0.006281848184558886	-1.87366836881877
1747	V	1747001	1757000	0.0022671411944473613	0.006295073128105326	-1.8585028917877138
1748	V	1748001	1758000	0.002316938257894864	0.006572796942580561	-1.8816906623753427
1749	V	1749001	1759000	0.0023987347843089043	0.0071282445715310306	-1.9299695601934201
1750	V	1750001	1760000	0.0026122350355735377	0.007392743442459826	-1.8817302051492781
1751	V	1751001	1761000	0.0028473660351716716	0.00833171443425705	-1.9177974996375138
1752	V	1752001	1762000	0.0033202987094947643	0.008490413756814325	-1.7744368203889234
1753	V	1753001	1763000	0.003307335236951056	0.008582988361639404	-1.7913092478658146
1754	V	1754001	1764000	0.003617115185542099	0.008596213305185844	-1.6880391801158623
1755	V	1755001	1765000	0.0034655751559795355	0.008106890393967574	-1.6675716833783538
1756	V	1756001	1766000	0.00345429951800132	0.00773659197466726	-1.6114680934162178
1757	V	1757001	1767000	0.0035246142016374486	0.007749816918213699	-1.5872990479523421
1758	V	1758001	1768000	0.003394066835623157	0.007617567482749301	-1.6139201765239268
1759	V	1759001	1769000	0.003116419562475525	0.006678596490952079	-1.5503292496108252
1760	V	1760001	1770000	0.0028480181539249612	0.006374422789383965	-1.6070919241656267
1761	V	1761001	1771000	0.0027745947585333572	0.005898324821712133	-1.5369583607067985
1762	V	1762001	1772000	0.0025009568717481463	0.00608347403136229	-1.7097393329926294
1763	V	1763001	1773000	0.0025127844109410994	0.00666537154740564	-1.8108308725960982
1764	V	1764001	1774000	0.002224397916513758	0.007511767934377783	-2.0486130179046453
1765	V	1765001	1775000	0.002402950875958118	0.008186240055246211	-2.05792358998904
1766	V	1766001	1776000	0.002324145872877206	0.008741687684196682	-2.1398287119849244
1767	V	1767001	1777000	0.0023833906149270194	0.009693883619540345	-2.2000940261297965
1768	V	1768001	1778000	0.002396595755719413	0.009998057321108459	-2.21861534761275
1769	V	1769001	1779000	0.002653608091765586	0.010262556192037253	-2.164006101437962
1770	V	1770001	1780000	0.002765429263808964	0.01044770540168741	-2.146436074199455
1771	V	1771001	1781000	0.0025702549041908165	0.00993193260337626	-2.162821183294877
1772	V	1772001	1782000	0.002238559864988901	0.009336810143786472	-2.2172225098171414
1773	V	1773001	1783000	0.002187665447349976	0.008913611950300398	-2.199789733723428
1774	V	1774001	1784000	0.0021321795273722055	0.008040765676235373	-2.1401739700183566
1775	V	1775001	1785000	0.0019885896714291126	0.0076572423133886205	-2.15504618822275
1776	V	1776001	1786000	0.0020723809550057797	0.007167919402170349	-2.067952170265473
1777	V	1777001	1787000	0.002386590944539288	0.006506672224848361	-1.8399467245507737
1778	V	1778001	1788000	0.002538674636142614	0.0065463470554876805	-1.7790306162051006
1779	V	1779001	1789000	0.002822797673630436	0.006943095361880874	-1.7256959977558484
1780	V	1780001	1790000	0.003128831963820419	0.007300168837634747	-1.662541417153262
1781	V	1781001	1791000	0.0031632539380059763	0.007379518498913386	-1.662571852067629
1782	V	1782001	1792000	0.0034089340537378915	0.007802716692399458	-1.6395527616620882
1783	V	1783001	1793000	0.0034628804214768116	0.007961416014956736	-1.645512541219258
1784	V	1784001	1794000	0.003596469458436873	0.007961416014956736	-1.5966472091307913
1785	V	1785001	1795000	0.003612928207496652	0.007842391523038778	-1.5703326491078036
1786	V	1786001	1796000	0.003488934816169051	0.007882066353678097	-1.6229721507733768
1787	V	1787001	1797000	0.003292577250016283	0.007617567482749301	-1.6527022446714577
1788	V	1788001	1798000	0.00330814031049444	0.007379518498913386	-1.605439762473217
1789	V	1789001	1799000	0.002842128579962355	0.006810845926416477	-1.694112433438822
1790	V	1790001	1800000	0.0023209559364500633	0.006228948410373127	-1.8220626229816017
1791	V	1791001	1801000	0.002329606361883907	0.006228948410373127	-1.8180294481581933
1792	V	1792001	1802000	0.0020967919471887907	0.005898324821712133	-1.8704553904554226
1793	V	1793001	1803000	0.002037737671308681	0.0057264005556084165	-1.8686633193771827
1794	V	1794001	1804000	0.0021133708977804366	0.005898324821712133	-1.8622981053481287
1795	V	1795001	1805000	0.0019931438804245416	0.0058718749346192535	-1.9169206007163906
1796	V	1796001	1806000	0.002028471291304823	0.006004124370083651	-1.9221088092192453
1797	V	1797001	1807000	0.0018183663532747403	0.005990899426537212	-2.0216891806225434
1798	V	1798001	1808000	0.001870334758321442	0.005898324821712133	-1.981878356823279
1799	V	1799001	1809000	0.001776572158746793	0.0058718749346192535	-2.0239532330428114
1800	V	1800001	1810000	0.0018486810473942376	0.005911549765258573	-1.9946268504962525
1801	V	1801001	1811000	0.0017052077101773345	0.005633825950783338	-2.0224718646908837
1802	V	1802001	1812000	0.0017303609643975623	0.005620601007236898	-2.007361118843121
1803	V	1803001	1813000	0.001615749702844105	0.0055544762895047	-2.0562337182192616
1804	V	1804001	1814000	0.0015078495686849057	0.005409001910493862	-2.0905992273005234
1805	V	1805001	1815000	0.001528637268335502	0.005263527531483025	-2.055995867860114
1806	V	1806001	1816000	0.0013881568103149158	0.005051928434739989	-2.1000141846530926
1807	V	1807001	1817000	0.0014152027683079211	0.004999028660554229	-2.0755882978837663
1808	V	1808001	1818000	0.0011787436799241605	0.004721304846078994	-2.170382848462843
1809	V	1809001	1819000	0.00137827274852912	0.004708079902532554	-2.0456726628731916
1810	V	1810001	1820000	0.0013926527306951993	0.004668405071893236	-2.029281467626884
1811	V	1811001	1821000	0.0014980224226565496	0.004694854958986115	-1.9694199350377473
1812	V	1812001	1822000	0.0018310008743571559	0.005713175612061977	-1.971185760265033
1813	V	1813001	1823000	0.0018601561133707886	0.0060966989749087295	-2.0175406861817526
1814	V	1814001	1824000	0.00190953904310837	0.006572796942580561	-2.0618186588902003
1815	V	1815001	1825000	0.001938733996028538	0.006718271321591398	-2.068008031853517
1816	V	1816001	1826000	0.0021325582374075126	0.0066918214344985185	-1.9804053915835467
1817	V	1817001	1827000	0.00195927065402188	0.006414097620023284	-2.01779883368155
1818	V	1818001	1828000	0.00189788952906786	0.006334747958744645	-2.0345206822972233
1819	V	1819001	1829000	0.0020268043576204186	0.007022445023159513	-2.06893757718651
1820	V	1820001	1830000	0.0022024018196942293	0.007379518498913386	-2.0414583433747255
1821	V	1821001	1831000	0.0022461890214442635	0.0076440173698421815	-2.055600817400648
1822	V	1822001	1832000	0.001768955601789947	0.006176048636187368	-2.07213899064394
1823	V	1823001	1833000	0.0016271428046393918	0.0052106277572972655	-1.9923759329872834
1824	V	1824001	1834000	0.0013899127948670174	0.004112957442942765	-1.910394713438536
1825	V	1825001	1835000	0.0012713068773686374	0.003531059926899416	-1.840908494214072
1826	V	1826001	1836000	0.0009863800315791824	0.0030020621850418254	-1.9240374138419885
1827	V	1827001	1837000	0.0009720246253596425	0.0028301379189381087	-1.8784695110120604
1828	V	1828001	1838000	0.0008944609995420725	0.0025656390480093133	-1.8585017524138876
1829	V	1829001	1839000	0.0005335394666872277	0.0014944186207476928	-1.796863286533864
1830	V	1830001	1840000	0.0002058616883227945	0.0006347972902291085	-1.7748715672581283
1831	V	1831001	1841000	2.7450311527884652e-05	0.00010579954837151808	-1.370979245991348
1832	V	1832001	1842000	0.0004680970996920311	0.0007141469515077471	-0.9153556756325216
1833	V	1833001	1843000	0.0007599533771801377	0.0014282939030154942	-1.304732761230261
1834	V	1834001	1844000	0.000834275363636025	0.0019572916448730845	-1.6222222891604186
1835	V	1835001	1845000	0.0010490205869172504	0.0031872113946919823	-1.92526671430984
1836	V	1836001	1846000	0.0011730031273545177	0.003795558797828211	-1.9906154163113565
1837	V	1837001	1847000	0.0013298901057165052	0.0053561021363081026	-2.178616093516042
1838	V	1838001	1848000	0.0015282638059085092	0.006255398297466006	-2.194777417991683
1839	V	1839001	1849000	0.0016733092515516042	0.006797620982870036	-2.191603264068081
1840	V	1840001	1850000	0.0019096411282531658	0.007749816918213699	-2.1940025350524213
1841	V	1841001	1851000	0.0020278117887154515	0.008344939377803489	-2.205540752447718
1842	V	1842001	1852000	0.001831032132189774	0.008622663192278723	-2.29553518335569
1843	V	1843001	1853000	0.0016940652865489582	0.008768137571289561	-2.351687421298009
1844	V	1844001	1854000	0.0017601592404960645	0.008754912627743121	-2.3287996329403877
1845	V	1845001	1855000	0.001811634901569757	0.008199464998792651	-2.2694123842428926
1846	V	1846001	1856000	0.0018867490301847233	0.007961416014956736	-2.222043262625467
1847	V	1847001	1857000	0.0018913818935793437	0.007101794684438151	-2.134042413289377
1848	V	1848001	1858000	0.0019343078524015442	0.006863745700602236	-2.0881805626322754
1849	V	1849001	1859000	0.0020378459838092033	0.006850520757055795	-2.042608528842283
1850	V	1850001	1860000	0.002056543877778679	0.0066918214344985185	-2.0134237195762723
1851	V	1851001	1861000	0.002268827950130388	0.006771171095777157	-1.9330295194659948
1852	V	1852001	1862000	0.002189903663917599	0.006255398297466006	-1.8875823885726835
1853	V	1853001	1863000	0.0021654421318678656	0.00608347403136229	-1.869862152232354
1854	V	1854001	1864000	0.002278763395150048	0.0063215230151982054	-1.8576367477919313
1855	V	1855001	1865000	0.0022740445792122197	0.006242173353919567	-1.8462302379314384
1856	V	1856001	1866000	0.0022545691922026575	0.006414097620023284	-1.8840443578115542
1857	V	1857001	1867000	0.0022205560513399052	0.006162823692640928	-1.857513048367249
1858	V	1858001	1868000	0.0022890821909609792	0.006017349313630091	-1.798595292689147
1859	V	1859001	1869000	0.0025263364351009324	0.006374422789383965	-1.7536922567750821
1860	V	1860001	1870000	0.0025430199764560186	0.006136373805548049	-1.7003166821057671
1861	V	1861001	1871000	0.002455858625424897	0.00603057425717653	-1.7207862094923594
1862	V	1862001	1872000	0.002389960580004324	0.006228948410373127	-1.7898898942285777
1863	V	1863001	1873000	0.0023485246671366092	0.005885099878165693	-1.7439473191809711
1864	V	1864001	1874000	0.0021336244711878216	0.005488351571772501	-1.7721529991627367
1865	V	1865001	1875000	0.00202907648082081	0.005422226854040302	-1.8139936837649295
1866	V	1866001	1876000	0.0019161240218866207	0.005276752475029464	-1.8454031199105476
1867	V	1867001	1877000	0.0019857101498654364	0.005329652249215224	-1.8182822045511264
1868	V	1868001	1878000	0.001886696219505618	0.005422226854040302	-1.8901108216191826
1869	V	1869001	1879000	0.0016127600421995062	0.005104828208925748	-1.9811722650429282
1870	V	1870001	1880000	0.0017034370274246762	0.005409001910493862	-1.9857853276409596
1871	V	1871001	1881000	0.0016108650704985098	0.005488351571772501	-2.0483035210965834
1872	V	1872001	1882000	0.0017548833551435778	0.005528026402411819	-1.9790811505944985
1873	V	1873001	1883000	0.0019169084651705752	0.006123148862001609	-1.9945682427181424
1874	V	1874001	1884000	0.002113447868509364	0.0064669973942090425	-1.9559915461627841
1875	V	1875001	1885000	0.002172402244724966	0.006718271321591398	-1.9669045604968096
1876	V	1876001	1886000	0.00223246051138433	0.006824070869962917	-1.9562499823406303
1877	V	1877001	1887000	0.0020572571116703373	0.006678596490952079	-2.0112975172019105
1878	V	1878001	1888000	0.0020987503353638373	0.006797620982870036	-2.009647497744775
1879	V	1879001	1889000	0.002095009970304559	0.006876970644148675	-2.0218561647342557
1880	V	1880001	1890000	0.0017929332014212835	0.0063876477329304045	-2.089671946157638
1881	V	1881001	1891000	0.0018767552403281978	0.006308298071651766	-2.0404972632412353
1882	V	1882001	1892000	0.0019512807547232285	0.006414097620023284	-2.0214178315930496
1883	V	1883001	1893000	0.0020215002714905443	0.006136373805548049	-1.9470913379218735
1884	V	1884001	1894000	0.0020012416271201756	0.006149598749094489	-1.958767808556978
1885	V	1885001	1895000	0.002131150039961179	0.006136373805548049	-1.8952068480032271
1886	V	1886001	1896000	0.0020854339008457247	0.005937999652351452	-1.8830671447119263
1887	V	1887001	1897000	0.002451686351838527	0.006242173353919567	-1.7635797921513323
1888	V	1888001	1898000	0.002479480344739735	0.005951224595897892	-1.6932070205948753
1889	V	1889001	1899000	0.00240082810178506	0.005818975160433494	-1.7044439441313661
1890	V	1890001	1900000	0.0023789870644796195	0.0058718749346192535	-1.7262317548472499
1891	V	1891001	1901000	0.0023600411850562774	0.005686725724969096	-1.696882046095396
1892	V	1892001	1902000	0.0021036386607992084	0.005197402813750826	-1.7244078294809904
1893	V	1893001	1903000	0.0019118390255371685	0.004893229112182712	-1.7634229168804645
1894	V	1894001	1904000	0.0017899356524974067	0.004708079902532554	-1.7927668608196332
1895	V	1895001	1905000	0.0016225827534508532	0.004483255862243079	-1.8440605353127992
1896	V	1896001	1906000	0.0016345701333044683	0.004655180128346795	-1.8764514150322116
1897	V	1897001	1907000	0.0013513679276344983	0.004747754733171874	-2.069425861600291
1898	V	1898001	1908000	0.0013202738298036857	0.004906454055729151	-2.1155158450245803
1899	V	1899001	1909000	0.0012822055221795882	0.004655180128346795	-2.095345967535767
1900	V	1900001	1910000	0.0014336416845812312	0.004734529789625435	-2.016763730729939
1901	V	1901001	1911000	0.0014558685558380812	0.00495935382991491	-2.0450354712744936
1902	V	1902001	1912000	0.00159155139252249	0.005250302587936585	-2.019080205261331
1903	V	1903001	1913000	0.0016764609579336543	0.005329652249215224	-1.9864377185388569
1904	V	1904001	1914000	0.0017336789201035522	0.005223852700843705	-1.9356569320323014
1905	V	1905001	1915000	0.0018779185886550003	0.005303202362122344	-1.8716643031970126
1906	V	1906001	1916000	0.0019216665664452922	0.005250302587936585	-1.8369062946769317
1907	V	1907001	1917000	0.0018824978609964032	0.004694854958986115	-1.7325624881136574
1908	V	1908001	1918000	0.0019589565917923174	0.004615505297707476	-1.6642370491375933
1909	V	1909001	1919000	0.002103834428159522	0.004906454055729151	-1.6532873018590075
1910	V	1910001	1920000	0.0021352740351783745	0.005025478547647109	-1.6652015855689
1911	V	1911001	1921000	0.002203441186578059	0.005144503039565067	-1.6558945972432815
1912	V	1912001	1922000	0.002223150201208975	0.005316427305668783	-1.6861045182146426
1913	V	1913001	1923000	0.002244860870204598	0.005488351571772501	-1.7133917609984501
1914	V	1914001	1924000	0.002194313694182535	0.00551480145886538	-1.745772627845087
1915	V	1915001	1925000	0.0020439002066154495	0.005303202362122344	-1.7809676223176412
1916	V	1916001	1926000	0.0020461799126253264	0.005170952926657946	-1.7504657595628805
1917	V	1917001	1927000	0.00207520340992833	0.005395776966947423	-1.7837694197371923
1918	V	1918001	1928000	0.0020288572173526127	0.0053561021363081026	-1.8003993014845763
1919	V	1919001	1929000	0.0019342039615938274	0.005316427305668783	-1.8436052993227454
1920	V	1920001	1930000	0.0018261203285902376	0.005197402813750826	-1.8790914967634784
1921	V	1921001	1931000	0.001549543549595713	0.004919678999275591	-1.9828098926884041
1922	V	1922001	1932000	0.0015787619278187985	0.004853554281543392	-1.9525423687507641
1923	V	1923001	1933000	0.0014992202736436105	0.004880004168636272	-2.004987490841533
1924	V	1924001	1934000	0.001620029424381699	0.005131278096018627	-1.9819421830182113
1925	V	1925001	1935000	0.0016515591631562842	0.0052106277572972655	-1.9788007217828485
1926	V	1926001	1936000	0.0017412038039837981	0.005461901684679621	-1.9748606129348678
1927	V	1927001	1937000	0.0016794281825408277	0.005488351571772501	-2.0120846809362174
1928	V	1928001	1938000	0.0017861217470485236	0.005633825950783338	-1.9808169231801256
1929	V	1929001	1939000	0.0018194301302453084	0.005739625499154856	-1.9814434445052378
1930	V	1930001	1940000	0.001932795149659527	0.0058718749346192535	-1.9467457480684958
1931	V	1931001	1941000	0.0019777123189625083	0.005686725724969096	-1.891901135159828
1932	V	1932001	1942000	0.0019638465595673105	0.005713175612061977	-1.9037329688036873
1933	V	1933001	1943000	0.0020576161421645	0.005964449539444332	-1.9012354567024292
1934	V	1934001	1944000	0.0020552966443980955	0.005858649991072814	-1.8838541294586164
1935	V	1935001	1945000	0.0022436828381852676	0.006176048636187368	-1.8489304473303343
1936	V	1936001	1946000	0.002150626636441382	0.006162823692640928	-1.8904623081480556
1937	V	1937001	1947000	0.00225944891278112	0.006162823692640928	-1.8391875554812427
1938	V	1938001	1948000	0.00212943786977413	0.0063215230151982054	-1.9262514094072412
1939	V	1939001	1949000	0.002300016614422992	0.006347972902291084	-1.8523705219472488
1940	V	1940001	1950000	0.0024750888399439766	0.006493447281301923	-1.798129849814428
1941	V	1941001	1951000	0.002707937145487765	0.007035669966705953	-1.7889932026407513
1942	V	1942001	1952000	0.0026929071679204605	0.006824070869962917	-1.7600772469876136
1943	V	1943001	1953000	0.0027214125191670174	0.0066124717732198805	-1.71019829812218
1944	V	1944001	1954000	0.0026667896364160073	0.0066124717732198805	-1.7342061466333547
1945	V	1945001	1955000	0.0024040233146386454	0.006189273579733807	-1.7760046568050374
1946	V	1946001	1956000	0.0024759071851280312	0.00608347403136229	-1.721694177194454
1947	V	1947001	1957000	0.002589512031407007	0.006374422789383965	-1.7249011788576651
1948	V	1948001	1958000	0.0026716016123679146	0.006361197845837525	-1.684915935082344
1949	V	1949001	1959000	0.002542064109150509	0.006123148862001609	-1.6981240368240125
1950	V	1950001	1960000	0.002319972180537457	0.005885099878165693	-1.7580270515461291
1951	V	1951001	1961000	0.002179663010741776	0.006347972902291084	-1.9074450958346612
1952	V	1952001	1962000	0.002265113084182813	0.006969545248973754	-1.962954836070199
1953	V	1953001	1963000	0.002465326216270306	0.007789491748853019	-1.9900666792858017
1954	V	1954001	1964000	0.002555021342029719	0.007961416014956736	-1.9775969428754718
1955	V	1955001	1965000	0.0028831115800063162	0.008450738926175006	-1.9197543332463904
1956	V	1956001	1966000	0.0028299723309476938	0.008635888135825163	-1.959391060413773
1957	V	1957001	1967000	0.0029289603903597445	0.008702012853557362	-1.9336302757422335
1958	V	1958001	1968000	0.004151528242364622	0.009045861385764796	-1.5775441392507188
1959	V	1959001	1969000	0.005982302775303119	0.009998057321108459	-1.1720660021667042
1960	V	1960001	1970000	0.006872219644225717	0.010222881361397934	-0.9566071654896754
1961	V	1961001	1971000	0.006892656666251331	0.009535184296983067	-0.8083951110033507
1962	V	1962001	1972000	0.006934071458630525	0.008926836893846839	-0.6507973647785608
1963	V	1963001	1973000	0.006766383487373503	0.008133340281060452	-0.48955035356205007
1964	V	1964001	1974000	0.006646775702990078	0.007882066353678097	-0.45635836465623925
1965	V	1965001	1975000	0.006369391777014862	0.007696917144027941	-0.5021092685185218
1966	V	1966001	1976000	0.006502787029636561	0.007882066353678097	-0.5095526760225837
1967	V	1967001	1977000	0.006362186610921072	0.007617567482749301	-0.4797168717481821
1968	V	1968001	1978000	0.005133684307854473	0.00718114434571679	-0.8294192278889064
1969	V	1969001	1979000	0.0031771607828706126	0.006334747958744645	-1.44791106529405
1970	V	1970001	1980000	0.002358351524454201	0.006374422789383965	-1.8302481887198878
1971	V	1971001	1981000	0.002390667042370577	0.006440547507116163	-1.8269383248447124
1972	V	1972001	1982000	0.0022037486918719145	0.006506672224848361	-1.9216004544207779
1973	V	1973001	1983000	0.0020505877086881073	0.006189273579733807	-1.941833396805954
1974	V	1974001	1984000	0.002161985067390097	0.00603057425717653	-1.862250207777712
1975	V	1975001	1985000	0.002168787966310289	0.005924774708805013	-1.8399046036586277
1976	V	1976001	1986000	0.0019283074518695329	0.005461901684679621	-1.8755503123960695
1977	V	1977001	1987000	0.0019007122861124702	0.005475126628226061	-1.8926996071399727
1978	V	1978001	1988000	0.0017501007907948054	0.005276752475029464	-1.936570528895597
1979	V	1979001	1989000	0.002011383413693399	0.005475126628226061	-1.8340977832757868
1980	V	1980001	1990000	0.0019709861737014535	0.005184177870204386	-1.7954744472157829
1981	V	1981001	1991000	0.001962117072307281	0.005091603265379307	-1.780007641005126
1982	V	1982001	1992000	0.0019208346563065132	0.004853554281543392	-1.7485869958835993
1983	V	1983001	1993000	0.0020771836893460557	0.005104828208925748	-1.7176885055550917
1984	V	1984001	1994000	0.0021531618340574514	0.005303202362122344	-1.7212642221566106
1985	V	1985001	1995000	0.002091227355477595	0.005157727983111506	-1.7221600512579693
1986	V	1986001	1996000	0.0023703926874528262	0.005369327079854542	-1.6188091723879836
1987	V	1987001	1997000	0.002542461678514066	0.005461901684679621	-1.549571415060568
1988	V	1988001	1998000	0.002641076854082733	0.005488351571772501	-1.5040884933724556
1989	V	1989001	1999000	0.002552683984998485	0.005276752475029464	-1.495852505102715
1990	V	1990001	2000000	0.0030678076851952166	0.005580926176597579	-1.3058566094357646
1991	V	1991001	2001000	0.004007810372603178	0.005964449539444332	-0.9521859218673638
1992	V	1992001	2002000	0.004249215799298485	0.006334747958744645	-0.9563204188821278
1993	V	1993001	2003000	0.004242440687740882	0.006440547507116163	-0.9915862024514069
1994	V	1994001	2004000	0.0041330234489022925	0.006400872676476844	-1.0293109106640719
1995	V	1995001	2005000	0.004140936714097787	0.006519897168394802	-1.060267686983592
1996	V	1996001	2006000	0.004113239037268757	0.006757946152230717	-1.1376709058045378
1997	V	1997001	2007000	0.004142891172408086	0.007075344797345272	-1.2054925880588325
1998	V	1998001	2008000	0.004125573015276415	0.007234044119902549	-1.2501234151766785
[truncated: 18,916 more rows]
