# Supplementary material for: Naturally occurring variation in a cytochrome P450 modifies thiabendazole responses independently of beta-tubulin
Source: PLoS Pathog. 2025 Jan 14;21(1):e1012602. doi: 10.1371/journal.ppat.1012602 (PMC11771912; doi:10.1371/journal.ppat.1012602)
Supplement: S18 File — (TSV) [file ppat.1012602.s018.tsv]

Primer Name	Sequence	Orientation	Description
crECA139	AATGCATCGACAACATCATT	Forward	Guide for introducing cyp-35D1 edit into N2 background
crECA140	CATGGATCACGTGATGAAGGGTGTGGAGGAACGGATTAGAGATATTGAATCAGGAGCATATAAAATcGAtCCTAAAgAGCCAAATGATGTTGTcGATGCtTTCTTGTCAAAAATGAAAAAGGAAGAAGAGATTGCTGGTGG	Forward	Repair oligo for cyp-35D1 K267E edit in N2 background. Introduces ClaI cut site
crECA141	TGACATGGGATTCAAGGCATCAAATCATGGATCACGTGATGAAGGGTGTGGAGGAACGGATTAGAGATATTGAATCAGGAGCATATAAAATcGAtCCTAAAaAGCCCAATGATGTTGTGGATGCTTTCTTGTCAAAAATGAA	Forward	Repair oligo to introduce E267K edit into CB4856 cyp-35D1. Introduces ClaI restriction site
crECA155	GAUUUCUUAGUCAUUUUGAG	Forward	NHR-176 crispr deletion guide
crECA156	UUGGAUGUUAUGAAAACCUG	Reverse	NHR-176 crispr deletion guide_2
crECA157	GCAGAGGAAAUGGUCCUGGU	Reverse	cyp-35D1 deletion guide
crECA158	UGGAGUCCUUCAUGUCAACG	Forward	cyp-35D1 deletion guide
crECA160	CATGGATCACGTGATGAAGGGTGTGGAGGAACGGATTAGAGATATTGAATCAGGAGCATATgAAATTGACCCTAAggAtCCAAATGATGTTGTCGATGCtTTCTTGTCAAAAATGAAAAAGGAAGAAGAGATTGCTGGTGG	Forward	Repair template for introduing the DL238 edit into the N2 background. Edits shown in lower case.
oECA1705	CAGTTGGCACCGATTCTGGAAC	Forward	Forward genotyping primer for cyp-35D1 edit in N2 background
oECA1706	AACTTGTGCGGCGATCATTGTT	Reverse	Reverse genotyping primer for cyp-35D1 edit in N2 background
oECA1802	GCTCTCTGCGTTTCTCGATCTCT	Forward	Forward primer for genotyping nhr-176 deletions.
oECA1803	AGCCTATAGTAAACTGGAACATGGGA	Forward	NHR-176 genotyping forward interior primer.
oECA1804	AGCCACCAAACATGGTCCCGTC	Reverse	NHR-176 reverse internal genotyping primer.
oECA1805	ACAATGGGCATCCACTCCCTCT	Reverse	Reverse genotyping external primer for NHR-176.
oECA1806	ACCTGCAAGACGGTGCACCAAA	Reverse	Reverse cyp-35D1 deletion primer
oECA1807	GCCGTGAAAATGTGTTAGGTGTTGC	Forward	Foward cyp-35D1 forward primer
oECA1943	CGTGAAAATGTGTTAGGTGTTGCTACC	Forward	Cyp35d1 Forward #2
oECA1944	AAGTATACCACCTCTCCTCCATGC	Reverse	Cyp35d1 Int Reverse
oECA1945	TTTCTGGAGGATCAATCACGAGAC	Forward	Cyp35d1 Int Forward
oECA1946	AGTTAGAGATCGAGAAACGCAGAGAGC	Reverse	Cyp35d1 Reverse #2
oECA2052	CGACCTTACCGTTGGCAGTGTC	Forward	Primer to sequence PCR product within Cyp35D1 (using oECA1705 + oECA1706) to check for repair with crECA160
oECA2583	TGATCCGAAAgaaCCCAATGACG	Forward	fwd cyp-35d1 plasmid edit
oECA2584	ATTTTGTACGCGCCG	Reverse	rev cyp-35d1 plasmid edit
oECA2585	ATGAAGGGAGTAGAGGAAAGG	Forward	fwd cyp-35d1 plamid seq
oECA2586	TAATACGGGTGTTGTCCGC	Reverse	rev cyp-35d1 plasmid seq
