# Supplementary material for: Naturally occurring variation in a cytochrome P450 modifies thiabendazole responses independently of beta-tubulin
Source: PLoS Pathog. 2025 Jan 14;21(1):e1012602. doi: 10.1371/journal.ppat.1012602 (PMC11771912; doi:10.1371/journal.ppat.1012602)
Supplement: S19 File — (TSV) [file ppat.1012602.s019.tsv]

Species	WormBase ID	WormBase Parasite ID
C. elegans	WBGene00008829
C. becei	CSP29.g19016.t1
C. brenneri	CN32174
C. briggsae	CBP12318
C. tropicalis	Csp11.Scaffold629.g12881
C. panamensis	CSP28.g16637.t1
C. bovis	CBOVI.g1868.t1
D. coranatus		DCO_000557
H.contortus.HCON_00022640		HCON_00022640
H.contortus.HCON_00022670		HCON_00022670
H.contortus.HCON_00073880		HCON_00073880
H.contortus.HCON_00073890		HCON_00073890
